# Supplementary material for: Proteomic Studies of Primary Acute Myeloid Leukemia Cells Derived from Patients Before and during Disease-Stabilizing Treatment Based on All-Trans Retinoic Acid and Valproic Acid
Source: Cancers (Basel). 2021 Apr 29;13(9):2143. doi: 10.3390/cancers13092143 (PMC8125016; doi:10.3390/cancers13092143)
Supplement: Supplementary file 1 [file cancers-13-02143-s001.zip]

Archive with 8 entries (7 files):
- cancers-1165153_supplementary/
- cancers-1165153_supplementary/Supplementary figures and tables.pdf
- cancers-1165153_supplementary/Supplementary file 1_Proteomics 11 PRE-R vs 17 PRE-NR.xlsx
- cancers-1165153_supplementary/Supplementary file 2_Phosphoproteomics 11 PRE-R vs 17 PRE-NR.xlsx
- cancers-1165153_supplementary/Supplementary file 3_Proteomics 5 RESPONDERS PRE 3D 8D.xlsx
- cancers-1165153_supplementary/Supplementary file 4_Proteomics 5 NON-RESPONDERS PRE 3D 8D.xlsx
- cancers-1165153_supplementary/Supplementary file 5_Phosphoproteomics 5 RESPONDERS PRE 3D 8D.xlsx
- cancers-1165153_supplementary/Supplementary file 6_Phosphoproteomics 5 NON-RESPONDERS PRE 3D 8D.xlsx
