# Supplementary material for: Proteomic Studies of Primary Acute Myeloid Leukemia Cells Derived from Patients Before and during Disease-Stabilizing Treatment Based on All-Trans Retinoic Acid and Valproic Acid
Source: Cancers (Basel). 2021 Apr 29;13(9):2143. doi: 10.3390/cancers13092143 (PMC8125016; doi:10.3390/cancers13092143)
Supplement: Supplementary file 1 [file cancers-13-02143-s001.zip › cancers-1165153_supplementary/Supplementary file 1_Proteomics 11 PRE-R vs 17 PRE-NR.xlsx]

## Sheet: Details
MS proteomic data from the 11 PRE-R and 17 PRE-NR patients
Datasheet "11 PRE-R vs 17 PRE-NR" contains the proteomics data after selecting 5 quantified valid values of each protein per group
Datasheet "regulated proteins; FC ordered" contains differentially expressed proteins after applying two-sample t-test followed by Z-statistics and sorted according to their fold changes (FCs)

## Sheet: 11 PRE-R vs 17 PRE-NR
PRE-R	PRE-R	PRE-R	PRE-R	PRE-R	PRE-R	PRE-R	PRE-R	PRE-R	PRE-R	PRE-R	PRE-NR	PRE-NR	PRE-NR	PRE-NR	PRE-NR	PRE-NR	PRE-NR	PRE-NR	PRE-NR	PRE-NR	PRE-NR	PRE-NR	PRE-NR	PRE-NR	PRE-NR	PRE-NR	PRE-NR	p-value	median PRE-R	median PRE-NR	FC PRE R/NR	FC Significance	GOBP name	GOMF name	GOCC name	KEGG name	Pfam	GSEA	Keywords	Corum	Peptides	Razor + unique peptides	Unique peptides	Sequence coverage [%]	Unique + razor sequence coverage [%]	Unique sequence coverage [%]	Mol. weight [kDa]	Q-value	Score
-0.350349	-0.00765514	0.527202	-1.75385	-0.975426	-0.676159	0.110145	-1.21386	0.101252	-0.172692	-0.517367	0.760064	-0.556597	-0.301139	-1.64222	-1.68773	-1.07582	-1.13481	-1.34292	-0.459293	0.814583	-0.96615	0.464954	-1.42765	-0.606962	0.738677	0.361102	-1.15761	0.749941	-0.350349	-0.606962	0.256613	0.198986	catabolic process;cellular catabolic process;cellular macromolecule catabolic process;cellular macromolecule metabolic process;cellular metabolic process;cellular process;cellular protein metabolic process;macromolecule catabolic process;macromolecule metabolic process;macromolecule modification;metabolic process;modification-dependent macromolecule catabolic process;modification-dependent protei…	adenyl nucleotide binding;adenyl ribonucleotide binding;ATP binding;binding;catalytic activity;FAT10 activating enzyme activity;nucleotide binding;purine nucleotide binding;purine ribonucleoside triphosphate binding;purine ribonucleotide binding;ribonucleotide binding;small protein activating enzyme activity	cell part;cytoplasm;cytoplasmic part;cytosol;intracellular part	Ubiquitin mediated proteolysis	ThiF;UBA_e1_C;UBA_e1_thiolCys;UBACT	AACTGGA,MIR-145;AATGTGA,MIR-23A,MIR-23B;ACEVEDO_LIVER_CANCER_UP;BILANGES_SERUM_SENSITIVE_VIA_TSC2;CAGTATT,MIR-200B,MIR-200C,MIR-429;chr4q13;CYTOPLASM;ERB2_UP.V1_DN;GAUSSMANN_MLL_AF4_FUSION_TARGETS_G_UP;GGGCGGR_V$SP1_Q6;GGGYGTGNY_UNKNOWN;GREGORY_SYNTHETIC_LETHAL_WITH_IMATINIB;GSE12845_NAIVE_VS_DARKZONE_GC_TONSIL_BCELL_DN;GSE15659_CD45RA_NEG_CD4_TCELL_VS_ACTIVATED_TREG_DN;GSE15659_CD45RA_NEG_CD4_TC…	Acetylation;Alternativesplicing;ATP-binding;Completeproteome;Ligase;Nucleotide-binding;Polymorphism;Referenceproteome;Ublconjugationpathway		47	47	47	65.9	65.9	65.9	117.97	0	323.31
0.3774	0.959065	-1.33007	0.330711	0.172739	0.665834	-0.99977	0.612196	0.396064	0.676544	1.04157	-0.211415	0.645776	0.341191	0.621114	-0.0865538	0.946251	0.722257	0.888041	1.065	-1.1285	-0.20895	0.522538	0.938193	0.563859	-0.637705	-0.539107	0.787612	0.876327	0.396064	0.563859	-0.167795	0.269404	cellular component organization;cellular component organization or biogenesis;cellular membrane organization;cellular process;endocytosis;establishment of localization;lipid transport;membrane invagination;membrane organization;organic substance transport;transport;vesicle-mediated transport	alcohol binding;amine binding;binding;calcium ion binding;calcium-dependent phospholipid binding;cation binding;identical protein binding;ion binding;lipid binding;metal ion binding;phosphatidylcholine binding;phosphatidylethanolamine binding;phosphatidylinositol binding;phospholipid binding;protein binding;quaternary ammonium group binding	cell part;cytoplasmic part;endoplasmic reticulum part;extrinsic to internal side of plasma membrane;extrinsic to membrane;extrinsic to plasma membrane;integral to membrane;integral to plasma membrane;intracellular organelle part;intracellular part;intrinsic to endoplasmic reticulum membrane;intrinsic to membrane;intrinsic to organelle membrane;intrinsic to plasma membrane;membrane;membrane part;o…		C2	ACCAAAG,MIR-9;ATGCTGG,MIR-338;BROWN_MYELOID_CELL_DEVELOPMENT_UP;CATGTAA,MIR-496;CHARAFE_BREAST_CANCER_LUMINAL_VS_BASAL_DN;chr7q36;GABRIELY_MIR21_TARGETS;GRADE_COLON_CANCER_UP;GSE10239_KLRG1INT_VS_KLRG1HIGH_EFF_CD8_TCELL_DN;GSE10239_MEMORY_VS_KLRG1INT_EFF_CD8_TCELL_UP;GSE14350_TREG_VS_TEFF_IN_IL2RB_KO_UP;GSE2706_R848_VS_LPS_8H_STIM_DC_DN;GSE2706_R848_VS_R848_AND_LPS_8H_STIM_DC_DN;GSE27786_CD4_VS_C…	3D-structure;Alternativesplicing;Calcium;Cellmembrane;Completeproteome;Endocytosis;Endoplasmicreticulum;Lipid-binding;Lipidtransport;Membrane;Metal-binding;Phosphoprotein;Polymorphism;Referenceproteome;Repeat;Transmembrane;Transmembranehelix;Transport		55	54	2	62.8	62.8	4.1	98.9	0	323.31
-0.592246	-0.423246	-0.320303	0.671131	0.516396	0.063724	-0.202755	-0.0929786	-0.160617	0.0480229	0.546821	-0.675735	0.0750126	0.169847	0.211385	0.49421	0.624811	0.264587	0.399932	-0.0304742	-0.720567	-0.053054	-1.15332	0.261731	0.483954	-1.94509	-0.175597	0.180963	0.63715	-0.0929786	0.169847	-0.262825	0.160293		binding;catalytic activity;cation binding;coenzyme binding;cofactor binding;ion binding;magnesium ion binding;metal ion binding;thiamine pyrophosphate binding;transferase activity;vitamin binding	cell part;integral to membrane;intrinsic to membrane;membrane;membrane part		TPP_enzyme_C;TPP_enzyme_M;TPP_enzyme_N	CASORELLI_ACUTE_PROMYELOCYTIC_LEUKEMIA_DN;CHANGOLKAR_H2AFY_TARGETS_UP;chr19p13;CHUNG_BLISTER_CYTOTOXICITY_UP;ELVIDGE_HIF1A_AND_HIF2A_TARGETS_DN;ELVIDGE_HIF1A_TARGETS_DN;ELVIDGE_HYPOXIA_BY_DMOG_UP;ELVIDGE_HYPOXIA_UP;GGGYGTGNY_UNKNOWN;GOLDRATH_NAIVE_VS_EFF_CD8_TCELL_UP;GOLDRATH_NAIVE_VS_MEMORY_CD8_TCELL_UP;GSE13306_TREG_VS_TCONV_LAMINA_PROPRIA_UP;GSE1448_CTRL_VS_ANTI_VBETA5_DP_THYMOCYTE_UP;GSE22886…	Completeproteome;Magnesium;Membrane;Metal-binding;Polymorphism;Referenceproteome;Thiaminepyrophosphate;Transferase;Transmembrane;Transmembranehelix		25	25	25	57.4	57.4	57.4	67.867	0	286.98
0.260176	0.310095	0.147156	0.176457	0.631269	1.03698	0.381622	0.673039	0.824822	1.06108	0.954767	0.017761	0.854494	0.787595	0.997368	1.13419	0.785651	0.531661	1.00718	1.04182	-0.408236	-0.0802349	0.589124	1.02178	1.1822	0.0202817	1.00419	0.851726	0.616796	0.631269	0.851726	-0.220457	0.204844	biological regulation;catabolic process;cellular catabolic process;cellular macromolecule catabolic process;cellular macromolecule metabolic process;cellular metabolic process;cellular nitrogen compound metabolic process;cellular process;establishment of localization;establishment of localization in cell;Golgi vesicle transport;intracellular transport;macromolecule catabolic process;macromolecule…		cell part;cytoplasm;cytoplasmic part;Golgi apparatus;intracellular membrane-bounded organelle;intracellular non-membrane-bounded organelle;intracellular organelle;intracellular organelle part;intracellular part;membrane;membrane-bounded organelle;non-membrane-bounded organelle;nuclear membrane;nuclear part;nucleolus;organelle;organelle membrane;organelle part		Nbas_N;Sec39	ACEVEDO_LIVER_CANCER_UP;BENPORATH_SOX2_TARGETS;BLALOCK_ALZHEIMERS_DISEASE_INCIPIENT_UP;BLALOCK_ALZHEIMERS_DISEASE_UP;BRUINS_UVC_RESPONSE_LATE;chr2p24;DACOSTA_UV_RESPONSE_VIA_ERCC3_DN;DIAZ_CHRONIC_MEYLOGENOUS_LEUKEMIA_UP;GARCIA_TARGETS_OF_FLI1_AND_DAX1_UP;GCM_BAG5;GSE13738_TCR_VS_BYSTANDER_ACTIVATED_CD4_TCELL_UP;GSE14769_20MIN_VS_360MIN_LPS_BMDM_DN;GSE14769_40MIN_VS_360MIN_LPS_BMDM_DN;GSE15750_WT_…	Acetylation;Alternativesplicing;Completeproteome;Cytoplasm;Diseasemutation;Dwarfism;Phosphoprotein;Polymorphism;Referenceproteome;Repeat;WDrepeat		37	37	37	24.6	24.6	24.6	268.57	0	257.14
NaN	NaN	-1.19506	-0.145207	-1.28544	NaN	-0.140836	NaN	-0.356866	0.940705	4.16005	-0.102395	NaN	NaN	1.75797	NaN	NaN	-0.0909659	0.0358801	-1.25109	NaN	0.0632662	NaN	0.0966063	NaN	NaN	NaN	NaN	0.794324	-0.145207	0.0358801	-0.181087	0.252201	amine metabolic process;amino acid activation;carboxylic acid metabolic process;cellular amine metabolic process;cellular amino acid metabolic process;cellular ketone metabolic process;cellular macromolecule metabolic process;cellular metabolic process;cellular nitrogen compound metabolic process;cellular process;macromolecule metabolic process;metabolic process;ncRNA metabolic process;nitrogen c…	adenyl nucleotide binding;adenyl ribonucleotide binding;aminoacyl-tRNA ligase activity;ATP binding;binding;catalytic activity;ligase activity;ligase activity, forming aminoacyl-tRNA and related compounds;ligase activity, forming carbon-oxygen bonds;nucleotide binding;purine nucleotide binding;purine ribonucleoside triphosphate binding;purine ribonucleotide binding;ribonucleotide binding;threonine…	cell part;cytoplasm;intracellular part	Aminoacyl-tRNA biosynthesis	HGTP_anticodon;TGS;tRNA_SAD;tRNA-synt_2b	BASAKI_YBX1_TARGETS_DN;chr15q26;CHYLA_CBFA2T3_TARGETS_DN;GSE12366_GC_BCELL_VS_PLASMA_CELL_DN;GSE12366_PLASMA_CELL_VS_MEMORY_BCELL_UP;GSE17974_CTRL_VS_ACT_IL4_AND_ANTI_IL12_24H_CD4_TCELL_UP;GSE25087_FETAL_VS_ADULT_TREG_DN;GSE25087_TREG_VS_TCONV_FETUS_DN;GSE27786_BCELL_VS_NEUTROPHIL_UP;GSE27786_CD4_TCELL_VS_NEUTROPHIL_UP;GSE30962_ACUTE_VS_CHRONIC_LCMV_PRIMARY_INF_CD8_TCELL_DN;GSE9037_CTRL_VS_LPS_4H…	Acetylation;Alternativesplicing;Aminoacyl-tRNAsynthetase;ATP-binding;Coiledcoil;Completeproteome;Cytoplasm;Ligase;Nucleotide-binding;Proteinbiosynthesis;Referenceproteome		9	5	5	14.8	8.6	8.6	92.644	0	5.3059
0.194563	NaN	-0.226997	0.0924948	NaN	-1.06852	NaN	0.204613	NaN	-0.343672	1.6837	0.141985	0.214892	-0.972293	-0.658647	-0.631806	0.0838523	-0.277832	0.140653	-0.674808	0.275994	0.195806	NaN	-0.426268	-1.68722	-1.38815	NaN	-0.798398	0.184744	0.0924948	-0.426268	0.518763	0.0479104	biological regulation;catabolic process;cellular catabolic process;cellular macromolecule catabolic process;cellular macromolecule metabolic process;cellular metabolic process;cellular process;cellular protein catabolic process;cellular protein metabolic process;endosome to lysosome transport;endosome transport;establishment of localization;establishment of localization in cell;intracellular tran…	enzyme regulator activity;GTPase regulator activity;guanyl-nucleotide exchange factor activity;nucleoside-triphosphatase regulator activity;Rab guanyl-nucleotide exchange factor activity;Ras guanyl-nucleotide exchange factor activity;small GTPase regulator activity			dDENN;DENN;uDENN;WD40	ACEVEDO_METHYLATED_IN_LIVER_CANCER_DN;BENPORATH_EED_TARGETS;BORCZUK_MALIGNANT_MESOTHELIOMA_DN;BROWNE_HCMV_INFECTION_12HR_DN;BROWNE_HCMV_INFECTION_14HR_DN;BROWNE_HCMV_INFECTION_18HR_DN;CAGGTG_V$E12_Q6;chr8q24;GSE10325_CD4_TCELL_VS_BCELL_DN;GSE10325_CD4_TCELL_VS_MYELOID_DN;GSE10325_LUPUS_CD4_TCELL_VS_LUPUS_BCELL_DN;GSE11057_NAIVE_CD4_VS_PBMC_CD4_TCELL_DN;GSE12366_PLASMA_CELL_VS_MEMORY_BCELL_DN;GSE1…	Alternativesplicing;Completeproteome;Guanine-nucleotidereleasingfactor;Polymorphism;Referenceproteome;Repeat;WDrepeat		13	13	13	21.1	21.1	21.1	129.81	0	35.051
0.16703	1.57684	0.625395	-0.112537	NaN	0.221678	-0.91761	0.861462	0.784166	0.127511	-0.32541	0.338346	1.77637	1.95057	0.995756	1.23867	0.00770269	1.40309	-0.206132	1.93361	-0.679254	-0.384543	NaN	1.41406	-0.196296	-0.126914	1.86914	0.46729	0.18664	0.194354	0.731523	-0.537168	0.0184737		adenyl nucleotide binding;adenyl ribonucleotide binding;ATP binding;ATPase activity;binding;catalytic activity;hydrolase activity;hydrolase activity, acting on acid anhydrides;hydrolase activity, acting on acid anhydrides, in phosphorus-containing anhydrides;nucleoside-triphosphatase activity;nucleotide binding;purine nucleotide binding;purine ribonucleoside triphosphate binding;purine ribonucleo…	cell part;cytoplasmic part;extracellular region;intracellular membrane-bounded organelle;intracellular organelle;intracellular part;membrane-bounded organelle;mitochondrion;organelle		AAA_5		Alternativesplicing;ATP-binding;Completeproteome;Glycoprotein;Nucleotide-binding;Polymorphism;Referenceproteome;Secreted;Signal		28	28	28	20	20	20	210.92	0	123.01
-0.708599	-0.675904	-1.07681	-0.698489	-0.699664	-0.226382	-1.62657	-0.978174	-1.57982	-1.19384	-0.550663	-0.738506	-1.52329	-0.787289	-0.802324	-0.978058	-0.830483	-1.05148	-1.11642	-0.615771	-0.53014	-0.53608	-0.96254	-0.679271	-0.24229	-1.36241	-0.703044	-0.560774	0.577972	-0.708599	-0.787289	0.0786899	0.386458	biological regulation;regulation of biological process;regulation of biosynthetic process;regulation of cellular biosynthetic process;regulation of cellular macromolecule biosynthetic process;regulation of cellular metabolic process;regulation of cellular process;regulation of gene expression;regulation of macromolecule biosynthetic process;regulation of macromolecule metabolic process;regulation…				Helicase_C_4	BUYTAERT_PHOTODYNAMIC_THERAPY_STRESS_UP;BYSTRYKH_HEMATOPOIESIS_STEM_CELL_AND_BRAIN_QTL_TRANS;chr12q24;DORSAM_HOXA9_TARGETS_DN;DOUGLAS_BMI1_TARGETS_UP;GSE12845_IGD_POS_BLOOD_VS_NAIVE_TONSIL_BCELL_DN;GSE13484_3H_UNSTIM_VS_YF17D_VACCINE_STIM_PBMC_DN;GSE14308_TH2_VS_NAIVE_CD4_TCELL_DN;GSE14769_20MIN_VS_360MIN_LPS_BMDM_DN;GSE17721_PAM3CSK4_VS_GADIQUIMOD_16H_BMDM_UP;GSE17721_POLYIC_VS_PAM3CSK4_4H_BMDM_…	Acetylation;Alternativesplicing;Coiledcoil;Completeproteome;Phosphoprotein;Polymorphism;Referenceproteome		25	25	22	32.3	32.3	29.6	154.06	0	177.86
0.251477	0.547509	-1.06938	0.514389	0.70718	0.69281	-0.146338	-0.251837	1.56431	0.726554	0.586901	0.422165	0.837208	0.377388	0.732421	0.531829	1.15412	0.679589	0.757748	0.061138	-0.53227	0.202149	0.046509	0.508789	0.823895	0.0718614	-0.183649	0.346102	0.906726	0.547509	0.422165	0.125345	0.331949					WD40	ACEVEDO_FGFR1_TARGETS_IN_PROSTATE_CANCER_MODEL_DN;ALCALAY_AML_BY_NPM1_LOCALIZATION_UP;CHEN_METABOLIC_SYNDROM_NETWORK;DCA_UP.V1_DN;DELACROIX_RAR_BOUND_ES;GSE11864_CSF1_VS_CSF1_PAM3CYS_IN_MAC_UP;GSE13411_IGM_MEMORY_BCELL_VS_PLASMA_CELL_UP;GSE13411_IGM_VS_SWITCHED_MEMORY_BCELL_DN;GSE13411_NAIVE_VS_IGM_MEMORY_BCELL_UP;GSE13485_DAY1_VS_DAY21_YF17D_VACCINE_PBMC_UP;GSE14308_TH1_VS_NAIVE_CD4_TCELL_UP;GSE…	Alternativesplicing;Coiledcoil;Completeproteome;Phosphoprotein;Polymorphism;Referenceproteome;Repeat;WDrepeat		21	21	21	35.7	35.7	35.7	83.343	0	91.18
NaN	NaN	0.443973	NaN	0.206372	NaN	0.810058	NaN	1.34084	0.183633	NaN	NaN	NaN	NaN	NaN	-0.717743	NaN	NaN	NaN	-0.782451	0.689838	0.176647	NaN	NaN	-0.807789	NaN	NaN	NaN	0.0493502	0.443973	-0.717743	1.16172	0.000117938					DUF974		Alternativesplicing;Completeproteome;Referenceproteome		3	3	3	14.6	14.6	14.6	45.934	0	17.325
-0.322752	-0.339885	-0.0933275	-0.227075	-0.446849	-0.0511513	0.0232557	-0.0355343	-0.12928	0.14208	-0.447208	-0.402752	-0.396245	-0.337074	0.0566113	0.0343576	-0.171443	0.0379878	0.0396279	-0.607869	-0.478369	-0.402208	-0.128138	-0.0801366	-0.124922	-0.370487	-0.533938	-0.119484	0.464328	-0.12928	-0.171443	0.0421634	0.430823	biological regulation;biosynthetic process;catabolic process;cellular biosynthetic process;cellular catabolic process;cellular macromolecule biosynthetic process;cellular macromolecule catabolic process;cellular macromolecule metabolic process;cellular metabolic process;cellular nitrogen compound metabolic process;cellular process;developmental process;gene expression;gene silencing;gene silencin…	armadillo repeat domain binding;binding;estrogen receptor binding;hormone receptor binding;nuclear hormone receptor binding;protein binding;protein complex scaffold;protein domain specific binding;receptor binding;retinoic acid receptor binding;steroid hormone receptor binding;structural molecule activity;transcription factor binding	CCR4-NOT complex;cell part;cytoplasmic mRNA processing body;cytoplasmic part;cytosol;extracellular region part;extracellular space;intracellular membrane-bounded organelle;intracellular non-membrane-bounded organelle;intracellular organelle;intracellular organelle part;intracellular part;macromolecular complex;membrane;membrane-bounded organelle;microbody;microbody membrane;microbody part;non-mem…	RNA degradation	DUF3819;Not1	CCCNNNNNNAAGWT_UNKNOWN;chr16q21;GATTGGY_V$NFY_Q6_01;GCCATNTTG_V$YY1_Q6;GCGSCMNTTT_UNKNOWN;GGGAGGRR_V$MAZ_Q6;GGGCGGR_V$SP1_Q6;GNF2_MLH1;GRAESSMANN_APOPTOSIS_BY_DOXORUBICIN_DN;GSE13493_DP_VS_CD8POS_THYMOCYTE_UP;GSE17974_0.5H_VS_72H_IL4_AND_ANTI_IL12_ACT_CD4_TCELL_DN;GSE17974_0H_VS_4H_IN_VITRO_ACT_CD4_TCELL_DN;GSE17974_1.5H_VS_72H_IL4_AND_ANTI_IL12_ACT_CD4_TCELL_DN;GSE17974_CTRL_VS_ACT_IL4_AND_ANTI_…	3D-structure;Alternativesplicing;Completeproteome;Cytoplasm;Developmentalprotein;Nucleus;Polymorphism;Referenceproteome;Repressor;RNA-mediatedgenesilencing;Transcription;Transcriptionregulation;Translationregulation		77	77	77	39.4	39.4	39.4	266.94	0	323.31
1.93585	NaN	1.07239	NaN	2.35441	-0.552451	1.04078	1.05222	NaN	-0.239473	0.0563267	1.92072	0.602454	-0.55126	NaN	-0.409599	1.06478	0.381587	0.931965	NaN	1.62886	-0.43856	NaN	0.770004	-1.13089	0.581913	-0.706864	NaN	0.29765	1.0465	0.581913	0.464587	0.0673328			cell part;membrane		HOOK	AGCGCAG,MIR-191;AGGGCAG,MIR-18A;CAGGTG_V$E12_Q6;chr11q13;CTGAGCC,MIR-24;GAGCCAG,MIR-149;GAGCTGG,MIR-337;GGCAGAC,MIR-346;GGCAGCT,MIR-22;GGGGCCC,MIR-296;GGTGAAG,MIR-412;GSE10239_MEMORY_VS_DAY4.5_EFF_CD8_TCELL_UP;GSE10239_NAIVE_VS_DAY4.5_EFF_CD8_TCELL_UP;GSE11924_TFH_VS_TH2_CD4_TCELL_UP;GSE13229_IMM_VS_INTMATURE_NKCELL_DN;GSE13229_IMM_VS_MATURE_NKCELL_DN;GSE14308_TH17_VS_INDUCED_TREG_DN;GSE14308_TH2…	Alternativesplicing;Coiledcoil;Completeproteome;Phosphoprotein;Polymorphism;Referenceproteome		32	32	32	26.9	26.9	26.9	164.81	0	192.96
-1.11627	-1.94658	-1.01681	-0.755081	-0.701218	-2.53515	-0.941486	-3.10133	-0.466467	-1.37168	-4.86109	-0.544265	-2.77544	-2.00181	-3.20158	-2.13161	-2.24825	-1.48259	-2.8088	-2.45454	-2.22486	-1.35666	-0.988858	-2.50098	-1.99547	-1.20436	-1.75691	-3.05237	0.461175	-1.11627	-2.13161	1.01534	0.00064287	carbohydrate metabolic process;cellular macromolecule metabolic process;cellular metabolic process;cellular process;cellular protein metabolic process;dephosphorylation;macromolecule metabolic process;macromolecule modification;metabolic process;peptidyl-tyrosine dephosphorylation;phosphate-containing compound metabolic process;phosphorus metabolic process;primary metabolic process;protein dephos…	binding;catalytic activity;cation binding;hydrolase activity;hydrolase activity, acting on ester bonds;ion binding;magnesium ion binding;metal ion binding;phosphatase activity;phosphoglycolate phosphatase activity;phosphoprotein phosphatase activity;phosphoric ester hydrolase activity;protein tyrosine phosphatase activity		Glyoxylate and dicarboxylate metabolism	Hydrolase_6	BRUINS_UVC_RESPONSE_LATE;BURTON_ADIPOGENESIS_PEAK_AT_16HR;BUYTAERT_PHOTODYNAMIC_THERAPY_STRESS_DN;CHANDRAN_METASTASIS_UP;chr16p13;GSE10239_KLRG1INT_VS_KLRG1HIGH_EFF_CD8_TCELL_UP;GSE11864_UNTREATED_VS_CSF1_IFNG_PAM3CYS_IN_MAC_UP;GSE13306_LAMINA_PROPRIA_VS_SPLEEN_TREG_DN;GSE14769_UNSTIM_VS_60MIN_LPS_BMDM_UP;GSE15324_NAIVE_VS_ACTIVATED_ELF4_KO_CD8_TCELL_DN;GSE17580_UNINFECTED_VS_S_MANSONI_INF_TREG_D…	Carbohydratemetabolism;Completeproteome;Hydrolase;Magnesium;Metal-binding;Proteinphosphatase;Referenceproteome		16	16	16	79.1	79.1	79.1	34.006	0	186.99
0.743809	1.3936	0.865479	1.33647	0.992611	0.988083	0.509762	1.44412	0.688697	0.900771	0.0372083	0.383653	0.836737	0.702779	0.924733	1.19788	0.769902	1.00241	0.956151	0.464932	1.18628	1.15041	0.837289	1.29229	0.752932	0.68975	0.716976	1.12397	0.897201	0.900771	0.837289	0.0634819	0.404785	biological regulation;cellular component organization;cellular component organization at cellular level;cellular component organization or biogenesis;cellular component organization or biogenesis at cellular level;cellular process;chromosome organization;dosage compensation;dosage compensation, by inactivation of X chromosome;inactivation of X chromosome by DNA methylation;organelle organization;…	adenyl nucleotide binding;adenyl ribonucleotide binding;ATP binding;binding;nucleotide binding;purine nucleotide binding;purine ribonucleoside triphosphate binding;purine ribonucleotide binding;ribonucleotide binding	Barr body;cell part;chromosome;intracellular non-membrane-bounded organelle;intracellular organelle;intracellular organelle part;intracellular part;non-membrane-bounded organelle;nuclear chromosome;nuclear part;organelle;organelle part;sex chromosome;X chromosome		SMC_hinge	BASAKI_YBX1_TARGETS_DN;CHARAFE_BREAST_CANCER_LUMINAL_VS_BASAL_DN;CHEN_HOXA5_TARGETS_9HR_UP;CHEOK_RESPONSE_TO_MERCAPTOPURINE_AND_HD_MTX_DN;chr18p11;CUI_TCF21_TARGETS_2_UP;DACOSTA_UV_RESPONSE_VIA_ERCC3_COMMON_DN;DACOSTA_UV_RESPONSE_VIA_ERCC3_DN;GSE12845_IGD_NEG_BLOOD_VS_NAIVE_TONSIL_BCELL_UP;GSE13484_UNSTIM_VS_YF17D_VACCINE_STIM_PBMC_DN;GSE13493_CD4INTCD8POS_VS_CD8POS_THYMOCYTE_DN;GSE1432_CTRL_VS_I…	Acetylation;Alternativesplicing;Chromosome;Completeproteome;Directproteinsequencing;Diseasemutation;Polymorphism;Referenceproteome;Ublconjugation		88	88	88	58.3	58.3	58.3	226.37	0	323.31
0.0402021	1.16052	0.298643	1.03629	1.00774	0.33735	0.372798	0.976784	0.824846	-0.140975	-0.369819	0.402934	-0.578251	-0.711099	-0.124153	0.614581	-0.074684	0.338093	1.06048	0.313377	0.777402	0.442228	0.508829	0.436226	-1.12596	-0.27029	-0.409329	-0.0954574	0.0623591	0.372798	0.313377	0.0594211	0.409716		binding;catalytic activity;cation binding;hydrolase activity;ion binding;metal ion binding;protein binding;receptor binding	cell part;cytoplasmic part;intracellular membrane-bounded organelle;intracellular organelle;intracellular part;membrane-bounded organelle;microbody;mitochondrion;organelle;peroxisome	Peroxisome	NUDIX	CHESLER_BRAIN_QTL_CIS;chr19q13;GOLDRATH_HOMEOSTATIC_PROLIFERATION;GSE10239_KLRG1INT_VS_KLRG1HIGH_EFF_CD8_TCELL_UP;GSE13485_CTRL_VS_DAY1_YF17D_VACCINE_PBMC_UP;GSE15930_NAIVE_VS_24H_IN_VITRO_STIM_CD8_TCELL_DN;GSE17721_LPS_VS_CPG_16H_BMDM_UP;GSE17721_LPS_VS_CPG_24H_BMDM_UP;GSE17721_LPS_VS_CPG_8H_BMDM_UP;GSE17721_LPS_VS_GARDIQUIMOD_8H_BMDM_UP;GSE17721_PAM3CSK4_VS_CPG_1H_BMDM_UP;GSE17974_CTRL_VS_ACT_I…	Completeproteome;Hydrolase;Magnesium;Manganese;Metal-binding;Mitochondrion;Peroxisome;Polymorphism;Referenceproteome;Transitpeptide		15	15	15	57.6	57.6	57.6	42.233	0	133.99
0.136816	-0.838706	0.167073	0.0581705	0.874781	-0.670639	0.455661	-0.011452	0.197646	0.223501	-0.214697	0.64997	-0.312824	-0.346218	-0.414653	-0.0764573	0.576546	1.04743	0.423193	0.248985	0.290054	0.836774	0.316893	0.480643	-0.937734	0.336131	-0.932798	-0.962968	0.859444	0.136816	0.290054	-0.153238	0.288895	adaptive immune response;adaptive immune response based on somatic recombination of immune receptors built from immunoglobulin superfamily domains;biological adhesion;cell adhesion;cell gliding;cell migration;cell motility;cell-substrate adhesion;cellular component movement;cellular process;establishment of localization;establishment of localization in cell;exocytosis;immune effector process;immu…	adenyl nucleotide binding;adenyl ribonucleotide binding;ATP binding;binding;catalytic activity;hydrolase activity;hydrolase activity, acting on acid anhydrides;hydrolase activity, acting on acid anhydrides, in phosphorus-containing anhydrides;lipid binding;motor activity;nucleoside-triphosphatase activity;nucleotide binding;phosphatidylinositol binding;phosphatidylinositol-3,4,5-trisphosphate bin…	cell part;cell projection;cytoskeletal part;extracellular membrane-bounded organelle;extracellular organelle;extracellular region part;extracellular vesicular exosome;filopodium;intracellular organelle part;intracellular part;lamellipodium;leading edge membrane;macromolecular complex;membrane;membrane part;membrane-bounded organelle;membrane-bounded vesicle;microvillus;myosin complex;organelle;or…		Myosin_head;Myosin_TH1	AKT_UP_MTOR_DN.V1_DN;BOSCO_INTERFERON_INDUCED_ANTIVIRAL_MODULE;chr7p13;FULCHER_INFLAMMATORY_RESPONSE_LECTIN_VS_LPS_DN;GOBERT_OLIGODENDROCYTE_DIFFERENTIATION_DN;GSE13306_RA_VS_UNTREATED_MEM_CD4_TCELL_DN;GSE17974_0H_VS_12H_IN_VITRO_ACT_CD4_TCELL_UP;GSE17974_0H_VS_4H_IN_VITRO_ACT_CD4_TCELL_UP;GSE17974_0H_VS_6H_IN_VITRO_ACT_CD4_TCELL_UP;GSE17974_CTRL_VS_ACT_IL4_AND_ANTI_IL12_12H_CD4_TCELL_UP;GSE17974…	Actin-binding;Adaptiveimmunity;Alternativesplicing;ATP-binding;Calmodulin-binding;Cellmembrane;Cellprojection;Completeproteome;Directproteinsequencing;Immunity;Lipid-binding;Membrane;Motorprotein;Myosin;Nucleotide-binding;Polymorphism;Referenceproteome		70	70	68	78.2	78.2	78.2	116.44	0	323.31
-0.235831	NaN	-0.0700477	0.415122	0.00546992	0.262935	0.135717	-0.106073	0.45168	1.20833	NaN	NaN	NaN	1.12126	0.806653	0.945814	NaN	NaN	0.475198	0.415749	0.239791	NaN	0.476325	0.331904	1.31368	NaN	NaN	0.639429	0.0278352	0.135717	0.557877	-0.42216	0.0517511	biological regulation;cation homeostasis;cellular cation homeostasis;cellular chemical homeostasis;cellular homeostasis;cellular ion homeostasis;cellular monovalent inorganic cation homeostasis;cellular process;cellular response to stimulus;chemical homeostasis;establishment of localization;establishment of protein localization;homeostatic process;intracellular pH reduction;ion homeostasis;monova…	anion channel activity;anion transmembrane transporter activity;channel activity;gated channel activity;ion channel activity;ion transmembrane transporter activity;molecular transducer activity;passive transmembrane transporter activity;signal transducer activity;substrate-specific channel activity;substrate-specific transmembrane transporter activity;substrate-specific transporter activity;trans…	cell part;cytoplasmic part;cytoplasmic vesicle membrane;cytoplasmic vesicle part;Golgi apparatus part;Golgi cisterna membrane;Golgi membrane;Golgi-associated vesicle membrane;integral to membrane;intracellular organelle part;intracellular part;intrinsic to membrane;membrane;membrane part;organelle membrane;organelle part;vesicle membrane		ABA_GPCR;DUF3735	CHARAFE_BREAST_CANCER_LUMINAL_VS_MESENCHYMAL_UP;chr1p36;chr1q21;DODD_NASOPHARYNGEAL_CARCINOMA_DN;GSE11924_TH2_VS_TH17_CD4_TCELL_UP;GSE15324_NAIVE_VS_ACTIVATED_ELF4_KO_CD8_TCELL_DN;GSE17721_0.5H_VS_8H_GARDIQUIMOD_BMDM_UP;GSE17721_LPS_VS_CPG_24H_BMDM_UP;GSE17721_LPS_VS_GARDIQUIMOD_24H_BMDM_UP;GSE17721_LPS_VS_PAM3CSK4_1H_BMDM_UP;GSE17974_1.5H_VS_72H_IL4_AND_ANTI_IL12_ACT_CD4_TCELL_UP;GSE20715_WT_VS_…	Alternativesplicing;Completeproteome;Glycoprotein;Golgiapparatus;Ionchannel;Iontransport;Membrane;Proteintransport;Referenceproteome;Transmembrane;Transmembranehelix;Transport;Voltage-gatedchannel		6	6	6	22.7	22.7	22.7	38.484	0	54.179
0.738456	NaN	0.913659	0.354347	0.592705	NaN	1.06894	NaN	0.328418	0.277714	0.694395	0.670435	1.00703	0.614428	-0.237356	0.00241956	0.899412	1.12425	0.110226	0.9529	0.976188	0.00717994	NaN	1.09833	0.451757	0.791648	0.183393	0.211811	0.663444	0.64355	0.642432	0.00111839	0.481712	actin cytoskeleton organization;actin filament organization;actin filament-based process;actin nucleation;Arp2/3 complex-mediated actin nucleation;biological regulation;cellular component disassembly;cellular component disassembly at cellular level;cellular component organization;cellular component organization at cellular level;cellular component organization or biogenesis;cellular component org…	alpha-tubulin binding;binding;cytoskeletal protein binding;enzyme binding;protein binding;tubulin binding;ubiquitin protein ligase binding	autophagic vacuole;cell part;cell projection;centriole;cytoplasmic part;cytoplasmic vesicle;cytoskeletal part;early endosome;early endosome membrane;endosomal part;endosome;endosome membrane;filopodium;intracellular membrane-bounded organelle;intracellular non-membrane-bounded organelle;intracellular organelle;intracellular organelle part;intracellular part;invadopodium;lamellipodium;late endosom…		WASH_WAHD	BRUINS_UVC_RESPONSE_LATE;CAMP_UP.V1_UP;chr15q26;chr9p24;E2F3_UP.V1_DN;GARY_CD5_TARGETS_UP;GINESTIER_BREAST_CANCER_ZNF217_AMPLIFIED_DN;GSE11924_TFH_VS_TH2_CD4_TCELL_UP;GSE14000_UNSTIM_VS_4H_LPS_DC_UP;GSE15750_WT_VS_TRAF6KO_DAY6_EFF_CD8_TCELL_UP;GSE17721_CPG_VS_GARDIQUIMOD_8H_BMDM_UP;GSE17721_LPS_VS_GARDIQUIMOD_8H_BMDM_UP;GSE17721_LPS_VS_PAM3CSK4_8H_BMDM_UP;GSE20715_WT_VS_TLR4_KO_LUNG_DN;GSE6566_ST…	Actin-binding;Cellprojection;Completeproteome;Cytoplasm;Cytoplasmicvesicle;Cytoskeleton;Endosome;Isopeptidebond;Membrane;Proteintransport;Referenceproteome;Transport;Ublconjugation		13	13	8	37.4	37.4	26.6	49.994	0	53.306
-1.66967	-1.18976	-0.684576	-1.42776	-1.57452	-1.28596	-0.633128	-1.78207	-0.836633	-0.870694	-1.37857	-0.811796	-1.45388	-1.0603	-1.65759	-1.4134	-1.5421	-1.44447	-1.41537	-1.4446	-0.931234	-1.22666	-0.79767	-1.53675	-1.40277	-0.517051	-1.29461	-1.68049	0.68391	-1.28596	-1.4134	0.127438	0.329576	anatomical structure development;anatomical structure morphogenesis;biological regulation;biosynthetic process;cardiac chamber development;cardiac ventricle development;cellular biosynthetic process;cellular macromolecule biosynthetic process;cellular macromolecule metabolic process;cellular metabolic process;cellular nitrogen compound metabolic process;cellular process;cellular protein metabolic…	binding;DNA binding;nucleic acid binding;protein binding;protein binding transcription factor activity;TBP-class protein binding;transcription coactivator activity;transcription cofactor activity;transcription factor binding;transcription factor binding transcription factor activity	cell part;cytoplasm;cytoplasmic part;extracellular membrane-bounded organelle;extracellular organelle;extracellular region part;extracellular vesicular exosome;intracellular membrane-bounded organelle;intracellular organelle;intracellular part;macromolecular complex;membrane-bounded organelle;membrane-bounded vesicle;nascent polypeptide-associated complex;nucleus;organelle;protein complex;vesicle		NAC	BENPORATH_MYC_MAX_TARGETS;BIOSYNTHETIC_PROCESS;BOUDOUKHA_BOUND_BY_IGF2BP2;CAGCTG_V$AP4_Q5;CAGGTG_V$E12_Q6;CASORELLI_ACUTE_PROMYELOCYTIC_LEUKEMIA_UP;CELLULAR_BIOSYNTHETIC_PROCESS;CELLULAR_MACROMOLECULE_METABOLIC_PROCESS;CELLULAR_PROTEIN_METABOLIC_PROCESS;CHARAFE_BREAST_CANCER_LUMINAL_VS_BASAL_UP;chr12q23;CYTOPLASM;CYTOPLASMIC_PART;DANG_BOUND_BY_MYC;FEVR_CTNNB1_TARGETS_DN;FLECHNER_BIOPSY_KIDNEY_TRA…	3D-structure;Acetylation;Activator;Allergen;Alternativesplicing;Chaperone;Completeproteome;Cytoplasm;Directproteinsequencing;DNA-binding;Host-virusinteraction;Nucleus;Phosphoprotein;Polymorphism;Proteintransport;Referenceproteome;Repeat;Transcription;Transcriptionregulation;Transport		13	13	13	55.3	55.3	55.3	23.384	0	323.31
-0.968141	-0.0636337	-0.628749	0.0448233	-1.01205	0.389143	-0.0791005	-0.399288	NaN	-0.652798	-0.562098	NaN	NaN	-1.75876	-0.511191	-0.260611	NaN	NaN	-0.151286	-0.0882664	-0.236946	-0.0370091	-0.0866948	-0.875405	-0.397268	-0.42596	-1.13874	0.389323	0.866208	-0.480693	-0.260611	-0.220082	0.205268							Completeproteome;Referenceproteome		2	2	2	17.2	17.2	17.2	13.798	0	4.4135
0.603227	0.804172	0.204861	0.834455	0.168686	1.46222	0.171477	0.557667	1.06658	0.742206	0.675907	0.583543	1.05815	0.800545	1.37005	1.00487	0.73952	0.919376	1.57759	1.35461	-0.399787	0.623368	0.0701919	1.00244	0.799301	0.505625	0.464459	-0.194131	0.738063	0.675907	0.799301	-0.123393	0.3308					DUF4535	ATGGYGGA_UNKNOWN;CAGCTG_V$AP4_Q5;CAMP_UP.V1_UP;CCAGGTT,MIR-490;chr5q31;CTCAGGG,MIR-125B,MIR-125A;GRADE_COLON_CANCER_UP;GSE11924_TH1_VS_TH17_CD4_TCELL_DN;GSE14026_TH1_VS_TH17_UP;GSE14308_NAIVE_CD4_TCELL_VS_INDUCED_TREG_DN;GSE14308_TH1_VS_INDUCED_TREG_DN;GSE14308_TH17_VS_INDUCED_TREG_DN;GSE14350_TREG_VS_TEFF_DN;GSE17721_LPS_VS_CPG_12H_BMDM_DN;GSE17721_LPS_VS_CPG_8H_BMDM_DN;GSE17721_LPS_VS_GARDIQUIM…	Completeproteome;Referenceproteome		6	6	6	54.4	54.4	54.4	11.133	0	71.207
1.19061	1.49118	0.310887	-0.0435427	-0.225373	-1.84491	-0.192363	-0.905056	NaN	0.358504	0.113243	-0.0506102	0.52941	0.108785	0.53098	0.984396	1.3848	NaN	0.376169	-0.113419	0.229668	0.156414	NaN	NaN	2.56712	NaN	0.90629	1.28952	0.0895254	0.0348503	0.52941	-0.49456	0.0276458	catabolic process;cell differentiation;cellular catabolic process;cellular developmental process;cellular macromolecule catabolic process;cellular macromolecule metabolic process;cellular metabolic process;cellular nitrogen compound metabolic process;cellular process;developmental process;DNA catabolic process;DNA catabolic process, endonucleolytic;DNA fragmentation involved in apoptotic nuclear …	binding;catalytic activity;deoxyribonuclease activity;deoxyribonuclease II activity;DNA binding;endodeoxyribonuclease activity;endodeoxyribonuclease activity, producing 3'-phosphomonoesters;endonuclease activity;endonuclease activity, active with either ribo- or deoxyribonucleic acids and producing 3'-phosphomonoesters;hydrolase activity;hydrolase activity, acting on ester bonds;nuclease activity…	cell part;cytoplasmic part;extracellular membrane-bounded organelle;extracellular organelle;extracellular region part;extracellular vesicular exosome;intracellular;intracellular membrane-bounded organelle;intracellular organelle;intracellular part;lysosome;lytic vacuole;membrane-bounded organelle;membrane-bounded vesicle;organelle;vacuole;vesicle	Lysosome	DNase_II	BHATI_G2M_ARREST_BY_2METHOXYESTRADIOL_DN;BIOPOLYMER_METABOLIC_PROCESS;BONOME_OVARIAN_CANCER_POOR_SURVIVAL_DN;BONOME_OVARIAN_CANCER_SURVIVAL_SUBOPTIMAL_DEBULKING;chr19p13;CHYLA_CBFA2T3_TARGETS_DN;CYCLIN_D1_KE_.V1_UP;CYCLIN_D1_UP.V1_UP;CYTOPLASM;CYTOPLASMIC_PART;DACOSTA_UV_RESPONSE_VIA_ERCC3_UP;DEOXYRIBONUCLEASE_ACTIVITY;DNA_BINDING;DNA_METABOLIC_PROCESS;ENDODEOXYRIBONUCLEASE_ACTIVITY;ENDONUCLEASE_…	Alternativesplicing;Apoptosis;Completeproteome;Developmentalprotein;Disulfidebond;Endonuclease;Glycoprotein;Hydrolase;Lysosome;Nuclease;Polymorphism;Referenceproteome;Signal		8	8	8	31.8	31.8	31.8	33.615	0	19.055
0.300251	-0.419926	-0.209905	0.72155	0.78551	-0.217786	-0.49521	0.154761	-0.410185	-0.583462	-0.370499	-0.942796	-0.450789	-0.452944	0.0362678	-0.1994	-0.302196	-0.319181	0.146852	-0.00625614	-0.279607	-0.658293	-1.56066	0.234776	-0.492502	-1.30356	-0.518061	-0.278916	0.0645075	-0.217786	-0.319181	0.101395	0.359572	biosynthetic process;cellular biosynthetic process;cellular lipid metabolic process;cellular metabolic process;cellular process;ether lipid biosynthetic process;ether lipid metabolic process;glycerol ether biosynthetic process;glycerol ether metabolic process;glycerolipid biosynthetic process;glycerolipid metabolic process;lipid biosynthetic process;lipid metabolic process;metabolic process;organ…	alkylglycerone-phosphate synthase activity;binding;catalytic activity;coenzyme binding;cofactor binding;FAD binding;flavin adenine dinucleotide binding;oxidoreductase activity;oxidoreductase activity, acting on CH-OH group of donors;oxidoreductase activity, acting on the CH-OH group of donors, NAD or NADP as acceptor;transferase activity;transferase activity, transferring alkyl or aryl (other tha…	cell part;cytoplasmic part;intracellular membrane-bounded organelle;intracellular non-membrane-bounded organelle;intracellular organelle;intracellular organelle lumen;intracellular organelle part;intracellular part;membrane;membrane-bounded organelle;membrane-enclosed lumen;microbody;microbody lumen;microbody membrane;microbody part;mitochondrion;non-membrane-bounded organelle;nuclear part;nucleo…	Ether lipid metabolism;Peroxisome	FAD_binding_4;FAD-oxidase_C	BECKER_TAMOXIFEN_RESISTANCE_DN;BENPORATH_MYC_MAX_TARGETS;BIOSYNTHETIC_PROCESS;CAGGTA_V$AREB6_01;CAIRO_HEPATOBLASTOMA_CLASSES_UP;CELLULAR_LIPID_METABOLIC_PROCESS;CHARAFE_BREAST_CANCER_LUMINAL_VS_BASAL_DN;CHARAFE_BREAST_CANCER_LUMINAL_VS_MESENCHYMAL_DN;CHIARETTI_ACUTE_LYMPHOBLASTIC_LEUKEMIA_ZAP70;chr2q;CYTOPLASM;CYTOPLASMIC_PART;DANG_BOUND_BY_MYC;DIAZ_CHRONIC_MEYLOGENOUS_LEUKEMIA_UP;DURCHDEWALD_SKI…	Acetylation;Cataract;Completeproteome;Diseasemutation;Dwarfism;FAD;Flavoprotein;Lipidbiosynthesis;Lipidmetabolism;Membrane;Peroxisome;Phosphoprotein;Referenceproteome;Rhizomelicchondrodysplasiapunctata;Transferase;Transitpeptide	AGPS-GNPAT complex	36	36	36	70.2	70.2	70.2	72.911	0	323.31
-0.25971	0.412601	-0.490866	-0.186373	-0.47	0.129623	0.150794	0.379644	-0.306497	-0.130311	-0.0572393	-0.525286	0.504678	0.162063	0.284816	-0.279534	-0.510906	-0.18216	-0.0915731	0.25386	0.173538	-0.264561	0.14471	-0.475262	-0.293062	0.455927	0.110341	0.728152	0.513488	-0.130311	0.110341	-0.240652	0.182756	anatomical structure development;antigen processing and presentation;antigen processing and presentation of exogenous antigen;antigen processing and presentation of exogenous peptide antigen;antigen processing and presentation of exogenous peptide antigen via MHC class II;antigen processing and presentation of peptide antigen;antigen processing and presentation of peptide antigen via MHC class II…	adenyl nucleotide binding;adenyl ribonucleotide binding;ATP binding;ATPase activity;binding;catalytic activity;hydrolase activity;hydrolase activity, acting on acid anhydrides;hydrolase activity, acting on acid anhydrides, in phosphorus-containing anhydrides;microtubule motor activity;motor activity;nucleoside-triphosphatase activity;nucleotide binding;purine nucleotide binding;purine ribonucleos…	cell part;centrosome;cytoplasmic part;cytoskeletal part;cytosol;intracellular non-membrane-bounded organelle;intracellular organelle;intracellular organelle part;intracellular part;kinesin complex;macromolecular complex;membrane;microtubule;microtubule associated complex;microtubule organizing center;non-membrane-bounded organelle;organelle;organelle part;protein complex;spindle pole		Kinesin	AAAGGAT,MIR-501;ACATTCC,MIR-1,MIR-206;ATACCTC,MIR-202;BLALOCK_ALZHEIMERS_DISEASE_DN;BORCZUK_MALIGNANT_MESOTHELIOMA_UP;BOYAULT_LIVER_CANCER_SUBCLASS_G3_UP;BURTON_ADIPOGENESIS_12;CATTTCA,MIR-203;chr5q12;CTTTGT_V$LEF1_Q2;DACOSTA_UV_RESPONSE_VIA_ERCC3_COMMON_DN;DACOSTA_UV_RESPONSE_VIA_ERCC3_DN;DAZARD_RESPONSE_TO_UV_NHEK_DN;DAZARD_RESPONSE_TO_UV_SCC_DN;DAZARD_UV_RESPONSE_CLUSTER_G6;DIAZ_CHRONIC_MEYLOG…	3D-structure;Acetylation;Alternativesplicing;ATP-binding;Cellcycle;Celldivision;Coiledcoil;Completeproteome;Cytoplasm;Cytoskeleton;Developmentalprotein;Differentiation;Diseasemutation;Microtubule;Mitosis;Motorprotein;Neurogenesis;Nucleotide-binding;Phosphoprotein;Referenceproteome		32	32	28	57.7	57.7	53	75.042	0	164.39
-0.548018	0.0949256	-0.209905	0.301124	0.146179	-0.102286	0.0131271	-0.0722054	-0.319368	0.0382698	0.238095	-0.411917	-0.871669	-0.900522	-0.267835	-0.0638907	-0.555441	0.0441178	-0.0579794	-0.262027	-0.067384	-0.902599	-0.025825	-0.388852	-0.658073	-0.734811	-1.04086	-0.545602	0.00124759	0.0131271	-0.411917	0.425045	0.0849951	biological regulation;cellular macromolecule metabolic process;cellular metabolic process;cellular nitrogen compound metabolic process;cellular process;cellular response to stimulus;cellular response to stress;establishment of localization;establishment of localization in cell;establishment of RNA localization;intracellular transport;macromolecule metabolic process;metabolic process;mRNA export f…	adenyl nucleotide binding;adenyl ribonucleotide binding;ATP binding;ATPase activity;ATPase activity, coupled;ATP-dependent helicase activity;ATP-dependent RNA helicase activity;binding;catalytic activity;helicase activity;hydrolase activity;hydrolase activity, acting on acid anhydrides;hydrolase activity, acting on acid anhydrides, in phosphorus-containing anhydrides;nucleoside-triphosphatase act…	cell part;cytoplasm;intracellular membrane-bounded organelle;intracellular non-membrane-bounded organelle;intracellular organelle;intracellular organelle part;intracellular part;macromolecular complex;membrane;membrane-bounded organelle;non-membrane-bounded organelle;nuclear part;nucleolus;nucleus;organelle;organelle part;ribonucleoprotein complex;spliceosomal complex		DEAD;Helicase_C	AGCTCCT,MIR-28;ATP_DEPENDENT_HELICASE_ACTIVITY;ATP_DEPENDENT_RNA_HELICASE_ACTIVITY;ATPASE_ACTIVITY;ATPASE_ACTIVITY_COUPLED;BASAKI_YBX1_TARGETS_UP;BENPORATH_NANOG_TARGETS;BENPORATH_SOX2_TARGETS;BIOPOLYMER_METABOLIC_PROCESS;BLALOCK_ALZHEIMERS_DISEASE_UP;BLUM_RESPONSE_TO_SALIRASIB_DN;BROWNE_HCMV_INFECTION_14HR_UP;CAIRO_HEPATOBLASTOMA_CLASSES_UP;CELLULAR_LOCALIZATION;chr19p13;chr6p21;CTTTGA_V$LEF1_Q2…	Acetylation;Alternativesplicing;ATP-binding;Completeproteome;Cytoplasm;Helicase;Hydrolase;mRNAprocessing;mRNAsplicing;Nucleotide-binding;Nucleus;Phosphoprotein;Polymorphism;Referenceproteome;RNA-binding	Emerin complex 52	40	22	22	77.5	52.5	52.5	49.129	0	323.31
-1.82945	1.3867	-0.570989	-0.637029	-0.705869	-0.399602	1.56656	1.10366	0.595207	-0.0763493	-0.740921	0.697021	2.84921	1.84385	0.453638	-1.00625	-1.25787	-1.10364	0.210854	1.74775	0.644633	0.66985	0.570704	-0.745412	0.426941	1.61949	2.46642	-1.60092	0.255797	-0.399602	0.570704	-0.970306	6.88857e-05	biological regulation;regulation of biological process;regulation of biosynthetic process;regulation of cellular biosynthetic process;regulation of cellular macromolecule biosynthetic process;regulation of cellular metabolic process;regulation of cellular process;regulation of gene expression;regulation of macromolecule biosynthetic process;regulation of macromolecule metabolic process;regulation…	binding;cation binding;ion binding;metal ion binding;protein binding transcription factor activity;transcription coactivator activity;transcription cofactor activity;transcription factor binding transcription factor activity;transition metal ion binding;zinc ion binding	adherens junction;anchoring junction;cell junction;cell part;cell-substrate adherens junction;cell-substrate junction;cytoplasm;cytoskeleton;focal adhesion;intracellular non-membrane-bounded organelle;intracellular organelle;intracellular organelle part;intracellular part;macromolecular complex;non-membrane-bounded organelle;nuclear part;nucleoplasm part;organelle;organelle part;protein complex;t…		LIM;PDZ	BERENJENO_TRANSFORMED_BY_RHOA_UP;BOYLAN_MULTIPLE_MYELOMA_C_D_UP;BYSTRYKH_HEMATOPOIESIS_STEM_CELL_AND_BRAIN_QTL_TRANS;CHAUHAN_RESPONSE_TO_METHOXYESTRADIOL_DN;CHEMELLO_SOLEUS_VS_EDL_MYOFIBERS_UP;CHICAS_RB1_TARGETS_CONFLUENT;chr10q23;CHUNG_BLISTER_CYTOTOXICITY_DN;CREIGHTON_ENDOCRINE_THERAPY_RESISTANCE_4;CTTTGT_V$LEF1_Q2;DELACROIX_RAR_BOUND_ES;DELYS_THYROID_CANCER_UP;DUTERTRE_ESTRADIOL_RESPONSE_24HR_…	3D-structure;Acetylation;Completeproteome;Cytoplasm;Cytoskeleton;Directproteinsequencing;LIMdomain;Metal-binding;Phosphoprotein;Polymorphism;Referenceproteome;Zinc		25	25	25	90.3	90.3	90.3	36.071	0	323.31
-2.41592	-1.15105	-0.937197	-2.07149	-2.43016	-1.17088	-0.671371	-2.95427	-0.0415493	-2.14578	-1.32417	-0.237827	-2.81466	-0.592823	-2.23968	-1.85327	-3.13256	-3.13177	-2.98354	-1.73796	-1.07957	-0.863207	-0.5683	-2.60838	-1.63509	-0.387835	0.052796	-1.62662	0.915407	-1.32417	-1.63509	0.31092	0.155014	biosynthetic process;carboxylic acid biosynthetic process;carboxylic acid catabolic process;carboxylic acid metabolic process;catabolic process;cellular biosynthetic process;cellular catabolic process;cellular ketone metabolic process;cellular lipid catabolic process;cellular lipid metabolic process;cellular metabolic process;cellular nitrogen compound metabolic process;cellular process;coenzyme …	acyl-CoA thioesterase activity;binding;carboxylic acid binding;carboxylic ester hydrolase activity;catalytic activity;CoA hydrolase activity;coenzyme binding;cofactor binding;fatty acid binding;fatty-acyl-CoA binding;hydrolase activity;hydrolase activity, acting on ester bonds;identical protein binding;lipid binding;monocarboxylic acid binding;palmitoyl-CoA hydrolase activity;protein binding;prot…	cell body;cell part;cell projection;cytoplasm;cytoplasmic part;cytosol;extracellular membrane-bounded organelle;extracellular organelle;extracellular region part;extracellular vesicular exosome;intracellular membrane-bounded organelle;intracellular organelle;intracellular organelle part;intracellular part;membrane-bounded organelle;membrane-bounded vesicle;mitochondrion;neuron projection;nuclear …	Biosynthesis of unsaturated fatty acids	4HBT	ACCAAAG,MIR-9;ATGAAGG,MIR-205;BERENJENO_TRANSFORMED_BY_RHOA_UP;BILD_HRAS_ONCOGENIC_SIGNATURE;BLALOCK_ALZHEIMERS_DISEASE_DN;BONOME_OVARIAN_CANCER_POOR_SURVIVAL_DN;BONOME_OVARIAN_CANCER_SURVIVAL_SUBOPTIMAL_DEBULKING;CAGTGTT,MIR-141,MIR-200A;CHIARADONNA_NEOPLASTIC_TRANSFORMATION_CDC25_DN;CHIARADONNA_NEOPLASTIC_TRANSFORMATION_KRAS_CDC25_UP;CHICAS_RB1_TARGETS_CONFLUENT;CHICAS_RB1_TARGETS_SENESCENT;chr…	3D-structure;Acetylation;Alternativesplicing;Completeproteome;Cytoplasm;Directproteinsequencing;Hydrolase;Mitochondrion;Referenceproteome;Repeat;Serineesterase		14	14	4	51.5	51.5	17.8	37.419	0	93.828
1.56978	-0.292962	1.38367	0.520968	1.40547	-1.14965	1.36409	0.690872	-0.537577	-0.810423	-0.427323	1.19914	0.182222	-1.39881	-0.786328	-0.116616	0.176663	0.0624894	0.460412	-0.675138	1.46247	-0.115632	-0.109579	0.419631	-1.8078	0.989163	-1.75145	-1.17335	0.198246	0.520968	-0.109579	0.630548	0.0219412	biological regulation;cell activation;cell activation involved in immune response;cellular process;defense response;defense response to bacterium;defense response to Gram-positive bacterium;establishment of localization;establishment of localization in cell;exocytosis;immune effector process;immune system process;leukocyte activation;leukocyte activation involved in immune response;leukocyte degr…	actin binding;adenyl nucleotide binding;adenyl ribonucleotide binding;ATP binding;binding;catalytic activity;cytoskeletal protein binding;hydrolase activity;hydrolase activity, acting on acid anhydrides;hydrolase activity, acting on acid anhydrides, in phosphorus-containing anhydrides;motor activity;nucleoside-triphosphatase activity;nucleotide binding;protein binding;purine nucleotide binding;pu…	cell cortex part;cell part;cortical actin cytoskeleton;cortical cytoskeleton;cytoplasmic part;cytoskeletal part;cytoskeleton;filamentous actin;intracellular non-membrane-bounded organelle;intracellular organelle;intracellular organelle part;intracellular part;macromolecular complex;myosin complex;non-membrane-bounded organelle;organelle;organelle part;protein complex;unconventional myosin complex		Myosin_head;Myosin_TH1;SH3_9	BOYLAN_MULTIPLE_MYELOMA_C_D_DN;BYSTRYKH_HEMATOPOIESIS_STEM_CELL_QTL_TRANS;CAGCTG_V$AP4_Q5;CHEN_METABOLIC_SYNDROM_NETWORK;chr19p13;COATES_MACROPHAGE_M1_VS_M2_DN;CTACCTC,LET-7A,LET-7B,LET-7C,LET-7D,LET-7E,LET-7F,MIR-98,LET-7G,LET-7I;CTGCAGY_UNKNOWN;CYCLIN_D1_KE_.V1_DN;CYCLIN_D1_UP.V1_DN;DUNNE_TARGETS_OF_AML1_MTG8_FUSION_UP;GAVIN_FOXP3_TARGETS_CLUSTER_P3;GAVIN_FOXP3_TARGETS_CLUSTER_P6;GNF2_CASP1;GNF…	Actin-binding;ATP-binding;Calmodulin-binding;Completeproteome;Motorprotein;Myosin;Nucleotide-binding;Phosphoprotein;Polymorphism;Referenceproteome;SH3domain		64	64	54	65.8	65.8	60.2	124.84	0	323.31
0.313144	0.697858	1.2795	1.49961	1.13609	-0.382995	1.26459	1.27837	1.06276	0.490988	0.366383	0.230538	0.689546	0.128562	0.130175	1.34049	0.634237	0.4566	1.08036	0.223597	0.956424	0.128218	0.424682	0.623232	0.498075	1.27675	0.0223525	0.585231	0.202427	1.06276	0.498075	0.564686	0.0352142	amine transport;biological regulation;cellular component assembly;cellular component assembly at cellular level;cellular component organization;cellular component organization at cellular level;cellular component organization or biogenesis;cellular component organization or biogenesis at cellular level;cellular macromolecular complex assembly;cellular macromolecular complex subunit organization;c…	binding;protein binding;SNAP receptor activity;SNARE binding;syntaxin binding	adherens junction;anchoring junction;azurophil granule;cell junction;cell part;cell projection;cell-substrate adherens junction;cell-substrate junction;cytoplasm;cytoplasmic membrane-bounded vesicle;cytoplasmic part;cytoplasmic vesicle;extracellular membrane-bounded organelle;extracellular organelle;extracellular region part;extracellular vesicular exosome;focal adhesion;intracellular membrane-bo…	SNARE interactions in vesicular transport	SNAP-25;SNARE	BRUINS_UVC_RESPONSE_EARLY_LATE;BRUNO_HEMATOPOIESIS;BUYTAERT_PHOTODYNAMIC_THERAPY_STRESS_UP;BYSTRYKH_HEMATOPOIESIS_STEM_CELL_QTL_TRANS;CELLULAR_LOCALIZATION;chr15q14;CHUNG_BLISTER_CYTOTOXICITY_DN;CROONQUIST_NRAS_VS_STROMAL_STIMULATION_UP;CUI_TCF21_TARGETS_2_DN;CYTOSKELETON_ORGANIZATION_AND_BIOGENESIS;DIAZ_CHRONIC_MEYLOGENOUS_LEUKEMIA_UP;ESTABLISHMENT_OF_CELLULAR_LOCALIZATION;ESTABLISHMENT_OF_LOCAL…	3D-structure;Acetylation;Alternativesplicing;Celljunction;Cellmembrane;Coiledcoil;Completeproteome;Directproteinsequencing;Lipoprotein;Membrane;Palmitate;Phosphoprotein;Proteintransport;Referenceproteome;Repeat;Synapse;Synaptosome;Transport	SNARE complex (SNAP23, STX1A);SNARE complex (STX11, VAMP2, SNAP23);SNARE complex (STX2, SNAP23);SNARE complex (STX4, SNAP23);SNARE complex (STX4, SNAP23, VAMP1);SNARE complex (STX4, SNAP23, VAMP2);SNARE complex (STX4, VAMP8, VAMP3, SNAP23);SNARE complex (STX6, SNAP23)	15	15	15	69.2	69.2	69.2	23.354	0	308.14
-0.640741	-0.686877	-1.63914	-0.132487	-0.58915	0.107772	-1.86883	-0.524541	-0.631001	-1.3871	-0.494209	-0.786958	-1.34848	-0.610201	0.305882	-0.103956	-1.2034	-0.996273	-0.323495	-0.80995	-1.35146	-0.752598	-1.37813	-0.553967	-0.838057	-1.79704	-0.8563	0.0410103	0.949526	-0.631001	-0.80995	0.178949	0.273502	biological regulation;cellular component organization;cellular component organization or biogenesis;cellular process;cellular response to chemical stimulus;cellular response to cytokine stimulus;cellular response to organic substance;cellular response to stimulus;negative regulation of apoptosis;negative regulation of biological process;negative regulation of cell death;negative regulation of cel…	binding;cytokine binding;growth factor binding;interleukin-1 binding;protein binding;protein N-terminus binding	actin cytoskeleton;apical plasma membrane;cell part;cell projection;clathrin-coated vesicle;coated vesicle;cytoplasmic membrane-bounded vesicle;cytoplasmic part;cytoplasmic vesicle;cytoskeleton;endoplasmic reticulum;envelope;intracellular membrane-bounded organelle;intracellular non-membrane-bounded organelle;intracellular organelle;intracellular organelle part;intracellular part;lamellipodium;ma…			ACEVEDO_LIVER_TUMOR_VS_NORMAL_ADJACENT_TISSUE_UP;BENPORATH_MYC_MAX_TARGETS;BOHN_PRIMARY_IMMUNODEFICIENCY_SYNDROM_UP;CAMP_UP.V1_UP;CELL_FRACTION;chr1q21;CYTOKINE_BINDING;CYTOPLASM;CYTOPLASMIC_PART;DANG_BOUND_BY_MYC;DELPUECH_FOXO3_TARGETS_DN;DITTMER_PTHLH_TARGETS_UP;ENDOPLASMIC_RETICULUM;FLECHNER_PBL_KIDNEY_TRANSPLANT_OK_VS_DONOR_UP;FULCHER_INFLAMMATORY_RESPONSE_LECTIN_VS_LPS_UP;GOTZMANN_EPITHELIAL…	Acetylation;Alternativesplicing;Completeproteome;Cytoplasmicvesicle;Directproteinsequencing;Diseasemutation;Endoplasmicreticulum;Membrane;Mitochondrion;Nucleus;Polymorphism;Referenceproteome;Sarcoplasmicreticulum		9	9	7	52.8	52.8	45.9	26.099	0	43.112
-0.752618	-0.398648	0.148599	-1.3708	-1.58778	-0.867517	0.169199	-1.42843	-2.17682	-0.729803	-0.948504	-0.0105244	-0.572616	-0.219027	-1.11511	-1.72641	-1.23456	-0.765647	-1.33148	-0.951688	0.0604152	-0.328135	-0.46211	-0.76846	-0.776849	0.610301	-0.504809	-1.13051	0.358052	-0.867517	-0.765647	-0.10187	0.362439	biological regulation;cellular macromolecule metabolic process;cellular metabolic process;cellular process;cellular protein metabolic process;cellular response to stimulus;establishment of localization;establishment of localization in cell;establishment of protein localization;establishment of protein localization in mitochondrion;establishment of protein localization to organelle;intracellular p…	binding;GAF domain binding;molecular transducer activity;protein binding;protein binding transcription factor activity;protein domain specific binding;signal transducer activity;transcription coactivator activity;transcription cofactor activity;transcription factor binding;transcription factor binding transcription factor activity;unfolded protein binding	cell part;cytoplasm;cytoplasmic part;cytosol;intracellular organelle part;intracellular part;membrane;nuclear part;nucleoplasm;organelle part		FKBP_C	BYSTRYKH_HEMATOPOIESIS_STEM_CELL_AND_BRAIN_QTL_TRANS;CELLULAR_MACROMOLECULE_METABOLIC_PROCESS;CELLULAR_PROTEIN_METABOLIC_PROCESS;CHIARETTI_ACUTE_LYMPHOBLASTIC_LEUKEMIA_ZAP70;chr11q13;CRGAARNNNNCGA_UNKNOWN;CYTOPLASM;CYTOPLASMIC_PART;CYTOSOL;DAIRKEE_TERT_TARGETS_UP;ESTABLISHMENT_OF_LOCALIZATION;ESTABLISHMENT_OF_PROTEIN_LOCALIZATION;GARY_CD5_TARGETS_UP;GCCATNTTG_V$YY1_Q6;GCM_AIP;GCM_FANCC;GCM_HDAC1;…	3D-structure;Completeproteome;Cushingsyndrome;Cytoplasm;Polymorphism;Referenceproteome;Repeat;TPRrepeat		20	20	20	68.2	68.2	68.2	37.636	0	186.69
-0.0510175	-0.119798	0.220803	-0.544596	0.366399	-0.765906	0.290714	-0.416537	1.94178	0.0437201	0.253056	0.477541	0.103813	-0.0213228	-0.377963	-0.330128	-0.6286	-0.810116	0.0295296	-0.553523	0.280518	0.06337	0.683069	-0.604674	-0.756967	0.469688	0.0846103	-0.878614	0.280593	0.0437201	-0.0213228	0.0650429	0.402893	biological regulation;cellular process;cellular response to stimulus;immune response;immune system process;metabolic process;positive regulation of biological process;positive regulation of catabolic process;positive regulation of cellular catabolic process;positive regulation of cellular metabolic process;positive regulation of cellular process;positive regulation of macromolecule metabolic proc…	binding;catalytic activity;GTP binding;GTPase activity;guanyl nucleotide binding;guanyl ribonucleotide binding;hydrolase activity;hydrolase activity, acting on acid anhydrides;hydrolase activity, acting on acid anhydrides, in phosphorus-containing anhydrides;nucleoside-triphosphatase activity;nucleotide binding;purine nucleotide binding;purine ribonucleoside triphosphate binding;purine ribonucleo…	cell part;cytoplasmic exosome (RNase complex);cytoplasmic part;cytosol;exosome (RNase complex);intracellular part;macromolecular complex;membrane;protein complex		GTP_EFTU;GTP_EFTU_D2;GTP_EFTU_D3	ACEVEDO_METHYLATED_IN_LIVER_CANCER_DN;AGUIRRE_PANCREATIC_CANCER_COPY_NUMBER_DN;AMUNDSON_GAMMA_RADIATION_RESPONSE;AMUNDSON_GENOTOXIC_SIGNATURE;BENPORATH_NANOG_TARGETS;BENPORATH_OCT4_TARGETS;BLALOCK_ALZHEIMERS_DISEASE_UP;BYSTRYKH_HEMATOPOIESIS_STEM_CELL_QTL_TRANS;CACGTG_V$MYC_Q2;chr22q13;CTGCAGY_UNKNOWN;DORSAM_HOXA9_TARGETS_UP;GACAATC,MIR-219;GARY_CD5_TARGETS_UP;GATTGGY_V$NFY_Q6_01;GCM_BCL2L1;GCM_D…	Completeproteome;Cytoplasm;GTP-binding;Nucleotide-binding;Phosphoprotein;Polymorphism;Referenceproteome		17	17	17	48	48	48	72.453	0	120.37
-0.745307	-0.734847	0.686275	-0.8158	-1.05122	-0.651968	0.566821	0.320781	-0.337913	0.928472	-1.23801	-0.409208	-0.371886	1.30137	-1.0047	0.497492	0.22097	-0.752036	-0.65631	0.669352	-0.792935	0.643592	0.953566	-0.308561	-0.138606	0.866374	1.39215	-0.0320701	0.187664	-0.651968	-0.0320701	-0.619898	0.00784665	biological regulation;cellular process;cellular response to stimulus;positive regulation of biological process;positive regulation of cell communication;positive regulation of cellular process;positive regulation of I-kappaB kinase/NF-kappaB cascade;positive regulation of intracellular protein kinase cascade;positive regulation of response to stimulus;positive regulation of signal transduction;po…	binding;carbohydrate binding;galactose binding;molecular transducer activity;monosaccharide binding;signal transducer activity;sugar binding	cell part;cytoplasm;extracellular membrane-bounded organelle;extracellular organelle;extracellular region part;extracellular vesicular exosome;intracellular part;membrane-bounded organelle;membrane-bounded vesicle;organelle;vesicle		Gal-bind_lectin	AFFAR_YY1_TARGETS_UP;BASSO_B_LYMPHOCYTE_NETWORK;BERENJENO_TRANSFORMED_BY_RHOA_DN;BLALOCK_ALZHEIMERS_DISEASE_UP;BRCA1_DN.V1_UP;BURTON_ADIPOGENESIS_9;CAIRO_LIVER_DEVELOPMENT_DN;CARBOHYDRATE_BINDING;CHIARADONNA_NEOPLASTIC_TRANSFORMATION_CDC25_DN;CHIARADONNA_NEOPLASTIC_TRANSFORMATION_KRAS_DN;chr17q11;COLDREN_GEFITINIB_RESISTANCE_DN;COLINA_TARGETS_OF_4EBP1_AND_4EBP2;CTIP_DN.V1_UP;FERRANDO_LYL1_NEIGHBO…	3D-structure;Alternativesplicing;Completeproteome;Cytoplasm;Lectin;Polymorphism;Referenceproteome;Repeat;Secreted		11	11	11	47.3	47.3	47.3	34.69	0	79.806
0.00406972	-0.403537	0.108351	0.425501	0.0292939	-0.194952	0.358087	0.300789	0.178056	0.128867	0.257205	0.0812567	-0.471691	-0.600584	-0.0337087	0.338766	0.562013	0.643872	0.234408	-0.0574136	-0.496386	-0.46972	0.110252	0.118979	-0.0803024	-0.398596	-0.919922	-0.0795907	0.130258	0.128867	-0.0574136	0.186281	0.265922	anatomical structure development;biological adhesion;biological regulation;blood coagulation;brain development;carbohydrate transport;cell activation;cell activation involved in immune response;cell adhesion;cell-cell adhesion;cellular component assembly;cellular component organization;cellular component organization or biogenesis;cellular process;coagulation;developmental process;establishment o…	binding;protein binding;SNARE binding;syntaxin binding	apical plasma membrane;basolateral plasma membrane;cell part;cytoplasmic membrane-bounded vesicle;cytoplasmic part;cytoplasmic vesicle;cytosol;extracellular membrane-bounded organelle;extracellular organelle;extracellular region part;extracellular vesicular exosome;intracellular membrane-bounded organelle;intracellular organelle;intracellular part;membrane;membrane part;membrane-bounded organelle…		Sec1	APPIERTO_RESPONSE_TO_FENRETINIDE_UP;BASAKI_YBX1_TARGETS_DN;BURTON_ADIPOGENESIS_9;BUYTAERT_PHOTODYNAMIC_THERAPY_STRESS_UP;CHEN_METABOLIC_SYNDROM_NETWORK;chr1p13;CUI_TCF21_TARGETS_2_DN;DACOSTA_UV_RESPONSE_VIA_ERCC3_DN;DIAZ_CHRONIC_MEYLOGENOUS_LEUKEMIA_UP;ENK_UV_RESPONSE_KERATINOCYTE_DN;FRASOR_RESPONSE_TO_SERM_OR_FULVESTRANT_UP;FULCHER_INFLAMMATORY_RESPONSE_LECTIN_VS_LPS_DN;GENTILE_UV_HIGH_DOSE_DN;G…	Cellmembrane;Completeproteome;Cytoplasm;Membrane;Phosphoprotein;Polymorphism;Proteintransport;Referenceproteome;Transport		24	24	24	45.6	45.6	45.6	67.764	0	86.116
-1.30141	-0.151738	0.208126	-1.18321	-1.10706	0.292672	0.287409	-1.40777	-2.19347	0.30592	-0.916444	-0.0823246	0.143078	0.243047	-0.874856	-0.956551	-0.469873	-0.467515	-1.27477	-0.291698	0.167182	-0.171675	0.102686	-0.955419	-0.121176	0.520083	1.66507	-0.524403	0.161856	-0.916444	-0.171675	-0.744769	0.00178697					SMAP		Acetylation;Completeproteome;Phosphoprotein;Referenceproteome		8	8	8	35.5	35.5	35.5	20.332	0	323.31
3.07993	NaN	2.68117	3.63571	NaN	NaN	4.87386	3.62466	3.2163	NaN	0.872706	2.29558	2.23141	NaN	2.44608	3.13281	4.48972	2.63998	5.33533	3.34669	NaN	2.4816	3.31106	3.59306	NaN	2.91679	3.29428	3.26084	0.913104	3.2163	3.19682	0.0194755	0.458865	biological regulation;cellular process;cellular response to stimulus;establishment of localization;establishment of localization in cell;establishment of melanosome localization;establishment of organelle localization;establishment of pigment granule localization;establishment of protein localization;establishment of vesicle localization;intracellular protein transport;intracellular signal transd…	binding;catalytic activity;cytoskeletal protein binding;GDP binding;GTP binding;GTPase activity;guanyl nucleotide binding;guanyl ribonucleotide binding;hydrolase activity;hydrolase activity, acting on acid anhydrides;hydrolase activity, acting on acid anhydrides, in phosphorus-containing anhydrides;myosin binding;myosin V binding;nucleoside-triphosphatase activity;nucleotide binding;protein bindi…	apical plasma membrane;cell part;clathrin-coated vesicle;coated vesicle;cytoplasmic membrane-bounded vesicle;cytoplasmic part;cytoplasmic vesicle;cytoplasmic vesicle membrane;cytoplasmic vesicle part;endosomal part;endosome membrane;extracellular membrane-bounded organelle;extracellular organelle;extracellular region part;extracellular vesicular exosome;Golgi apparatus part;Golgi stack;Golgi-asso…	Pancreatic secretion	Ras	BOSCO_ALLERGEN_INDUCED_TH2_ASSOCIATED_MODULE;BROWN_MYELOID_CELL_DEVELOPMENT_DN;BROWNE_HCMV_INFECTION_14HR_DN;CHANDRAN_METASTASIS_DN;CHARAFE_BREAST_CANCER_LUMINAL_VS_MESENCHYMAL_UP;CHIANG_LIVER_CANCER_SUBCLASS_CTNNB1_DN;CHICAS_RB1_TARGETS_SENESCENT;chr18q21;CHYLA_CBFA2T3_TARGETS_UP;CREIGHTON_ENDOCRINE_THERAPY_RESISTANCE_5;CRX_NRL_DN.V1_DN;DURAND_STROMA_MAX_DN;DUTERTRE_ESTRADIOL_RESPONSE_24HR_DN;DU…	3D-structure;Acetylation;Completeproteome;Directproteinsequencing;Disulfidebond;GTP-binding;Lipoprotein;Membrane;Methylation;Nucleotide-binding;Polymorphism;Prenylation;Referenceproteome		16	13	13	67	57.8	57.8	24.608	0	91.044
0.133902	-0.719557	0.187526	0.526961	0.517849	0.014849	0.0748302	0.241922	0.018801	-0.225377	-0.536352	0.0966824	-0.101194	-0.550981	0.18152	0.161951	0.384522	0.447141	0.199699	-0.479535	0.332184	-0.334647	-0.958761	0.220113	-0.0723675	0.140335	-0.558286	-0.308747	0.551168	0.0748302	0.0966824	-0.0218521	0.486788	anterograde axon cargo transport;anterograde synaptic vesicle transport;antigen processing and presentation;antigen processing and presentation of exogenous antigen;antigen processing and presentation of lipid antigen via MHC class Ib;antigen processing and presentation via MHC class Ib;antigen processing and presentation, exogenous lipid antigen via MHC class Ib;axon cargo transport;biological r…	binding;enzyme binding;GTP-dependent protein binding;phosphatase binding;protein binding;protein phosphatase binding	AP-3 adaptor complex;AP-type membrane coat adaptor complex;cell part;clathrin coated vesicle membrane;coated vesicle membrane;cytoplasmic part;cytoplasmic vesicle membrane;cytoplasmic vesicle part;Golgi apparatus;intracellular membrane-bounded organelle;intracellular organelle;intracellular organelle part;intracellular part;lysosomal membrane;macromolecular complex;membrane;membrane part;membrane…	Lysosome	Adaptin_N;AP3B1_C;SEEEED	ACCAAAG,MIR-9;ACEVEDO_LIVER_TUMOR_VS_NORMAL_ADJACENT_TISSUE_UP;ATCATGA,MIR-433;BAELDE_DIABETIC_NEPHROPATHY_DN;BENPORATH_NANOG_TARGETS;BENPORATH_SOX2_TARGETS;BORCZUK_MALIGNANT_MESOTHELIOMA_UP;CELLULAR_LOCALIZATION;chr5q14;CYCLIN_D1_UP.V1_DN;CYTOPLASM;CYTOPLASMIC_PART;DACOSTA_UV_RESPONSE_VIA_ERCC3_DN;DIAZ_CHRONIC_MEYLOGENOUS_LEUKEMIA_UP;ESTABLISHMENT_OF_CELLULAR_LOCALIZATION;ESTABLISHMENT_OF_LOCALI…	Albinism;Alternativesplicing;Completeproteome;Cytoplasmicvesicle;Diseasemutation;Golgiapparatus;Hermansky-Pudlaksyndrome;Membrane;Phosphoprotein;Proteintransport;Referenceproteome;Transport	AP3 adapter complex;AP3-BLOC1 complex	42	42	42	44	44	44	116.19	0	323.31
-0.290327	NaN	0.0031252	-0.457175	-0.788112	-0.190224	0.0871023	-0.748476	-0.467065	-0.405144	-0.517998	0.372568	-0.212797	-0.755772	-0.645052	NaN	NaN	-0.750755	-0.494633	-0.816673	0.163232	-0.078606	-0.519457	-0.685491	-0.454386	-0.14322	0.030026	-0.343675	0.86946	-0.431159	-0.454386	0.0232267	0.45421	B cell activation;B cell activation involved in immune response;B cell differentiation;biological regulation;cell activation;cell activation involved in immune response;cell differentiation;cellular developmental process;cellular process;developmental process;immune effector process;immune system process;leukocyte activation;leukocyte activation involved in immune response;leukocyte differentiati…	binding;carbohydrate binding	cell part;cytoplasm;extracellular membrane-bounded organelle;extracellular organelle;extracellular region part;extracellular space;extracellular vesicular exosome;intracellular part;membrane;membrane-bounded organelle;membrane-bounded vesicle;organelle;vesicle		Gal-bind_lectin	ASTIER_INTEGRIN_SIGNALING;BASAKI_YBX1_TARGETS_DN;BENPORATH_ES_1;BENPORATH_PROLIFERATION;BILD_HRAS_ONCOGENIC_SIGNATURE;BLALOCK_ALZHEIMERS_DISEASE_DN;BLALOCK_ALZHEIMERS_DISEASE_INCIPIENT_DN;BOYAULT_LIVER_CANCER_SUBCLASS_G6_UP;BRUINS_UVC_RESPONSE_LATE;BRUINS_UVC_RESPONSE_VIA_TP53_GROUP_B;CARBOHYDRATE_BINDING;CASORELLI_ACUTE_PROMYELOCYTIC_LEUKEMIA_DN;chr1q43;COLINA_TARGETS_OF_4EBP1_AND_4EBP2;CONCANNO…	3D-structure;Alternativesplicing;Completeproteome;Cytoplasm;Lectin;Polymorphism;Referenceproteome;Repeat		7	7	7	24.6	24.6	24.6	35.808	0	7.3176
0.733531	0.968632	0.0721635	0.691251	0.296036	0.667266	-0.165499	0.735718	0.321712	0.567205	0.42624	-0.315522	0.598977	0.630591	0.0679365	0.854878	0.542415	0.516312	0.816974	0.905429	-0.420761	0.0221598	0.0862887	0.74379	0.64424	0.141627	0.688772	0.611312	0.656389	0.567205	0.598977	-0.0317721	0.471042	cellular component assembly;cellular component assembly at cellular level;cellular component biogenesis;cellular component organization;cellular component organization at cellular level;cellular component organization or biogenesis;cellular component organization or biogenesis at cellular level;cellular macromolecular complex assembly;cellular macromolecular complex subunit organization;cellular …	4 iron, 4 sulfur cluster binding;binding;catalytic activity;cation binding;ion binding;iron-sulfur cluster binding;metal cluster binding;metal ion binding;NADH dehydrogenase (quinone) activity;NADH dehydrogenase (ubiquinone) activity;NADH dehydrogenase activity;oxidoreductase activity;oxidoreductase activity, acting on NADH or NADPH;oxidoreductase activity, acting on NADH or NADPH, quinone or sim…	cell part;cytoplasmic part;intracellular membrane-bounded organelle;intracellular organelle;intracellular organelle part;intracellular part;macromolecular complex;membrane;membrane part;membrane-bounded organelle;mitochondrial inner membrane;mitochondrial membrane;mitochondrial membrane part;mitochondrial part;mitochondrial respiratory chain complex I;mitochondrion;NADH dehydrogenase complex;orga…	Alzheimer's disease;Huntington's disease;Oxidative phosphorylation;Parkinson's disease	Fer4_7	BOCHKIS_FOXA2_TARGETS;CELLULAR_COMPONENT_ASSEMBLY;CELLULAR_MACROMOLECULE_METABOLIC_PROCESS;CELLULAR_PROTEIN_COMPLEX_ASSEMBLY;CELLULAR_PROTEIN_METABOLIC_PROCESS;CHARAFE_BREAST_CANCER_LUMINAL_VS_BASAL_UP;CHOW_RASSF1_TARGETS_DN;chr11q13;CYTOPLASM;CYTOPLASMIC_PART;DELACROIX_RARG_BOUND_MEF;ELECTRON_CARRIER_ACTIVITY;ENK_UV_RESPONSE_KERATINOCYTE_UP;ENVELOPE;FLECHNER_BIOPSY_KIDNEY_TRANSPLANT_REJECTED_VS_…	4Fe-4S;Completeproteome;Diseasemutation;Electrontransport;Iron;Iron-sulfur;Leighsyndrome;Metal-binding;Mitochondrion;NAD;Oxidoreductase;Referenceproteome;Repeat;Respiratorychain;Transitpeptide;Transport;Ubiquinone	Respiratory chain complex I (holoenzyme), mitochondrial;Respiratory chain complex I (lambda subunit) mitochondrial	11	11	11	59.5	59.5	59.5	23.705	0	72.384
NaN	-0.756251	0.598861	NaN	NaN	-0.777198	0.360839	NaN	-1.59365	NaN	0.290154	0.216593	-0.3914	NaN	NaN	NaN	NaN	-0.244554	-0.841459	NaN	0.995923	0.955828	-0.0865629	-0.52135	NaN	0.442533	-1.04328	NaN	0.545104	-0.233048	-0.165558	-0.0674899	0.414898	amine transport;amino acid transport;biological regulation;carboxylic acid transport;cellular process;cytoplasmic sequestering of protein;cytoplasmic sequestering of transcription factor;D-amino acid transport;D-serine transport;establishment of localization;maintenance of location;maintenance of location in cell;maintenance of protein location;maintenance of protein location in cell;negative reg…		cell part;cytoplasm;cytoplasmic part;cytosol;Golgi apparatus;intracellular membrane-bounded organelle;intracellular organelle;intracellular part;membrane-bounded organelle;organelle;perinuclear region of cytoplasm	Adipocytokine signaling pathway;B cell receptor signaling pathway;Neurotrophin signaling pathway;T cell receptor signaling pathway	Ank	BASSO_CD40_SIGNALING_UP;BENPORATH_ES_CORE_NINE_CORRELATED;BERTUCCI_MEDULLARY_VS_DUCTAL_BREAST_CANCER_UP;BOYLAN_MULTIPLE_MYELOMA_D_CLUSTER_DN;BOYLAN_MULTIPLE_MYELOMA_D_DN;BYSTRYKH_HEMATOPOIESIS_STEM_CELL_QTL_TRANS;CELLULAR_LOCALIZATION;CHEN_HOXA5_TARGETS_9HR_UP;chr6p21;CSR_LATE_UP.V1_DN;CYTOPLASM;DACOSTA_UV_RESPONSE_VIA_ERCC3_UP;DIRMEIER_LMP1_RESPONSE_EARLY;ESTABLISHMENT_OF_CELLULAR_LOCALIZATION;E…	ANKrepeat;Completeproteome;Cytoplasm;Phosphoprotein;Polymorphism;Referenceproteome;Repeat	CHUK-NFKB2-REL-IKBKG-SPAG9-NFKB1-NFKBIE-COPB2-TNIP1-NFKBIA-RELA-TNIP2 complex;IKB(epsilon)-RELA-cREL complex;TNF-alpha/NF-kappa B signaling complex (CHUK, KPNA3, NFKB2, NFKBIB, REL, IKBKG, NFKB1, NFKBIE, RELB, NFKBIA, RELA, TNIP2)	5	5	5	14.6	14.6	14.6	52.863	0	36.603
-0.503592	-0.915962	-0.0533716	-0.921827	-0.205711	-0.75924	-0.182596	-0.767239	0.303625	-0.818662	-1.14692	-0.0725408	-0.475126	-0.664724	-0.942264	-0.754729	-0.725828	-0.804512	-1.03869	-1.29839	-0.265709	-0.553249	-0.659199	-0.697495	-0.740602	-0.414867	-0.565121	-0.81059	0.397191	-0.75924	-0.697495	-0.061745	0.423842	activation of immune response;activation of innate immune response;anaphase-promoting complex-dependent proteasomal ubiquitin-dependent protein catabolic process;antigen processing and presentation;antigen processing and presentation of exogenous antigen;antigen processing and presentation of exogenous peptide antigen;antigen processing and presentation of exogenous peptide antigen via MHC class …		cell part;cytoplasmic part;cytosol;extracellular membrane-bounded organelle;extracellular organelle;extracellular region part;extracellular vesicular exosome;intracellular membrane-bounded organelle;intracellular organelle;intracellular organelle part;intracellular part;macromolecular complex;membrane;membrane-bounded organelle;membrane-bounded vesicle;nuclear part;nucleoplasm;nucleus;organelle;o…	Proteasome	PCI	AACTTT_UNKNOWN;ACTAYRNNNCCCR_UNKNOWN;ACTWSNACTNY_UNKNOWN;ASTON_MAJOR_DEPRESSIVE_DISORDER_DN;ATTCTTT,MIR-186;BENPORATH_CYCLING_GENES;BERENJENO_TRANSFORMED_BY_RHOA_UP;BIOCARTA_PROTEASOME_PATHWAY;BLALOCK_ALZHEIMERS_DISEASE_DN;BOYAULT_LIVER_CANCER_SUBCLASS_G3_UP;BROWNE_HCMV_INFECTION_48HR_UP;BYSTRYKH_HEMATOPOIESIS_STEM_CELL_QTL_TRANS;CATGTAA,MIR-496;chr17q12;CONCANNON_APOPTOSIS_BY_EPOXOMICIN_UP;CTTTG…	Acetylation;Alternativesplicing;Completeproteome;Cytoplasm;Directproteinsequencing;Nucleus;Phosphoprotein;Proteasome;Referenceproteome	PA700 complex;PA700-20S-PA28 complex	35	35	35	76.3	76.3	76.3	47.463	0	265.93
-0.507691	-0.987441	-0.103908	-0.900245	-0.239554	-0.806718	-0.322186	-0.807154	0.197738	-1.05683	-1.20381	-0.0294598	-0.610583	-0.569333	-1.04145	-0.782995	-0.813471	-0.827088	-0.994633	-1.17045	-0.296291	-0.663523	-0.635378	-0.722139	-0.842184	-0.357706	-0.575124	-0.662325	0.6516	-0.806718	-0.663523	-0.143196	0.302716	activation of immune response;activation of innate immune response;anaphase-promoting complex-dependent proteasomal ubiquitin-dependent protein catabolic process;antigen processing and presentation;antigen processing and presentation of exogenous antigen;antigen processing and presentation of exogenous peptide antigen;antigen processing and presentation of exogenous peptide antigen via MHC class …		cell part;cytoplasmic part;cytosol;extracellular membrane-bounded organelle;extracellular organelle;extracellular region part;extracellular vesicular exosome;intracellular organelle part;intracellular part;macromolecular complex;membrane;membrane-bounded organelle;membrane-bounded vesicle;nuclear part;nucleoplasm;organelle;organelle part;proteasome accessory complex;proteasome complex;proteasome …	Proteasome	PCI	AIYAR_COBRA1_TARGETS_DN;BIOCARTA_PROTEASOME_PATHWAY;BLALOCK_ALZHEIMERS_DISEASE_DN;BRUINS_UVC_RESPONSE_LATE;CHANG_CORE_SERUM_RESPONSE_UP;chr17q24;CHUANG_OXIDATIVE_STRESS_RESPONSE_UP;CONCANNON_APOPTOSIS_BY_EPOXOMICIN_UP;DELACROIX_RARG_BOUND_MEF;DIAZ_CHRONIC_MEYLOGENOUS_LEUKEMIA_UP;GACTGTT,MIR-212,MIR-132;GSE13484_12H_VS_3H_YF17D_VACCINE_STIM_PBMC_DN;GSE14000_TRANSLATED_RNA_VS_MRNA_DC_UP;GSE14308_TH…	Acetylation;Alternativesplicing;Completeproteome;Directproteinsequencing;Polymorphism;Proteasome;Referenceproteome	PA700 complex;PA700-20S-PA28 complex	30	30	30	65.1	65.1	65.1	52.904	0	283.2
-0.164987	0.0686425	0.840932	-0.739043	-0.382967	-0.954482	0.694171	-0.731817	1.61067	0.221718	-0.00354013	1.0438	-0.45215	0.248753	NaN	-0.62364	-0.959022	-0.946935	-1.46534	-0.36223	0.690008	0.534781	1.07158	-1.1715	-0.408674	0.885792	0.434175	-0.741801	0.569892	-0.00354013	-0.385452	0.381912	0.107991	activation of immune response;activation of innate immune response;anaphase-promoting complex-dependent proteasomal ubiquitin-dependent protein catabolic process;antigen processing and presentation;antigen processing and presentation of exogenous antigen;antigen processing and presentation of exogenous peptide antigen;antigen processing and presentation of exogenous peptide antigen via MHC class …	bHLH transcription factor binding;binding;protein binding;protein binding transcription factor activity;transcription coactivator activity;transcription cofactor activity;transcription factor binding;transcription factor binding transcription factor activity	cell part;cytoplasm;cytoplasmic part;cytosol;intracellular membrane-bounded organelle;intracellular organelle;intracellular organelle part;intracellular part;macromolecular complex;membrane-bounded organelle;nuclear part;nucleoplasm;nucleus;organelle;organelle part;proteasome regulatory particle;protein complex		PDZ_2	BENPORATH_NANOG_TARGETS;BYSTRYKH_HEMATOPOIESIS_STEM_CELL_QTL_TRANS;chr12q24;ENK_UV_RESPONSE_KERATINOCYTE_UP;FLECHNER_PBL_KIDNEY_TRANSPLANT_OK_VS_DONOR_UP;GNF2_CDC27;GNF2_MAP2K3;GRABARCZYK_BCL11B_TARGETS_DN;GSE10239_NAIVE_VS_KLRG1INT_EFF_CD8_TCELL_DN;GSE14308_TH17_VS_INDUCED_TREG_DN;GSE14308_TH2_VS_TH17_UP;GSE1448_CTRL_VS_ANTI_VALPHA2_DP_THYMOCYTE_DN;GSE1460_DP_THYMOCYTE_VS_NAIVE_CD4_TCELL_ADULT_B…	Alternativesplicing;Chaperone;Completeproteome;Phosphoprotein;Polymorphism;Referenceproteome	PA700 complex;PA700-20S-PA28 complex	11	11	11	41.3	41.3	41.3	24.682	0	41.168
-0.19108	0.760439	0.0283009	0.230519	-0.196442	0.904119	0.149005	0.587422	0.257653	0.963437	1.21051	0.0467441	0.475243	0.480245	0.825363	-0.00923016	-0.0997356	0.715176	0.589465	0.544823	0.296259	1.10432	1.1332	0.308654	0.810102	NaN	0.285734	0.905832	0.578894	0.257653	0.512534	-0.254881	0.168125	anatomical structure development;anatomical structure morphogenesis;biological regulation;biosynthetic process;brain development;cell cycle arrest;cell cycle process;cell development;cell fate commitment;cell surface receptor linked signaling pathway;cellular biosynthetic process;cellular component organization;cellular component organization at cellular level;cellular component organization or b…	binding;binding, bridging;chromatin binding;DNA binding;DNA secondary structure binding;double-stranded DNA binding;four-way junction DNA binding;nucleic acid binding;protein binding;protein binding, bridging;protein N-terminus binding;regulatory region DNA binding;regulatory region nucleic acid binding;R-SMAD binding;sequence-specific DNA binding;SMAD binding;structure-specific DNA binding;trans…	cell division site part;cell part;chromatin;chromosomal part;cleavage furrow;cytoplasm;cytoplasmic part;cytosol;histone methyltransferase complex;intracellular membrane-bounded organelle;intracellular organelle;intracellular organelle part;intracellular part;macromolecular complex;membrane-bounded organelle;methyltransferase complex;nuclear matrix;nuclear part;nucleoplasm;nucleoplasm part;nucleus…		Menin	BIOPOLYMER_METABOLIC_PROCESS;chr11q13;CTGAGCC,MIR-24;CYTOPLASM;CYTOPLASMIC_PART;CYTOSOL;DANG_BOUND_BY_MYC;DEBIASI_APOPTOSIS_BY_REOVIRUS_INFECTION_DN;DIAZ_CHRONIC_MEYLOGENOUS_LEUKEMIA_UP;FERNANDEZ_BOUND_BY_MYC;GATTGGY_V$NFY_Q6_01;GCM_HDAC1;GCM_TPR;GGGAGGRR_V$MAZ_Q6;GRESHOCK_CANCER_COPY_NUMBER_UP;GSE10325_BCELL_VS_MYELOID_UP;GSE12845_NAIVE_VS_DARKZONE_GC_TONSIL_BCELL_DN;GSE12845_PRE_GC_VS_DARKZONE_…	3D-structure;Alternativesplicing;Chromatinregulator;Completeproteome;Diseasemutation;DNA-binding;Nucleus;Phosphoprotein;Polymorphism;Referenceproteome;Repressor;Transcription;Transcriptionregulation	Menin-associated histone methyltransferase complex;MLL-HCF complex	10	10	10	28.3	28.3	28.3	63.747	0	159.64
0.0734764	-0.407544	-0.747902	0.431555	0.806747	0.0710986	-0.040525	0.181458	0.247723	0.352437	0.837177	-0.775918	0.023729	0.149672	0.138423	0.416245	0.109816	0.24912	0.682077	-0.19338	-0.582613	-0.190634	0.0637415	-0.0342394	0.795058	-2.04941e-05	-0.0405596	0.436752	0.601422	0.181458	0.0637415	0.117716	0.340658	axon guidance;chemotaxis;locomotion;response to chemical stimulus;response to external stimulus;response to stimulus;taxis	binding;cation binding;heme binding;ion binding;iron ion binding;lipid binding;metal ion binding;steroid binding;tetrapyrrole binding;transition metal ion binding	cell part;cytoplasmic part;endoplasmic reticulum;endoplasmic reticulum membrane;endoplasmic reticulum part;extracellular membrane-bounded organelle;extracellular organelle;extracellular region part;extracellular vesicular exosome;integral to membrane;intracellular membrane-bounded organelle;intracellular non-membrane-bounded organelle;intracellular organelle;intracellular organelle part;intracell…		Cyt-b5	AACTTT_UNKNOWN;BLALOCK_ALZHEIMERS_DISEASE_DN;BORCZUK_MALIGNANT_MESOTHELIOMA_UP;BROWN_MYELOID_CELL_DEVELOPMENT_DN;BRUINS_UVC_RESPONSE_VIA_TP53_GROUP_A;BUYTAERT_PHOTODYNAMIC_THERAPY_STRESS_DN;CAGGTA_V$AREB6_01;CELL_SURFACE;CHIARADONNA_NEOPLASTIC_TRANSFORMATION_CDC25_UP;chrxq22;CREIGHTON_ENDOCRINE_THERAPY_RESISTANCE_3;CROMER_METASTASIS_UP;DAIRKEE_TERT_TARGETS_UP;DAVICIONI_MOLECULAR_ARMS_VS_ERMS_DN;D…	Alternativesplicing;Completeproteome;Directproteinsequencing;Endoplasmicreticulum;Lipid-binding;Membrane;Microsome;Phosphoprotein;Receptor;Referenceproteome;Steroid-binding;Transmembrane;Transmembranehelix	PGRMC1-SCAP complex	12	11	11	61	56.4	56.4	21.671	0	323.31
0.146331	0.239104	0.00259215	0.174204	-0.0737293	0.398937	0.0549013	0.291442	0.0309385	0.378535	0.208953	-0.201419	0.0321683	-0.0408509	0.410693	0.0783439	0.16769	0.182817	0.0849523	-0.148688	0.134574	0.217213	0.257377	0.129111	0.45456	0.0693035	-0.13017	0.413351	0.508637	0.174204	0.129111	0.0450933	0.427224	biological regulation;biosynthetic process;cell cycle;cellular biosynthetic process;cellular component organization;cellular component organization at cellular level;cellular component organization or biogenesis;cellular component organization or biogenesis at cellular level;cellular macromolecule biosynthetic process;cellular macromolecule metabolic process;cellular metabolic process;cellular ni…	binding;chromatin binding;enzyme binding;protein binding;protein dimerization activity;protein heterodimerization activity	cell part;DSIF complex;intracellular membrane-bounded organelle;intracellular organelle;intracellular organelle part;intracellular part;macromolecular complex;membrane-bounded organelle;nuclear part;nucleoplasm;nucleoplasm part;nucleus;organelle;organelle part;protein complex;transcription elongation factor complex		KOW;Spt5_N;Spt5-NGN	BARRIER_CANCER_RELAPSE_NORMAL_SAMPLE_DN;BENPORATH_ES_CORE_NINE_CORRELATED;BENPORATH_MYC_MAX_TARGETS;BIOPOLYMER_METABOLIC_PROCESS;CAGCTG_V$AP4_Q5;chr19q13;CYCLIN_D1_KE_.V1_UP;CYCLIN_D1_UP.V1_UP;DANG_BOUND_BY_MYC;ENZYME_BINDING;GSE12845_IGD_POS_BLOOD_VS_DARKZONE_GC_TONSIL_BCELL_DN;GSE12845_IGD_POS_BLOOD_VS_NAIVE_TONSIL_BCELL_DN;GSE13485_CTRL_VS_DAY21_YF17D_VACCINE_PBMC_UP;GSE13485_DAY1_VS_DAY21_YF1…	3D-structure;Acetylation;Activator;Alternativesplicing;Completeproteome;Directproteinsequencing;Methylation;Nucleus;Phosphoprotein;Referenceproteome;Repeat;Repressor;Transcription;Transcriptionregulation	DSIF complex (DRB sensitivity-inducing factor complex);RNA pol II containing coactivator complex Tat-SF;Transcription elongation factor complex (SUPT5H, CDK9, CCNT1)	45	45	45	50.2	50.2	50.2	120.5	0	323.31
0.401869	1.11004	0.20949	0.31385	0.16595	1.27514	0.426612	0.665369	NaN	1.07611	0.707707	-0.832163	0.28812	0.91717	NaN	0.780266	NaN	0.927072	0.866637	NaN	-0.0305963	1.6269	1.12014	0.625251	1.01263	NaN	0.0957324	1.15309	0.918538	0.54599	0.866637	-0.320647	0.110544	biological regulation;biosynthetic process;cellular biosynthetic process;cellular macromolecule biosynthetic process;cellular macromolecule metabolic process;cellular metabolic process;cellular nitrogen compound metabolic process;cellular process;gene expression;macromolecule biosynthetic process;macromolecule metabolic process;metabolic process;nitrogen compound metabolic process;nucleic acid me…	binding;DNA binding;nucleic acid binding;nucleic acid binding transcription factor activity;protein binding transcription factor activity;sequence-specific DNA binding transcription factor activity;transcription coactivator activity;transcription cofactor activity;transcription factor binding transcription factor activity	cell part;cytoplasm;histone acetyltransferase complex;histone methyltransferase complex;intracellular organelle part;intracellular part;macromolecular complex;methyltransferase complex;MLL1 complex;nuclear part;nucleoplasm;nucleoplasm part;organelle part;protein complex;SAGA-type complex;transcription factor complex;transcription factor TFIID complex;transcription factor TFTC complex	Basal transcription factors;Huntington's disease	TAF4;TAFH	AAGCCAT,MIR-135A,MIR-135B;AGUIRRE_PANCREATIC_CANCER_COPY_NUMBER_UP;BILD_E2F3_ONCOGENIC_SIGNATURE;BROWNE_HCMV_INFECTION_10HR_UP;CACTGTG,MIR-128A,MIR-128B;CAGTATT,MIR-200B,MIR-200C,MIR-429;CATGTAA,MIR-496;chr20q13;CTGTTAC,MIR-194;CTTTGTA,MIR-524;DACOSTA_UV_RESPONSE_VIA_ERCC3_COMMON_DN;DACOSTA_UV_RESPONSE_VIA_ERCC3_DN;DNA_DIRECTED_RNA_POLYMERASEII_HOLOENZYME;GACTGTT,MIR-212,MIR-132;GAGACTG,MIR-452;G…	3D-structure;Completeproteome;Directproteinsequencing;Host-virusinteraction;Nucleus;Polymorphism;Referenceproteome;Transcription;Transcriptionregulation	DA complex;DAB complex;MLL1-WDR5 complex;TAF4-TAF12 subcomplex of TFIID complex;TFIID complex;TFIID complex, B-cell specific;TFIID subcomplex;TFIID-beta complex;TFTC complex (TATA-binding protein-free TAF-II-containing complex)	12	12	12	21.3	21.3	21.3	110.11	0	97.301
-1.1279	0.0461894	-0.206122	-1.41878	-1.33584	-0.325681	-0.0691654	-1.39082	-1.07256	0.109239	0.340903	0.181211	-0.528461	0.494425	-1.31218	-2.3087	-1.01028	-1.17439	-1.73887	0.0374411	0.367212	0.983737	0.273326	-1.31082	-0.152737	0.014644	1.45578	-0.579503	0.504853	-0.325681	-0.152737	-0.172944	0.262671	apoptosis;biological regulation;catabolic process;cell death;cellular catabolic process;cellular component disassembly;cellular component disassembly at cellular level;cellular component disassembly involved in apoptosis;cellular component organization;cellular component organization at cellular level;cellular component organization or biogenesis;cellular component organization or biogenesis at c…		cell part;chromatin;chromosomal part;cytoplasm;cytoplasmic part;cytosol;intracellular membrane-bounded organelle;intracellular organelle;intracellular organelle part;intracellular part;membrane-bounded organelle;nuclear chromatin;nuclear chromosome part;nuclear part;nucleoplasm;nucleus;organelle;organelle part	Apoptosis	CIDE-N;DFF-C	ACTAYRNNNCCCR_UNKNOWN;APOPTOSIS_GO;APOPTOTIC_NUCLEAR_CHANGES;APOPTOTIC_PROGRAM;ASTON_MAJOR_DEPRESSIVE_DISORDER_DN;BIOCARTA_CASPASE_PATHWAY;BIOCARTA_DEATH_PATHWAY;BIOCARTA_DNAFRAGMENT_PATHWAY;BIOCARTA_FAS_PATHWAY;BIOCARTA_HIVNEF_PATHWAY;BIOCARTA_MITOCHONDRIA_PATHWAY;BIOCARTA_SET_PATHWAY;BIOCARTA_TNFR1_PATHWAY;BIOPOLYMER_CATABOLIC_PROCESS;BIOPOLYMER_METABOLIC_PROCESS;BROWNE_HCMV_INFECTION_1HR_DN;BR…	3D-structure;Acetylation;Alternativesplicing;Apoptosis;Completeproteome;Cytoplasm;Directproteinsequencing;Phosphoprotein;Referenceproteome		17	17	17	65	65	65	36.521	0	181.21
0.466644	-0.466124	-0.469446	0.76694	0.477925	-0.793525	-1.15715	1.00542	-1.6065	-1.45668	0.366996	-0.904479	0.554635	0.0727612	0.189844	-0.0105546	1.19217	1.18468	-0.531031	0.338613	1.24951	0.274936	-0.411614	1.04429	-0.617868	1.50502	0.411383	0.597981	0.0750013	-0.466124	0.338613	-0.804737	0.000809552	activation of caspase activity;apoptosis;biological regulation;biosynthetic process;cell death;cell differentiation;cellular biosynthetic process;cellular component assembly;cellular component assembly at cellular level;cellular component organization;cellular component organization at cellular level;cellular component organization or biogenesis;cellular component organization or biogenesis at ce…	binding;clathrin binding;lipid binding;phosphatidylinositol binding;phospholipid binding;protein binding;structural constituent of cytoskeleton;structural molecule activity	cell part;clathrin coated vesicle membrane;clathrin-coated vesicle;coated vesicle;coated vesicle membrane;cytoplasm;cytoplasmic membrane-bounded vesicle;cytoplasmic part;cytoplasmic vesicle;cytoplasmic vesicle membrane;cytoplasmic vesicle part;cytoskeleton;Golgi apparatus;intracellular membrane-bounded organelle;intracellular non-membrane-bounded organelle;intracellular organelle;intracellular or…	Huntington's disease	ANTH;I_LWEQ	ACTGTGA,MIR-27A,MIR-27B;AMUNDSON_POOR_SURVIVAL_AFTER_GAMMA_RADIATION_2G;APOPTOSIS_GO;APOPTOTIC_PROGRAM;BERNARD_PPAPDC1B_TARGETS_DN;BOYAULT_LIVER_CANCER_SUBCLASS_G2;CACTGTG,MIR-128A,MIR-128B;CAGCTG_V$AP4_Q5;CAIRO_HEPATOBLASTOMA_UP;CASPASE_ACTIVATION;CCGNMNNTNACG_UNKNOWN;CELL_DEVELOPMENT;CELL_FRACTION;CELLULAR_COMPONENT_ASSEMBLY;CHICAS_RB1_TARGETS_SENESCENT;chr7q11;CSR_LATE_UP.V1_UP;CTIP_DN.V1_DN;C…	3D-structure;Actin-binding;Activator;Alternativesplicing;Apoptosis;Chromosomalrearrangement;Coiledcoil;Completeproteome;Cytoplasm;Cytoplasmicvesicle;Differentiation;Endocytosis;Membrane;Neurodegeneration;Nucleus;Phosphoprotein;Polymorphism;Referenceproteome;Transcription;Transcriptionregulation		31	31	31	43.5	43.5	43.5	113.07	0	303.38
-0.598958	-0.739736	0.0471775	-1.91647	-0.982011	-1.47226	0.0459122	-1.97514	-1.93161	-0.653535	-1.71932	0.532439	-1.53229	-0.403294	-2.87808	-2.04339	-1.78383	-2.2298	-2.29206	-0.845141	-0.0814015	-0.490816	-0.285779	-2.30113	-0.906766	0.365233	-0.331043	-2.38724	0.800741	-0.982011	-0.906766	-0.0752444	0.402895	anion transport;biological adhesion;biological regulation;cell adhesion;cell-cell adhesion;cellular chemical homeostasis;cellular homeostasis;cellular ion homeostasis;cellular process;cellular response to stimulus;chemical homeostasis;chloride transport;establishment of localization;homeostatic process;homotypic cell-cell adhesion;inorganic anion transport;ion homeostasis;ion transport;platelet a…	anion channel activity;anion transmembrane transporter activity;channel activity;chloride channel activity;gated channel activity;ion channel activity;ion transmembrane transporter activity;passive transmembrane transporter activity;substrate-specific channel activity;substrate-specific transmembrane transporter activity;substrate-specific transporter activity;transmembrane transporter activity;t…	blood microparticle;brush border;cell part;cell projection;chloride channel complex;cytoplasm;cytoplasmic part;envelope;extracellular membrane-bounded organelle;extracellular organelle;extracellular region part;extracellular space;extracellular vesicular exosome;intracellular membrane-bounded organelle;intracellular organelle;intracellular organelle part;intracellular part;ion channel complex;mac…		GST_N_2	ACEVEDO_LIVER_CANCER_WITH_H3K9ME3_UP;ANION_TRANSPORT;BENPORATH_NANOG_TARGETS;BLALOCK_ALZHEIMERS_DISEASE_INCIPIENT_UP;BLALOCK_ALZHEIMERS_DISEASE_UP;BONOME_OVARIAN_CANCER_SURVIVAL_OPTIMAL_DEBULKING;BOYAULT_LIVER_CANCER_SUBCLASS_G3_UP;BRUSH_BORDER;CAIRO_HEPATOBLASTOMA_CLASSES_UP;CAIRO_HEPATOBLASTOMA_UP;CELL_FRACTION;CELL_PROJECTION;CHEN_METABOLIC_SYNDROM_NETWORK;chr6p22;CREIGHTON_ENDOCRINE_THERAPY_R…	3D-structure;Acetylation;Cellmembrane;Chloride;Chloridechannel;Completeproteome;Cytoplasm;Directproteinsequencing;Disulfidebond;Glutathionylation;Ionchannel;Iontransport;Membrane;Nucleus;Phosphoprotein;Referenceproteome;Transmembrane;Transmembranehelix;Transport;Voltage-gatedchannel		27	27	26	95.4	95.4	95.4	26.922	0	323.31
-0.404356	-0.582643	-0.725624	-0.166329	0.0403785	-0.744124	-0.669167	-0.0776708	0.310941	-0.575504	-0.168236	-0.87995	-0.277776	-0.752539	-0.103501	-0.0948362	-0.173011	-0.176016	-0.210769	-0.657792	-0.183975	-0.692065	-0.412663	-0.431194	-0.486656	-0.454049	-1.18723	-0.598136	0.384586	-0.404356	-0.431194	0.0268383	0.449735	biological regulation;biosynthetic process;cellular biosynthetic process;cellular component assembly;cellular component assembly at cellular level;cellular component organization;cellular component organization at cellular level;cellular component organization or biogenesis;cellular component organization or biogenesis at cellular level;cellular macromolecular complex assembly;cellular macromolec…	binding;catalytic activity;cysteine-type peptidase activity;hydrolase activity;nucleic acid binding;peptidase activity;peptidase activity, acting on L-amino acid peptides;RNA binding;small conjugating protein-specific protease activity;translation factor activity, nucleic acid binding;translation initiation factor activity;ubiquitin-specific protease activity	cell part;cytoplasmic part;cytosol;eukaryotic 43S preinitiation complex;eukaryotic 48S preinitiation complex;eukaryotic translation initiation factor 3 complex;intracellular part;macromolecular complex;membrane;protein complex;ribonucleoprotein complex;translation preinitiation complex	RNA transport	JAB;MitMem_reg	ACEVEDO_LIVER_TUMOR_VS_NORMAL_ADJACENT_TISSUE_UP;ALCALA_APOPTOSIS;APPIERTO_RESPONSE_TO_FENRETINIDE_DN;BENPORATH_NANOG_TARGETS;BENPORATH_SOX2_TARGETS;BILANGES_SERUM_AND_RAPAMYCIN_SENSITIVE_GENES;BILANGES_SERUM_RESPONSE_TRANSLATION;BIOSYNTHETIC_PROCESS;CAIRO_HEPATOBLASTOMA_CLASSES_UP;CELLULAR_BIOSYNTHETIC_PROCESS;CELLULAR_COMPONENT_ASSEMBLY;CELLULAR_MACROMOLECULE_METABOLIC_PROCESS;CELLULAR_PROTEIN_…	3D-structure;Acetylation;Completeproteome;Cytoplasm;Hydrolase;Initiationfactor;Phosphoprotein;Polymorphism;Protease;Proteinbiosynthesis;Referenceproteome;Thiolprotease;Ublconjugationpathway	eIF3 complex (EIF3S6, EIF3S5, EIF3S4, EIF3S3, EIF3S6IP, EIF3S2, EIF3S9, EIF3S12, EIF3S10, EIF3S8, EIF3S1, EIF3S7);eIF3 complex (EIF3S6, EIF3S5, EIF3S4, EIF3S3, EIF3S6IP, EIF3S2, EIF3S9, EIF3S12, EIF3S10, EIF3S8, EIF3S1, EIF3S7, PCID1)	23	23	23	71.7	71.7	71.7	37.563	0	323.31
0.923715	-0.334773	0.983967	-0.754078	0.212695	-0.522879	0.757446	-0.552749	NaN	0.0661463	-0.736843	0.86624	0.463238	0.0724135	-0.790592	-1.25074	-0.24806	-0.328113	-0.378697	-0.167593	1.13973	0.364016	0.348715	-0.142657	-0.649313	0.974981	-0.195157	-1.86624	0.708105	-0.134313	-0.167593	0.0332796	0.44177	activation of immune response;adaptive immune response;antigen receptor-mediated signaling pathway;B cell activation;B cell chemotaxis;B cell homeostasis;B cell receptor signaling pathway;biological regulation;biosynthetic process;cell activation;cell activation involved in immune response;cell chemotaxis;cell differentiation;cell migration;cell motility;cell surface receptor linked signaling pat…	1-phosphatidylinositol-3-kinase activity;adenyl nucleotide binding;adenyl ribonucleotide binding;ATP binding;binding;catalytic activity;inositol or phosphatidylinositol kinase activity;kinase activity;lipid kinase activity;nucleotide binding;phosphatidylinositol 3-kinase activity;phosphatidylinositol kinase activity;phosphatidylinositol phosphate kinase activity;phosphatidylinositol-4,5-bisphosph…	cell part;cytoplasmic part;cytosol;cytosolic part;intracellular membrane-bounded organelle;intracellular organelle;intracellular part;lysosome;lytic vacuole;macromolecular complex;mast cell granule;membrane;membrane-bounded organelle;organelle;phosphatidylinositol 3-kinase complex;plasma membrane;protein complex;vacuole	Acute myeloid leukemia;Aldosterone-regulated sodium reabsorption;Amoebiasis;Apoptosis;B cell receptor signaling pathway;Bacterial invasion of epithelial cells;Carbohydrate digestion and absorption;Chagas disease (American trypanosomiasis);Chemokine signaling pathway;Chronic myeloid leukemia;Colorectal cancer;Endometrial cancer;ErbB signaling pathway;Fc epsilon RI signaling pathway;Fc gamma R-medi…	PI3_PI4_kinase;PI3K_C2;PI3K_p85B;PI3K_rbd;PI3Ka	BASSO_CD40_SIGNALING_UP;BENPORATH_CYCLING_GENES;BERTUCCI_INVASIVE_CARCINOMA_DUCTAL_VS_LOBULAR_DN;BILD_HRAS_ONCOGENIC_SIGNATURE;BROWNE_HCMV_INFECTION_14HR_DN;BYSTROEM_CORRELATED_WITH_IL5_DN;BYSTRYKH_HEMATOPOIESIS_STEM_CELL_QTL_TRANS;CAGGTG_V$E12_Q6;CERVERA_SDHB_TARGETS_1_UP;CHARAFE_BREAST_CANCER_LUMINAL_VS_BASAL_DN;CHARAFE_BREAST_CANCER_LUMINAL_VS_MESENCHYMAL_DN;chr1p36;CTCTAGA,MIR-526C,MIR-518F,M…	Adaptiveimmunity;Alternativesplicing;ATP-binding;Chemotaxis;Completeproteome;Cytoplasm;Differentiation;Directproteinsequencing;Diseasemutation;Immunity;Inflammatoryresponse;Innateimmunity;Kinase;Nucleotide-binding;Phosphoprotein;Referenceproteome;Transferase		22	22	20	27	27	25.7	119.48	0	79.802
-0.331588	0.865365	-0.0164889	-0.0374101	-0.17886	0.725963	-0.486295	0.691412	0.206816	0.386668	0.543699	-0.660112	0.318421	0.484598	0.673823	0.186168	0.208006	0.0622147	0.054191	0.944749	-0.434323	0.238582	-0.112042	0.369067	0.380695	-0.874177	0.269889	0.897877	0.835083	0.206816	0.238582	-0.0317661	0.471052	biological regulation;carboxylic acid metabolic process;cellular ketone metabolic process;cellular metabolic process;cellular process;metabolic process;monocarboxylic acid metabolic process;organic acid metabolic process;oxoacid metabolic process;pyruvate metabolic process;regulation of acetyl-CoA biosynthetic process from pyruvate;regulation of biological process;regulation of biosynthetic proce…	catalytic activity;transferase activity;transferase activity, transferring acyl groups	cell part;cytoplasmic part;intracellular organelle lumen;intracellular organelle part;intracellular part;membrane-enclosed lumen;mitochondrial matrix;mitochondrial part;organelle lumen;organelle part	Citrate cycle (TCA cycle);Glycolysis / Gluconeogenesis;Pyruvate metabolism	2-oxoacid_dh;Biotin_lipoyl;E3_binding	ACEVEDO_FGFR1_TARGETS_IN_PROSTATE_CANCER_MODEL_UP;ACTGTGA,MIR-27A,MIR-27B;BLALOCK_ALZHEIMERS_DISEASE_DN;BLALOCK_ALZHEIMERS_DISEASE_INCIPIENT_DN;CACTGTG,MIR-128A,MIR-128B;chr11p13;DIAZ_CHRONIC_MEYLOGENOUS_LEUKEMIA_UP;FIGUEROA_AML_METHYLATION_CLUSTER_1_UP;FIGUEROA_AML_METHYLATION_CLUSTER_3_UP;FLECHNER_BIOPSY_KIDNEY_TRANSPLANT_REJECTED_VS_OK_DN;FORTSCHEGGER_PHF8_TARGETS_UP;GSE12845_NAIVE_VS_DARKZONE…	3D-structure;Acetylation;Alternativesplicing;Completeproteome;Lipoyl;Mitochondrion;Phosphoprotein;Polymorphism;Referenceproteome;Transitpeptide		15	15	15	33.5	33.5	33.5	51.459	0	59.717
2.23207	3.15375	0.878835	2.25744	2.3236	0.226455	0.373116	2.13828	1.41544	-0.071171	0.857187	-0.0218945	0.428534	-0.975909	1.21413	-0.0174883	0.358804	1.04957	1.94832	1.19075	1.13138	-0.749851	2.56509	0.400897	0.304738	NaN	-0.37737	1.34286	0.0510672	1.41544	0.414715	1.00073	0.000753235	biological regulation;cell redox homeostasis;cellular homeostasis;cellular macromolecule metabolic process;cellular metabolic process;cellular process;cellular protein metabolic process;homeostatic process;macromolecule metabolic process;metabolic process;negative regulation of autophagy;negative regulation of biological process;negative regulation of catabolic process;negative regulation of cell…	catalytic activity;flavin-linked sulfhydryl oxidase activity;intramolecular oxidoreductase activity;intramolecular oxidoreductase activity, interconverting keto- and enol-groups;intramolecular oxidoreductase activity, transposing S-S bonds;isomerase activity;oxidoreductase activity;oxidoreductase activity, acting on a sulfur group of donors;oxidoreductase activity, acting on a sulfur group of don…	cell part;cytoplasmic part;extracellular membrane-bounded organelle;extracellular organelle;extracellular region part;extracellular space;extracellular vesicular exosome;Golgi apparatus;Golgi apparatus part;integral to Golgi membrane;integral to membrane;integral to organelle membrane;intercellular bridge;intracellular membrane-bounded organelle;intracellular organelle;intracellular organelle par…		Evr1_Alr;Thioredoxin	ACEVEDO_LIVER_CANCER_WITH_H3K27ME3_UP;ALFANO_MYC_TARGETS;BIOPOLYMER_METABOLIC_PROCESS;BIOPOLYMER_MODIFICATION;BLUM_RESPONSE_TO_SALIRASIB_UP;BOCHKIS_FOXA2_TARGETS;BORCZUK_MALIGNANT_MESOTHELIOMA_UP;BOYAULT_LIVER_CANCER_SUBCLASS_G56_DN;BREDEMEYER_RAG_SIGNALING_VIA_ATM_NOT_VIA_NFKB_UP;BROWN_MYELOID_CELL_DEVELOPMENT_UP;BRUINS_UVC_RESPONSE_VIA_TP53_GROUP_B;BYSTRYKH_HEMATOPOIESIS_STEM_CELL_QTL_TRANS;CAT…	3D-structure;Alternativesplicing;Completeproteome;Disulfidebond;FAD;Flavoprotein;Glycoprotein;Golgiapparatus;Membrane;Oxidoreductase;Polymorphism;Referenceproteome;Secreted;Signal;Transmembrane;Transmembranehelix		18	18	18	31.9	31.9	31.9	82.577	0	85.742
0.232122	-0.25459	0.522278	-1.14743	-0.128698	-1.01752	0.48338	-0.799084	-0.488509	-0.0790627	-1.1781	0.993808	-0.367926	-0.147695	-2.45319	0.378369	-0.390838	-1.20449	-1.34887	-0.417985	0.419107	-0.0392313	0.250011	-0.912217	-0.290067	0.33015	-0.568462	-2.26931	0.680651	-0.25459	-0.367926	0.113336	0.345698	acetyl-CoA transport;biological regulation;BMP signaling pathway;cation transport;cell surface receptor linked signaling pathway;cellular process;cellular response to stimulus;coenzyme transport;cofactor transport;enzyme linked receptor protein signaling pathway;establishment of localization;hydrogen transport;ion transport;monovalent inorganic cation transport;proton transport;regulation of biol…	acetyl-CoA transporter activity;active transmembrane transporter activity;cation transmembrane transporter activity;coenzyme transporter activity;cofactor transporter activity;ion transmembrane transporter activity;secondary active transmembrane transporter activity;solute:cation symporter activity;solute:hydrogen symporter activity;substrate-specific transmembrane transporter activity;substrate-…	cell part;cytoplasmic part;endoplasmic reticulum membrane;endoplasmic reticulum part;Golgi apparatus part;Golgi membrane;integral to membrane;integral to plasma membrane;intracellular organelle part;intracellular part;intrinsic to membrane;intrinsic to plasma membrane;membrane;membrane part;organelle membrane;organelle part;plasma membrane part	Glycosphingolipid biosynthesis - ganglio series	Acatn	ACCAAAG,MIR-9;ACEVEDO_LIVER_CANCER_UP;ACEVEDO_LIVER_TUMOR_VS_NORMAL_ADJACENT_TISSUE_UP;BLALOCK_ALZHEIMERS_DISEASE_UP;BLUM_RESPONSE_TO_SALIRASIB_UP;BUYTAERT_PHOTODYNAMIC_THERAPY_STRESS_UP;CACGTG_V$MYC_Q2;CELL_FRACTION;chr3q;COFACTOR_TRANSPORTER_ACTIVITY;CUI_GLUCOSE_DEPRIVATION;CUI_TCF21_TARGETS_2_DN;CYTOPLASM;CYTOPLASMIC_PART;DOUGLAS_BMI1_TARGETS_DN;ENDOMEMBRANE_SYSTEM;ENDOPLASMIC_RETICULUM;ENDOPL…	Cataract;Completeproteome;Deafness;Diseasemutation;Endoplasmicreticulum;Glycoprotein;Hereditaryspasticparaplegia;Membrane;Neurodegeneration;Phosphoprotein;Polymorphism;Referenceproteome;Transmembrane;Transmembranehelix;Transport		6	6	6	12.9	12.9	12.9	60.908	0	20.031
-1.08978	-1.27996	-0.707626	-1.31275	-1.1357	-1.69749	-0.419723	-1.60927	0.465787	-1.12103	0.419673	-0.111427	-1.10061	-1.27706	-0.992746	-1.11475	-1.51057	-1.68976	-1.38817	-1.51194	-0.674725	-1.45966	-0.386639	-1.64953	-1.39198	-0.444894	-0.984498	-1.60633	0.294584	-1.12103	-1.27706	0.15603	0.297867	biological regulation;cellular process;cellular response to acid;cellular response to amine stimulus;cellular response to amino acid stimulus;cellular response to chemical stimulus;cellular response to endogenous stimulus;cellular response to organic nitrogen;cellular response to organic substance;cellular response to stimulus;establishment of localization;establishment of localization in cell;es…	binding;enzyme binding;enzyme inhibitor activity;enzyme regulator activity;GTPase binding;GTPase inhibitor activity;GTPase regulator activity;nucleoside-triphosphatase regulator activity;protein binding;protein transporter activity;Ran GTPase binding;Ras GTPase binding;small GTPase binding;substrate-specific transporter activity;transporter activity	cell part;cytoplasm;cytoplasmic part;Golgi apparatus;intracellular membrane-bounded organelle;intracellular non-membrane-bounded organelle;intracellular organelle;intracellular organelle part;intracellular part;macromolecular complex;membrane;membrane part;membrane-bounded organelle;non-membrane-bounded organelle;nuclear membrane;nuclear part;nuclear pore;nucleolus;nucleoplasm;nucleus;organelle;o…		HEAT	AATGTGA,MIR-23A,MIR-23B;ATGTCAC,MIR-489;BENPORATH_MYC_MAX_TARGETS;BERENJENO_TRANSFORMED_BY_RHOA_UP;BLALOCK_ALZHEIMERS_DISEASE_DN;BOYAULT_LIVER_CANCER_SUBCLASS_G3_UP;BURTON_ADIPOGENESIS_PEAK_AT_24HR;CAIRO_HEPATOBLASTOMA_CLASSES_UP;CELLULAR_LOCALIZATION;CHARAFE_BREAST_CANCER_LUMINAL_VS_MESENCHYMAL_DN;chr13q32;CREIGHTON_ENDOCRINE_THERAPY_RESISTANCE_1;CYTOPLASM;DIAZ_CHRONIC_MEYLOGENOUS_LEUKEMIA_UP;DO…	Acetylation;Alternativesplicing;Completeproteome;Cytoplasm;Directproteinsequencing;Host-virusinteraction;Nucleus;Phosphoprotein;Polymorphism;Proteintransport;Referenceproteome;Repeat;Transport		61	61	59	72.6	72.6	71.9	123.63	0	323.31
-2.12912	-2.06958	-2.29338	-1.36702	NaN	-1.35486	NaN	-0.88488	-1.51097	-2.60918	-0.312307	NaN	-2.00964	-1.85161	0.299115	-0.192563	-2.1966	-1.58844	-1.25621	-0.871832	-1.51847	-1.7624	-1.52457	-0.726447	-1.36172	NaN	-2.2447	-0.0266892	0.274327	-1.51097	-1.51847	0.00749266	0.473768	biosynthetic process;cellular biosynthetic process;cellular component organization;cellular component organization at cellular level;cellular component organization or biogenesis;cellular component organization or biogenesis at cellular level;cellular macromolecule biosynthetic process;cellular macromolecule metabolic process;cellular metabolic process;cellular nitrogen compound metabolic process…	binding;catalytic activity;DNA binding;DNA-directed RNA polymerase activity;nucleic acid binding;nucleotidyltransferase activity;RNA polymerase activity;transferase activity;transferase activity, transferring phosphorus-containing groups	cell part;cytoplasmic part;intracellular membrane-bounded organelle;intracellular non-membrane-bounded organelle;intracellular organelle;intracellular organelle lumen;intracellular organelle part;intracellular part;membrane-bounded organelle;membrane-enclosed lumen;mitochondrial matrix;mitochondrial nucleoid;mitochondrial part;mitochondrion;non-membrane-bounded organelle;nucleoid;organelle;organe…		RNA_pol;RPOL_N	BIOPOLYMER_METABOLIC_PROCESS;BLALOCK_ALZHEIMERS_DISEASE_UP;chr19p13;COLDREN_GEFITINIB_RESISTANCE_UP;CYTOPLASM;CYTOPLASMIC_PART;DIAZ_CHRONIC_MEYLOGENOUS_LEUKEMIA_UP;FOURNIER_ACINAR_DEVELOPMENT_LATE_2;FRASOR_RESPONSE_TO_SERM_OR_FULVESTRANT_DN;GCNP_SHH_UP_LATE.V1_UP;GRAESSMANN_APOPTOSIS_BY_DOXORUBICIN_UP;GRAESSMANN_RESPONSE_TO_MC_AND_DOXORUBICIN_UP;GSE14000_4H_VS_16H_LPS_DC_DN;GSE14000_UNSTIM_VS_4H_…	3D-structure;Completeproteome;DNA-directedRNApolymerase;Mitochondrion;Nucleotidyltransferase;Polymorphism;Referenceproteome;Transcription;Transferase;Transitpeptide		21	21	21	31	31	31	138.62	0	161.54
-0.882547	NaN	-0.334779	-0.844523	0.449013	-0.0122814	NaN	-1.39895	NaN	-1.53839	-0.622316	-0.329074	-0.819755	2.09069	NaN	NaN	-1.73109	NaN	-1.43155	-0.45168	-1.51105	0.845039	1.82872	NaN	NaN	2.98606	-0.821793	0.0875188	0.179258	-0.73342	-0.390377	-0.343043	0.0946129	biological regulation;biosynthetic process;cell surface receptor linked signaling pathway;cellular biosynthetic process;cellular macromolecule biosynthetic process;cellular macromolecule metabolic process;cellular metabolic process;cellular process;cellular protein metabolic process;cellular response to chemical stimulus;cellular response to endogenous stimulus;cellular response to hormone stimul…	adenyl nucleotide binding;adenyl ribonucleotide binding;ATP binding;binding;calcium ion binding;calmodulin binding;calmodulin-dependent protein kinase activity;catalytic activity;cation binding;elongation factor-2 kinase activity;ion binding;kinase activity;metal ion binding;nucleic acid binding;nucleotide binding;phosphotransferase activity, alcohol group as acceptor;protein binding;protein kina…	cell part;cytoplasm;cytoplasmic part;cytosol;intracellular part		Alpha_kinase;Sel1	ACEVEDO_NORMAL_TISSUE_ADJACENT_TO_LIVER_TUMOR_DN;BASAKI_YBX1_TARGETS_DN;BIOCARTA_EIF_PATHWAY;BIOPOLYMER_BIOSYNTHETIC_PROCESS;BIOPOLYMER_METABOLIC_PROCESS;BIOSYNTHETIC_PROCESS;CELLULAR_BIOSYNTHETIC_PROCESS;CELLULAR_MACROMOLECULE_METABOLIC_PROCESS;CELLULAR_PROTEIN_METABOLIC_PROCESS;chr16p12;CYTOPLASM;DAIRKEE_TERT_TARGETS_UP;FEVR_CTNNB1_TARGETS_UP;FULCHER_INFLAMMATORY_RESPONSE_LECTIN_VS_LPS_UP;GARGA…	Acetylation;ATP-binding;Calcium;Calmodulin-binding;Completeproteome;Kinase;Nucleotide-binding;Phosphoprotein;Polymorphism;Referenceproteome;Serine/threonine-proteinkinase;Transferase		13	13	13	22.3	22.3	22.3	82.143	0	59.511
0.481464	0.485166	-0.325463	0.396308	0.445919	0.553493	-0.201736	0.366307	0.136886	0.671516	0.545284	-0.325129	-0.125735	0.191805	0.232477	0.433955	0.0968639	0.399686	0.351043	0.319859	-0.292631	0.228676	0.751032	0.427622	0.44716	-0.443122	-0.0937433	0.508839	0.277353	0.445919	0.232477	0.213442	0.238797	biological regulation;biosynthetic process;cellular biosynthetic process;cellular component organization;cellular component organization at cellular level;cellular component organization or biogenesis;cellular component organization or biogenesis at cellular level;cellular macromolecule biosynthetic process;cellular macromolecule metabolic process;cellular metabolic process;cellular nitrogen comp…	protein binding transcription factor activity;transcription cofactor activity;transcription corepressor activity;transcription factor binding transcription factor activity	cell part;chromatin remodeling complex;cytoplasm;histone deacetylase complex;intracellular organelle part;intracellular part;macromolecular complex;nuclear body;nuclear part;nuclear speck;nucleoplasm;nucleoplasm part;organelle part;protein complex	mRNA surveillance pathway;RNA transport	SAP18	ACEVEDO_LIVER_CANCER_DN;ACEVEDO_NORMAL_TISSUE_ADJACENT_TO_LIVER_TUMOR_DN;BENPORATH_MYC_MAX_TARGETS;BIOPOLYMER_METABOLIC_PROCESS;BLALOCK_ALZHEIMERS_DISEASE_DN;CHEOK_RESPONSE_TO_MERCAPTOPURINE_AND_HD_MTX_DN;chr13q12;DACOSTA_UV_RESPONSE_VIA_ERCC3_UP;DANG_BOUND_BY_MYC;DAZARD_RESPONSE_TO_UV_NHEK_UP;DAZARD_UV_RESPONSE_CLUSTER_G1;FAELT_B_CLL_WITH_VH_REARRANGEMENTS_UP;FAELT_B_CLL_WITH_VH3_21_DN;FLECHNER_…	3D-structure;Acetylation;Completeproteome;Cytoplasm;mRNAprocessing;mRNAsplicing;Nucleus;Referenceproteome;Repressor;Transcription;Transcriptionregulation	ALL-1 supercomplex;Apoptosis- and splicing-associated protein complex (ASAP-L), SAP18-RNPS1-Acinus-L;Apoptosis- and splicing-associated protein complex (ASAP-S), SAP18-RNPS1-Acinus-S;Emerin complex 32;Sin3 complex;SIN3 complex;SIN3-ING1b complex I;SIN3-ING1b complex II;SIN3-SAP25 complex	18	18	18	86.9	86.9	86.9	17.561	0	172.77
NaN	NaN	-1.62484	NaN	-0.565505	-0.290067	0.295416	-0.450119	-0.542496	0.286052	0.0105835	0.105153	0.534621	-0.00616818	0.154276	-0.0573	-2.14186	-0.51488	-0.220932	0.0231606	-1.45208	0.688346	-0.50017	-1.06043	0.303651	-1.98938	0.808479	-0.383612	0.937105	-0.370093	-0.0573	-0.312793	0.116563	anatomical structure morphogenesis;biological regulation;biosynthetic process;cellular biosynthetic process;cellular macromolecule biosynthetic process;cellular macromolecule metabolic process;cellular metabolic process;cellular process;cellular protein metabolic process;developmental process;establishment of localization;establishment of RNA localization;gene expression;macromolecule biosyntheti…	binding;mRNA 3'-UTR binding;mRNA 5'-UTR binding;mRNA binding;nucleic acid binding;nucleotide binding;RNA binding;translation regulator activity	cell part;cytoplasm;cytoplasmic part;cytosol;intracellular membrane-bounded organelle;intracellular organelle;intracellular part;membrane-bounded organelle;nucleus;organelle		KH_1;RRM_1	AAAGACA,MIR-511;AACWWCAANK_UNKNOWN;ACCAAAG,MIR-9;ACTACCT,MIR-196A,MIR-196B;ACTTTAT,MIR-142-5P;ANATOMICAL_STRUCTURE_DEVELOPMENT;ANATOMICAL_STRUCTURE_MORPHOGENESIS;BENPORATH_ES_1;BENPORATH_NANOG_TARGETS;BENPORATH_SOX2_TARGETS;BIOPOLYMER_METABOLIC_PROCESS;BOYAULT_LIVER_CANCER_SUBCLASS_G23_UP;BREDEMEYER_RAG_SIGNALING_VIA_ATM_NOT_VIA_NFKB_UP;BROWNE_HCMV_INFECTION_10HR_DN;BROWNE_HCMV_INFECTION_20HR_DN;…	3D-structure;Alternativesplicing;Completeproteome;Cytoplasm;mRNAtransport;Nucleus;Phosphoprotein;Referenceproteome;Repeat;RNA-binding;Translationregulation;Transport	Spliceosome	13	11	11	29.4	25.4	25.4	63.704	0	22.83
-0.27345	-0.485502	0.321508	-0.753576	-0.325446	-0.192748	0.479125	-0.340341	-0.576921	-0.379699	0.0603698	-0.0340533	1.00078	0.0341458	-0.437146	-1.43389	-0.151743	-0.653958	-0.642302	-0.445307	0.273004	0.370435	-0.319081	-0.372879	-0.190807	0.582808	0.722808	-1.04089	0.741446	-0.325446	-0.190807	-0.134638	0.314722	anatomical structure morphogenesis;apoptosis;apoptotic mitochondrial changes;biological regulation;cell death;cell part morphogenesis;cellular component assembly;cellular component assembly at cellular level;cellular component disassembly;cellular component disassembly at cellular level;cellular component disassembly involved in apoptosis;cellular component morphogenesis;cellular component organi…	binding;catalytic activity;enzyme binding;GTP binding;GTPase activity;guanyl nucleotide binding;guanyl ribonucleotide binding;hydrolase activity;hydrolase activity, acting on acid anhydrides;hydrolase activity, acting on acid anhydrides, in phosphorus-containing anhydrides;identical protein binding;lipid binding;nucleoside-triphosphatase activity;nucleotide binding;protein binding;protein dimeriz…	cell junction;cell part;clathrin coated vesicle membrane;coated pit;coated vesicle membrane;cytoplasm;cytoplasmic part;cytoplasmic vesicle membrane;cytoplasmic vesicle part;cytoskeletal part;cytosol;Golgi apparatus;intracellular membrane-bounded organelle;intracellular organelle;intracellular organelle part;intracellular part;macromolecular complex;membrane;membrane part;membrane-bounded organell…	Bacterial invasion of epithelial cells;Endocrine and other factor-regulated calcium reabsorption;Endocytosis;Fc gamma R-mediated phagocytosis	Dynamin_M;GED	ACTAYRNNNCCCR_UNKNOWN;APOPTOSIS_GO;APOPTOTIC_MITOCHONDRIAL_CHANGES;APOPTOTIC_PROGRAM;BAELDE_DIABETIC_NEPHROPATHY_DN;BLALOCK_ALZHEIMERS_DISEASE_DN;BOYLAN_MULTIPLE_MYELOMA_PCA3_DN;BRUINS_UVC_RESPONSE_VIA_TP53_GROUP_D;CASORELLI_ACUTE_PROMYELOCYTIC_LEUKEMIA_DN;CELL_DEVELOPMENT;chr12p;CYCLIN_D1_KE_.V1_DN;CYTOPLASM;CYTOPLASMIC_PART;DIAZ_CHRONIC_MEYLOGENOUS_LEUKEMIA_UP;DODD_NASOPHARYNGEAL_CARCINOMA_DN;E…	3D-structure;Acetylation;Alternativesplicing;Celljunction;Coatedpit;Completeproteome;Cytoplasm;Cytoplasmicvesicle;Diseasemutation;Endocytosis;Glycoprotein;Golgiapparatus;GTP-binding;Hydrolase;Isopeptidebond;Lipid-binding;Membrane;Mitochondrion;Mitochondrionoutermembrane;Necrosis;Nucleotide-binding;Peroxisome;Phosphoprotein;Polymorphism;Referenceproteome;S-nitrosylation;Synapse;Ublconjugation	DLP1-hFIS1 complex	55	55	55	83.2	83.2	83.2	81.876	0	323.31
-0.244119	0.130832	-0.333337	-0.997618	-0.662896	-0.653148	-0.596321	-0.832956	-0.0689413	-0.29056	-0.428479	0.233302	-1.44112	-0.424918	-1.25575	-1.63743	-1.24876	-1.00159	-1.02366	-0.581464	0.453419	0.110328	-0.301167	-1.25769	-0.565645	0.402349	0.0158178	-0.827156	0.423394	-0.428479	-0.581464	0.152985	0.301177	cellular macromolecule metabolic process;cellular metabolic process;cellular nitrogen compound metabolic process;cellular process;macromolecule metabolic process;metabolic process;nitrogen compound metabolic process;nucleic acid metabolic process;nucleobase-containing compound metabolic process;primary metabolic process;RNA metabolic process;RNA processing	adenyl nucleotide binding;adenyl ribonucleotide binding;ATP binding;binding;catalytic activity;cyclase activity;ligase activity;ligase activity, forming phosphoric ester bonds;nucleic acid binding;nucleotide binding;purine nucleotide binding;purine ribonucleoside triphosphate binding;purine ribonucleotide binding;ribonucleotide binding;RNA binding;RNA-3'-phosphate cyclase activity	cell part;intracellular membrane-bounded organelle;intracellular organelle;intracellular organelle part;intracellular part;membrane-bounded organelle;nuclear part;nucleoplasm;nucleus;organelle;organelle part		RTC;RTC_insert		Alternativesplicing;ATP-binding;Completeproteome;Directproteinsequencing;Ligase;Nucleotide-binding;Nucleus;Referenceproteome		16	16	16	64.8	64.8	64.8	39.336	0	124.63
-0.299615	0.80058	-0.846792	-0.35667	-0.0458866	0.594766	-0.295992	0.803401	-0.283123	0.802121	-0.291865	-0.971388	-0.122198	0.902465	0.885335	0.716464	-0.077607	0.478841	0.257591	-0.100982	-1.0085	-0.437627	-0.348882	0.569348	0.732662	-0.183748	0.477546	0.599489	0.710229	-0.283123	0.257591	-0.540714	0.0178436	establishment of localization;transport		cell part;cis-Golgi network;cytoplasmic membrane-bounded vesicle;cytoplasmic part;cytoplasmic vesicle;endocytic vesicle;endosomal part;endosome membrane;Golgi apparatus;Golgi apparatus part;Golgi cisterna membrane;Golgi lumen;Golgi membrane;integral to membrane;intracellular membrane-bounded organelle;intracellular organelle;intracellular organelle lumen;intracellular organelle part;intracellular…			BEGUM_TARGETS_OF_PAX3_FOXO1_FUSION_UP;BENPORATH_NANOG_TARGETS;BLALOCK_ALZHEIMERS_DISEASE_UP;BROWNE_HCMV_INFECTION_48HR_DN;chr3q26;CREIGHTON_ENDOCRINE_THERAPY_RESISTANCE_1;CYTOPLASM;CYTOPLASMIC_MEMBRANE_BOUND_VESICLE;CYTOPLASMIC_PART;CYTOPLASMIC_VESICLE;ENDOCYTIC_VESICLE;GOLDRATH_HOMEOSTATIC_PROLIFERATION;GOLDRATH_IMMUNE_MEMORY;GOLDRATH_NAIVE_VS_MEMORY_CD8_TCELL_DN;GOLGI_APPARATUS;GOLGI_APPARATUS_…	Coiledcoil;Completeproteome;Endosome;Glycoprotein;Golgiapparatus;Membrane;Phosphoprotein;Polymorphism;Referenceproteome;Signal-anchor;Transmembrane;Transmembranehelix;Transport		11	11	11	19.5	19.5	19.5	81.879	0	32.073
0.275117	2.51246	0.15963	1.76745	2.31841	2.22118	0.644447	2.13314	2.31634	1.79165	3.07601	-0.11018	2.17948	2.59864	0.646584	1.42453	2.11367	1.61813	2.35356	2.40009	0.454041	0.533133	2.43281	1.69512	1.45867	NaN	1.65753	1.4372	0.59569	2.13314	1.63783	0.495315	0.0556813	carbohydrate catabolic process;carbohydrate metabolic process;catabolic process;cell wall macromolecule catabolic process;cell wall macromolecule metabolic process;cell wall organization or biogenesis;cell wall polysaccharide metabolic process;cellodextrin metabolic process;cellular carbohydrate catabolic process;cellular carbohydrate metabolic process;cellular catabolic process;cellular cell wal…	beta-mannosidase activity;catalytic activity;hydrolase activity;hydrolase activity, acting on glycosyl bonds;hydrolase activity, hydrolyzing O-glycosyl compounds;mannosidase activity	cell part;cytoplasmic part;intracellular membrane-bounded organelle;intracellular organelle;intracellular part;lysosome;lytic vacuole;membrane-bounded organelle;organelle;vacuole	Lysosome;Other glycan degradation	Glyco_hydro_2_C;Glyco_hydro_2_N	BROWNE_HCMV_INFECTION_1HR_DN;BROWNE_HCMV_INFECTION_48HR_DN;CAGCTG_V$AP4_Q5;CHEN_METABOLIC_SYNDROM_NETWORK;chr4q22;ESC_V6.5_UP_LATE.V1_DN;FIGUEROA_AML_METHYLATION_CLUSTER_6_UP;GAUSSMANN_MLL_AF4_FUSION_TARGETS_A_UP;GGGCGGR_V$SP1_Q6;GNF2_TYK2;GSE12845_NAIVE_VS_DARKZONE_GC_TONSIL_BCELL_UP;GSE14308_TH1_VS_NATURAL_TREG_UP;GSE1460_NAIVE_CD4_TCELL_CORD_BLOOD_VS_THYMIC_STROMAL_CELL_DN;GSE16755_CTRL_VS_IFN…	Completeproteome;Glycoprotein;Glycosidase;Hydrolase;Lysosome;Polymorphism;Referenceproteome;Signal		30	29	29	39.2	39.2	39.2	100.89	0	116.04
NaN	NaN	NaN	NaN	0.563281	0.996193	-1.00619	-0.197611	NaN	0.796304	-0.569632	0.772511	0.788803	1.49514	0.646701	NaN	0.476674	NaN	NaN	0.964247	0.255244	0.811406	0.344058	1.26529	1.29737	NaN	0.392688	NaN	0.0917539	0.182835	0.780657	-0.597822	0.00995571	anatomical structure development;anatomical structure formation involved in morphogenesis;anatomical structure morphogenesis;angiogenesis;biological regulation;biosynthetic process;cell development;cellular biosynthetic process;cellular developmental process;cellular macromolecule biosynthetic process;cellular macromolecule metabolic process;cellular metabolic process;cellular nitrogen compound m…	binding;chromatin binding;core promoter proximal region DNA binding;core promoter proximal region sequence-specific DNA binding;DNA binding;nucleic acid binding;nucleic acid binding transcription factor activity;protein binding;protein binding transcription factor activity;regulatory region DNA binding;regulatory region nucleic acid binding;RNA polymerase II core promoter proximal region sequence…	cell part;intracellular membrane-bounded organelle;intracellular organelle;intracellular organelle part;intracellular part;macromolecular complex;membrane-bounded organelle;nuclear part;nucleoplasm part;nucleus;organelle;organelle part;protein complex;transcription factor complex		Homeobox_KN	AAANWWTGC_UNKNOWN;AAAYRNCTG_UNKNOWN;AACTTT_UNKNOWN;AAGCAAT,MIR-137;AATGTGA,MIR-23A,MIR-23B;ACACTCC,MIR-122A;ACATTCC,MIR-1,MIR-206;ACCAATC,MIR-509;ACTGCAG,MIR-17-3P;ACTGTAG,MIR-139;ACTGTGA,MIR-27A,MIR-27B;AGCATTA,MIR-155;AKL_HTLV1_INFECTION_DN;ALCALAY_AML_BY_NPM1_LOCALIZATION_UP;ATACTGT,MIR-144;ATGCACG,MIR-517B;ATGTAGC,MIR-221,MIR-222;ATGTTAA,MIR-302C;BASAKI_YBX1_TARGETS_DN;BENPORATH_ES_WITH_H3K27…	3D-structure;Activator;Alternativesplicing;Completeproteome;Developmentalprotein;DNA-binding;Homeobox;Nucleus;Polymorphism;Referenceproteome;Transcription;Transcriptionregulation		9	9	9	33.7	33.7	33.7	50.575	0	98.281
0.664339	NaN	0.702365	0.10578	0.65096	NaN	0.807273	0.257455	0.541019	0.457079	0.199018	0.916986	0.90346	0.352505	NaN	NaN	0.523726	1.19487	NaN	NaN	0.458319	0.594817	NaN	NaN	0.247073	NaN	0.767967	-0.255186	0.596053	0.541019	0.559272	-0.0182529	0.492507	cellular component organization;cellular component organization at cellular level;cellular component organization or biogenesis;cellular component organization or biogenesis at cellular level;cellular macromolecule metabolic process;cellular metabolic process;cellular process;cellular protein metabolic process;establishment of localization;establishment of localization in cell;establishment of pr…	binding;enzyme binding;GTPase binding;protein binding;Ral GTPase binding;Ras GTPase binding;small GTPase binding	cell part;cytoplasm;cytoplasmic part;cytosol;intracellular part		Sec10	AAGCACA,MIR-218;ACAWYAAAG_UNKNOWN;ACTTTAT,MIR-142-5P;AGUIRRE_PANCREATIC_CANCER_COPY_NUMBER_UP;AMIT_EGF_RESPONSE_60_HELA;BENPORATH_SOX2_TARGETS;CAGCTG_V$AP4_Q5;CAGTGTT,MIR-141,MIR-200A;CATRRAGC_UNKNOWN;CATTGTYY_V$SOX9_B1;CELLULAR_LOCALIZATION;chr14q22;CTAGGAA,MIR-384;CTGAGCC,MIR-24;CTGTTAC,MIR-194;CTTTGTA,MIR-524;CYTOPLASM;DIAZ_CHRONIC_MEYLOGENOUS_LEUKEMIA_UP;ESTABLISHMENT_OF_CELLULAR_LOCALIZATION…	Acetylation;Coiledcoil;Completeproteome;Cytoplasm;Exocytosis;Phosphoprotein;Polymorphism;Proteintransport;Referenceproteome;Transport	Sec6/8 exocyst complex	12	12	12	24.6	24.6	24.6	81.852	0	36.813
1.46628	1.20747	0.776322	1.23276	1.3787	1.33775	0.497225	1.46989	1.14002	1.51756	1.41602	0.700129	0.838872	1.51675	-0.41045	1.68886	1.37526	1.29273	1.32992	1.50926	0.485225	0.345139	1.42934	1.31921	0.774518	0.652125	0.857392	0.629743	0.121686	1.33775	0.857392	0.480361	0.0611359	cellular metabolic process;cellular process;electron transport chain;generation of precursor metabolites and energy;metabolic process;mitochondrial electron transport, NADH to ubiquinone;oxidation-reduction process;respiratory electron transport chain;small molecule metabolic process	binding;catalytic activity;NADH dehydrogenase (quinone) activity;NADH dehydrogenase (ubiquinone) activity;NADH dehydrogenase activity;oxidoreductase activity;oxidoreductase activity, acting on NADH or NADPH;oxidoreductase activity, acting on NADH or NADPH, quinone or similar compound as acceptor;protein binding;protein complex binding	cell part;cytoplasmic part;extracellular membrane-bounded organelle;extracellular organelle;extracellular region part;extracellular vesicular exosome;intracellular membrane-bounded organelle;intracellular organelle;intracellular organelle part;intracellular part;macromolecular complex;membrane;membrane part;membrane-bounded organelle;membrane-bounded vesicle;mitochondrial inner membrane;mitochond…	Alzheimer's disease;Huntington's disease;Oxidative phosphorylation;Parkinson's disease	B12D	ATGAAGG,MIR-205;BAE_BRCA1_TARGETS_UP;BLALOCK_ALZHEIMERS_DISEASE_DN;CAGCTG_V$AP4_Q5;CAMPS_COLON_CANCER_COPY_NUMBER_UP;CHIANG_LIVER_CANCER_SUBCLASS_UNANNOTATED_DN;chr7p21;CTGCAGY_UNKNOWN;CYTOPLASM;CYTOPLASMIC_PART;DELACROIX_RARG_BOUND_MEF;GCANCTGNY_V$MYOD_Q6;GRADE_COLON_CANCER_UP;GSE10325_BCELL_VS_LUPUS_BCELL_DN;GSE12845_IGD_NEG_BLOOD_VS_NAIVE_TONSIL_BCELL_UP;GSE12845_NAIVE_VS_PRE_GC_TONSIL_BCELL_D…	Acetylation;Completeproteome;Electrontransport;Leighsyndrome;Membrane;Mitochondrion;Mitochondrioninnermembrane;Referenceproteome;Respiratorychain;Transport	Respiratory chain complex I (beta subunit) mitochondrial;Respiratory chain complex I (holoenzyme), mitochondrial	7	7	7	55.6	55.6	55.6	9.3697	0	38.469
-1.31982	-0.861368	-0.406534	-0.947707	-0.685593	-0.95628	-0.427198	-0.752479	0.322937	-1.0496	-1.29623	-0.559946	-0.501335	-0.575132	-1.09033	-0.839143	-0.625375	-0.825045	-1.16851	-1.18625	-0.261673	-0.651426	-0.5449	-0.941391	-0.735709	-0.355511	-0.598238	-0.862967	0.815187	-0.861368	-0.651426	-0.209942	0.216947	activation of immune response;activation of innate immune response;anaphase-promoting complex-dependent proteasomal ubiquitin-dependent protein catabolic process;antigen processing and presentation;antigen processing and presentation of exogenous antigen;antigen processing and presentation of exogenous peptide antigen;antigen processing and presentation of exogenous peptide antigen via MHC class …	binding;catalytic activity;cation binding;endopeptidase activator activity;endopeptidase regulator activity;enzyme activator activity;enzyme regulator activity;hydrolase activity;ion binding;metal ion binding;metallopeptidase activity;peptidase activator activity;peptidase activity;peptidase activity, acting on L-amino acid peptides;peptidase regulator activity;proteasome binding;protein binding;…	cell part;cytoplasmic part;cytosol;extracellular membrane-bounded organelle;extracellular organelle;extracellular region part;extracellular vesicular exosome;intracellular membrane-bounded organelle;intracellular organelle;intracellular organelle part;intracellular part;macromolecular complex;membrane-bounded organelle;membrane-bounded vesicle;nuclear part;nucleoplasm;nucleus;organelle;organelle …	Proteasome	JAB;MitMem_reg	ACEVEDO_LIVER_CANCER_UP;BASSO_B_LYMPHOCYTE_NETWORK;BENPORATH_MYC_MAX_TARGETS;BENPORATH_NANOG_TARGETS;BIOCARTA_PROTEASOME_PATHWAY;BIOPOLYMER_CATABOLIC_PROCESS;BIOPOLYMER_METABOLIC_PROCESS;BLALOCK_ALZHEIMERS_DISEASE_DN;BOYAULT_LIVER_CANCER_SUBCLASS_G3_UP;BRUINS_UVC_RESPONSE_LATE;BYSTRYKH_HEMATOPOIESIS_STEM_CELL_AND_BRAIN_QTL_TRANS;CATABOLIC_PROCESS;CELLULAR_CATABOLIC_PROCESS;CELLULAR_MACROMOLECULE_…	Completeproteome;Directproteinsequencing;DNAdamage;DNArepair;Hydrolase;Metal-binding;Metalloprotease;Phosphoprotein;Protease;Proteasome;Referenceproteome;Ublconjugationpathway;Zinc	PA700 complex;PA700-20S-PA28 complex	14	14	14	75.5	75.5	75.5	34.577	0	311.79
NaN	2.42267	2.5106	NaN	NaN	NaN	1.54559	0.734241	NaN	NaN	2.8514	1.53437	-1.8291	0.807211	NaN	NaN	NaN	NaN	NaN	-0.229856	1.79071	2.70349	1.57499	NaN	NaN	2.79562	3.04947	NaN	0.333622	2.42267	1.57499	0.847681	0.0035239	biological regulation;cell differentiation;cell proliferation;cellular component assembly;cellular component assembly at cellular level;cellular component organization;cellular component organization at cellular level;cellular component organization or biogenesis;cellular component organization or biogenesis at cellular level;cellular developmental process;cellular macromolecular complex assembly…	binding;cytoskeletal protein binding;enzyme binding;identical protein binding;protein binding;RNA polymerase binding;tau protein binding	actin cytoskeleton;axon;axon part;axon terminus;cell part;cell projection;cell projection part;cerebellar mossy fiber;clathrin-coated vesicle;coated vesicle;contractile fiber part;cytoplasm;cytoplasmic membrane-bounded vesicle;cytoplasmic part;cytoplasmic vesicle;cytoskeleton;I band;initial segment;intracellular membrane-bounded organelle;intracellular non-membrane-bounded organelle;intracellular…		BAR;SH3_9	ACTIN_CYTOSKELETON;AMBROSINI_FLAVOPIRIDOL_TREATMENT_TP53;AMIT_EGF_RESPONSE_480_HELA;ASTON_MAJOR_DEPRESSIVE_DISORDER_DN;BASSO_B_LYMPHOCYTE_NETWORK;BEGUM_TARGETS_OF_PAX3_FOXO1_FUSION_DN;BIDUS_METASTASIS_DN;BIOCARTA_NDKDYNAMIN_PATHWAY;BLALOCK_ALZHEIMERS_DISEASE_UP;BROWN_MYELOID_CELL_DEVELOPMENT_DN;CELL_PROLIFERATION_GO_0008283;CHARAFE_BREAST_CANCER_LUMINAL_VS_BASAL_DN;CHARAFE_BREAST_CANCER_LUMINAL_V…	3D-structure;Acetylation;Alternativesplicing;Coiledcoil;Completeproteome;Cytoplasm;Developmentalprotein;Differentiation;Diseasemutation;Endocytosis;Host-virusinteraction;Nucleus;Phosphoprotein;Referenceproteome;SH3domain;Tumorsuppressor		12	11	11	36.9	35.1	35.1	53.02	0	139.98
-0.829988	-1.09333	-0.742167	-0.959602	-0.711556	-0.924669	-0.889409	-0.870182	0.366604	-0.8722	-2.48557	-0.609655	-1.24471	-0.939742	-0.676871	-0.24558	-0.717386	-0.775981	-1.23277	-1.15168	-0.602018	-2.02205	-0.427263	-1.16061	-0.761519	-0.676904	-1.37222	-0.620422	0.950896	-0.8722	-0.761519	-0.110681	0.349358	biological regulation;cell surface receptor linked signaling pathway;cellular component assembly;cellular component organization;cellular component organization or biogenesis;cellular process;cellular response to chemical stimulus;cellular response to cytokine stimulus;cellular response to organic substance;cellular response to stimulus;cytokine-mediated signaling pathway;entry into cell of other…	binding;nuclear localization sequence binding;peptide binding;protein transporter activity;signal sequence binding;substrate-specific transporter activity;transporter activity	cell part;cytoplasmic part;cytosol;intracellular organelle part;intracellular part;macromolecular complex;membrane part;nuclear part;nuclear pore;nucleoplasm;organelle part;pore complex;protein complex		Arm;IBB	AACTGAC,MIR-223;AAGCCAT,MIR-135A,MIR-135B;AAGGGAT,MIR-188;ACEVEDO_LIVER_CANCER_UP;ACTGCAG,MIR-17-3P;ACTGTGA,MIR-27A,MIR-27B;AGGTGCA,MIR-500;AGTCTTA,MIR-499;ATATGCA,MIR-448;BENPORATH_MYC_MAX_TARGETS;BENPORATH_NANOG_TARGETS;BENPORATH_SOX2_TARGETS;BLALOCK_ALZHEIMERS_DISEASE_DN;BONCI_TARGETS_OF_MIR15A_AND_MIR16_1;BRUINS_UVC_RESPONSE_EARLY_LATE;BYSTROEM_CORRELATED_WITH_IL5_DN;CAATGCA,MIR-33;CACTTTG,MI…	Acetylation;Completeproteome;Cytoplasm;Host-virusinteraction;Nucleus;Phosphoprotein;Polymorphism;Proteintransport;Referenceproteome;Repeat;Transport;Viralpenetrationintohostnucleus;Virusentryintohostcell	CTCF-nucleophosmin-PARP-HIS-KPNA-LMNA-TOP complex;TNF-alpha/NF-kappa B signaling complex (CHUK, KPNA3, NFKB2, NFKBIB, REL, IKBKG, NFKB1, NFKBIE, RELB, NFKBIA, RELA, TNIP2)	21	16	16	51.6	42.8	42.8	57.81	0	287.04
-1.37479	-0.368515	-2.25293	-0.961014	-1.54191	-0.014529	-2.27252	-0.664096	-1.10993	-0.592911	-0.0108467	-1.8002	-0.853613	-0.749799	-0.408688	-0.484582	-1.09524	-1.06522	-0.679765	0.2264	-1.61777	-0.543928	-0.764664	-0.957525	-0.349614	-2.04899	-0.827421	0.241434	0.477523	-0.961014	-0.764664	-0.19635	0.233187	biological regulation;cell proliferation;cellular component biogenesis;cellular component biogenesis at cellular level;cellular component organization;cellular component organization at cellular level;cellular component organization or biogenesis;cellular component organization or biogenesis at cellular level;cellular localization;cellular macromolecule localization;cellular macromolecule metabol…	binding;ribonucleoprotein binding	cell part;chromosome;condensed chromosome;cytoplasm;intracellular membrane-bounded organelle;intracellular non-membrane-bounded organelle;intracellular organelle;intracellular organelle part;intracellular part;macromolecular complex;membrane;membrane-bounded organelle;non-membrane-bounded organelle;nuclear part;nucleolar part;nucleolus;nucleoplasm;nucleus;organelle;organelle part;PeBoW complex;pr…		BRCT;Pescadillo_N	ACEVEDO_LIVER_CANCER_WITH_H3K27ME3_UP;ALFANO_MYC_TARGETS;ANATOMICAL_STRUCTURE_DEVELOPMENT;ANATOMICAL_STRUCTURE_MORPHOGENESIS;BASSO_B_LYMPHOCYTE_NETWORK;BILD_MYC_ONCOGENIC_SIGNATURE;BOCHKIS_FOXA2_TARGETS;CACGTG_V$MYC_Q2;CAMP_UP.V1_DN;CASORELLI_ACUTE_PROMYELOCYTIC_LEUKEMIA_DN;chr22q12;CYTAGCAAY_UNKNOWN;DCA_UP.V1_DN;GNF2_APEX1;GNF2_G22P1;GRAESSMANN_APOPTOSIS_BY_SERUM_DEPRIVATION_UP;GRAESSMANN_RESPON…	3D-structure;Acetylation;Alternativesplicing;Chromosome;Completeproteome;Nucleus;Polymorphism;Referenceproteome;Ribosomebiogenesis;rRNAprocessing;Ublconjugation		26	26	26	47.4	47.4	47.4	68.002	0	233.34
0.10837	-1.27567	0.602838	0.244176	0.027088	-1.8478	0.489982	-0.125569	0.966097	-2.35621	-0.647098	0.318244	-1.2605	-3.27711	-0.774475	-0.276437	-0.361369	-0.837784	-0.271828	-1.96575	1.78057	-1.54163	-0.579064	-0.700216	-2.00164	-0.46252	-3.55394	-0.854179	0.167914	0.027088	-0.774475	0.801563	0.00538179	actin cytoskeleton organization;actin filament-based process;axon guidance;biological regulation;cell communication;cell projection assembly;cell projection organization;cell surface receptor linked signaling pathway;cell-cell signaling;cellular component assembly;cellular component assembly at cellular level;cellular component organization;cellular component organization at cellular level;cellul…	binding;binding, bridging;cytokine receptor binding;cytoskeletal adaptor activity;cytoskeletal protein binding;frizzled binding;G-protein-coupled receptor binding;growth factor receptor binding;identical protein binding;interleukin-5 receptor binding;protein binding;protein binding, bridging;protein dimerization activity;protein heterodimerization activity;protein N-terminus binding;receptor bind…	adherens junction;anchoring junction;blood microparticle;cell junction;cell part;cell-substrate adherens junction;cell-substrate junction;cytoplasm;cytoplasmic membrane-bounded vesicle;cytoplasmic part;cytoplasmic vesicle;cytoskeleton;cytosol;endoplasmic reticulum membrane;endoplasmic reticulum part;extracellular membrane-bounded organelle;extracellular organelle;extracellular region part;extrace…		PDZ	AAAYRNCTG_UNKNOWN;AACTTT_UNKNOWN;AAGCCAT,MIR-135A,MIR-135B;ACEVEDO_LIVER_CANCER_UP;ACEVEDO_LIVER_TUMOR_VS_NORMAL_ADJACENT_TISSUE_UP;ACTACCT,MIR-196A,MIR-196B;ACTTTAT,MIR-142-5P;AGCATTA,MIR-155;ALFANO_MYC_TARGETS;ALONSO_METASTASIS_EMT_UP;ALONSO_METASTASIS_NEURAL_UP;ALONSO_METASTASIS_UP;CHARAFE_BREAST_CANCER_LUMINAL_VS_MESENCHYMAL_DN;chr8q12;CROONQUIST_NRAS_SIGNALING_UP;CYTOKINE_ACTIVITY;DANG_REGUL…	3D-structure;Acetylation;Alternativesplicing;Celljunction;Cellmembrane;Completeproteome;Cytoplasm;Cytoskeleton;Directproteinsequencing;Endoplasmicreticulum;Membrane;Nucleus;Phosphoprotein;Polymorphism;Referenceproteome;Repeat	SDCBP-CTNNB1-CTNNA1-CDH1 complex	14	14	14	58.9	58.9	58.9	32.316	0	269.09
NaN	0.137683	1.05294	0.168037	1.18876	0.800423	0.784746	0.779158	NaN	NaN	0.632166	NaN	NaN	NaN	NaN	1.09838	NaN	1.04752	1.03019	NaN	1.96521	NaN	NaN	1.93673	NaN	NaN	NaN	NaN	0.0258924	0.781952	1.09838	-0.316432	0.113746	anatomical structure development;biological regulation;brain development;cellular process;cellular response to stimulus;detection of abiotic stimulus;detection of external stimulus;detection of light stimulus;detection of stimulus;developmental process;establishment of localization;establishment of protein localization;lipid metabolic process;lipid transport;metabolic process;organ development;or…	binding;cation binding;ion binding;lipid transporter activity;metal ion binding;phosphatidylinositol transporter activity;phospholipid transporter activity;substrate-specific transporter activity;transporter activity	cell division site part;cell part;cleavage furrow;cytoplasm;cytoplasmic part;endoplasmic reticulum membrane;endoplasmic reticulum part;Golgi apparatus part;Golgi cisterna membrane;Golgi membrane;intracellular organelle part;intracellular part;lipid particle;membrane;membrane part;midbody;organelle membrane;organelle part		DDHD;IP_trans;LNS2	ANATOMICAL_STRUCTURE_DEVELOPMENT;BRAIN_DEVELOPMENT;CCANNAGRKGGC_UNKNOWN;CELL_FRACTION;CENTRAL_NERVOUS_SYSTEM_DEVELOPMENT;CHEN_METABOLIC_SYNDROM_NETWORK;chr11q13;CREIGHTON_ENDOCRINE_THERAPY_RESISTANCE_2;DAIRKEE_TERT_TARGETS_UP;DETECTION_OF_ABIOTIC_STIMULUS;DETECTION_OF_EXTERNAL_STIMULUS;DETECTION_OF_STIMULUS;DETECTION_OF_STIMULUS_INVOLVED_IN_SENSORY_PERCEPTION;DODD_NASOPHARYNGEAL_CARCINOMA_UP;E2F1…	Alternativesplicing;Calcium;Completeproteome;Cytoplasm;Endoplasmicreticulum;Golgiapparatus;Lipiddroplet;Membrane;Metal-binding;Phosphoprotein;Proteintransport;Referenceproteome;Transport		15	15	15	27.7	27.7	27.7	134.77	0	81.641
-1.26182	0.486179	-1.37135	-0.783266	-1.40568	0.762193	-1.69355	0.22648	-0.287535	0.256175	-0.0325824	-1.47769	-0.244227	-0.0668226	0.342858	0.0541309	-0.458611	-0.612509	0.0785307	0.630184	-1.32399	-0.485061	-0.191127	-0.451776	0.240987	-1.25353	-0.420578	0.348878	0.618121	-0.287535	-0.244227	-0.0433079	0.452791	biological regulation;cellular macromolecule metabolic process;cellular metabolic process;cellular nitrogen compound metabolic process;cellular process;macromolecule metabolic process;maturation of SSU-rRNA;metabolic process;ncRNA metabolic process;ncRNA processing;negative regulation of catalytic activity;negative regulation of hydrolase activity;negative regulation of molecular function;negativ…		cell part;chromosome;intracellular non-membrane-bounded organelle;intracellular organelle;intracellular organelle part;intracellular part;macromolecular complex;Mpp10 complex;non-membrane-bounded organelle;nuclear part;nucleolar part;nucleolus;organelle;organelle part;preribosome;protein complex;ribonucleoprotein complex;small nucleolar ribonucleoprotein complex;small-subunit processome	Ribosome biogenesis in eukaryotes	Mpp10	BRUINS_UVC_RESPONSE_VIA_TP53_GROUP_A;chr2p;DAZARD_RESPONSE_TO_UV_NHEK_DN;DAZARD_RESPONSE_TO_UV_SCC_DN;GARCIA_TARGETS_OF_FLI1_AND_DAX1_DN;GCNP_SHH_UP_LATE.V1_UP;GNF2_DENR;GRAESSMANN_APOPTOSIS_BY_DOXORUBICIN_DN;GRAESSMANN_RESPONSE_TO_MC_AND_DOXORUBICIN_DN;GSE1460_INTRATHYMIC_T_PROGENITOR_VS_THYMIC_STROMAL_CELL_UP;GSE15930_STIM_VS_STIM_AND_IFNAB_24H_CD8_T_CELL_UP;GSE15930_STIM_VS_STIM_AND_IFNAB_72H_…	Acetylation;Chromosome;Coiledcoil;Completeproteome;Nucleus;Phosphoprotein;Polymorphism;Referenceproteome;Ribonucleoprotein;Ribosomebiogenesis;rRNAprocessing	IMP3-IMP4-MPP10 complex	22	22	22	36.3	36.3	36.3	78.863	0	323.31
0.558995	1.60202	-0.264538	0.449487	0.100856	1.24185	0.0981202	0.875872	1.01589	1.23274	1.04207	-0.141184	0.866582	1.02789	0.666721	0.487707	0.633968	0.590992	0.69346	1.43756	0.296166	0.562343	0.89805	0.843209	1.24297	0.0936082	0.693611	0.878091	0.879492	0.875872	0.69346	0.182411	0.269909	cellular macromolecule metabolic process;cellular metabolic process;cellular nitrogen compound metabolic process;cellular process;macromolecule metabolic process;macromolecule modification;metabolic process;ncRNA metabolic process;ncRNA processing;nitrogen compound metabolic process;nucleic acid metabolic process;nucleobase-containing compound metabolic process;primary metabolic process;RNA metab…	binding;nucleic acid binding;RNA binding;snoRNA binding	box C/D snoRNP complex;cell part;cytoplasm;intracellular non-membrane-bounded organelle;intracellular organelle;intracellular organelle part;intracellular part;macromolecular complex;membrane;non-membrane-bounded organelle;nuclear part;nucleolar part;nucleolus;nucleoplasm;organelle;organelle part;preribosome;pre-snoRNP complex;ribonucleoprotein complex;small nucleolar ribonucleoprotein complex;sm…	Ribosome biogenesis in eukaryotes	Nop;NOP5NT;NOSIC	ABRAMSON_INTERACT_WITH_AIRE;ALFANO_MYC_TARGETS;BENPORATH_ES_1;BILD_MYC_ONCOGENIC_SIGNATURE;BIOPOLYMER_METABOLIC_PROCESS;BLALOCK_ALZHEIMERS_DISEASE_UP;BROWN_MYELOID_CELL_DEVELOPMENT_DN;BURTON_ADIPOGENESIS_2;BURTON_ADIPOGENESIS_PEAK_AT_8HR;CACGTG_V$MYC_Q2;CAIRO_HEPATOBLASTOMA_CLASSES_UP;chr20p13;DODD_NASOPHARYNGEAL_CARCINOMA_DN;DUTERTRE_ESTRADIOL_RESPONSE_6HR_UP;E2F1_UP.V1_UP;FEVR_CTNNB1_TARGETS_DN…	Acetylation;Completeproteome;Cytoplasm;Directproteinsequencing;Neurodegeneration;Nucleus;Phosphoprotein;Polymorphism;Referenceproteome;Ribonucleoprotein;Ribosomebiogenesis;Spinocerebellarataxia	Nop56p-associated pre-rRNA complex	55	55	55	82.3	82.3	82.3	66.049	0	323.31
-0.867482	-1.13693	-0.604931	-0.651942	-0.779155	-1.15045	-0.696192	-0.397598	-1.04622	-0.994225	-0.883843	-0.841359	-0.75243	-0.988126	-0.440651	-0.493692	-0.640247	-0.604313	-0.784783	-1.005	-0.635933	-0.855805	-1.13943	-0.813899	-0.775262	-0.633783	-1.25752	-0.505618	0.496228	-0.867482	-0.775262	-0.0922201	0.376951	biological regulation;biosynthetic process;cellular biosynthetic process;cellular component assembly;cellular component assembly at cellular level;cellular component organization;cellular component organization at cellular level;cellular component organization or biogenesis;cellular component organization or biogenesis at cellular level;cellular macromolecular complex assembly;cellular macromolec…	adenyl nucleotide binding;adenyl ribonucleotide binding;ATP binding;ATPase activity;ATPase activity, coupled;ATP-dependent DNA helicase activity;ATP-dependent helicase activity;ATP-dependent RNA helicase activity;binding;catalytic activity;CTPase activity;DNA binding;DNA helicase activity;DNA-dependent ATPase activity;eukaryotic initiation factor 4E binding;GTPase activity;helicase activity;hydro…	cell part;cytoplasm;cytoplasmic part;extracellular membrane-bounded organelle;extracellular organelle;extracellular region part;extracellular vesicular exosome;intracellular membrane-bounded organelle;intracellular non-membrane-bounded organelle;intracellular organelle;intracellular organelle part;intracellular part;macromolecular complex;membrane;membrane-bounded organelle;membrane-bounded vesic…	RIG-I-like receptor signaling pathway	DEAD;Helicase_C	AAACCAC,MIR-140;AAAGACA,MIR-511;AACTTT_UNKNOWN;AAGCAAT,MIR-137;AAGCACT,MIR-520F;AAGCCAT,MIR-135A,MIR-135B;ACAACTT,MIR-382;ACACTGG,MIR-199A,MIR-199B;ACTGAAA,MIR-30A-3P,MIR-30E-3P;ACTGTAG,MIR-139;AGGTGCA,MIR-500;AGTCTAG,MIR-151;APRELIKOVA_BRCA1_TARGETS;ATAGGAA,MIR-202;ATGTACA,MIR-493;ATGTCAC,MIR-489;ATGTTAA,MIR-302C;ATP_DEPENDENT_HELICASE_ACTIVITY;ATP_DEPENDENT_RNA_HELICASE_ACTIVITY;ATPASE_ACTIVITY…	3D-structure;Acetylation;Alternativesplicing;Apoptosis;ATP-binding;Chromosomepartition;Completeproteome;Cytoplasm;Directproteinsequencing;DNA-binding;Helicase;Host-virusinteraction;Hydrolase;Immunity;Innateimmunity;Membrane;Mitochondrion;Mitochondrionoutermembrane;Nucleotide-binding;Nucleus;Phosphoprotein;Polymorphism;Referenceproteome;Ribosomebiogenesis;RNA-binding;Transcription;Transcriptionreg…	Large Drosha complex;Spliceosome;TNF-alpha/Nf-kappa B signaling complex (RPL6, RPL30, RPS13, CHUK, DDX3X, NFKB2, NFKBIB, REL, IKBKG, NFKB1, MAP3K8, RELB, GLG1, NFKBIA, RELA, TNIP2, GTF2I)	52	51	19	76.9	76.9	31.9	73.243	0	323.31
0.248996	0.448546	-1.2234	-0.0928875	0.231018	0.250567	-0.713597	-0.803983	-0.14022	0.570794	-0.0357197	0.0771456	-0.491164	-1.02714	-0.242466	-0.106787	0.38788	-0.596965	0.221971	-1.02975	-0.163708	0.394095	-0.861011	0.334635	-0.423624	-1.76531	-2.67455	-0.223889	0.172073	-0.0357197	-0.242466	0.206746	0.245341	catabolic process;cellular catabolic process;cellular macromolecule catabolic process;cellular macromolecule metabolic process;cellular metabolic process;cellular nitrogen compound metabolic process;cellular process;macromolecule catabolic process;macromolecule metabolic process;metabolic process;nitrogen compound metabolic process;nucleic acid metabolic process;nucleobase-containing compound met…	binding;catalytic activity;endonuclease activity;endonuclease activity, active with either ribo- or deoxyribonucleic acids and producing 3'-phosphomonoesters;endoribonuclease activity;endoribonuclease activity, producing 3'-phosphomonoesters;hydrolase activity;hydrolase activity, acting on ester bonds;nuclease activity;nucleic acid binding;ribonuclease activity;ribonuclease T2 activity;RNA binding	cell part;cytoplasmic part;endoplasmic reticulum lumen;endoplasmic reticulum part;extracellular membrane-bounded organelle;extracellular organelle;extracellular region;extracellular region part;extracellular space;extracellular vesicular exosome;intracellular membrane-bounded organelle;intracellular organelle;intracellular organelle lumen;intracellular organelle part;intracellular part;lysosomal …		Ribonuclease_T2	BASAKI_YBX1_TARGETS_DN;BENPORATH_MYC_MAX_TARGETS;BIOPOLYMER_CATABOLIC_PROCESS;BIOPOLYMER_METABOLIC_PROCESS;BLALOCK_ALZHEIMERS_DISEASE_DN;BLALOCK_ALZHEIMERS_DISEASE_INCIPIENT_UP;BLALOCK_ALZHEIMERS_DISEASE_UP;BUYTAERT_PHOTODYNAMIC_THERAPY_STRESS_DN;CATABOLIC_PROCESS;CELLULAR_CATABOLIC_PROCESS;CELLULAR_MACROMOLECULE_CATABOLIC_PROCESS;CHICAS_RB1_TARGETS_SENESCENT;chr6q27;DANG_BOUND_BY_MYC;ENK_UV_RESP…	3D-structure;Alternativesplicing;Completeproteome;Diseasemutation;Disulfidebond;Endonuclease;Endoplasmicreticulum;Glycoprotein;Hydrolase;Lysosome;Nuclease;Polymorphism;Referenceproteome;Secreted;Signal		13	13	12	56.2	56.2	56.2	29.48	0	224.28
4.91145	NaN	2.79009	2.62141	5.1491	1.70965	2.68148	3.98652	3.24067	NaN	NaN	2.777	1.79199	NaN	NaN	2.26118	4.00065	4.23851	3.53911	2.82207	4.29389	1.15413	NaN	2.14088	NaN	NaN	NaN	NaN	0.389427	3.01538	2.79954	0.215844	0.236474	activation of immune response;activation of innate immune response;biological regulation;cell recognition;cell surface pattern recognition receptor signaling pathway;cell surface receptor linked signaling pathway;cellular localization;cellular macromolecule localization;cellular process;cellular protein localization;cellular response to stimulus;complement activation;complement activation, lectin…	binding;carbohydrate binding;cation binding;G-protein-coupled receptor binding;ion binding;metal ion binding;molecular transducer activity;monosaccharide binding;pattern recognition receptor activity;protein binding;receptor activity;receptor binding;sialic acid binding;signal transducer activity;signaling receptor activity;sugar binding	cell part;collagen;extracellular matrix part;extracellular region;extracellular region part;extrinsic to external side of plasma membrane;extrinsic to membrane;extrinsic to plasma membrane;membrane part;plasma membrane part		Collagen;Fibrinogen_C	ANTIGEN_BINDING;ATM_DN.V1_DN;CALCIUM_ION_BINDING;CARBOHYDRATE_BINDING;CATION_BINDING;chr9q34;DELACROIX_RAR_TARGETS_UP;DELACROIX_RARG_BOUND_MEF;DURCHDEWALD_SKIN_CARCINOGENESIS_DN;ESTABLISHMENT_OF_LOCALIZATION;FLECHNER_BIOPSY_KIDNEY_TRANSPLANT_REJECTED_VS_OK_UP;FULCHER_INFLAMMATORY_RESPONSE_LECTIN_VS_LPS_DN;GAL_LEUKEMIC_STEM_CELL_DN;GNF2_CARD15;GNF2_CASP1;GNF2_CD14;GNF2_CD1D;GNF2_CD33;GNF2_FOS;GNF2…	3D-structure;Calcium;Cellmembrane;Collagen;Completeproteome;Directproteinsequencing;Disulfidebond;Glycoprotein;Immunity;Innateimmunity;Lectin;Membrane;Metal-binding;Polymorphism;Referenceproteome;Repeat;Secreted;Signal		21	21	21	72.1	72.1	72.1	35.078	0	323.31
0.0808366	-0.221208	-0.161866	-0.113487	0.136237	-0.0689018	-0.16126	-0.100712	0.56692	0.211494	0.276377	0.152546	0.21198	0.128689	0.141431	-0.151307	0.123629	0.142564	-0.0119173	-0.401642	0.564763	0.117968	-0.1438	0.0497222	0.2266	-0.0588313	0.242294	-0.201787	0.772999	-0.0689018	0.123629	-0.192531	0.237868	biological regulation;cell surface receptor linked signaling pathway;cellular process;cellular response to chemical stimulus;cellular response to cytokine stimulus;cellular response to organic substance;cellular response to stimulus;cytokine-mediated signaling pathway;establishment of localization;establishment of localization in cell;establishment of protein localization;intracellular protein tr…	protein transporter activity;substrate-specific transporter activity;transporter activity	cell part;cytoplasmic part;cytosol;extracellular membrane-bounded organelle;extracellular organelle;extracellular region part;extracellular vesicular exosome;intracellular organelle part;intracellular part;membrane-bounded organelle;membrane-bounded vesicle;nuclear part;nucleoplasm;organelle;organelle part;vesicle		Arm;IBB	AATGTGA,MIR-23A,MIR-23B;ACACTGG,MIR-199A,MIR-199B;ACTGTAG,MIR-139;AGCYRWTTC_UNKNOWN;ATACCTC,MIR-202;ATGTACA,MIR-493;BLUM_RESPONSE_TO_SALIRASIB_UP;BRUINS_UVC_RESPONSE_LATE;CAATGCA,MIR-33;CELLULAR_LOCALIZATION;chr3q25;CSR_EARLY_UP.V1_UP;CTTTGCA,MIR-527;CTTTGTA,MIR-524;DIAZ_CHRONIC_MEYLOGENOUS_LEUKEMIA_UP;DING_LUNG_CANCER_EXPRESSION_BY_COPY_NUMBER;EIF4E_DN;ELVIDGE_HYPOXIA_DN;ENK_UV_RESPONSE_EPIDERMI…	3D-structure;Acetylation;Completeproteome;Cytoplasm;Nucleus;Phosphoprotein;Proteintransport;Referenceproteome;Repeat;Transport		22	22	17	60.8	60.8	52	57.886	0	323.31
NaN	NaN	1.32324	1.33824	NaN	0.466683	NaN	NaN	1.37587	1.11898	NaN	0.946706	NaN	0.534497	NaN	0.697001	NaN	1.30997	1.32653	NaN	0.305318	NaN	1.34329	NaN	NaN	NaN	NaN	0.189694	0.246361	1.32324	0.821853	0.50139	0.0535786	biological regulation;catabolic process;cell surface receptor linked signaling pathway;cellular catabolic process;cellular macromolecule catabolic process;cellular macromolecule metabolic process;cellular metabolic process;cellular process;cellular protein metabolic process;cellular response to chemical stimulus;cellular response to cytokine stimulus;cellular response to interferon-gamma;cellular…	binding;catalytic activity;cation binding;ion binding;ligase activity;metal ion binding;molecular transducer activity;signal transducer activity;transition metal ion binding;zinc ion binding	cell part;cytoplasmic part;cytosol;intracellular part		PRY;SPRY;zf-B_box	ACEVEDO_LIVER_CANCER_UP;BLALOCK_ALZHEIMERS_DISEASE_INCIPIENT_UP;BLALOCK_ALZHEIMERS_DISEASE_UP;CAMP_UP.V1_UP;CHEMNITZ_RESPONSE_TO_PROSTAGLANDIN_E2_DN;chr6p21;ENK_UV_RESPONSE_KERATINOCYTE_DN;GABRIELY_MIR21_TARGETS;GAZDA_DIAMOND_BLACKFAN_ANEMIA_ERYTHROID_UP;GAZDA_DIAMOND_BLACKFAN_ANEMIA_MYELOID_UP;GNF2_CD48;GNF2_SELL;GNF2_STAT6;GNF2_VAV1;GOZGIT_ESR1_TARGETS_DN;GSE12366_GC_VS_NAIVE_BCELL_DN;GSE13411_…	Completeproteome;Immunity;Innateimmunity;Ligase;Metal-binding;Phosphoprotein;Polymorphism;Referenceproteome;Ublconjugationpathway;Zinc;Zinc-finger		6	6	6	20.2	20.2	20.2	53.415	0	12.572
-0.0916694	-0.646132	0.139062	-0.326662	-0.00305318	-0.739768	-0.0172357	-0.402889	0.128435	-0.856103	-0.376783	0.183627	-0.165192	-0.738668	-0.759501	-1.0799	-0.650791	-0.470581	-0.595915	-0.841599	0.111267	-0.033639	-0.334004	-0.474019	-1.12177	0.249164	-0.650557	-0.883027	0.199037	-0.326662	-0.595915	0.269253	0.188133	cell cycle process;cellular macromolecule metabolic process;cellular metabolic process;cellular process;cellular protein metabolic process;dephosphorylation;G1/S transition of mitotic cell cycle;macromolecule metabolic process;macromolecule modification;metabolic process;phosphate-containing compound metabolic process;phosphorus metabolic process;primary metabolic process;protein dephosphorylatio…	binding;catalytic activity;cation binding;hydrolase activity;hydrolase activity, acting on ester bonds;ion binding;metal ion binding;phosphatase activity;phosphoprotein phosphatase activity;phosphoric ester hydrolase activity;protein serine/threonine phosphatase activity	cell part;cytoplasmic part;cytosol;intracellular part		Metallophos	ACTAYRNNNCCCR_UNKNOWN;AGCACTT,MIR-93,MIR-302A,MIR-302B,MIR-302C,MIR-302D,MIR-372,MIR-373,MIR-520E,MIR-520A,MIR-526B,MIR-520B,MIR-520C,MIR-520D;ALFANO_MYC_TARGETS;ATGCTGC,MIR-103,MIR-107;ATGTAGC,MIR-221,MIR-222;BENPORATH_MYC_MAX_TARGETS;BIOPOLYMER_METABOLIC_PROCESS;BIOPOLYMER_MODIFICATION;BYSTRYKH_HEMATOPOIESIS_STEM_CELL_QTL_TRANS;CACTTTG,MIR-520G,MIR-520H;CARD_MIR302A_TARGETS;CELL_CYCLE_GO_000704…	Acetylation;Alternativesplicing;Cellcycle;Completeproteome;Cytoplasm;Directproteinsequencing;Hydrolase;Manganese;Metal-binding;Proteinphosphatase;Referenceproteome	TNF-alpha/NF-kappa B signaling complex (CHUK, BTRC, NFKB2, PPP6C, REL, CUL1, IKBKE, SAPS2, SAPS1, ANKRD28, RELA, SKP1)	17	17	17	64.3	64.3	64.3	35.144	0	185.29
0.664933	-0.757773	-1.24985	0.57074	0.103058	-0.168422	-1.95616	-0.772769	-0.439924	-0.666493	-0.530879	-0.497252	-0.418729	0.575167	0.0303104	-0.371827	0.743429	-0.3302	0.0125336	0.842372	-0.942934	-0.0644641	-1.58611	-0.0862813	-1.16933	-1.91865	-0.462007	-1.11821	0.801968	-0.530879	-0.371827	-0.159052	0.281031	alcohol metabolic process;carbohydrate metabolic process;cellular carbohydrate metabolic process;cellular macromolecule metabolic process;cellular metabolic process;cellular process;cellular protein metabolic process;hexose metabolic process;macromolecule metabolic process;macromolecule modification;mannose metabolic process;metabolic process;monosaccharide metabolic process;primary metabolic pro…	alpha-mannosidase activity;binding;carbohydrate binding;catalytic activity;cation binding;hydrolase activity;hydrolase activity, acting on glycosyl bonds;hydrolase activity, hydrolyzing O-glycosyl compounds;ion binding;mannosidase activity;metal ion binding;transition metal ion binding;zinc ion binding	cell part;cytoplasmic part;extracellular membrane-bounded organelle;extracellular organelle;extracellular region part;extracellular vesicular exosome;intracellular membrane-bounded organelle;intracellular organelle;intracellular part;lysosome;lytic vacuole;membrane-bounded organelle;membrane-bounded vesicle;organelle;vacuole;vesicle	Lysosome;Other glycan degradation	Alpha-mann_mid;Glyco_hydro_38;Glyco_hydro_38C	ACEVEDO_LIVER_TUMOR_VS_NORMAL_ADJACENT_TISSUE_UP;BIDUS_METASTASIS_DN;BIOPOLYMER_METABOLIC_PROCESS;BIOPOLYMER_MODIFICATION;BLALOCK_ALZHEIMERS_DISEASE_UP;CAGCTG_V$AP4_Q5;CELLULAR_MACROMOLECULE_METABOLIC_PROCESS;CELLULAR_PROTEIN_METABOLIC_PROCESS;CHEN_METABOLIC_SYNDROM_NETWORK;CHIARADONNA_NEOPLASTIC_TRANSFORMATION_KRAS_DN;DANG_REGULATED_BY_MYC_DN;DIRMEIER_LMP1_RESPONSE_EARLY;GCNP_SHH_UP_EARLY.V1_DN;…	Alternativesplicing;Completeproteome;Directproteinsequencing;Diseasemutation;Disulfidebond;Glycoprotein;Glycosidase;Hydrolase;Lysosome;Metal-binding;Polymorphism;Referenceproteome;Signal;Zinc;Zymogen		53	53	53	57.9	57.9	57.9	113.74	0	323.31
0.818317	-0.760898	1.2002	-1.43431	-0.685165	-1.37995	0.469568	-1.1844	-1.50642	-1.5135	-1.09662	1.31985	-1.51482	-0.781301	-2.84574	-1.92948	-1.19176	-2.43567	-2.08143	-1.65255	-0.543143	-0.753828	-1.0977	-1.88221	-1.45897	0.0486507	-1.6414	-1.90518	0.0950772	-1.09662	-1.51482	0.418202	0.0883757	biosynthetic process;cell proliferation;cellular biosynthetic process;cellular metabolic compound salvage;cellular metabolic process;cellular process;coenzyme biosynthetic process;coenzyme metabolic process;cofactor biosynthetic process;cofactor metabolic process;heterocycle metabolic process;metabolic process;pyridoxal 5'-phosphate salvage;pyridoxal phosphate biosynthetic process;pyridoxal phosp…	adenyl nucleotide binding;adenyl ribonucleotide binding;alkali metal ion binding;ATP binding;binding;catalytic activity;cation binding;cofactor binding;identical protein binding;ion binding;kinase activity;lithium ion binding;magnesium ion binding;metal ion binding;nucleotide binding;phosphotransferase activity, alcohol group as acceptor;potassium ion binding;protein binding;protein dimerization …	cell part;cytoplasm;cytoplasmic part;cytosol;extracellular membrane-bounded organelle;extracellular organelle;extracellular region part;extracellular vesicular exosome;intracellular membrane-bounded organelle;intracellular organelle;intracellular organelle part;intracellular part;membrane-bounded organelle;membrane-bounded vesicle;nuclear part;nucleoplasm;nucleus;organelle;organelle part;vesicle	Vitamin B6 metabolism	PfkB	ACEVEDO_LIVER_CANCER_DN;ACEVEDO_NORMAL_TISSUE_ADJACENT_TO_LIVER_TUMOR_DN;BROWNE_HCMV_INFECTION_4HR_DN;BRUINS_UVC_RESPONSE_LATE;BYSTRYKH_HEMATOPOIESIS_STEM_CELL_QTL_TRANS;CAIRO_HEPATOBLASTOMA_UP;CCTGTGA,MIR-513;chr21q22;CREIGHTON_ENDOCRINE_THERAPY_RESISTANCE_5;CYTOPLASM;DER_IFN_ALPHA_RESPONSE_UP;DER_IFN_BETA_RESPONSE_UP;DOANE_RESPONSE_TO_ANDROGEN_UP;FIRESTEIN_PROLIFERATION;GAZDA_DIAMOND_BLACKFAN_A…	3D-structure;Acetylation;Alternativesplicing;ATP-binding;Completeproteome;Cytoplasm;Kinase;Metal-binding;Nucleotide-binding;Phosphoprotein;Referenceproteome;Transferase;Zinc	DNA repair complex NEIL1-PNK-Pol(beta)-LigIII(alpha)-XRCC1;DNA repair complex NEIL2-PNK-Pol(beta)-LigIII(alpha)-XRCC1	16	16	16	75.6	75.6	75.6	35.102	0	311.27
-3.75299	-4.13228	-5.84309	-1.35766	NaN	-3.24009	-3.65024	NaN	NaN	NaN	-3.4385	NaN	NaN	NaN	-3.8632	NaN	NaN	NaN	NaN	-3.84642	-4.84599	-3.36034	-4.56731	-3.13312	-4.624	NaN	-6.03489	-2.57256	0.46272	-3.65024	-3.8632	0.212962	0.239264	biosynthetic process;carboxylic acid biosynthetic process;carboxylic acid metabolic process;cellular biosynthetic process;cellular ketone metabolic process;cellular lipid metabolic process;cellular metabolic process;cellular process;fatty acid biosynthetic process;fatty acid metabolic process;lipid biosynthetic process;lipid metabolic process;metabolic process;monocarboxylic acid metabolic proces…	binding;catalytic activity;cation binding;CoA desaturase activity;ion binding;iron ion binding;metal ion binding;oxidoreductase activity;oxidoreductase activity, acting on paired donors, with incorporation or reduction of molecular oxygen;oxidoreductase activity, acting on paired donors, with oxidation of a pair of donors resulting in the reduction of molecular oxygen to two molecules of water;st…	cell part;cytoplasmic part;endoplasmic reticulum;endoplasmic reticulum membrane;endoplasmic reticulum part;integral to membrane;intracellular membrane-bounded organelle;intracellular organelle;intracellular organelle part;intracellular part;intrinsic to membrane;membrane;membrane part;membrane-bounded organelle;organelle;organelle membrane;organelle part	Biosynthesis of unsaturated fatty acids;PPAR signaling pathway	FA_desaturase	ACEVEDO_LIVER_CANCER_DN;ACEVEDO_NORMAL_TISSUE_ADJACENT_TO_LIVER_TUMOR_DN;ALONSO_METASTASIS_UP;AMIT_EGF_RESPONSE_20_MCF10A;AMIT_SERUM_RESPONSE_60_MCF10A;ATF2_UP.V1_DN;BASAKI_YBX1_TARGETS_DN;BENPORATH_MYC_MAX_TARGETS;BORLAK_LIVER_CANCER_EGF_UP;BRUNO_HEMATOPOIESIS;BURTON_ADIPOGENESIS_5;BURTON_ADIPOGENESIS_6;CAGTATT,MIR-200B,MIR-200C,MIR-429;CAIRO_HEPATOBLASTOMA_UP;CASORELLI_ACUTE_PROMYELOCYTIC_LEUKE…	Completeproteome;Directproteinsequencing;Endoplasmicreticulum;Fattyacidbiosynthesis;Fattyacidmetabolism;Iron;Lipidbiosynthesis;Lipidmetabolism;Membrane;Oxidoreductase;Phosphoprotein;Polymorphism;Referenceproteome;Transmembrane;Transmembranehelix		4	4	4	13.9	13.9	13.9	41.522	0	24.762
0.647688	0.563164	0.498507	0.598512	0.424612	0.819876	0.421192	0.765426	0.248343	1.12859	0.876638	-0.351699	0.580692	0.53394	0.866386	0.895964	0.640431	0.303256	0.59678	0.619492	0.676624	1.18925	0.941982	0.749991	0.934019	0.297147	0.474327	0.787979	0.970938	0.598512	0.640431	-0.0419189	0.454984	anatomical structure development;anatomical structure formation involved in morphogenesis;androgen receptor signaling pathway;ATP-dependent chromatin remodeling;biological regulation;biosynthetic process;blood vessel development;cardiac chamber development;cellular biosynthetic process;cellular component disassembly;cellular component disassembly at cellular level;cellular component organization;…	binding;DNA binding;ligand-dependent nuclear receptor binding;nucleic acid binding;protein binding;protein binding transcription factor activity;receptor binding;transcription coactivator activity;transcription cofactor activity;transcription factor binding transcription factor activity	cell part;chromatin;chromatin remodeling complex;chromosomal part;intracellular membrane-bounded organelle;intracellular organelle;intracellular organelle part;intracellular part;macromolecular complex;membrane-bounded organelle;nBAF complex;npBAF complex;nuclear chromatin;nuclear chromosome part;nuclear part;nucleoplasm;nucleus;organelle;organelle part;protein complex;SWI/SNF complex;SWI/SNF-typ…		ARID;DUF3518	AAAYRNCTG_UNKNOWN;AACTTT_UNKNOWN;ACACTGG,MIR-199A,MIR-199B;ACCAAAG,MIR-9;AGCTCCT,MIR-28;AGGGCAG,MIR-18A;ANDROGEN_RECEPTOR_SIGNALING_PATHWAY;ATAAGCT,MIR-21;ATACTGT,MIR-144;ATGTACA,MIR-493;ATGTAGC,MIR-221,MIR-222;BENPORATH_EED_TARGETS;BIOPOLYMER_METABOLIC_PROCESS;BLALOCK_ALZHEIMERS_DISEASE_INCIPIENT_UP;BLALOCK_ALZHEIMERS_DISEASE_UP;BRUINS_UVC_RESPONSE_EARLY_LATE;BURTON_ADIPOGENESIS_12;BYSTRYKH_HEMA…	3D-structure;Acetylation;Alternativesplicing;Chromatinregulator;Completeproteome;Directproteinsequencing;DNA-binding;Mentalretardation;Neurogenesis;Nucleus;Phosphoprotein;Polymorphism;Referenceproteome;Transcription;Transcriptionregulation	BAF complex;BRG1-associated complex;Brg1-associated complex I;Brg1-associated complex II;BRG1-SIN3A complex;BRG1-SIN3A-HDAC containing SWI/SNF remodeling complex I;Brm-associated complex;BRM-associated complex;BRM-SIN3A complex;BRM-SIN3A-HDAC complex;EBAFa complex;LARC complex (LCR-associated remodeling complex);NUMAC complex (nucleosomal methylation activator complex);p300-CBP-p270 complex;p300-…	67	67	64	42	42	40.2	242.04	0	323.31
0.0883422	0.992709	-0.788662	0.170965	NaN	0.313536	NaN	0.93777	-0.238234	1.63787	0.0654132	-0.206231	0.60657	2.10199	1.10053	0.113287	-0.0773085	NaN	0.387788	0.370221	0.0979361	0.887999	0.608283	-0.190702	0.715476	NaN	-0.0448498	0.266093	0.744514	0.170965	0.370221	-0.199256	0.229658	biological regulation;biosynthetic process;cell cycle;cellular biosynthetic process;cellular macromolecule biosynthetic process;cellular macromolecule metabolic process;cellular metabolic process;cellular nitrogen compound metabolic process;cellular process;DNA metabolic process;DNA replication;DNA-dependent DNA replication;macromolecule biosynthetic process;macromolecule metabolic process;metabo…	binding;DNA polymerase binding;enzyme binding;protein binding	cell part;cytoplasmic part;intracellular membrane-bounded organelle;intracellular organelle;intracellular part;membrane-bounded organelle;nucleus;organelle;perinuclear region of cytoplasm		CDK2AP	AAANWWTGC_UNKNOWN;AACTTT_UNKNOWN;ARGGGTTAA_UNKNOWN;BIDUS_METASTASIS_UP;BIOPOLYMER_METABOLIC_PROCESS;BIOPOLYMER_MODIFICATION;BLALOCK_ALZHEIMERS_DISEASE_INCIPIENT_UP;BLALOCK_ALZHEIMERS_DISEASE_UP;BLUM_RESPONSE_TO_SALIRASIB_DN;CAGGTA_V$AREB6_01;CELL_CYCLE_GO_0007049;CELL_CYCLE_PHASE;CELL_CYCLE_PROCESS;CELLULAR_MACROMOLECULE_METABOLIC_PROCESS;CELLULAR_PROTEIN_METABOLIC_PROCESS;chr12q24;CTTTGTA,MIR-52…	3D-structure;Alternativesplicing;Cellcycle;Completeproteome;Disulfidebond;Phosphoprotein;Referenceproteome;Tumorsuppressor		7	7	5	83.5	83.5	83.5	12.365	0	82.33
0.54514	0.642295	0.442576	0.669623	-0.669493	1.18792	0.144545	0.795915	0.849607	0.0916876	0.450305	0.151952	0.213775	0.579024	1.30546	0.38375	0.381606	0.48746	0.698957	1.32944	-0.0410531	0.0530277	1.11892	0.651903	0.387547	NaN	0.596302	0.997514	0.541142	0.54514	0.533242	0.0118982	0.468283	acetyl-CoA catabolic process;acetyl-CoA metabolic process;biological regulation;catabolic process;cellular catabolic process;cellular metabolic process;cellular process;cellular response to chemical stimulus;cellular response to hypoxia;cellular response to oxygen levels;cellular response to stimulus;cellular response to stress;coenzyme catabolic process;coenzyme metabolic process;cofactor catabo…	binding;catalytic activity;cation binding;cofactor binding;electron carrier activity;heme binding;ion binding;iron ion binding;metal ion binding;oxidoreductase activity;oxidoreductase activity, acting on the CH-CH group of donors;quinone binding;succinate dehydrogenase activity;tetrapyrrole binding;transition metal ion binding;ubiquinone binding	cell part;cytoplasmic part;envelope;fumarate reductase complex;integral to membrane;intracellular membrane-bounded organelle;intracellular organelle;intracellular organelle part;intracellular part;intrinsic to membrane;macromolecular complex;membrane;membrane part;membrane-bounded organelle;mitochondrial envelope;mitochondrial inner membrane;mitochondrial membrane;mitochondrial membrane part;mito…	Alzheimer's disease;Citrate cycle (TCA cycle);Huntington's disease;Oxidative phosphorylation;Parkinson's disease		AEROBIC_RESPIRATION;ALONSO_METASTASIS_UP;BENPORATH_SOX2_TARGETS;BIOCARTA_ETC_PATHWAY;BLALOCK_ALZHEIMERS_DISEASE_DN;BURTON_ADIPOGENESIS_5;CARBOHYDRATE_METABOLIC_PROCESS;CATABOLIC_PROCESS;CELLULAR_CARBOHYDRATE_METABOLIC_PROCESS;CELLULAR_CATABOLIC_PROCESS;CELLULAR_RESPIRATION;chr11q23;COENZYME_METABOLIC_PROCESS;COFACTOR_CATABOLIC_PROCESS;COFACTOR_METABOLIC_PROCESS;CYTOPLASM;CYTOPLASMIC_PART;DAZARD_R…	Alternativesplicing;Completeproteome;Diseasemutation;Electrontransport;Heme;Iron;Membrane;Metal-binding;Mitochondrion;Mitochondrioninnermembrane;Polymorphism;Referenceproteome;Transitpeptide;Transmembrane;Transmembranehelix;Transport;Tricarboxylicacidcycle		4	4	4	36.7	36.7	36.7	12.615	0	14.558
-2.71466	NaN	NaN	NaN	-1.591	-1.3325	-0.887124	-2.10748	-1.51236	NaN	NaN	-1.35371	-1.19854	-1.34476	NaN	NaN	-1.62809	-1.72812	NaN	-1.89041	-0.753675	-1.23039	NaN	-1.66363	-1.37556	NaN	NaN	-1.30302	0.342123	-1.55168	-1.35371	-0.197968	0.231219	biological regulation;cell redox homeostasis;cellular homeostasis;cellular process;homeostatic process;regulation of biological process;regulation of biological quality;regulation of cellular process		cell part;centrosome;cytoplasm;cytoplasmic part;cytoskeletal part;intracellular membrane-bounded organelle;intracellular non-membrane-bounded organelle;intracellular organelle;intracellular organelle part;intracellular part;membrane-bounded organelle;microtubule organizing center;midbody;non-membrane-bounded organelle;nucleus;organelle;organelle part		Thioredoxin	BENPORATH_CYCLING_GENES;BLALOCK_ALZHEIMERS_DISEASE_DN;BROCKE_APOPTOSIS_REVERSED_BY_IL6;chr2q11;DIAZ_CHRONIC_MEYLOGENOUS_LEUKEMIA_UP;FLECHNER_BIOPSY_KIDNEY_TRANSPLANT_OK_VS_DONOR_UP;GARY_CD5_TARGETS_DN;GSE10239_KLRG1INT_VS_KLRG1HIGH_EFF_CD8_TCELL_DN;GSE11864_UNTREATED_VS_CSF1_IFNG_IN_MAC_DN;GSE11864_UNTREATED_VS_CSF1_IFNG_PAM3CYS_IN_MAC_DN;GSE11864_UNTREATED_VS_CSF1_PAM3CYS_IN_MAC_DN;GSE12845_NAIV…	Alternativesplicing;Completeproteome;Phosphoprotein;Polymorphism;Referenceproteome		4	4	4	36.7	36.7	36.7	22.199	0	42.415
0.943522	1.38938	0.963694	1.26766	0.666934	1.06126	0.775843	1.64288	NaN	0.59427	1.88946	NaN	1.91452	2.14311	-0.365184	2.10002	2.29633	2.01714	1.36626	2.18314	0.758138	1.0948	2.09881	1.0564	1.04881	NaN	1.21206	1.34993	0.126764	1.01248	1.36626	-0.353786	0.0876009	biosynthetic process;cellular biosynthetic process;cellular macromolecule metabolic process;cellular metabolic process;cellular nitrogen compound metabolic process;cellular process;electron transport chain;gene expression;generation of precursor metabolites and energy;macromolecule metabolic process;metabolic process;nitrogen compound metabolic process;nucleic acid metabolic process;nucleobase-co…	catalytic activity;cation transmembrane transporter activity;cytochrome-c oxidase activity;heme-copper terminal oxidase activity;hydrogen ion transmembrane transporter activity;inorganic cation transmembrane transporter activity;ion transmembrane transporter activity;monovalent inorganic cation transmembrane transporter activity;oxidoreductase activity;oxidoreductase activity, acting on a heme gr…	cell part;cytoplasmic part;intracellular organelle part;intracellular part;membrane;membrane part;mitochondrial inner membrane;mitochondrial membrane;mitochondrial membrane part;mitochondrial part;mitochondrial respiratory chain;organelle inner membrane;organelle membrane;organelle part;respiratory chain	Alzheimer's disease;Cardiac muscle contraction;Huntington's disease;Oxidative phosphorylation;Parkinson's disease	COX7a	BENPORATH_MYC_MAX_TARGETS;BILANGES_SERUM_AND_RAPAMYCIN_SENSITIVE_GENES;BLALOCK_ALZHEIMERS_DISEASE_DN;BLALOCK_ALZHEIMERS_DISEASE_INCIPIENT_DN;BLUM_RESPONSE_TO_SALIRASIB_UP;BRUINS_UVC_RESPONSE_VIA_TP53_GROUP_A;BYSTRYKH_HEMATOPOIESIS_STEM_CELL_QTL_TRANS;CATION_TRANSMEMBRANE_TRANSPORTER_ACTIVITY;chr2p21;CYTOCHROME_C_OXIDASE_ACTIVITY;DANG_BOUND_BY_MYC;GOLDRATH_EFF_VS_MEMORY_CD8_TCELL_DN;GOLDRATH_NAIVE…	Acetylation;Completeproteome;Membrane;Mitochondrion;Mitochondrioninnermembrane;Referenceproteome;Transitpeptide		5	5	5	61.4	61.4	61.4	12.615	0	89.883
0.272911	-0.00363885	-0.55193	0.0629223	-0.411388	0.391249	-0.651045	0.123124	-0.2674	-0.161207	0.046496	-0.534547	0.172551	0.145191	0.300277	0.715557	0.460215	0.0728122	0.41499	0.656677	-1.06895	-0.154024	-0.87183	0.360372	0.0778375	NaN	0.0284802	0.481307	0.273137	-0.00363885	0.158871	-0.16251	0.276403	biosynthetic process;carboxylic acid biosynthetic process;carboxylic acid metabolic process;cellular biosynthetic process;cellular ketone metabolic process;cellular lipid metabolic process;cellular macromolecule metabolic process;cellular metabolic process;cellular process;cellular protein metabolic process;electron transport chain;fatty acid biosynthetic process;fatty acid metabolic process;gene…	acyl carrier activity;binding;calcium ion binding;carboxylic acid binding;catalytic activity;cation binding;fatty acid binding;ion binding;lipid binding;metal ion binding;monocarboxylic acid binding;NADH dehydrogenase (quinone) activity;NADH dehydrogenase (ubiquinone) activity;NADH dehydrogenase activity;oxidoreductase activity;oxidoreductase activity, acting on NADH or NADPH;oxidoreductase activ…	cell part;cytoplasmic part;intracellular organelle lumen;intracellular organelle part;intracellular part;macromolecular complex;membrane;membrane part;membrane-enclosed lumen;mitochondrial inner membrane;mitochondrial matrix;mitochondrial membrane;mitochondrial membrane part;mitochondrial part;mitochondrial respiratory chain complex I;NADH dehydrogenase complex;organelle inner membrane;organelle …	Alzheimer's disease;Huntington's disease;Oxidative phosphorylation;Parkinson's disease	PP-binding	ALONSO_METASTASIS_UP;BASSO_B_LYMPHOCYTE_NETWORK;BHATI_G2M_ARREST_BY_2METHOXYESTRADIOL_UP;BLALOCK_ALZHEIMERS_DISEASE_DN;BURTON_ADIPOGENESIS_5;chr16p12;CTTGTAT,MIR-381;CYTOPLASM;CYTOPLASMIC_PART;DIAZ_CHRONIC_MEYLOGENOUS_LEUKEMIA_UP;ENVELOPE;FLECHNER_BIOPSY_KIDNEY_TRANSPLANT_REJECTED_VS_OK_DN;GOLDRATH_HOMEOSTATIC_PROLIFERATION;GSE13484_12H_VS_3H_YF17D_VACCINE_STIM_PBMC_UP;GSE13484_3H_UNSTIM_VS_YF17D…	3D-structure;Acetylation;Completeproteome;Directproteinsequencing;Electrontransport;Fattyacidbiosynthesis;Fattyacidmetabolism;Lipidbiosynthesis;Lipidmetabolism;Mitochondrion;Phosphopantetheine;Phosphoprotein;Referenceproteome;Respiratorychain;Transitpeptide;Transport	Respiratory chain complex I (beta subunit) mitochondrial;Respiratory chain complex I (holoenzyme), mitochondrial	5	5	5	23.7	23.7	23.7	17.417	0	51.171
NaN	0.719498	0.79685	0.852052	1.57978	-0.0741054	0.479877	0.949804	0.504973	0.498568	0.160343	0.52659	0.489281	0.779571	0.627277	0.9661	2.96591	1.28497	NaN	1.49058	NaN	1.13621	-0.110358	0.878168	0.529175	0.267363	NaN	0.498991	0.345155	0.612235	0.703424	-0.0911889	0.378513	metabolic process;oxidation-reduction process	binding;cation binding;ion binding;metal ion binding	cell part;integral to membrane;intrinsic to membrane;membrane part		Cytochrom_B561	ACEVEDO_LIVER_CANCER_UP;ACTAYRNNNCCCR_UNKNOWN;BENPORATH_MYC_MAX_TARGETS;chr3p21;DANG_BOUND_BY_MYC;DODD_NASOPHARYNGEAL_CARCINOMA_UP;GSE12845_NAIVE_VS_PRE_GC_TONSIL_BCELL_UP;GSE17721_0.5H_VS_12H_PAM3CSK4_BMDM_UP;GSE17721_LPS_VS_POLYIC_24H_BMDM_UP;GSE20715_0H_VS_24H_OZONE_TLR4_KO_LUNG_UP;GSE22886_CD8_TCELL_VS_BCELL_NAIVE_UP;GSE24634_NAIVE_CD4_TCELL_VS_DAY7_IL4_CONV_TREG_DN;GSE29617_CTRL_VS_DAY3_TIV_…	Completeproteome;Directproteinsequencing;Electrontransport;Heme;Iron;Membrane;Metal-binding;Referenceproteome;Transmembrane;Transmembranehelix;Transport		1	1	1	5.4	5.4	5.4	23.973	0	11.464
-0.244989	-0.850399	0.0032515	0.128925	-0.264233	-0.504861	-0.047358	-0.209307	-0.50431	-0.511755	-0.339117	-0.562085	-0.525129	-0.619363	-0.0792267	-0.477109	0.0431658	0.148397	-0.160306	-0.295789	-0.114184	-0.611737	-1.19081	-0.0938651	-0.170133	-0.120328	-0.566458	-0.100626	0.870242	-0.264233	-0.170133	-0.0940999	0.37411	cellular component organization;cellular component organization at cellular level;cellular component organization or biogenesis;cellular component organization or biogenesis at cellular level;cellular process;COPI coating of Golgi vesicle;ER to Golgi vesicle-mediated transport;establishment of localization;establishment of localization in cell;establishment of protein localization;Golgi transport…	structural molecule activity	cell part;COPI vesicle coat;cytoplasmic part;cytoplasmic vesicle part;cytosol;Golgi apparatus;Golgi apparatus part;intracellular membrane-bounded organelle;intracellular organelle;intracellular organelle part;intracellular part;macromolecular complex;membrane coat;membrane part;membrane-bounded organelle;nuclear part;nucleoplasm;organelle;organelle part;protein complex;vesicle coat		Coatomer_E	ACEVEDO_LIVER_TUMOR_VS_NORMAL_ADJACENT_TISSUE_UP;BENPORATH_NANOG_TARGETS;CAMP_UP.V1_UP;CELLULAR_LOCALIZATION;CHAUHAN_RESPONSE_TO_METHOXYESTRADIOL_DN;chr19p13;COATED_MEMBRANE;COATED_VESICLE;COATED_VESICLE_MEMBRANE;CYTOPLASM;CYTOPLASMIC_MEMBRANE_BOUND_VESICLE;CYTOPLASMIC_PART;CYTOPLASMIC_VESICLE;CYTOPLASMIC_VESICLE_MEMBRANE;CYTOPLASMIC_VESICLE_PART;ENDOMEMBRANE_SYSTEM;ENK_UV_RESPONSE_KERATINOCYTE_U…	Alternativesplicing;Completeproteome;Cytoplasm;Cytoplasmicvesicle;Directproteinsequencing;ER-Golgitransport;Golgiapparatus;Membrane;Phosphoprotein;Polymorphism;Proteintransport;Referenceproteome;Transport;Ublconjugation		27	26	26	90.6	90.6	90.6	34.482	0	323.31
0.264971	-0.568517	0.150845	0.459499	0.726961	-0.093485	0.17484	-0.297653	-0.027653	-0.26265	-0.52492	0.0814552	-0.00118344	-0.398265	0.193286	0.12113	0.382433	0.402121	0.0626657	-0.498156	0.315564	-0.205822	-1.19002	0.335757	-0.227997	-0.253052	-0.749646	-0.241645	0.499	-0.027653	-0.00118344	-0.0264695	0.479455	anterograde axon cargo transport;anterograde synaptic vesicle transport;antigen processing and presentation;antigen processing and presentation of exogenous antigen;antigen processing and presentation of lipid antigen via MHC class Ib;antigen processing and presentation via MHC class Ib;antigen processing and presentation, exogenous lipid antigen via MHC class Ib;axon cargo transport;biological r…	transporter activity	axon part;cell part;cell projection part;cytoplasmic part;endosomal part;endosome membrane;Golgi apparatus;Golgi apparatus part;Golgi membrane;intracellular membrane-bounded organelle;intracellular organelle;intracellular organelle part;intracellular part;lysosomal membrane;macromolecular complex;membrane;membrane coat;membrane part;membrane-bounded organelle;nuclear part;nucleoplasm;organelle;or…	Lysosome	Adaptin_N;BLVR	ACATTCC,MIR-1,MIR-206;BENPORATH_CYCLING_GENES;BIOSYNTHETIC_PROCESS;CACGTG_V$MYC_Q2;CAGCTG_V$AP4_Q5;CELLULAR_BIOSYNTHETIC_PROCESS;CELLULAR_LOCALIZATION;CGCTGCT,MIR-503;CHIARETTI_ACUTE_LYMPHOBLASTIC_LEUKEMIA_ZAP70;chr19p13;CYTOPLASM;CYTOPLASMIC_PART;ESTABLISHMENT_OF_CELLULAR_LOCALIZATION;ESTABLISHMENT_OF_LOCALIZATION;ESTABLISHMENT_OF_PROTEIN_LOCALIZATION;FLECHNER_BIOPSY_KIDNEY_TRANSPLANT_OK_VS_DONO…	3D-structure;Acetylation;Alternativesplicing;Coiledcoil;Completeproteome;Cytoplasm;Golgiapparatus;Membrane;Phosphoprotein;Polymorphism;Proteintransport;Referenceproteome;Repeat;Transport	AP3 adapter complex;AP3-BLOC1 complex;AP3D1-AP3S1 complex;AP3D1-AP3S2 complex	47	47	47	49.2	49.2	49.2	136.65	0	323.31
-0.336264	0.880631	0.731514	0.189703	0.0881017	0.42713	1.18016	1.77701	2.34975	1.74615	0.248895	1.58533	-0.0232784	1.66677	-0.325254	-0.712876	-0.898793	-1.46662	-0.704968	0.812256	0.826004	2.15349	1.60779	1.43556	0.630323	0.989069	1.0562	-0.200081	0.345686	0.731514	0.812256	-0.0807421	0.39444	biological regulation;cation transport;cellular metabolic process;cellular process;cellular response to chemical stimulus;cellular response to oxidative stress;cellular response to oxygen radical;cellular response to reactive oxygen species;cellular response to stimulus;cellular response to stress;cellular response to superoxide;copper ion transmembrane transport;copper ion transport;establishmen…	antioxidant activity;binding;catalytic activity;cation binding;cation transmembrane transporter activity;copper ion binding;copper ion transmembrane transporter activity;disulfide oxidoreductase activity;inorganic cation transmembrane transporter activity;ion binding;ion transmembrane transporter activity;metal ion binding;metal ion transmembrane transporter activity;oxidoreductase activity;oxido…	cell part;cytoplasm;cytoplasmic part;cytosol;intracellular membrane-bounded organelle;intracellular organelle;intracellular part;membrane-bounded organelle;nucleus;organelle	Amyotrophic lateral sclerosis (ALS)	HMA;Sod_Cu	ABE_INNER_EAR;BAKKER_FOXO3_TARGETS_DN;BROWNE_HCMV_INFECTION_4HR_DN;BYSTRYKH_HEMATOPOIESIS_STEM_CELL_QTL_TRANS;CATION_BINDING;CATION_TRANSMEMBRANE_TRANSPORTER_ACTIVITY;CATION_TRANSPORT;CELL_FRACTION;CELLULAR_LOCALIZATION;chr11q13;COPPER_ION_BINDING;CYTOPLASM;DAIRKEE_TERT_TARGETS_UP;DI___TRI_VALENT_INORGANIC_CATION_TRANSMEMBRANE_TRANSPORTER_ACTIVITY;ESTABLISHMENT_OF_CELLULAR_LOCALIZATION;ESTABLISHM…	3D-structure;Chaperone;Completeproteome;Copper;Cytoplasm;Disulfidebond;Isopeptidebond;Metal-binding;Phosphoprotein;Polymorphism;Referenceproteome;Ublconjugation;Zinc		14	14	14	66.4	66.4	66.4	29.04	0	100.26
-0.55539	0.603293	0.161641	0.285737	0.1749	0.222349	-0.22721	0.69346	-0.473026	0.490742	-0.207864	-0.188859	-0.184847	0.16525	0.693158	1.07966	-0.243274	0.0214166	0.159504	0.102648	0.228459	0.139803	0.13447	0.540122	0.565124	-0.690775	-0.138662	0.140771	0.795975	0.1749	0.139803	0.0350967	0.439527	biological regulation;biosynthetic process;cellular biosynthetic process;cellular component organization;cellular component organization at cellular level;cellular component organization or biogenesis;cellular component organization or biogenesis at cellular level;cellular macromolecule biosynthetic process;cellular macromolecule metabolic process;cellular metabolic process;cellular nitrogen comp…	adenyl nucleotide binding;adenyl ribonucleotide binding;ATP binding;ATPase activity;ATPase activity, coupled;ATP-dependent DNA helicase activity;ATP-dependent helicase activity;binding;catalytic activity;DNA binding;DNA helicase activity;DNA-dependent ATPase activity;helicase activity;histone binding;hydrolase activity;hydrolase activity, acting on acid anhydrides;hydrolase activity, acting on ac…	cell part;cytoplasm;intracellular membrane-bounded organelle;intracellular organelle;intracellular part;membrane-bounded organelle;nucleus;organelle		Chromo;DUF4208;Helicase_C;SNF2_N	ACEVEDO_NORMAL_TISSUE_ADJACENT_TO_LIVER_TUMOR_UP;ATP_DEPENDENT_DNA_HELICASE_ACTIVITY;ATP_DEPENDENT_HELICASE_ACTIVITY;ATPASE_ACTIVITY;ATPASE_ACTIVITY_COUPLED;BASSO_CD40_SIGNALING_UP;BERENJENO_TRANSFORMED_BY_RHOA_FOREVER_DN;BERENJENO_TRANSFORMED_BY_RHOA_UP;BIOPOLYMER_METABOLIC_PROCESS;BLALOCK_ALZHEIMERS_DISEASE_UP;BOCHKIS_FOXA2_TARGETS;BROWNE_HCMV_INFECTION_16HR_UP;BYSTRYKH_HEMATOPOIESIS_STEM_CELL_…	3D-structure;Alternativesplicing;ATP-binding;Chromatinregulator;Completeproteome;Cytoplasm;DNA-binding;Helicase;Hydrolase;Nucleotide-binding;Nucleus;Phosphoprotein;Polymorphism;Referenceproteome;Repeat;Transcription;Transcriptionregulation		41	41	3	24.7	24.7	1.9	196.69	0	323.31
0.166835	NaN	0.442556	0.682601	0.22191	1.32277	0.480585	8.01677	0.871886	0.941163	1.16905	-0.049888	0.899356	1.03547	0.908604	0.819574	0.373056	0.290462	0.792495	1.1822	0.219774	1.39493	1.58086	0.545096	1.23818	NaN	0.777684	1.26848	0.442312	0.777244	0.859465	-0.0822213	0.392173	anatomical structure development;biological regulation;biosynthetic process;cell differentiation;cellular biosynthetic process;cellular component organization;cellular component organization at cellular level;cellular component organization or biogenesis;cellular component organization or biogenesis at cellular level;cellular developmental process;cellular macromolecule biosynthetic process;cellu…	adenyl nucleotide binding;adenyl ribonucleotide binding;ATP binding;ATPase activity;ATPase activity, coupled;ATP-dependent DNA helicase activity;ATP-dependent helicase activity;binding;catalytic activity;core promoter binding;core promoter sequence-specific DNA binding;DNA binding;DNA helicase activity;DNA-dependent ATPase activity;helicase activity;histone binding;hydrolase activity;hydrolase ac…	cell part;extracellular membrane-bounded organelle;extracellular organelle;extracellular region part;extracellular vesicular exosome;intracellular membrane-bounded organelle;intracellular non-membrane-bounded organelle;intracellular organelle;intracellular organelle part;intracellular part;membrane-bounded organelle;membrane-bounded vesicle;non-membrane-bounded organelle;nuclear part;nucleolus;nu…		Chromo;DUF4208;Helicase_C;SNF2_N	AAANWWTGC_UNKNOWN;AACTTT_UNKNOWN;AMUNDSON_RESPONSE_TO_ARSENITE;ATP_DEPENDENT_DNA_HELICASE_ACTIVITY;ATP_DEPENDENT_HELICASE_ACTIVITY;ATPASE_ACTIVITY;ATPASE_ACTIVITY_COUPLED;BENPORATH_NANOG_TARGETS;BIOPOLYMER_METABOLIC_PROCESS;BLALOCK_ALZHEIMERS_DISEASE_INCIPIENT_UP;BLALOCK_ALZHEIMERS_DISEASE_UP;BRCA1_DN.V1_DN;BRUINS_UVC_RESPONSE_EARLY_LATE;CAGGTG_V$E12_Q6;CCAWYNNGAAR_UNKNOWN;CHARAFE_BREAST_CANCER_L…	Alternativesplicing;ATP-binding;Chromatinregulator;Completeproteome;Diseasemutation;DNA-binding;Epilepsy;Helicase;Hydrolase;Myogenesis;Nucleotide-binding;Nucleus;Phosphoprotein;Polymorphism;Referenceproteome;Repeat;Transcription;Transcriptionregulation		34	27	27	22.9	19.6	19.6	211.34	0	323.31
-0.222956	NaN	0.101265	NaN	0.936442	0.587046	0.491952	0.530626	0.500435	0.538279	0.62635	0.496805	0.63075	-0.826734	0.435448	0.834388	0.566164	0.188203	0.692106	0.627373	-0.0117184	0.824262	NaN	0.454829	0.988391	NaN	0.633688	-0.240177	0.83458	0.530626	0.566164	-0.0355384	0.465075	biological regulation;cellular component organization;cellular component organization at cellular level;cellular component organization or biogenesis;cellular component organization or biogenesis at cellular level;cellular macromolecule metabolic process;cellular membrane fusion;cellular membrane organization;cellular metabolic process;cellular process;cellular protein metabolic process;cellular …	binding;protein binding;SNAP receptor activity;SNARE binding;transporter activity	cell part;coated vesicle membrane;cytoplasmic part;cytoplasmic vesicle membrane;cytoplasmic vesicle part;endoplasmic reticulum membrane;endoplasmic reticulum part;endosomal part;endosome membrane;ER to Golgi transport vesicle membrane;Golgi apparatus;Golgi apparatus part;Golgi membrane;integral to membrane;intracellular membrane-bounded organelle;intracellular organelle;intracellular organelle pa…	SNARE interactions in vesicular transport		ACTGTGA,MIR-27A,MIR-27B;AGUIRRE_PANCREATIC_CANCER_COPY_NUMBER_DN;BLALOCK_ALZHEIMERS_DISEASE_INCIPIENT_UP;BLALOCK_ALZHEIMERS_DISEASE_UP;BLUM_RESPONSE_TO_SALIRASIB_UP;BONOME_OVARIAN_CANCER_SURVIVAL_SUBOPTIMAL_DEBULKING;BROWNE_HCMV_INFECTION_18HR_UP;BROWNE_HCMV_INFECTION_20HR_UP;BROWNE_HCMV_INFECTION_6HR_DN;BYSTRYKH_HEMATOPOIESIS_STEM_CELL_QTL_TRANS;CAGTATT,MIR-200B,MIR-200C,MIR-429;CELLULAR_LOCALIZ…	3D-structure;Acetylation;Alternativesplicing;Coiledcoil;Completeproteome;Directproteinsequencing;Diseasemutation;Epilepsy;Golgiapparatus;Membrane;Polymorphism;Proteintransport;Referenceproteome;Transmembrane;Transmembranehelix;Transport		10	10	10	62.3	62.3	62.3	24.775	0	39.455
0.707545	0.345446	0.0852348	0.985123	1.06993	0.342061	-0.0584716	0.781505	0.223297	0.230988	0.123306	0.238709	0.2823	-0.181403	0.405364	0.133411	0.578428	0.316041	0.62301	0.565202	0.379281	0.0521001	-0.423211	0.833037	0.509795	-0.51038	0.181534	-0.0108391	0.171918	0.342061	0.2823	0.0597602	0.409304	biological adhesion;biological regulation;catabolic process;cell adhesion;cell migration;cell motility;cell projection organization;cellular catabolic process;cellular component assembly;cellular component movement;cellular component organization;cellular component organization at cellular level;cellular component organization or biogenesis;cellular component organization or biogenesis at cellula…	adenyl nucleotide binding;adenyl ribonucleotide binding;ATP binding;ATPase activity;binding;catalytic activity;cytoskeletal protein binding;hydrolase activity;hydrolase activity, acting on acid anhydrides;hydrolase activity, acting on acid anhydrides, in phosphorus-containing anhydrides;kinesin binding;nucleoside-triphosphatase activity;nucleotide binding;protein binding;purine nucleotide binding…	cell junction;cell part;cell projection part;clathrin-coated vesicle;coated vesicle;cytoplasmic membrane-bounded vesicle;cytoplasmic part;cytoplasmic vesicle;cytoplasmic vesicle membrane;cytoplasmic vesicle part;cytoskeleton;endoplasmic reticulum;endoplasmic reticulum lumen;endoplasmic reticulum part;envelope;extracellular membrane-bounded organelle;extracellular organelle;extracellular region pa…		Torsin	ADENYL_NUCLEOTIDE_BINDING;ADENYL_RIBONUCLEOTIDE_BINDING;AMUNDSON_GENOTOXIC_SIGNATURE;ASTIER_INTEGRIN_SIGNALING;ATP_BINDING;BLALOCK_ALZHEIMERS_DISEASE_DN;CELLULAR_MACROMOLECULE_METABOLIC_PROCESS;CELLULAR_PROTEIN_METABOLIC_PROCESS;chr9q32;CTTTGT_V$LEF1_Q2;CYTOPLASM;CYTOPLASMIC_PART;DODD_NASOPHARYNGEAL_CARCINOMA_DN;ENDOPEPTIDASE_ACTIVITY;ENDOPLASMIC_RETICULUM;ENK_UV_RESPONSE_KERATINOCYTE_DN;GGAANCGG…	Alternativesplicing;ATP-binding;Celljunction;Cellprojection;Chaperone;Completeproteome;Cytoplasm;Cytoplasmicvesicle;Cytoskeleton;Diseasemutation;Dystonia;Endoplasmicreticulum;Glycoprotein;Hydrolase;Membrane;Nucleotide-binding;Nucleus;Polymorphism;Referenceproteome;Signal;Synapse	TorsinA-TorsinB complex	10	10	7	32.5	32.5	24.7	37.808	0	31.057
0.598168	-0.138735	0.21397	0.342935	-0.392984	-0.313214	-0.785037	0.450822	NaN	0.431678	-0.686504	0.114249	0.600674	0.0148706	-0.247463	-0.568027	0.958805	-0.265334	-0.433995	-0.00790767	-0.344665	-0.496325	-1.22491	-0.130175	0.818776	NaN	-0.107204	-0.00521353	0.795045	0.0376179	-0.11869	0.156308	0.297566	cellular component assembly;cellular component organization;cellular component organization at cellular level;cellular component organization or biogenesis;cellular component organization or biogenesis at cellular level;cellular macromolecule metabolic process;cellular membrane organization;cellular metabolic process;cellular process;cellular protein metabolic process;chaperone mediated protein f…	adenyl nucleotide binding;adenyl ribonucleotide binding;ATP binding;ATPase activity;binding;catalytic activity;hydrolase activity;hydrolase activity, acting on acid anhydrides;hydrolase activity, acting on acid anhydrides, in phosphorus-containing anhydrides;nucleoside-triphosphatase activity;nucleotide binding;purine nucleotide binding;purine ribonucleoside triphosphate binding;purine ribonucleo…	cell part;cytoplasmic part;endoplasmic reticulum;endoplasmic reticulum lumen;endoplasmic reticulum part;envelope;extracellular membrane-bounded organelle;extracellular organelle;extracellular region part;extracellular vesicular exosome;intracellular membrane-bounded organelle;intracellular organelle;intracellular organelle lumen;intracellular organelle part;intracellular part;membrane;membrane-bo…		Torsin	ACEVEDO_LIVER_TUMOR_VS_NORMAL_ADJACENT_TISSUE_UP;BROWNE_HCMV_INFECTION_18HR_UP;BROWNE_HCMV_INFECTION_48HR_UP;chr9q34;CREIGHTON_ENDOCRINE_THERAPY_RESISTANCE_3;DOUGLAS_BMI1_TARGETS_DN;FULCHER_INFLAMMATORY_RESPONSE_LECTIN_VS_LPS_DN;GEORGES_TARGETS_OF_MIR192_AND_MIR215;GSE10325_MYELOID_VS_LUPUS_MYELOID_DN;GSE10856_CTRL_VS_TNFRSF6B_IN_MACROPHAGE_DN;GSE13484_12H_UNSTIM_VS_YF17D_VACCINE_STIM_PBMC_DN;GSE…	ATP-binding;Chaperone;Completeproteome;Endoplasmicreticulum;Glycoprotein;Hydrolase;Membrane;Nucleotide-binding;Nucleus;Polymorphism;Referenceproteome;Signal	TorsinA-TorsinB complex	7	7	7	24.1	24.1	24.1	37.978	0	16.452
-0.659211	NaN	0.732964	0.530836	-0.437577	-0.615238	0.588495	0.284855	0.166935	0.184862	0.158592	-0.828435	-0.27276	0.349777	1.09119	1.27539	0.742431	0.531233	0.212321	0.374952	0.445626	NaN	NaN	0.742095	0.0809225	0.704151	0.0875729	0.210279	0.178852	0.175899	0.374952	-0.199053	0.229905	cellular component organization;cellular component organization at cellular level;cellular component organization or biogenesis;cellular component organization or biogenesis at cellular level;cellular membrane fusion;cellular membrane organization;cellular process;endosome transport;establishment of localization;establishment of localization in cell;establishment of protein localization;Golgi org…	binding;protein binding;SNAP receptor activity;SNARE binding;syntaxin binding	adherens junction;anchoring junction;cell junction;cell part;cell-substrate adherens junction;cell-substrate junction;cytoplasm;cytoplasmic part;cytosol;endomembrane system;focal adhesion;Golgi apparatus;Golgi apparatus part;Golgi cisterna;Golgi membrane;integral to membrane;intracellular membrane-bounded organelle;intracellular non-membrane-bounded organelle;intracellular organelle;intracellular…	SNARE interactions in vesicular transport	SNARE;Syntaxin	AAAYWAACM_V$HFH4_01;AAGCAAT,MIR-137;ACTGTGA,MIR-27A,MIR-27B;AZARE_NEOPLASTIC_TRANSFORMATION_BY_STAT3_DN;BENPORATH_MYC_MAX_TARGETS;CATTTCA,MIR-203;CELL_FRACTION;CELLULAR_LOCALIZATION;chr20q13;CONCANNON_APOPTOSIS_BY_EPOXOMICIN_UP;CSR_EARLY_UP.V1_DN;CTGCAGY_UNKNOWN;CTGTTAC,MIR-194;CYTOPLASM;CYTOPLASMIC_PART;DACOSTA_UV_RESPONSE_VIA_ERCC3_TTD_UP;DACOSTA_UV_RESPONSE_VIA_ERCC3_UP;DANG_BOUND_BY_MYC;DARWI…	Alternativesplicing;Coiledcoil;Completeproteome;Cytoplasm;Golgiapparatus;Membrane;Proteintransport;Referenceproteome;Transmembrane;Transmembranehelix;Transport	SNARE complex (VAMP3, VAMP4, STX16);SNARE complex (VAMP4, STX6, STX16, VTI1a, VTI1b)	7	7	7	35.1	35.1	35.1	37.031	0	114.54
1.44551	0.26378	0.872113	1.2787	1.38561	0.1805	1.06078	1.00583	0.47523	-0.581027	0.197289	0.913792	0.317747	-1.02969	-0.169298	0.944828	0.742378	1.16533	0.759746	0.621373	1.43914	-0.031653	0.390451	0.703272	-0.411883	0.205044	-1.12118	0.398884	0.192277	0.872113	0.398884	0.473229	0.0638801	axon guidance;biological regulation;cell activation;cell communication;cell surface receptor linked signaling pathway;cell-cell signaling;cellular component disassembly;cellular component disassembly at cellular level;cellular component organization;cellular component organization at cellular level;cellular component organization or biogenesis;cellular component organization or biogenesis at cell…	binding;catalytic activity;cation binding;endopeptidase activity;enzyme binding;hydrolase activity;identical protein binding;integrin binding;ion binding;kinase binding;metal ion binding;metalloendopeptidase activity;metallopeptidase activity;peptidase activity;peptidase activity, acting on L-amino acid peptides;protein binding;protein complex binding;protein dimerization activity;protein homodim…	adherens junction;anchoring junction;cell junction;cell part;cell surface;cell-substrate adherens junction;cell-substrate junction;cytoplasm;cytoplasmic membrane-bounded vesicle;cytoplasmic part;cytoplasmic vesicle;cytoskeletal part;endoplasmic reticulum part;extracellular membrane-bounded organelle;extracellular organelle;extracellular region part;extracellular vesicular exosome;focal adhesion;G…	Alzheimer's disease;Epithelial cell signaling in Helicobacter pylori infection	Disintegrin;Pep_M12B_propep	ADDYA_ERYTHROID_DIFFERENTIATION_BY_HEMIN;AGTCTTA,MIR-499;AKT_UP.V1_UP;AKT_UP_MTOR_DN.V1_UP;ATATGCA,MIR-448;ATGTACA,MIR-493;ATGTTTC,MIR-494;BIOPOLYMER_METABOLIC_PROCESS;BIOPOLYMER_MODIFICATION;BOQUEST_STEM_CELL_CULTURED_VS_FRESH_UP;BUYTAERT_PHOTODYNAMIC_THERAPY_STRESS_DN;BYSTROEM_CORRELATED_WITH_IL5_DN;BYSTRYKH_HEMATOPOIESIS_STEM_CELL_QTL_TRANS;CACGTG_V$MYC_Q2;CAGCTTT,MIR-320;CAGGTG_V$E12_Q6;CELL_…	3D-structure;Alternativesplicing;Alzheimerdisease;Amyloidosis;Cellmembrane;Cleavageonpairofbasicresidues;Completeproteome;Directproteinsequencing;Diseasemutation;Disulfidebond;Glycoprotein;Hydrolase;Membrane;Metal-binding;Metalloprotease;Neurodegeneration;Notchsignalingpathway;Phosphoprotein;Polymorphism;Protease;Referenceproteome;SH3-binding;Signal;Transmembrane;Transmembranehelix;Zinc;Zymogen		30	30	30	54.4	54.4	54.4	84.141	0	228.72
0.199996	NaN	NaN	1.01232	NaN	NaN	NaN	1.80508	0.50916	NaN	-0.520833	0.137478	-1.28021	NaN	-0.848224	NaN	-0.35101	NaN	1.22689	NaN	1.33866	0.593781	NaN	-1.12803	NaN	NaN	NaN	NaN	0.258651	0.50916	-0.106766	0.615926	0.0244499	biological regulation;negative regulation of biological process;negative regulation of cell proliferation;negative regulation of cellular process;regulation of biological process;regulation of cell proliferation;regulation of cellular process;response to stimulus;response to stress		cell part;integral to membrane;intrinsic to membrane;membrane part		p53-inducible11	BILANGES_SERUM_SENSITIVE_GENES;CELL_PROLIFERATION_GO_0008283;CHIBA_RESPONSE_TO_TSA_UP;chr11p11;DOUGLAS_BMI1_TARGETS_UP;EIF4E_UP;GGGAGGRR_V$MAZ_Q6;GGGCGGR_V$SP1_Q6;GSE12845_IGD_POS_BLOOD_VS_PRE_GC_TONSIL_BCELL_UP;GSE12845_NAIVE_VS_PRE_GC_TONSIL_BCELL_UP;GSE13306_TREG_VS_TCONV_SPLEEN_UP;GSE14350_IL2RB_KO_VS_WT_TEFF_DN;GSE15324_ELF4_KO_VS_WT_ACTIVATED_CD8_TCELL_DN;GSE20366_EX_VIVO_VS_HOMEOSTATIC_CON…	Completeproteome;Membrane;Phosphoprotein;Referenceproteome;Transmembrane;Transmembranehelix		5	5	5	19	19	19	21.054	0	46.613
1.19248	-0.2832	1.24019	-1.0586	0.315603	NaN	1.73049	0.723292	NaN	-0.347221	0.131208	1.14348	0.388542	-0.153116	-0.945582	NaN	0.455629	0.500209	-0.822898	-0.118523	2.05001	0.436279	-0.254025	-0.0472607	-0.0492832	1.36051	-0.285313	-1.04797	0.517869	0.315603	-0.0482719	0.363874	0.118832	activation of caspase activity;activation of caspase activity by cytochrome c;anatomical structure development;anatomical structure formation involved in morphogenesis;apoptosis;biological regulation;cell death;cellular process;cellular response to biotic stimulus;cellular response to endogenous stimulus;cellular response to stimulus;death;developmental process;forebrain development;nervous syste…	adenyl nucleotide binding;adenyl ribonucleotide binding;ADP binding;apoptotic protease activator activity;ATP binding;binding;caspase activator activity;caspase regulator activity;enzyme activator activity;enzyme regulator activity;nucleotide binding;peptidase activator activity;peptidase regulator activity;purine nucleotide binding;purine ribonucleoside triphosphate binding;purine ribonucleotide…	apoptosome;cell part;cytoplasmic part;cytosol;cytosolic part;extracellular membrane-bounded organelle;extracellular organelle;extracellular region part;extracellular vesicular exosome;intracellular membrane-bounded organelle;intracellular organelle;intracellular part;macromolecular complex;membrane-bounded organelle;membrane-bounded vesicle;nucleus;organelle;protein complex;vesicle	Alzheimer's disease;Amyotrophic lateral sclerosis (ALS);Apoptosis;Huntington's disease;ko05152;p53 signaling pathway;Parkinson's disease;Small cell lung cancer	CARD;NB-ARC;WD40	ACEVEDO_LIVER_CANCER_UP;ACTGTGA,MIR-27A,MIR-27B;ANATOMICAL_STRUCTURE_DEVELOPMENT;APOPTOSIS_GO;APOPTOTIC_PROGRAM;ATF2_S_UP.V1_UP;ATF2_UP.V1_UP;ATTACAT,MIR-380-3P;BIOCARTA_CASPASE_PATHWAY;BIOCARTA_CHEMICAL_PATHWAY;BIOCARTA_D4GDI_PATHWAY;BIOCARTA_DEATH_PATHWAY;BIOCARTA_HIVNEF_PATHWAY;BIOCARTA_HSP27_PATHWAY;BIOCARTA_MITOCHONDRIA_PATHWAY;BIOCARTA_P53_PATHWAY;BIOCARTA_TFF_PATHWAY;BRUINS_UVC_RESPONSE_VI…	3D-structure;Alternativesplicing;Apoptosis;ATP-binding;Calcium;Completeproteome;Cytoplasm;Directproteinsequencing;Nucleotide-binding;Referenceproteome;Repeat;WDrepeat	Apoptosome;Apoptosome-procaspase 9 complex	28	28	28	36.6	36.6	36.6	137.07	0	153.57
0.394529	-0.900522	-0.122667	-0.984283	0.0761042	-0.159255	-0.361213	-0.0515647	NaN	-0.0728989	0.402066	-0.800079	0.278636	-0.287043	-0.400992	0.300545	0.603977	0.547659	0.0678658	0.120218	-0.288505	0.548936	NaN	0.588376	0.579261	-1.48475	-0.101137	0.275657	0.316835	-0.0977829	0.197938	-0.295721	0.130438	acyl-CoA metabolic process;bile acid biosynthetic process;bile acid metabolic process;biosynthetic process;carboxylic acid biosynthetic process;carboxylic acid catabolic process;carboxylic acid metabolic process;catabolic process;cellular biosynthetic process;cellular catabolic process;cellular component organization;cellular component organization at cellular level;cellular component organizatio…	acyl-CoA hydrolase activity;acyl-CoA thioesterase activity;binding;carboxylic ester hydrolase activity;catalytic activity;choloyl-CoA hydrolase activity;CoA hydrolase activity;hydrolase activity;hydrolase activity, acting on ester bonds;palmitoyl-CoA hydrolase activity;protein binding;receptor binding;thiolester hydrolase activity	cell part;cytoplasmic part;intracellular membrane-bounded organelle;intracellular organelle;intracellular organelle lumen;intracellular organelle part;intracellular part;membrane-bounded organelle;membrane-enclosed lumen;microbody lumen;microbody part;mitochondrion;organelle;organelle lumen;organelle part;peroxisomal matrix;peroxisomal part	Peroxisome		BENPORATH_NANOG_TARGETS;BENPORATH_SOX2_TARGETS;CHIARETTI_ACUTE_LYMPHOBLASTIC_LEUKEMIA_ZAP70;chr20q13;CYTOPLASM;CYTOPLASMIC_PART;DODD_NASOPHARYNGEAL_CARCINOMA_UP;ESC_V6.5_UP_LATE.V1_DN;FOSTER_KDM1A_TARGETS_DN;GATTGGY_V$NFY_Q6_01;GCM_CHUK;GCM_DENR;GGGTGGRR_V$PAX4_03;GSE12845_IGD_NEG_BLOOD_VS_PRE_GC_TONSIL_BCELL_UP;GSE13484_12H_VS_3H_YF17D_VACCINE_STIM_PBMC_UP;GSE13484_UNSTIM_VS_3H_YF17D_VACCINE_STI…	Completeproteome;Host-virusinteraction;Hydrolase;Peroxisome;Peroxisomebiogenesis;Referenceproteome;Serineesterase		11	11	11	45.5	45.5	45.5	35.914	0	44.709
0.694526	1.54024	0.958389	1.65872	1.87045	NaN	0.660937	1.20415	NaN	1.1496	NaN	0.818415	1.56309	1.13136	NaN	1.42758	1.69914	1.10469	1.86438	1.27988	0.599338	0.909978	1.94518	1.49888	NaN	NaN	1.48175	1.69384	0.470496	1.17687	1.45466	-0.277789	0.146199	acylglycerol metabolic process;biosynthetic process;CDP-diacylglycerol metabolic process;cellular biosynthetic process;cellular lipid metabolic process;cellular metabolic process;cellular process;diacylglycerol metabolic process;glycerol ether metabolic process;glycerolipid biosynthetic process;glycerolipid metabolic process;glycerophospholipid biosynthetic process;glycerophospholipid metabolic p…	alcohol binding;binding;carbohydrate binding;catalytic activity;cation binding;CDP-alcohol phosphatidyltransferase activity;CDP-diacylglycerol-inositol 3-phosphatidyltransferase activity;diacylglycerol binding;ion binding;lipid binding;manganese ion binding;metal ion binding;phosphotransferase activity, for other substituted phosphate groups;transferase activity;transferase activity, transferring…	cell part;cytoplasmic part;endoplasmic reticulum membrane;endoplasmic reticulum part;Golgi apparatus;Golgi apparatus part;Golgi membrane;integral to membrane;intracellular membrane-bounded organelle;intracellular organelle;intracellular organelle part;intracellular part;intrinsic to membrane;membrane;membrane part;membrane-bounded organelle;organelle;organelle membrane;organelle part;plasma membr…	Glycerophospholipid metabolism;Inositol phosphate metabolism;Phosphatidylinositol signaling system	CDP-OH_P_transf	BLALOCK_ALZHEIMERS_DISEASE_UP;CCTGCTG,MIR-214;chr16p12;CTTTAAR_UNKNOWN;FLECHNER_PBL_KIDNEY_TRANSPLANT_OK_VS_DONOR_UP;GCM_GSTA4;GCM_MYST2;GCM_SUFU;GCM_UBE2N;GGGAGGRR_V$MAZ_Q6;GGGCGGR_V$SP1_Q6;GOLDRATH_NAIVE_VS_EFF_CD8_TCELL_UP;GRAESSMANN_APOPTOSIS_BY_DOXORUBICIN_UP;GSE13306_TREG_RA_VS_TCONV_RA_UP;GSE13484_12H_UNSTIM_VS_YF17D_VACCINE_STIM_PBMC_UP;GSE13484_UNSTIM_VS_12H_YF17D_VACCINE_STIM_PBMC_UP;GS…	Alternativesplicing;Cellmembrane;Completeproteome;Endoplasmicreticulum;Golgiapparatus;Lipidbiosynthesis;Lipidmetabolism;Magnesium;Manganese;Membrane;Phospholipidbiosynthesis;Phospholipidmetabolism;Polymorphism;Referenceproteome;Transferase;Transmembrane;Transmembranehelix		4	4	4	26.8	26.8	26.8	18.624	0	9.7635
-0.78197	-1.38068	-1.26679	-1.45984	-1.26843	-1.01687	-0.93627	-1.96535	-1.49007	-1.24198	-0.893992	-0.199985	-1.21856	-1.07349	-1.17995	-2.4702	-1.64826	-1.67377	-1.5646	-1.73714	-0.349252	-0.809694	-1.22218	-1.23711	-1.33734	-0.674202	-1.00487	-1.70642	0.980902	-1.26679	-1.22218	-0.0446092	0.450738	biological regulation;cellular process;cellular response to chemical stimulus;cellular response to endogenous stimulus;cellular response to growth factor stimulus;cellular response to organic substance;cellular response to stimulus;cellular response to transforming growth factor beta stimulus;negative regulation of biological process;negative regulation of cell proliferation;negative regulation o…	acetyltransferase activator activity;beta-tubulin binding;binding;carbohydrate binding;cytoskeletal protein binding;DNA binding;enzyme activator activity;enzyme regulator activity;glycosaminoglycan binding;heparin binding;nucleic acid binding;pattern binding;polysaccharide binding;protein binding;tubulin binding	cell part;cytoplasm;extracellular membrane-bounded organelle;extracellular organelle;extracellular region part;extracellular vesicular exosome;intracellular membrane-bounded organelle;intracellular organelle;intracellular part;membrane-bounded organelle;membrane-bounded vesicle;nucleus;organelle;vesicle		dsDNA_bind	AACTTT_UNKNOWN;ACEVEDO_LIVER_TUMOR_VS_NORMAL_ADJACENT_TISSUE_UP;APOPTOSIS_GO;BENPORATH_PROLIFERATION;BLALOCK_ALZHEIMERS_DISEASE_DN;BONOME_OVARIAN_CANCER_SURVIVAL_SUBOPTIMAL_DEBULKING;CELL_DEVELOPMENT;chr19q12;DARWICHE_PAPILLOMA_RISK_HIGH_UP;DARWICHE_PAPILLOMA_RISK_LOW_UP;DARWICHE_SKIN_TUMOR_PROMOTER_UP;DARWICHE_SQUAMOUS_CELL_CARCINOMA_UP;DODD_NASOPHARYNGEAL_CARCINOMA_DN;FARMER_BREAST_CANCER_APOCR…	3D-structure;Acetylation;Alternativesplicing;Apoptosis;Completeproteome;Directproteinsequencing;Phosphoprotein;Referenceproteome		13	13	13	71.2	71.2	71.2	14.285	0	49.616
-1.22801	-1.24731	-0.799945	-1.56235	-1.23157	-1.27134	-0.5997	-1.17661	0.104522	-0.627932	-0.856514	-0.215033	-0.674309	-0.323745	-0.746899	-1.12857	-1.47089	-1.39182	-1.19792	-1.42107	-0.239623	-0.564122	-0.733971	-1.23799	-0.766056	-0.626936	-0.550478	-0.710644	0.455003	-1.17661	-0.733971	-0.442635	0.0436617	biological regulation;biosynthetic process;cell activation;cell proliferation;cellular biosynthetic process;cellular component assembly;cellular component assembly at cellular level;cellular component organization;cellular component organization at cellular level;cellular component organization or biogenesis;cellular component organization or biogenesis at cellular level;cellular macromolecular c…	arginine N-methyltransferase activity;binding;catalytic activity;chromatin binding;core promoter binding;core promoter sequence-specific DNA binding;DNA binding;histone methyltransferase activity;histone-arginine N-methyltransferase activity;methyltransferase activity;N-methyltransferase activity;nucleic acid binding;protein binding;protein binding transcription factor activity;protein dimerizati…	cell part;cytoplasm;cytoplasmic part;cytosol;intracellular membrane-bounded organelle;intracellular organelle;intracellular organelle part;intracellular part;macromolecular complex;membrane-bounded organelle;methylosome;methyltransferase complex;nuclear part;nucleoplasm;nucleus;organelle;organelle part;protein complex	Cell cycle - yeast;RNA transport	PRMT5	ACTAYRNNNCCCR_UNKNOWN;BENPORATH_MYC_MAX_TARGETS;BIOPOLYMER_METABOLIC_PROCESS;BIOPOLYMER_MODIFICATION;BOCHKIS_FOXA2_TARGETS;BOYAULT_LIVER_CANCER_SUBCLASS_G3_UP;BYSTRYKH_HEMATOPOIESIS_STEM_CELL_QTL_TRANS;CAIRO_HEPATOBLASTOMA_CLASSES_UP;CELL_CYCLE_GO_0007049;CELL_CYCLE_PHASE;CELL_CYCLE_PROCESS;CELL_PROLIFERATION_GO_0008283;CELLULAR_MACROMOLECULE_METABOLIC_PROCESS;CELLULAR_PROTEIN_METABOLIC_PROCESS;c…	3D-structure;Acetylation;Alternativesplicing;Biologicalrhythms;Chromatinregulator;Completeproteome;Cytoplasm;Directproteinsequencing;Methyltransferase;Nucleus;Referenceproteome;Repressor;S-adenosyl-L-methionine;Transcription;Transcriptionregulation;Transferase	20S methylosome and RG-containing Sm protein complex;20S methylosome-SmD complex;20S methyltransferase complex;20S methyltransferase core complex;Anti-Sm protein complex;AR coactivator complex;BRG1-associated complex;Brg1-associated complex I;Brg1-associated complex II;BRG1-SIN3A complex;BRG1-SIN3A-HDAC containing SWI/SNF remodeling complex I;Brm-associated complex;BRM-associated complex;BRM-SIN3…	29	29	29	55.4	55.4	55.4	72.683	0	311.89
0.19039	0.740084	0.979649	-0.556112	-0.218275	-0.608827	1.02464	0.0554854	-1.34214	-0.724991	0.190758	1.35824	0.46463	0.226263	-1.16447	-1.36669	-0.575647	-0.356064	-0.394207	0.0222859	1.65389	1.08708	0.822979	-0.726447	-0.749438	1.49762	0.550044	-0.936942	0.744425	0.0554854	0.0222859	0.0331995	0.441869	acid secretion;actin cytoskeleton organization;actin filament-based process;activation of adenylate cyclase activity;activation of adenylate cyclase activity by dopamine receptor signaling pathway;activation of adenylate cyclase activity by G-protein signaling pathway;activation of phospholipase C activity;activation of phospholipase C activity by dopamine receptor signaling pathway;activation of…	adrenergic receptor binding;beta-2 adrenergic receptor binding;beta-catenin binding;binding;channel regulator activity;chloride channel regulator activity;enzyme binding;G-protein-coupled receptor binding;growth factor receptor binding;PDZ domain binding;phosphatase binding;protein binding;protein domain specific binding;protein self-association;receptor binding	actin cytoskeleton;apical plasma membrane;brush border membrane;cell part;cell periphery;cell projection;cell projection membrane;cell projection part;centrosome;cytoplasm;cytoplasmic part;cytoskeletal part;cytoskeleton;endomembrane system;extracellular membrane-bounded organelle;extracellular organelle;extracellular region part;extracellular vesicular exosome;filopodium;intracellular membrane-bo…		EBP50_C-term;PDZ	ACTIN_CYTOSKELETON;ACTWSNACTNY_UNKNOWN;BHAT_ESR1_TARGETS_NOT_VIA_AKT1_UP;BHAT_ESR1_TARGETS_VIA_AKT1_UP;BILD_E2F3_ONCOGENIC_SIGNATURE;BIOCARTA_CFTR_PATHWAY;BLUM_RESPONSE_TO_SALIRASIB_DN;BROWNE_HCMV_INFECTION_16HR_UP;CAGGTG_V$E12_Q6;CELLULAR_COMPONENT_ASSEMBLY;CHARAFE_BREAST_CANCER_LUMINAL_VS_BASAL_UP;CHARAFE_BREAST_CANCER_LUMINAL_VS_MESENCHYMAL_UP;chr17q24;COULOUARN_TEMPORAL_TGFB1_SIGNATURE_DN;CYT…	3D-structure;Acetylation;Alternativesplicing;Cellmembrane;Cellprojection;Completeproteome;Cytoplasm;Directproteinsequencing;Diseasemutation;Membrane;Phosphoprotein;Polymorphism;Referenceproteome;Repeat;Wntsignalingpathway	(C-CFTR)2-NHERF-ezrin complex;C-CFTR-NHERF(PDZ1 domain)-ezrin complex;C-CFTR-NHERF(PDZ2 domain)-ezrin complex;CFTR-NHERF-beta(2)AR signaling complex	30	30	30	74.9	74.9	74.9	38.868	0	323.31
1.51761	1.85279	1.05634	1.63575	2.15733	0.886575	0.545012	1.75171	1.03855	0.757733	0.191435	1.25755	0.907607	1.03835	0.181044	1.43731	2.24616	1.98042	1.47401	1.54824	0.988797	-0.151344	1.12662	1.62343	0.516314	0.734554	0.652686	-0.099733	0.448293	1.05634	1.03835	0.0179857	0.460715	anatomical structure development;anatomical structure homeostasis;biological regulation;bone resorption;catabolic process;cell differentiation;cellular catabolic process;cellular component organization;cellular component organization at cellular level;cellular component organization or biogenesis;cellular component organization or biogenesis at cellular level;cellular developmental process;cellul…	binding;catalytic activity;cation binding;endopeptidase activity;exopeptidase activity;hydrolase activity;ion binding;metal ion binding;peptidase activity;peptidase activity, acting on L-amino acid peptides;peptide binding;serine hydrolase activity;serine-type endopeptidase activity;serine-type peptidase activity;tripeptidyl-peptidase activity	cell part;cytoplasmic membrane-bounded vesicle;cytoplasmic part;cytoplasmic vesicle;extracellular membrane-bounded organelle;extracellular organelle;extracellular region part;extracellular vesicular exosome;intracellular membrane-bounded organelle;intracellular organelle;intracellular organelle lumen;intracellular organelle part;intracellular part;lysosomal lumen;lysosome;lytic vacuole;melanosome…	Lysosome	Peptidase_S8;Pro-kuma_activ	AMINOPEPTIDASE_ACTIVITY;AMUNDSON_RESPONSE_TO_ARSENITE;ANATOMICAL_STRUCTURE_DEVELOPMENT;BASSO_B_LYMPHOCYTE_NETWORK;BERENJENO_TRANSFORMED_BY_RHOA_DN;BONE_REMODELING;BRACHAT_RESPONSE_TO_CAMPTOTHECIN_UP;BYSTRYKH_HEMATOPOIESIS_STEM_CELL_QTL_TRANS;CATABOLIC_PROCESS;CELL_FRACTION;CELLULAR_CATABOLIC_PROCESS;CELLULAR_MACROMOLECULE_METABOLIC_PROCESS;CELLULAR_PROTEIN_METABOLIC_PROCESS;CHIBA_RESPONSE_TO_TSA;…	3D-structure;Alternativesplicing;Autocatalyticcleavage;Calcium;Completeproteome;Directproteinsequencing;Diseasemutation;Disulfidebond;Epilepsy;Glycoprotein;Hydrolase;Lysosome;Metal-binding;Neurodegeneration;Neuronalceroidlipofuscinosis;Polymorphism;Protease;Referenceproteome;Serineprotease;Signal;Spinocerebellarataxia;Zymogen		14	14	14	50.1	50.1	50.1	61.247	0	323.31
-0.678378	0.250439	-0.462597	0.16576	-0.00377054	0.515094	-0.513614	0.14312	-0.266942	0.473514	-0.0523531	-0.639597	-0.183315	0.159398	0.204077	-0.149043	0.0467684	-0.0933267	0.213629	0.0794864	-0.685355	-0.537391	0.385356	0.0987429	0.457114	-0.595881	0.247502	0.106278	0.931257	-0.00377054	0.0794864	-0.083257	0.390589	biological regulation;biosynthetic process;cellular biosynthetic process;cellular macromolecule biosynthetic process;cellular macromolecule metabolic process;cellular metabolic process;cellular nitrogen compound metabolic process;cellular process;macromolecule biosynthetic process;macromolecule metabolic process;metabolic process;negative regulation of biological process;negative regulation of bi…	binding;protein binding;protein binding transcription factor activity;repressing transcription factor binding;RNA polymerase II repressing transcription factor binding;RNA polymerase II transcription cofactor activity;RNA polymerase II transcription corepressor activity;RNA polymerase II transcription factor binding;RNA polymerase II transcription factor binding transcription factor activity;RNA …	actin cytoskeleton;cell part;cytoskeleton;intracellular membrane-bounded organelle;intracellular non-membrane-bounded organelle;intracellular organelle;intracellular organelle part;intracellular part;membrane-bounded organelle;non-membrane-bounded organelle;nuclear part;nucleolus;nucleus;organelle;organelle part	Spliceosome	FF;WW	BENPORATH_NANOG_TARGETS;BERENJENO_TRANSFORMED_BY_RHOA_UP;BIOPOLYMER_METABOLIC_PROCESS;BLALOCK_ALZHEIMERS_DISEASE_DN;CACGTG_V$MYC_Q2;CACTTTG,MIR-520G,MIR-520H;CAGTGTT,MIR-141,MIR-200A;CAIRO_HEPATOBLASTOMA_CLASSES_UP;CATRRAGC_UNKNOWN;chr5q31;CTTTGA_V$LEF1_Q2;DIAZ_CHRONIC_MEYLOGENOUS_LEUKEMIA_UP;ENK_UV_RESPONSE_KERATINOCYTE_DN;GATTGGY_V$NFY_Q6_01;GCM_DFFA;GCM_HBP1;GCM_MAX;GNF2_APEX1;GNF2_FBL;GNF2_ML…	3D-structure;Activator;Alternativesplicing;Coiledcoil;Completeproteome;Directproteinsequencing;Nucleus;Referenceproteome;Repeat;Repressor;Transcription;Transcriptionregulation	Spliceosome	53	53	53	45.5	45.5	45.5	123.9	0	247.09
-0.682298	-0.394835	-0.706064	-1.1778	-0.965863	-1.23779	-0.845698	-0.87567	0.636054	-0.53539	-0.407565	-0.107821	-0.538561	-0.686709	-1.05566	-0.915079	-1.39681	-1.15885	-1.18074	-0.662008	0.0909599	0.325423	0.202942	-1.18083	-0.976381	0.135022	-0.335029	-0.829528	0.81011	-0.706064	-0.686709	-0.019355	0.490755	establishment of localization;establishment of localization in cell;establishment of protein localization;intracellular protein transport;intracellular transport;protein transport;transport	binding;nuclear localization sequence binding;peptide binding;signal sequence binding	cell part;cytoplasm;intracellular membrane-bounded organelle;intracellular organelle;intracellular part;membrane-bounded organelle;nucleus;organelle		HEAT;IBN_N	AACTTT_UNKNOWN;AACWWCAANK_UNKNOWN;ACATTCC,MIR-1,MIR-206;ACCATTT,MIR-522;ACTAYRNNNCCCR_UNKNOWN;BENPORATH_CYCLING_GENES;BONOME_OVARIAN_CANCER_SURVIVAL_SUBOPTIMAL_DEBULKING;CACGTG_V$MYC_Q2;chr19p13;CONCANNON_APOPTOSIS_BY_EPOXOMICIN_UP;CREIGHTON_ENDOCRINE_THERAPY_RESISTANCE_1;CRX_NRL_DN.V1_DN;CTCTGGA,MIR-520A,MIR-525;CYTOPLASM;EBAUER_TARGETS_OF_PAX3_FOXO1_FUSION_UP;GARY_CD5_TARGETS_DN;GATTGGY_V$NFY_Q…	Acetylation;Alternativesplicing;Completeproteome;Cytoplasm;Nucleus;Polymorphism;Proteintransport;Referenceproteome;Repeat;Transport	TNPO2-RAN-NXF1 complex	23	14	14	37.1	26.5	26.5	100.41	0	245.99
-0.137401	NaN	-0.255017	-0.212935	-0.952789	0.467873	-0.656018	NaN	-0.575722	0.512122	0.524312	NaN	0.402844	0.90792	0.414504	-0.386989	-0.434608	0.0868883	-0.349244	0.181393	-1.23002	0.981188	-0.0761093	-0.24289	0.643436	-0.563995	0.950293	0.583445	0.29367	-0.212935	0.134141	-0.347075	0.0919338	biological regulation;biosynthetic process;cellular biosynthetic process;cellular macromolecule biosynthetic process;cellular macromolecule metabolic process;cellular metabolic process;cellular nitrogen compound metabolic process;cellular process;defense response;defense response to virus;gene expression;immune effector process;immune response;immune system process;innate immune response;macromol…	binding;catalytic activity;cation binding;chromatin binding;DNA binding;DNA-directed RNA polymerase activity;ion binding;metal ion binding;nucleic acid binding;nucleoside binding;nucleotidyltransferase activity;ribonucleoside binding;RNA polymerase activity;transferase activity;transferase activity, transferring phosphorus-containing groups;transition metal ion binding;zinc ion binding	cell part;cytoplasmic part;cytosol;DNA-directed RNA polymerase complex;DNA-directed RNA polymerase III complex;intracellular organelle part;intracellular part;macromolecular complex;membrane;nuclear DNA-directed RNA polymerase complex;nuclear part;nucleoplasm;nucleoplasm part;organelle part;protein complex;RNA polymerase complex	Cytosolic DNA-sensing pathway;Purine metabolism;Pyrimidine metabolism;RNA polymerase	RNA_pol_Rpb1_1;RNA_pol_Rpb1_2;RNA_pol_Rpb1_3;RNA_pol_Rpb1_4;RNA_pol_Rpb1_5	ACEVEDO_METHYLATED_IN_LIVER_CANCER_DN;BENPORATH_MYC_MAX_TARGETS;CACGTG_V$MYC_Q2;chr10q22;DANG_BOUND_BY_MYC;GOLDRATH_EFF_VS_MEMORY_CD8_TCELL_DN;GRAESSMANN_APOPTOSIS_BY_DOXORUBICIN_DN;GRAESSMANN_RESPONSE_TO_MC_AND_DOXORUBICIN_DN;GSE15750_WT_VS_TRAF6KO_DAY6_EFF_CD8_TCELL_DN;GSE15930_STIM_VS_STIM_AND_IFNAB_24H_CD8_T_CELL_DN;GSE15930_STIM_VS_STIM_AND_IFNAB_72H_CD8_T_CELL_DN;GSE15930_STIM_VS_STIM_AND_I…	Acetylation;Antiviraldefense;Completeproteome;Diseasemutation;DNA-directedRNApolymerase;Immunity;Innateimmunity;Leukodystrophy;Magnesium;Metal-binding;Nucleotidyltransferase;Nucleus;Polymorphism;Referenceproteome;Transcription;Transferase;Zinc		17	16	16	20.3	19.6	19.6	155.64	0	127.23
-0.702753	-0.415631	-0.0970258	-0.722415	-0.25091	-0.819159	-0.213423	-0.484343	0.318012	-0.41864	-0.731345	0.363166	0.0824064	-0.0687236	-0.932294	-0.757735	-0.333239	-0.385759	-0.784452	-0.637771	-0.0312883	-0.237479	0.141656	-0.477226	-0.405803	0.303551	0.262414	-0.84812	0.367744	-0.41864	-0.333239	-0.0854011	0.387313	activation of immune response;activation of innate immune response;anaphase-promoting complex-dependent proteasomal ubiquitin-dependent protein catabolic process;antigen processing and presentation;antigen processing and presentation of exogenous antigen;antigen processing and presentation of exogenous peptide antigen;antigen processing and presentation of exogenous peptide antigen via MHC class …	binding;catalytic activity;endopeptidase activity;hydrolase activity;identical protein binding;peptidase activity;peptidase activity, acting on L-amino acid peptides;protein binding;threonine-type endopeptidase activity;threonine-type peptidase activity	cell part;cytoplasm;cytoplasmic part;cytosol;extracellular membrane-bounded organelle;extracellular organelle;extracellular region part;extracellular vesicular exosome;intracellular membrane-bounded organelle;intracellular organelle;intracellular organelle part;intracellular part;macromolecular complex;membrane-bounded organelle;membrane-bounded vesicle;nuclear part;nucleoplasm;nucleus;organelle;…	Proteasome	Proteasome;Proteasome_A_N	AGUIRRE_PANCREATIC_CANCER_COPY_NUMBER_UP;APPIERTO_RESPONSE_TO_FENRETINIDE_UP;BERENJENO_TRANSFORMED_BY_RHOA_UP;BIOCARTA_ACTINY_PATHWAY;BIOCARTA_PROTEASOME_PATHWAY;BLALOCK_ALZHEIMERS_DISEASE_DN;CHANG_CORE_SERUM_RESPONSE_UP;chr20q13;DIAZ_CHRONIC_MEYLOGENOUS_LEUKEMIA_UP;DODD_NASOPHARYNGEAL_CARCINOMA_DN;GARCIA_TARGETS_OF_FLI1_AND_DAX1_DN;GARY_CD5_TARGETS_DN;GCAAAAA,MIR-129;GINESTIER_BREAST_CANCER_20Q1…	3D-structure;Acetylation;Alternativesplicing;Completeproteome;Cytoplasm;Directproteinsequencing;Glycoprotein;Host-virusinteraction;Hydrolase;Nucleus;Phosphoprotein;Protease;Proteasome;Referenceproteome;Threonineprotease	20S proteasome;26S proteasome;PA28-20S proteasome;PA28gamma-20S proteasome;PA700-20S-PA28 complex	24	24	24	75	75	75	27.887	0	251.85
-0.361885	-0.730544	-1.27601	-0.153958	-0.490521	-0.330146	-1.21259	-0.568917	-0.647411	-1.44745	-0.360779	-1.46407	-1.1134	-1.41894	-0.309566	-0.0538187	-0.415659	-0.105588	-0.0595264	-0.688265	-0.43376	-0.841513	-1.14564	-0.439188	-0.776937	-0.925082	-1.65387	-0.440151	0.85302	-0.568917	-0.688265	0.119348	0.338788	cellular process;establishment of localization;establishment of localization in cell;establishment of protein localization;Golgi vesicle transport;intracellular transport;post-Golgi vesicle-mediated transport;protein transport;response to chemical stimulus;response to external stimulus;response to extracellular stimulus;response to nutrient;response to nutrient levels;response to retinoic acid;re…	binding;enzyme binding;protein binding;ubiquitin protein ligase binding	cell part;cytoplasmic part;extracellular membrane-bounded organelle;extracellular organelle;extracellular region part;extracellular vesicular exosome;Golgi apparatus part;Golgi membrane;integral to membrane;intracellular organelle part;intracellular part;intrinsic to membrane;membrane;membrane part;membrane-bounded organelle;membrane-bounded vesicle;organelle;organelle membrane;organelle part;ves…		SCAMP	AACTGGA,MIR-145;ACEVEDO_LIVER_TUMOR_VS_NORMAL_ADJACENT_TISSUE_UP;ACTAYRNNNCCCR_UNKNOWN;ALCALA_APOPTOSIS;BENPORATH_MYC_MAX_TARGETS;BLALOCK_ALZHEIMERS_DISEASE_UP;BORCZUK_MALIGNANT_MESOTHELIOMA_UP;BOYAULT_LIVER_CANCER_SUBCLASS_G12_UP;CACGTG_V$MYC_Q2;CAGGTA_V$AREB6_01;CAGGTG_V$E12_Q6;CELLULAR_LOCALIZATION;CHIANG_LIVER_CANCER_SUBCLASS_UNANNOTATED_DN;chr1q21;CTTTGA_V$LEF1_Q2;CTTTGT_V$LEF1_Q2;DANG_BOUND…	Alternativesplicing;Completeproteome;Membrane;Phosphoprotein;Polymorphism;Proteintransport;Referenceproteome;Transmembrane;Transmembranehelix;Transport;Ublconjugation	SCAMP1-SCAMP2-SCAMP3 complex	13	13	13	45.8	45.8	45.8	38.287	0	269.56
1.35413	NaN	-1.2536	1.4321	1.50528	0.297338	1.82515	NaN	NaN	0.564754	NaN	-2.30953	0.737115	NaN	NaN	2.09421	1.33723	0.977619	0.0941385	0.454953	2.94293	0.386036	-0.706187	0.543073	0.811283	NaN	NaN	0.509695	0.695722	1.35413	0.543073	0.81106	0.00494003	biological regulation;cell cycle process;cellular macromolecule metabolic process;cellular metabolic process;cellular nitrogen compound metabolic process;cellular process;cellular response to stimulus;cellular response to stress;DNA metabolic process;DNA repair;macromolecule metabolic process;metabolic process;negative regulation of biological process;negative regulation of biosynthetic process;n…	binding;cation binding;DNA binding;enhancer binding;enhancer sequence-specific DNA binding;heme binding;ion binding;iron ion binding;metal ion binding;nucleic acid binding;nucleic acid binding transcription factor activity;regulatory region DNA binding;regulatory region nucleic acid binding;RNA polymerase II core promoter proximal region sequence-specific DNA binding transcription factor activity…	cell part;cytoplasm;intracellular membrane-bounded organelle;intracellular organelle;intracellular organelle part;intracellular part;membrane-bounded organelle;nuclear part;nucleoplasm;nucleus;organelle;organelle part		BTB;bZIP_Maf	AAACCAC,MIR-140;AAGCCAT,MIR-135A,MIR-135B;ACAACTT,MIR-382;ACACTAC,MIR-142-3P;ACTACCT,MIR-196A,MIR-196B;AGCATTA,MIR-155;BLUM_RESPONSE_TO_SALIRASIB_UP;BOYLAN_MULTIPLE_MYELOMA_D_CLUSTER_UP;BOYLAN_MULTIPLE_MYELOMA_D_UP;BROWNE_HCMV_INFECTION_24HR_DN;BROWNE_HCMV_INFECTION_6HR_DN;BUYTAERT_PHOTODYNAMIC_THERAPY_STRESS_UP;CAGCTG_V$AP4_Q5;CATGTAA,MIR-496;CHARAFE_BREAST_CANCER_LUMINAL_VS_MESENCHYMAL_DN;CHEN_…	3D-structure;Activator;Completeproteome;DNA-binding;Nucleus;Phosphoprotein;Polymorphism;Referenceproteome;Repressor;Transcription;Transcriptionregulation	BP-SMAD complex;BRCA1 B complex;BRCA1-BARD1-BACH1-DNA damage complex I;BRCA1-BARD1-BACH1-DNA damage complex II	8	8	8	18.5	18.5	18.5	81.957	0	47.938
-0.765975	-0.579388	-0.377831	-0.157024	-0.312822	-0.27446	-1.00587	0.0483613	-0.578395	-1.69668	0.739146	-1.24011	-0.00596815	0.154036	0.465404	0.473297	-0.0835623	0.00441201	-0.476363	0.286576	-1.71521	-1.33028	NaN	-0.0730739	-0.339281	-2.02084	-0.257178	0.39378	0.74095	-0.377831	-0.0783181	-0.299513	0.127261	amine catabolic process;amine metabolic process;branched chain family amino acid catabolic process;branched chain family amino acid metabolic process;carboxylic acid catabolic process;carboxylic acid metabolic process;catabolic process;cellular amine metabolic process;cellular amino acid catabolic process;cellular amino acid metabolic process;cellular catabolic process;cellular ketone metabolic p…	[3-methyl-2-oxobutanoate dehydrogenase (acetyl-transferring)] kinase activity;adenyl nucleotide binding;adenyl ribonucleotide binding;ATP binding;binding;catalytic activity;kinase activity;nucleotide binding;phosphotransferase activity, alcohol group as acceptor;protein kinase activity;protein serine/threonine kinase activity;purine nucleotide binding;purine ribonucleoside triphosphate binding;pu…	cell part;cytoplasmic part;dihydrolipoyl dehydrogenase complex;intracellular membrane-bounded organelle;intracellular organelle;intracellular organelle part;intracellular part;macromolecular complex;membrane-bounded organelle;mitochondrial alpha-ketoglutarate dehydrogenase complex;mitochondrial part;mitochondrial tricarboxylic acid cycle enzyme complex;mitochondrion;organelle;organelle part;prote…		BCDHK_Adom3;HATPase_c	AACWWCAANK_UNKNOWN;ACEVEDO_LIVER_CANCER_DN;ACTAYRNNNCCCR_UNKNOWN;ACTWSNACTNY_UNKNOWN;ADENYL_NUCLEOTIDE_BINDING;ADENYL_RIBONUCLEOTIDE_BINDING;AGGGCAG,MIR-18A;AMINE_CATABOLIC_PROCESS;AMINE_METABOLIC_PROCESS;AMINO_ACID_AND_DERIVATIVE_METABOLIC_PROCESS;AMINO_ACID_CATABOLIC_PROCESS;AMINO_ACID_METABOLIC_PROCESS;ATP_BINDING;BROWNE_HCMV_INFECTION_1HR_DN;BROWNE_HCMV_INFECTION_48HR_DN;CARBOXYLIC_ACID_METAB…	Acetylation;Alternativesplicing;ATP-binding;Completeproteome;Diseasemutation;Kinase;Mitochondrion;Nucleotide-binding;Phosphoprotein;Referenceproteome;Transferase;Transitpeptide		11	11	11	45.4	45.4	45.4	46.36	0	225.74
1.62134	1.24172	0.839437	0.561655	0.546181	0.993916	0.722685	-0.281887	1.36718	0.194025	0.288266	0.988948	0.70847	0.931336	0.747902	0.885757	1.1282	0.785276	1.50639	1.01172	0.872351	0.48752	0.901403	1.08303	0.563606	NaN	0.920744	0.395059	0.472104	0.722685	0.89358	-0.170895	0.265339	biological regulation;cellular metabolic process;cellular process;cellular response to stimulus;lipid metabolic process;metabolic process;oxidation-reduction process;primary metabolic process;regulation of biological process;regulation of cellular process;response to stimulus;signal transduction;small molecule metabolic process;xenobiotic metabolic process	antioxidant activity;catalytic activity;glutathione peroxidase activity;glutathione transferase activity;oxidoreductase activity;oxidoreductase activity, acting on peroxide as acceptor;peroxidase activity;transferase activity;transferase activity, transferring alkyl or aryl (other than methyl) groups	cell part;cytoplasmic part;endoplasmic reticulum membrane;endoplasmic reticulum part;envelope;extracellular membrane-bounded organelle;extracellular organelle;extracellular region part;extracellular vesicular exosome;integral to membrane;intracellular membrane-bounded organelle;intracellular organelle;intracellular organelle part;intracellular part;intrinsic to membrane;membrane;membrane part;mem…	Drug metabolism - cytochrome P450;Glutathione metabolism;Metabolism of xenobiotics by cytochrome P450	MAPEG	ACEVEDO_LIVER_TUMOR_VS_NORMAL_ADJACENT_TISSUE_UP;ANTIOXIDANT_ACTIVITY;BERENJENO_TRANSFORMED_BY_RHOA_DN;BERENJENO_TRANSFORMED_BY_RHOA_REVERSIBLY_UP;BLALOCK_ALZHEIMERS_DISEASE_DN;BROWNE_HCMV_INFECTION_24HR_DN;BRUINS_UVC_RESPONSE_VIA_TP53_GROUP_A;BURTON_ADIPOGENESIS_5;CASORELLI_ACUTE_PROMYELOCYTIC_LEUKEMIA_UP;CELL_FRACTION;CHIARADONNA_NEOPLASTIC_TRANSFORMATION_CDC25_DN;chr1q23;CHYLA_CBFA2T3_TARGETS_…	Completeproteome;Endoplasmicreticulum;Lipoprotein;Membrane;Microsome;Palmitate;Polymorphism;Referenceproteome;Transferase;Transmembrane;Transmembranehelix		5	5	5	34.2	34.2	34.2	16.516	0	91.295
0.163666	-0.883829	0.629886	-0.267229	-0.316225	-0.616673	0.480413	NaN	NaN	-0.721697	-0.369819	0.624396	0.245913	-0.480234	-0.2267	-1.00946	-0.108634	-0.777944	-0.403691	-0.326613	0.226558	-0.227448	NaN	0.020994	-1.01041	NaN	-0.562444	-0.415733	0.697678	-0.316225	-0.326613	0.0103876	0.470163	activation of immune response;activation of innate immune response;antigen receptor-mediated signaling pathway;B cell homeostasis;biological regulation;cell surface receptor linked signaling pathway;cellular macromolecule metabolic process;cellular metabolic process;cellular process;cellular protein metabolic process;cellular response to chemical stimulus;cellular response to cytokine stimulus;ce…	adenyl nucleotide binding;adenyl ribonucleotide binding;ATP binding;binding;catalytic activity;enzyme binding;identical protein binding;IkappaB kinase activity;kinase activity;kinase binding;nucleotide binding;phosphotransferase activity, alcohol group as acceptor;protein binding;protein dimerization activity;protein heterodimerization activity;protein homodimerization activity;protein kinase act…	CD40 receptor complex;cell part;cytoplasm;cytoplasmic part;cytosol;cytosolic part;IkappaB kinase complex;internal side of plasma membrane;intracellular membrane-bounded organelle;intracellular organelle;intracellular part;macromolecular complex;membrane part;membrane raft;membrane-bounded organelle;nucleus;organelle;plasma membrane part;protein complex;receptor complex	Acute myeloid leukemia;Adipocytokine signaling pathway;Apoptosis;B cell receptor signaling pathway;Chagas disease (American trypanosomiasis);Chemokine signaling pathway;Chronic myeloid leukemia;Cytosolic DNA-sensing pathway;Epithelial cell signaling in Helicobacter pylori infection;Hepatitis C;Insulin signaling pathway;MAPK signaling pathway;Neurotrophin signaling pathway;NOD-like receptor signal…	IKKbetaNEMObind;Pkinase	ACACTGG,MIR-199A,MIR-199B;ACTIVATION_OF_NF_KAPPAB_TRANSCRIPTION_FACTOR;BIOCARTA_41BB_PATHWAY;BIOCARTA_AKT_PATHWAY;BIOCARTA_CD40_PATHWAY;BIOCARTA_IL1R_PATHWAY;BIOCARTA_KERATINOCYTE_PATHWAY;BIOCARTA_MAPK_PATHWAY;BIOCARTA_NFKB_PATHWAY;BIOCARTA_NTHI_PATHWAY;BIOCARTA_RACCYCD_PATHWAY;BIOCARTA_RELA_PATHWAY;BIOCARTA_STRESS_PATHWAY;BIOCARTA_TID_PATHWAY;BIOCARTA_TNFR2_PATHWAY;BIOCARTA_TOLL_PATHWAY;BONOME_O…	3D-structure;Acetylation;Alternativesplicing;ATP-binding;Completeproteome;Cytoplasm;Directproteinsequencing;Hydroxylation;Isopeptidebond;Kinase;Membrane;Nucleotide-binding;Nucleus;Phosphoprotein;Polymorphism;Referenceproteome;SCID;Serine/threonine-proteinkinase;S-nitrosylation;Transferase;Ublconjugation	BCL10-CHUK-BCL10-IKBKB complex;CASP8-CHUK-IKBKB-MALT1-BCL10 complex;CHUK-ERC1-IKBKB-IKBKG;CHUK-IKBKB-IKBKG complex;CHUK-IKBKB-MAP3K14 complex;I-kappa-B kinase (IKK) complex;IkappaB kinase complex (IKBKB, CHUK, IKBKAP, NFKBIA, RELA, MAP3K14);IKBKB-CDC37-KIAA1967-HSP90AB1-HSP90AA1 complex;IKBKG-IKBKB complex;IKKA-IKKB complex;IKKB-NIK complex;SRC-3 complex;TNF-alpha/NF-kappa B signaling complex (SE…	16	16	15	28.4	28.4	27.3	79.508	0	53.167
-1.24091	-0.901439	-2.36354	-0.664245	-1.44181	-0.359737	-1.75284	-0.88244	-1.16721	-1.15354	-0.00290256	-1.9821	-1.15912	-0.782647	-0.193992	-0.248293	-0.764489	-0.695327	-0.490615	-0.40558	-1.54446	-0.469492	-1.44009	-0.78792	-0.313725	-1.68958	-1.63292	-0.434244	0.413759	-1.15354	-0.764489	-0.38905	0.0673029	cellular macromolecule metabolic process;cellular metabolic process;cellular process;cellular protein metabolic process;establishment of localization;establishment of localization in cell;establishment of protein localization;establishment of protein localization in mitochondrion;establishment of protein localization to organelle;intracellular protein transport;intracellular transport;macromolecu…	active transmembrane transporter activity;macromolecule transmembrane transporter activity;P-P-bond-hydrolysis-driven protein transmembrane transporter activity;P-P-bond-hydrolysis-driven transmembrane transporter activity;primary active transmembrane transporter activity;protein transmembrane transporter activity;protein transporter activity;substrate-specific transmembrane transporter activity;…	cell part;cytoplasmic part;integral to membrane;integral to mitochondrial inner membrane;integral to mitochondrial membrane;integral to organelle membrane;intracellular membrane-bounded organelle;intracellular organelle;intracellular organelle part;intracellular part;intrinsic to membrane;intrinsic to mitochondrial inner membrane;intrinsic to organelle membrane;macromolecular complex;membrane;mem…		Tim17	AMIT_SERUM_RESPONSE_480_MCF10A;BENPORATH_MYC_MAX_TARGETS;BENPORATH_NANOG_TARGETS;BENPORATH_NOS_TARGETS;BENPORATH_OCT4_TARGETS;BENPORATH_SOX2_TARGETS;BERENJENO_TRANSFORMED_BY_RHOA_UP;BLALOCK_ALZHEIMERS_DISEASE_DN;BURTON_ADIPOGENESIS_5;CELLULAR_LOCALIZATION;chr10q11;CHUNG_BLISTER_CYTOTOXICITY_UP;CSR_EARLY_UP.V1_UP;CTTTGT_V$LEF1_Q2;CYTOPLASM;CYTOPLASMIC_PART;DANG_BOUND_BY_MYC;DANG_REGULATED_BY_MYC_U…	Completeproteome;Membrane;Mitochondrion;Mitochondrioninnermembrane;Proteintransport;Referenceproteome;Translocation;Transmembrane;Transmembranehelix;Transport	APP-TIMM23 complex;TIM (TIMM17ab, TIMM23, TIMM44) complex, mitochondrial;TIM (TIMM23, TIMM50) complex, mitochondrial;TIMM17-TIMM23 complex	6	6	6	56.5	56.5	56.5	21.943	0	68.182
-1.0746	-1.1958	-0.997432	-1.39394	-0.809949	-0.876351	-1.27052	-1.38816	-2.73158	-1.59202	-1.26755	-0.956462	-1.5349	-1.3826	-2.01737	-1.6678	-1.59392	-1.5375	-1.86645	-1.86313	-0.981172	-1.59259	-1.10242	-1.57447	-0.680159	-1.71379	-0.590085	-0.995185	0.73742	-1.26755	-1.5375	0.269947	0.187549	biological regulation;cellular component assembly;cellular component assembly at cellular level;cellular component organization;cellular component organization at cellular level;cellular component organization or biogenesis;cellular component organization or biogenesis at cellular level;cellular macromolecular complex assembly;cellular macromolecular complex subunit organization;cellular macromol…	acetyltransferase activity;catalytic activity;H4 histone acetyltransferase activity;histone acetyltransferase activity;lysine N-acetyltransferase activity;N-acetyltransferase activity;N-acyltransferase activity;transferase activity;transferase activity, transferring acyl groups;transferase activity, transferring acyl groups other than amino-acyl groups	cell part;chromatin;chromosomal part;cytoplasm;intracellular membrane-bounded organelle;intracellular organelle;intracellular organelle part;intracellular part;macromolecular complex;membrane-bounded organelle;nuclear chromatin;nuclear chromosome part;nuclear matrix;nuclear part;nucleoplasm;nucleus;organelle;organelle part;protein complex		Hat1_N	AACTTT_UNKNOWN;ACETYLTRANSFERASE_ACTIVITY;ACEVEDO_LIVER_CANCER_WITH_H3K9ME3_DN;ATACTGT,MIR-144;BASAKI_YBX1_TARGETS_UP;BERENJENO_TRANSFORMED_BY_RHOA_UP;BIOPOLYMER_METABOLIC_PROCESS;BIOPOLYMER_MODIFICATION;BOYAULT_LIVER_CANCER_SUBCLASS_G123_UP;BROWNE_HCMV_INFECTION_48HR_UP;BRUINS_UVC_RESPONSE_LATE;BURTON_ADIPOGENESIS_PEAK_AT_16HR;BYSTRYKH_HEMATOPOIESIS_STEM_CELL_QTL_TRANS;CELLULAR_MACROMOLECULE_MET…	3D-structure;Acetylation;Acyltransferase;Alternativesplicing;Completeproteome;Cytoplasm;Nucleus;Polymorphism;Referenceproteome;Transferase	Histone H3.1 complex;Histone H3.3 complex	24	24	24	65.9	65.9	65.9	49.512	0	323.31
0.988524	1.67543	2.6793	NaN	NaN	0.696492	1.04483	NaN	NaN	1.65383	NaN	2.08091	NaN	2.22097	NaN	NaN	NaN	NaN	NaN	1.76886	1.37424	2.731	NaN	NaN	0.208151	NaN	2.96925	NaN	0.342755	1.34933	2.08091	-0.731581	0.00211178	biological regulation;biosynthetic process;catabolic process;cell surface receptor linked signaling pathway;cellular biosynthetic process;cellular catabolic process;cellular macromolecule biosynthetic process;cellular macromolecule catabolic process;cellular macromolecule metabolic process;cellular metabolic process;cellular nitrogen compound metabolic process;cellular process;cellular protein me…	acid-amino acid ligase activity;catalytic activity;ISG15 ligase activity;ligase activity;ligase activity, forming carbon-nitrogen bonds;small conjugating protein ligase activity;ubiquitin-protein ligase activity	cell part;cytoplasmic part;cytosol;intracellular organelle part;intracellular part;nuclear part;nucleoplasm;organelle part	Parkinson's disease;Ubiquitin mediated proteolysis	UQ_con	ACID_AMINO_ACID_LIGASE_ACTIVITY;BAELDE_DIABETIC_NEPHROPATHY_DN;BIOCARTA_PARKIN_PATHWAY;BMI1_DN_MEL18_DN.V1_DN;BOCHKIS_FOXA2_TARGETS;BROWNE_INTERFERON_RESPONSIVE_GENES;BRUINS_UVC_RESPONSE_VIA_TP53_GROUP_A;BURTON_ADIPOGENESIS_PEAK_AT_0HR;CAGGTG_V$E12_Q6;CHICAS_RB1_TARGETS_SENESCENT;chr11q12;COULOUARN_TEMPORAL_TGFB1_SIGNATURE_DN;CSR_LATE_UP.V1_DN;DEBIASI_APOPTOSIS_BY_REOVIRUS_INFECTION_UP;DURAND_STR…	3D-structure;Alternativesplicing;Completeproteome;Directproteinsequencing;Ligase;Referenceproteome;Ublconjugation;Ublconjugationpathway		5	5	5	50.3	50.3	50.3	17.769	0	34.812
1.11467	0.919213	0.536726	0.922755	0.540037	0.906602	0.12693	0.592542	0.656409	0.647355	0.765437	0.373275	0.708411	0.869279	-0.72823	1.22611	1.01928	0.755419	1.07455	1.21061	-0.132189	0.162069	0.557482	0.804685	0.859729	0.0424329	0.85446	0.780131	0.559168	0.656409	0.780131	-0.123722	0.330325	anatomical structure development;cell development;cellular developmental process;cellular metabolic process;cellular process;central nervous system neuron development;cerebellar Purkinje cell layer development;developmental process;electron transport chain;forebrain neuron development;generation of precursor metabolites and energy;hippocampus development;hypothalamus development;metabolic process…	catalytic activity;cation transmembrane transporter activity;hydrogen ion transmembrane transporter activity;inorganic cation transmembrane transporter activity;ion transmembrane transporter activity;monovalent inorganic cation transmembrane transporter activity;oxidoreductase activity;oxidoreductase activity, acting on diphenols and related substances as donors;oxidoreductase activity, acting on…	cell part;cytoplasmic part;intracellular membrane-bounded organelle;intracellular organelle;intracellular organelle part;intracellular part;membrane;membrane part;membrane-bounded organelle;mitochondrial inner membrane;mitochondrial membrane;mitochondrial part;mitochondrion;organelle;organelle inner membrane;organelle membrane;organelle part;respiratory chain	Alzheimer's disease;Cardiac muscle contraction;Huntington's disease;Oxidative phosphorylation;Parkinson's disease	UcrQ	BLALOCK_ALZHEIMERS_DISEASE_DN;BURTON_ADIPOGENESIS_6;CAIRO_HEPATOBLASTOMA_CLASSES_DN;chr5q31;CREIGHTON_ENDOCRINE_THERAPY_RESISTANCE_3;DEMAGALHAES_AGING_DN;FLECHNER_BIOPSY_KIDNEY_TRANSPLANT_REJECTED_VS_OK_DN;GSE12845_IGD_NEG_BLOOD_VS_NAIVE_TONSIL_BCELL_UP;GSE14000_TRANSLATED_RNA_VS_MRNA_4H_LPS_DC_DN;GSE15324_NAIVE_VS_ACTIVATED_CD8_TCELL_DN;GSE16522_ANTI_CD3CD28_STIM_VS_UNSTIM_MEMORY_CD8_TCELL_UP;GS…	Acetylation;Completeproteome;Directproteinsequencing;Diseasemutation;Electrontransport;Isopeptidebond;Membrane;Mitochondrion;Mitochondrioninnermembrane;Referenceproteome;Respiratorychain;Transport;Ublconjugation		9	9	9	61	61	61	9.9062	0	30.82
0.141926	0.0286408	0.625712	0.746107	0.582297	0.146673	0.611037	0.281062	1.04338	0.392964	0.270872	0.637314	0.527861	0.141721	0.0505077	-0.381038	0.500587	0.216458	0.563323	-0.0364315	0.839806	0.405961	0.378014	0.255573	0.071801	0.736469	-0.0492017	-0.455433	0.165548	0.392964	0.255573	0.137391	0.318382	biological regulation;cell surface receptor linked signaling pathway;cellular component organization;cellular component organization or biogenesis;cellular localization;cellular macromolecule localization;cellular membrane organization;cellular process;cellular protein localization;cellular response to stimulus;endosome to lysosome transport;endosome transport;enzyme linked receptor protein signa…	binding;cation binding;ion binding;metal ion binding;protein binding;protein domain specific binding	cell part;cytoplasm;cytoplasmic membrane-bounded vesicle;cytoplasmic part;cytoplasmic vesicle;cytosol;early endosome;early endosome membrane;endosomal part;endosome;endosome membrane;extracellular membrane-bounded organelle;extracellular organelle;extracellular region part;extracellular vesicular exosome;intracellular membrane-bounded organelle;intracellular organelle;intracellular organelle part…	Endocytosis;Phagosome	FYVE;Hrs_helical;VHS	BIOPOLYMER_CATABOLIC_PROCESS;BIOPOLYMER_METABOLIC_PROCESS;BOYAULT_LIVER_CANCER_SUBCLASS_G3_UP;CATABOLIC_PROCESS;CELL_PROLIFERATION_GO_0008283;chr17q25;ENK_UV_RESPONSE_EPIDERMIS_UP;FIRESTEIN_PROLIFERATION;GCM_GSPT1;GCM_GSTA4;GCM_MLL;GCM_NF2;GRADE_COLON_CANCER_UP;GSE11864_CSF1_IFNG_VS_CSF1_IFNG_PAM3CYS_IN_MAC_DN;GSE11864_CSF1_IFNG_VS_CSF1_PAM3CYS_IN_MAC_DN;GSE11864_UNTREATED_VS_CSF1_IN_MAC_UP;GSE11…	3D-structure;Acetylation;Alternativesplicing;Completeproteome;Cytoplasm;Endosome;Membrane;Metal-binding;Phosphoprotein;Polymorphism;Proteintransport;Referenceproteome;Transport;Ublconjugation;Zinc;Zinc-finger	RIN1-STAM2-HRS complex;SNARE complex (HGS, SNAP25, STX13)	18	18	18	29.1	29.1	29.1	86.191	0	92.551
-0.0130245	0.353436	1.17741	1.13748	1.02915	0.472516	1.00213	1.44252	0.95709	1.04575	0.745158	0.642563	1.81966	1.45526	1.12948	0.25853	1.88	1.65891	1.18167	0.885653	0.847732	0.11958	0.226962	1.61115	1.2411	0.52349	0.487264	0.697262	0.495208	1.00213	0.885653	0.116481	0.342075	establishment of localization;establishment of localization in cell;establishment of protein localization;intracellular protein transport;intracellular transport;protein transport;transport	protein transporter activity;substrate-specific transporter activity;transporter activity	cell part;cytoplasmic part;endosome;intracellular membrane-bounded organelle;intracellular organelle;intracellular part;membrane-bounded organelle;nucleus;organelle		Vps26	BRUINS_UVC_RESPONSE_LATE;CHIARADONNA_NEOPLASTIC_TRANSFORMATION_CDC25_DN;chr21q22;DIAZ_CHRONIC_MEYLOGENOUS_LEUKEMIA_UP;ENK_UV_RESPONSE_KERATINOCYTE_DN;GSE10325_CD4_TCELL_VS_BCELL_UP;GSE11864_UNTREATED_VS_CSF1_IN_MAC_DN;GSE11864_UNTREATED_VS_CSF1_PAM3CYS_IN_MAC_UP;GSE11924_TH1_VS_TH17_CD4_TCELL_DN;GSE11924_TH1_VS_TH2_CD4_TCELL_DN;GSE14308_TH17_VS_INDUCED_TREG_UP;GSE1460_CD4_THYMOCYTE_VS_NAIVE_CD4_T…	Alternativesplicing;Completeproteome;Referenceproteome		9	9	9	42.8	42.8	42.8	33.01	0	106.63
-0.00669174	0.451371	1.1274	0.412545	0.588566	0.733214	0.953736	1.07519	0.777335	0.434794	0.0460813	0.800237	0.336216	0.207118	-0.390124	0.0757143	0.79704	0.863565	0.711179	-0.380332	1.37739	0.0888367	0.440563	0.152603	0.111058	1.5875	-0.55748	0.0755439	0.223651	0.588566	0.207118	0.381448	0.108261	biological regulation;cell cycle;cell cycle phase;cell cycle process;cellular component organization;cellular component organization at cellular level;cellular component organization or biogenesis;cellular component organization or biogenesis at cellular level;cellular macromolecule metabolic process;cellular metabolic process;cellular process;cellular protein metabolic process;cellular response …	14-3-3 protein binding;binding;enzyme binding;enzyme inhibitor activity;enzyme regulator activity;kinase binding;molecular transducer activity;phosphatase regulator activity;protein binding;protein kinase binding;signal transducer activity	actin cytoskeleton;adherens junction;anchoring junction;cell junction;cell part;cell-substrate adherens junction;cell-substrate junction;centrosome;chromosomal part;contractile fiber;cytoplasm;cytoplasmic part;cytoskeletal part;cytoskeleton;cytosol;focal adhesion;intracellular non-membrane-bounded organelle;intracellular organelle;intracellular organelle part;intracellular part;kinetochore;macrom…	Focal adhesion;Long-term potentiation;Regulation of actin cytoskeleton;Vascular smooth muscle contraction	Ank	AACTTT_UNKNOWN;AATGTGA,MIR-23A,MIR-23B;AGUIRRE_PANCREATIC_CANCER_COPY_NUMBER_DN;ATGTTAA,MIR-302C;BENPORATH_MYC_MAX_TARGETS;BLALOCK_ALZHEIMERS_DISEASE_DN;BRUINS_UVC_RESPONSE_LATE;CAGTCAC,MIR-134;CATTTCA,MIR-203;CCAWWNAAGG_V$SRF_Q4;CHEN_HOXA5_TARGETS_9HR_UP;chr12q15;CTACTGT,MIR-199A;CTTTGT_V$LEF1_Q2;DACOSTA_UV_RESPONSE_VIA_ERCC3_COMMON_DN;DACOSTA_UV_RESPONSE_VIA_ERCC3_DN;DANG_BOUND_BY_MYC;DAZARD_RE…	3D-structure;Alternativesplicing;ANKrepeat;Completeproteome;Cytoplasm;Directproteinsequencing;Hydroxylation;Phosphoprotein;Polymorphism;Referenceproteome;Repeat	MRIP-MBS complex;MRIP-MBS-RHOA complex	41	41	41	47.6	47.6	47.6	109.1	0	323.31
-1.77891	-0.808679	-3.00736	0.33595	-1.0738	-0.26298	-2.3745	-0.176036	-1.2458	-1.19605	-1.60988	-2.21176	-1.6754	-2.09581	0.444861	-0.93361	-1.92418	-1.72993	-1.20865	-0.610623	-0.12363	-2.37323	-2.14932	-0.71825	-0.022788	-2.55994	-1.22769	-1.14787	0.766768	-1.19605	-1.22769	0.0316339	0.443803	bile acid biosynthetic process;bile acid metabolic process;biosynthetic process;carboxylic acid biosynthetic process;carboxylic acid catabolic process;carboxylic acid metabolic process;catabolic process;cellular biosynthetic process;cellular catabolic process;cellular ketone metabolic process;cellular lipid catabolic process;cellular lipid metabolic process;cellular metabolic process;cellular pro…	acid-thiol ligase activity;adenyl nucleotide binding;adenyl ribonucleotide binding;ATP binding;binding;catalytic activity;enzyme binding;fatty acid ligase activity;fatty acid transporter activity;ligase activity;ligase activity, forming carbon-sulfur bonds;lipid transporter activity;long-chain fatty acid-CoA ligase activity;nucleotide binding;phytanate-CoA ligase activity;pristanate-CoA ligase ac…	cell part;cytoplasmic part;endoplasmic reticulum lumen;endoplasmic reticulum membrane;endoplasmic reticulum part;extracellular membrane-bounded organelle;extracellular organelle;extracellular region part;extracellular vesicular exosome;integral to endoplasmic reticulum membrane;integral to membrane;integral to organelle membrane;integral to peroxisomal membrane;intracellular membrane-bounded orga…	Peroxisome;PPAR signaling pathway	AMP-binding;AMP-binding_C	ACOSTA_PROLIFERATION_INDEPENDENT_MYC_TARGETS_UP;ADDYA_ERYTHROID_DIFFERENTIATION_BY_HEMIN;BCAT_BILD_ET_AL_UP;BENPORATH_EED_TARGETS;BENPORATH_ES_WITH_H3K27ME3;BENPORATH_PRC2_TARGETS;BENPORATH_SUZ12_TARGETS;BLUM_RESPONSE_TO_SALIRASIB_DN;CAGGTG_V$E12_Q6;CAIRO_HEPATOBLASTOMA_DN;CAR_HPX;CAR_IGFBP1;CARBOXYLIC_ACID_METABOLIC_PROCESS;CASORELLI_ACUTE_PROMYELOCYTIC_LEUKEMIA_DN;CELLULAR_LIPID_METABOLIC_PROCE…	Acetylation;Alternativesplicing;ATP-binding;Completeproteome;Endoplasmicreticulum;Fattyacidmetabolism;Ligase;Lipidmetabolism;Membrane;Nucleotide-binding;Peroxisome;Phosphoprotein;Polymorphism;Referenceproteome;Transmembrane;Transmembranehelix		20	20	20	46.1	46.1	46.1	70.311	0	121.53
-0.169237	-0.986002	0.271164	-0.21356	-0.509832	-1.06857	0.465568	-0.343268	-0.694264	-1.12584	-1.52054	0.518138	-0.521936	-1.14337	-0.449253	0.0409148	0.156207	0.0640925	-0.489189	-0.781324	0.0353479	-0.910372	-0.33001	-0.434078	-0.935612	0.517112	-0.882923	-0.517588	0.429504	-0.509832	-0.449253	-0.0605787	0.425663	anatomical structure development;anatomical structure morphogenesis;biological regulation;cell cycle;cell development;cell differentiation;cellular component disassembly;cellular component disassembly at cellular level;cellular component organization;cellular component organization at cellular level;cellular component organization or biogenesis;cellular component organization or biogenesis at cel…	adenyl nucleotide binding;adenyl ribonucleotide binding;ATP binding;binding;catalytic activity;kinase activity;nucleotide binding;phosphotransferase activity, alcohol group as acceptor;protein kinase activity;protein serine/threonine kinase activity;purine nucleotide binding;purine ribonucleoside triphosphate binding;purine ribonucleotide binding;ribonucleotide binding;transferase activity;transf…	adherens junction;anchoring junction;cell junction;cell part;cell-substrate adherens junction;cell-substrate junction;cytoplasmic part;focal adhesion;Golgi apparatus;intracellular membrane-bounded organelle;intracellular organelle;intracellular part;membrane;membrane-bounded organelle;organelle;perinuclear region of cytoplasm		DnaJ;Pkinase;PTEN_C2	ACEVEDO_LIVER_CANCER_UP;ACEVEDO_NORMAL_TISSUE_ADJACENT_TO_LIVER_TUMOR_UP;AKT_UP.V1_UP;AKT_UP_MTOR_DN.V1_UP;AMIT_EGF_RESPONSE_480_HELA;BENPORATH_MYC_MAX_TARGETS;BLALOCK_ALZHEIMERS_DISEASE_UP;BREDEMEYER_RAG_SIGNALING_NOT_VIA_ATM_UP;chr4p16;DANG_BOUND_BY_MYC;FINETTI_BREAST_CANCERS_KINOME_BLUE;GSE11924_TFH_VS_TH17_CD4_TCELL_UP;GSE12845_IGD_POS_BLOOD_VS_DARKZONE_GC_TONSIL_BCELL_UP;GSE12845_PRE_GC_VS_D…	3D-structure;Acetylation;Alternativesplicing;ATP-binding;Cellcycle;Celljunction;Completeproteome;Cytoplasm;Golgiapparatus;Kinase;Nucleotide-binding;Phosphoprotein;Polymorphism;Referenceproteome;Serine/threonine-proteinkinase;Transferase		31	31	31	36.4	36.4	36.4	143.19	0	200.69
-0.448099	-0.415739	-0.434633	-0.00665301	-0.905717	0.373725	-0.726317	0.0395987	-0.394345	0.269175	0.367859	-1.30412	-0.2939	-0.123914	0.276439	0.0823615	-0.256225	-0.362613	-0.328382	-0.0555015	-0.725454	-0.547294	0.107026	-0.262878	0.296269	-0.875327	-0.464421	0.178272	0.696182	-0.394345	-0.262878	-0.131467	0.319223	biological regulation;biosynthetic process;cellular biosynthetic process;cellular macromolecule biosynthetic process;cellular macromolecule metabolic process;cellular metabolic process;cellular nitrogen compound metabolic process;cellular process;macromolecule biosynthetic process;macromolecule metabolic process;metabolic process;nitrogen compound metabolic process;nucleic acid metabolic process;…	binding;DNA binding;double-stranded DNA binding;mRNA binding;nucleic acid binding;nucleotide binding;poly(A) RNA binding;poly(G) RNA binding;poly-purine tract binding;RNA binding;single-stranded DNA binding;single-stranded RNA binding;structure-specific DNA binding	cell part;cytoplasm;extracellular membrane-bounded organelle;extracellular organelle;extracellular region part;extracellular vesicular exosome;intracellular membrane-bounded organelle;intracellular organelle;intracellular organelle part;intracellular part;macromolecular complex;membrane-bounded organelle;membrane-bounded vesicle;nuclear part;nucleoplasm;nucleus;organelle;organelle part;ribonucleo…		RRM_1		Acetylation;Activator;Alternativesplicing;Completeproteome;Cytoplasm;Directproteinsequencing;Diseasemutation;DNA-binding;Limb-girdlemusculardystrophy;Methylation;Nucleus;Phosphoprotein;Referenceproteome;Repeat;Repressor;RNA-binding;Transcription;Transcriptionregulation	Large Drosha complex	28	26	5	55.5	53.1	19	46.437	0	323.31
-1.32976	-0.12416	-0.382985	-0.259714	-0.999543	0.191262	-0.505649	0.216575	-0.109066	0.122895	0.414694	-0.95755	-0.279612	0.230193	1.14504	1.16446	-0.226959	-0.304161	-0.647186	0.304549	0.129747	-0.318441	0.261402	-0.399179	0.244767	-0.88805	-0.167	-0.0390461	0.344783	-0.12416	-0.167	0.0428401	0.429991	biological regulation;biosynthetic process;cellular biosynthetic process;cellular macromolecule biosynthetic process;cellular macromolecule metabolic process;cellular metabolic process;cellular nitrogen compound metabolic process;cellular process;macromolecule biosynthetic process;macromolecule metabolic process;metabolic process;nitrogen compound metabolic process;nucleic acid metabolic process;…	binding;DNA binding;double-stranded DNA binding;mRNA binding;nucleic acid binding;nucleotide binding;poly(A) RNA binding;poly(G) RNA binding;poly-purine tract binding;RNA binding;single-stranded DNA binding;single-stranded RNA binding;structure-specific DNA binding	cell part;cytoplasm;extracellular membrane-bounded organelle;extracellular organelle;extracellular region part;extracellular vesicular exosome;intracellular membrane-bounded organelle;intracellular organelle;intracellular organelle part;intracellular part;macromolecular complex;membrane-bounded organelle;membrane-bounded vesicle;nuclear part;nucleoplasm;nucleus;organelle;organelle part;ribonucleo…		RRM_1		Acetylation;Activator;Alternativesplicing;Completeproteome;Cytoplasm;Directproteinsequencing;Diseasemutation;DNA-binding;Limb-girdlemusculardystrophy;Methylation;Nucleus;Phosphoprotein;Referenceproteome;Repeat;Repressor;RNA-binding;Transcription;Transcriptionregulation	Large Drosha complex	25	2	2	72.1	9.4	9.4	27.191	0	87.11
-0.754226	-0.61787	-0.292473	-0.887462	-0.275186	-0.617677	-0.498363	-0.50788	-0.294858	-0.139652	-0.108359	-0.0963886	-0.114021	-0.159728	-0.426411	-0.696752	-0.601789	-0.359718	-0.681705	-0.648765	-0.126488	-0.0746003	0.0627288	-0.519348	-0.251309	-0.123758	0.248921	-0.574791	0.154492	-0.498363	-0.251309	-0.247053	0.176078	biological regulation;cell cycle;cell surface receptor linked signaling pathway;cellular localization;cellular macromolecule localization;cellular process;cellular protein localization;cellular response to stimulus;enzyme linked receptor protein signaling pathway;establishment of localization;establishment of localization in cell;establishment of organelle localization;establishment of protein lo…	binding;nucleic acid binding;nucleocytoplasmic transporter activity;protein transporter activity;RNA binding;substrate-specific transporter activity;transporter activity	annulate lamellae;Cajal body;cell part;chromosomal part;cytoplasm;cytoplasmic part;cytosol;envelope;intracellular membrane-bounded organelle;intracellular non-membrane-bounded organelle;intracellular organelle;intracellular organelle part;intracellular part;kinetochore;macromolecular complex;membrane;membrane part;membrane-bounded organelle;non-membrane-bounded organelle;nuclear body;nuclear enve…	Ribosome biogenesis in eukaryotes;RNA transport	CRM1_C;IBN_N;Xpo1	AACTTT_UNKNOWN;ABRAMSON_INTERACT_WITH_AIRE;ACACTAC,MIR-142-3P;ACEVEDO_LIVER_CANCER_UP;ACEVEDO_LIVER_TUMOR_VS_NORMAL_ADJACENT_TISSUE_UP;ACTWSNACTNY_UNKNOWN;AGGAGTG,MIR-483;ALCALA_APOPTOSIS;ATGTCAC,MIR-489;BAELDE_DIABETIC_NEPHROPATHY_DN;BERENJENO_TRANSFORMED_BY_RHOA_UP;BIOCARTA_PTC1_PATHWAY;BOUDOUKHA_BOUND_BY_IGF2BP2;BOYAULT_LIVER_CANCER_SUBCLASS_G3_UP;BURTON_ADIPOGENESIS_7;BURTON_ADIPOGENESIS_PEAK…	3D-structure;Acetylation;Completeproteome;Cytoplasm;Directproteinsequencing;Host-virusinteraction;mRNAtransport;Nucleus;Phosphoprotein;Proteintransport;Referenceproteome;Repeat;RNA-binding;Transport	CRM1-RAN-PHAX-CBC complex (cap binding complex);CRM1-Survivin mitotic complex;CRM1-Survivin-AuroraB mitotic complex;Snurportin-CRM1-RanGTP complex	56	56	56	58.6	58.6	58.6	123.38	0	323.31
-0.472594	-1.56505	-0.376423	-1.42245	-0.695416	-0.293238	-0.397558	-1.24275	NaN	-1.17139	-1.69374	-0.7832	-0.861408	-0.818605	-1.33169	-0.994777	-0.349328	-0.642544	-1.75281	-1.24112	-0.73436	-0.830592	-0.945201	-0.726963	-0.407411	-0.0944495	-0.403309	-0.301778	0.445843	-0.933405	-0.7832	-0.150205	0.293037	biological regulation;negative regulation of binding;negative regulation of biological process;negative regulation of biosynthetic process;negative regulation of cellular biosynthetic process;negative regulation of cellular macromolecule biosynthetic process;negative regulation of cellular metabolic process;negative regulation of cellular process;negative regulation of chromatin binding;negative …	adenyl nucleotide binding;adenyl ribonucleotide binding;ATP binding;binding;catalytic activity;DNA binding;helicase activity;hydrolase activity;hydrolase activity, acting on acid anhydrides;hydrolase activity, acting on acid anhydrides, in phosphorus-containing anhydrides;nucleic acid binding;nucleic acid binding transcription factor activity;nucleoside-triphosphatase activity;nucleotide binding;…	cell part;intracellular membrane-bounded organelle;intracellular organelle;intracellular part;membrane-bounded organelle;nucleus;organelle		DUF3535;Helicase_C;SNF2_N	AATGTGA,MIR-23A,MIR-23B;ACEVEDO_LIVER_CANCER_UP;ATGTACA,MIR-493;ATGTTAA,MIR-302C;CCGNMNNTNACG_UNKNOWN;chr10q22;CUI_TCF21_TARGETS_2_DN;DACOSTA_UV_RESPONSE_VIA_ERCC3_DN;DACOSTA_UV_RESPONSE_VIA_ERCC3_TTD_DN;FIGUEROA_AML_METHYLATION_CLUSTER_3_UP;FIGUEROA_AML_METHYLATION_CLUSTER_6_UP;FIGUEROA_AML_METHYLATION_CLUSTER_7_UP;GINESTIER_BREAST_CANCER_20Q13_AMPLIFICATION_DN;GNF2_RBBP6;GRADE_COLON_CANCER_UP;G…	Alternativesplicing;ATP-binding;Completeproteome;Directproteinsequencing;DNA-binding;Helicase;Hydrolase;Nucleotide-binding;Nucleus;Referenceproteome;Repeat		28	28	28	21.7	21.7	21.7	206.89	0	86.58
-0.523372	-0.796143	-0.146808	-0.0838516	-0.399561	-0.554501	-0.282258	-0.414531	-0.77061	-0.794836	-1.21022	-0.519428	-0.650446	-0.573891	-0.0622426	0.261911	0.162447	-0.248643	-0.44344	-0.550546	0.0072127	-0.716882	-0.930346	-0.240186	-0.0349141	-0.528937	-0.541008	-0.108919	0.121975	-0.523372	-0.44344	-0.0799322	0.395683	anatomical structure development;cellular component organization;cellular component organization at cellular level;cellular component organization or biogenesis;cellular component organization or biogenesis at cellular level;cellular process;COPII vesicle coating;developmental process;endoplasmic reticulum organization;establishment of localization;establishment of protein localization;organelle …		cell part;cytoplasm;cytoplasmic part;cytosol;endoplasmic reticulum membrane;endoplasmic reticulum part;Golgi apparatus;Golgi apparatus part;Golgi membrane;intracellular membrane-bounded organelle;intracellular organelle;intracellular organelle part;intracellular part;membrane;membrane part;membrane-bounded organelle;organelle;organelle membrane;organelle part		Sec16;Sec16_C	BROWNE_HCMV_INFECTION_1HR_DN;BROWNE_HCMV_INFECTION_48HR_DN;BYSTRYKH_HEMATOPOIESIS_STEM_CELL_QTL_TRANS;CAFFAREL_RESPONSE_TO_THC_24HR_5_DN;CHARAFE_BREAST_CANCER_LUMINAL_VS_BASAL_UP;chr9q34;DEBIASI_APOPTOSIS_BY_REOVIRUS_INFECTION_DN;GSE15750_DAY6_VS_DAY10_EFF_CD8_TCELL_DN;GSE15750_DAY6_VS_DAY10_TRAF6KO_EFF_CD8_TCELL_DN;GSE17721_0.5H_VS_12H_POLYIC_BMDM_UP;GSE17721_0.5H_VS_4H_LPS_BMDM_UP;GSE17721_0.5H…	Alternativesplicing;Completeproteome;Endoplasmicreticulum;ER-Golgitransport;Golgiapparatus;Membrane;Phosphoprotein;Polymorphism;Proteintransport;Referenceproteome;Transport	TNF-alpha/NF-kappa B signaling complex (SEC16A, CHUK, IKBKB, NFKB2, REL, IKBKG, MAP3K14, RELA, FBXW7, USP2)	47	47	47	39	39	39	228.87	0	323.31
0.534595	0.0312779	0.858635	0.285926	0.45788	-0.111108	1.32716	-0.251712	0.185258	0.17477	0.00599245	0.722583	0.0927292	-0.0690555	-0.148426	1.45143	1.25912	0.911413	0.0789842	0.00529689	0.364128	-0.274088	-0.960759	0.758221	0.759296	0.398974	-0.5293	0.189694	0.910786	0.185258	0.189694	-0.00443614	0.48864	anatomical structure development;anatomical structure formation involved in morphogenesis;biological regulation;brain development;cell proliferation;cell surface receptor linked signaling pathway;cellular process;cellular response to stimulus;developmental process;neural precursor cell proliferation;neural tube closure;neuroblast proliferation;organ development;positive regulation of axonogenesis…	molecular transducer activity;receptor activity;semaphorin receptor activity;signal transducer activity;signaling receptor activity;transmembrane signaling receptor activity	cell part;cell surface;extracellular membrane-bounded organelle;extracellular organelle;extracellular region part;extracellular vesicular exosome;integral to membrane;integral to plasma membrane;intracellular;intrinsic to membrane;intrinsic to plasma membrane;membrane part;membrane-bounded organelle;membrane-bounded vesicle;organelle;plasma membrane part;vesicle	Axon guidance	Plexin_cytopl;PSI;Sema;TIG	AMUNDSON_DNA_DAMAGE_RESPONSE_TP53;BAELDE_DIABETIC_NEPHROPATHY_DN;BLALOCK_ALZHEIMERS_DISEASE_INCIPIENT_UP;BLALOCK_ALZHEIMERS_DISEASE_UP;BURTON_ADIPOGENESIS_7;BURTON_ADIPOGENESIS_8;BYSTRYKH_HEMATOPOIESIS_STEM_CELL_QTL_TRANS;CAIRO_HEPATOBLASTOMA_CLASSES_DN;CHEN_METABOLIC_SYNDROM_NETWORK;chr22q13;DEBIASI_APOPTOSIS_BY_REOVIRUS_INFECTION_DN;DELYS_THYROID_CANCER_UP;ESC_J1_UP_LATE.V1_UP;ESC_V6.5_UP_LATE.…	3D-structure;Cellmembrane;Completeproteome;Developmentalprotein;Disulfidebond;Glycoprotein;Membrane;Phosphoprotein;Polymorphism;Receptor;Referenceproteome;Repeat;Signal;Transmembrane;Transmembranehelix		52	52	50	44.1	44.1	43.3	205.12	0	323.31
0.524935	0.732456	-0.0891623	NaN	0.482975	0.825125	NaN	NaN	NaN	NaN	NaN	-0.342147	NaN	NaN	NaN	0.563482	NaN	NaN	NaN	0.423913	0.320042	0.618909	NaN	NaN	NaN	NaN	NaN	1.02279	0.808317	0.524935	0.493698	0.0312376	0.444292	apoptosis;biological regulation;cell death;cellular macromolecule metabolic process;cellular metabolic process;cellular process;cellular protein metabolic process;death;macromolecule metabolic process;macromolecule modification;metabolic process;negative regulation of apoptosis;negative regulation of biological process;negative regulation of cell death;negative regulation of cellular process;nega…	acid-amino acid ligase activity;catalytic activity;ligase activity;ligase activity, forming carbon-nitrogen bonds;small conjugating protein ligase activity;ubiquitin-protein ligase activity	cell part;cytoplasm;cytoplasmic part;cytosol;intracellular membrane-bounded organelle;intracellular organelle;intracellular part;membrane-bounded organelle;nucleus;organelle		Filamin;HECT		Alternativesplicing;Apoptosis;Completeproteome;Cytoplasm;Ligase;Referenceproteome;Ublconjugation;Ublconjugationpathway		3	3	3	9.8	9.8	9.8	90.341	0	4.9945
0.123313	0.531551	-0.0993289	0.300638	0.0815789	0.880063	-0.210551	0.470001	0.0461681	0.599277	0.918337	-0.247957	0.318445	0.545565	0.541386	0.433442	0.24786	0.157682	0.503	0.663861	0.0637002	0.563359	0.485785	0.238323	0.521636	-0.380515	0.227726	0.769426	0.991316	0.300638	0.433442	-0.132804	0.317321	cellular macromolecule metabolic process;cellular metabolic process;cellular nitrogen compound metabolic process;cellular process;macromolecule metabolic process;metabolic process;nitrogen compound metabolic process;nucleic acid metabolic process;nucleobase-containing compound metabolic process;primary metabolic process;RNA metabolic process;RNA processing	binding;nucleotide binding	cell part;intracellular membrane-bounded organelle;intracellular organelle;intracellular organelle part;intracellular part;membrane-bounded organelle;nuclear part;nucleoplasm;nucleus;organelle;organelle part	Spliceosome	cwf21;RRM_1;Surp	BERNARD_PPAPDC1B_TARGETS_UP;BROWNE_HCMV_INFECTION_12HR_DN;BRUINS_UVC_RESPONSE_VIA_TP53_GROUP_A;CAIRO_HEPATOBLASTOMA_CLASSES_UP;CHANDRAN_METASTASIS_TOP50_UP;CHANDRAN_METASTASIS_UP;chr3q23;DACOSTA_UV_RESPONSE_VIA_ERCC3_COMMON_DN;DACOSTA_UV_RESPONSE_VIA_ERCC3_DN;DANG_BOUND_BY_MYC;DODD_NASOPHARYNGEAL_CARCINOMA_DN;FARMER_BREAST_CANCER_APOCRINE_VS_LUMINAL;FARMER_BREAST_CANCER_BASAL_VS_LULMINAL;FEVR_CTN…	Acetylation;Alternativesplicing;Coiledcoil;Completeproteome;Nucleus;Phosphoprotein;Referenceproteome;RNA-binding	17S U2 snRNP;Spliceosome	62	62	62	60.1	60.1	60.1	118.23	0	323.31
0.499437	NaN	0.00996232	0.621571	-0.257144	0.86183	-0.175709	1.32392	0.528845	0.990355	1.42715	-0.388494	0.35486	0.460749	0.801295	0.541112	0.901365	0.490159	NaN	-0.0752318	0.0967495	0.0706669	NaN	0.00711565	0.713733	NaN	0.554096	0.532402	0.311156	0.575208	0.475454	0.0997546	0.361493	biological regulation;biosynthetic process;cellular biosynthetic process;cellular component organization;cellular component organization at cellular level;cellular component organization or biogenesis;cellular component organization or biogenesis at cellular level;cellular macromolecule biosynthetic process;cellular macromolecule metabolic process;cellular metabolic process;cellular nitrogen comp…	binding;catalytic activity;histone methyltransferase activity;histone methyltransferase activity (H3-K4 specific);histone-lysine N-methyltransferase activity;lysine N-methyltransferase activity;methyltransferase activity;N-methyltransferase activity;nucleic acid binding;nucleotide binding;protein methyltransferase activity;protein-lysine N-methyltransferase activity;RNA binding;S-adenosylmethioni…	cell part;chromatin remodeling complex;chromosome;histone methyltransferase complex;intracellular membrane-bounded organelle;intracellular non-membrane-bounded organelle;intracellular organelle;intracellular organelle part;intracellular part;macromolecular complex;membrane-bounded organelle;methyltransferase complex;non-membrane-bounded organelle;nuclear body;nuclear part;nuclear speck;nucleoplas…	Lysine degradation	N-SET;RRM_1;SET	ACTTTAT,MIR-142-5P;AFFAR_YY1_TARGETS_DN;BYSTRYKH_HEMATOPOIESIS_STEM_CELL_QTL_TRANS;chr16p11;FLECHNER_PBL_KIDNEY_TRANSPLANT_OK_VS_DONOR_UP;FLECHNER_PBL_KIDNEY_TRANSPLANT_REJECTED_VS_OK_DN;GCM_GSPT1;GCM_NF2;GINESTIER_BREAST_CANCER_ZNF217_AMPLIFIED_DN;GSE14308_TH1_VS_NAIVE_CD4_TCELL_DN;GSE14308_TH17_VS_NATURAL_TREG_DN;GSE14308_TH2_VS_NAIVE_CD4_TCELL_DN;GSE1460_DP_THYMOCYTE_VS_THYMIC_STROMAL_CELL_UP;…	3D-structure;Activator;Chromatinregulator;Chromosome;Completeproteome;Methyltransferase;Nucleus;Phosphoprotein;Polymorphism;Referenceproteome;RNA-binding;S-adenosyl-L-methionine;Transcription;Transcriptionregulation;Transferase	HCF-1 complex;MOF complex;Set1A complex	25	25	24	27	27	26.4	186.03	0	199.53
-1.01037	-0.492956	-0.379082	-2.11068	-1.42438	-1.09601	-0.138793	-1.48733	-0.0539809	-0.46496	-1.79361	-0.0622615	-1.01636	0.262516	-2.2745	-1.83512	-1.63454	-1.94738	-2.29665	-0.638671	-1.70684	-0.281615	-0.218785	-2.0588	-0.648347	-0.0703731	0.138441	-1.40898	0.766903	-1.01037	-1.01636	0.00598693	0.475643	amine metabolic process;biosynthetic process;carboxylic acid metabolic process;cellular amine metabolic process;cellular amino acid metabolic process;cellular aromatic compound metabolic process;cellular biosynthetic process;cellular ketone metabolic process;cellular metabolic process;cellular nitrogen compound biosynthetic process;cellular nitrogen compound metabolic process;cellular process;'de…	adenyl nucleotide binding;adenyl ribonucleotide binding;ATP binding;binding;carbon-nitrogen ligase activity, with glutamine as amido-N-donor;catalytic activity;cation binding;ion binding;ligase activity;ligase activity, forming carbon-nitrogen bonds;metal ion binding;nucleotide binding;phosphoribosylformylglycinamidine synthase activity;purine nucleotide binding;purine ribonucleoside triphosphate…	cell part;cytoplasm;cytoplasmic part;cytosol;extracellular membrane-bounded organelle;extracellular organelle;extracellular region part;extracellular vesicular exosome;intracellular part;membrane-bounded organelle;membrane-bounded vesicle;organelle;vesicle	Purine metabolism	AIRS;AIRS_C	BENPORATH_ES_1;BONOME_OVARIAN_CANCER_SURVIVAL_OPTIMAL_DEBULKING;CAIRO_HEPATOBLASTOMA_CLASSES_UP;CHARAFE_BREAST_CANCER_LUMINAL_VS_MESENCHYMAL_DN;chr17p13;DEBIASI_APOPTOSIS_BY_REOVIRUS_INFECTION_DN;DEURIG_T_CELL_PROLYMPHOCYTIC_LEUKEMIA_UP;GCM_DFFA;GNF2_RFC3;GSE10325_LUPUS_BCELL_VS_LUPUS_MYELOID_UP;GSE11924_TFH_VS_TH1_CD4_TCELL_DN;GSE12845_IGD_NEG_BLOOD_VS_DARKZONE_GC_TONSIL_BCELL_DN;GSE12845_IGD_NE…	ATP-binding;Completeproteome;Cytoplasm;Glutamineamidotransferase;Ligase;Magnesium;Metal-binding;Nucleotide-binding;Phosphoprotein;Polymorphism;Purinebiosynthesis;Referenceproteome		46	46	46	54.9	54.9	54.9	144.73	0	323.31
-0.824137	NaN	NaN	NaN	-0.025819	0.637388	NaN	NaN	NaN	-0.424291	1.04833	NaN	0.697056	0.83777	0.758627	NaN	-0.912209	NaN	NaN	0.683245	NaN	-1.06872	NaN	-0.660979	0.292517	NaN	-0.0855199	-0.111669	0.926328	-0.025819	0.103498	-0.129317	0.322289	cellular macromolecule metabolic process;cellular metabolic process;cellular nitrogen compound metabolic process;cellular process;macromolecule metabolic process;metabolic process;ncRNA metabolic process;ncRNA processing;nitrogen compound metabolic process;nucleic acid metabolic process;nucleobase-containing compound metabolic process;primary metabolic process;RNA metabolic process;RNA processing…		cell part;cytoplasmic part;intracellular membrane-bounded organelle;intracellular organelle;intracellular part;membrane-bounded organelle;mitochondrion;organelle			ACEVEDO_LIVER_TUMOR_VS_NORMAL_ADJACENT_TISSUE_UP;BENPORATH_NANOG_TARGETS;BENPORATH_SOX2_TARGETS;BROWNE_HCMV_INFECTION_12HR_UP;chr14q13;CREIGHTON_ENDOCRINE_THERAPY_RESISTANCE_1;GSE10325_CD4_TCELL_VS_BCELL_UP;GSE10325_LUPUS_CD4_TCELL_VS_LUPUS_MYELOID_UP;GSE11924_TFH_VS_TH1_CD4_TCELL_DN;GSE11924_TFH_VS_TH2_CD4_TCELL_DN;GSE18791_CTRL_VS_NEWCASTLE_VIRUS_DC_16H_UP;GSE22886_CD8_TCELL_VS_BCELL_NAIVE_UP;G…	Alternativesplicing;Completeproteome;Mitochondrion;Polymorphism;Referenceproteome;Transitpeptide;tRNAprocessing		8	8	8	24.9	24.9	24.9	65.485	0	78.213
-0.051993	NaN	NaN	0.210583	NaN	NaN	0.484177	0.181759	-0.1074	-0.386782	-1.07109	-0.270123	-0.0356321	-0.146514	-0.512724	NaN	-0.277525	-0.0125876	NaN	NaN	0.674188	-0.158947	NaN	-0.302934	NaN	NaN	-0.811985	-0.656091	0.597717	-0.051993	-0.270123	0.21813	0.234274	activation of immune response;activation of innate immune response;anatomical structure development;anatomical structure morphogenesis;antigen receptor-mediated signaling pathway;biological regulation;body fluid secretion;cell differentiation;cell proliferation;cell surface receptor linked signaling pathway;cellular developmental process;cellular macromolecule metabolic process;cellular metabolic…	adenyl nucleotide binding;adenyl ribonucleotide binding;ATP binding;binding;catalytic activity;identical protein binding;IkappaB kinase activity;kinase activity;nucleotide binding;phosphotransferase activity, alcohol group as acceptor;protein binding;protein dimerization activity;protein heterodimerization activity;protein homodimerization activity;protein kinase activity;protein serine/threonine…	CD40 receptor complex;cell part;cytoplasm;cytoplasmic part;cytosol;cytosolic part;IkappaB kinase complex;internal side of plasma membrane;intracellular membrane-bounded organelle;intracellular organelle;intracellular organelle part;intracellular part;macromolecular complex;membrane part;membrane-bounded organelle;nuclear part;nucleoplasm;organelle;organelle part;plasma membrane part;protein compl…	Acute myeloid leukemia;Adipocytokine signaling pathway;Apoptosis;B cell receptor signaling pathway;Chagas disease (American trypanosomiasis);Chemokine signaling pathway;Chronic myeloid leukemia;Cytosolic DNA-sensing pathway;Epithelial cell signaling in Helicobacter pylori infection;Hepatitis C;MAPK signaling pathway;Measles;NOD-like receptor signaling pathway;Osteoclast differentiation;Pancreatic…	IKKbetaNEMObind;Pkinase	AATGTGA,MIR-23A,MIR-23B;AMUNDSON_GENOTOXIC_SIGNATURE;ANATOMICAL_STRUCTURE_DEVELOPMENT;ANATOMICAL_STRUCTURE_MORPHOGENESIS;BIOCARTA_41BB_PATHWAY;BIOCARTA_AKT_PATHWAY;BIOCARTA_CD40_PATHWAY;BIOCARTA_DEATH_PATHWAY;BIOCARTA_HIVNEF_PATHWAY;BIOCARTA_IL1R_PATHWAY;BIOCARTA_KERATINOCYTE_PATHWAY;BIOCARTA_MAPK_PATHWAY;BIOCARTA_NFKB_PATHWAY;BIOCARTA_NTHI_PATHWAY;BIOCARTA_RACCYCD_PATHWAY;BIOCARTA_RAS_PATHWAY;BI…	3D-structure;Acetylation;ATP-binding;Completeproteome;Cytoplasm;Directproteinsequencing;Kinase;Nucleotide-binding;Nucleus;Phosphoprotein;Polymorphism;Referenceproteome;Serine/threonine-proteinkinase;Transferase	BCL10-CHUK-BCL10-IKBKB complex;CASP8-CHUK-IKBKB-MALT1-BCL10 complex;CHUK-ERC1-IKBKB-IKBKG;CHUK-IKBKB-IKBKG complex;CHUK-IKBKB-MAP3K14 complex;CHUK-IQGAP2-AKAP8L-RELA-TNIP2 complex;CHUK-NFKB2-REL-IKBKG-SPAG9-NFKB1-NFKBIE-COPB2-TNIP1-NFKBIA-RELA-TNIP2 complex;I-kappa-B kinase (IKK) complex;IkappaB kinase complex (IKBKB, CHUK, IKBKAP, NFKBIA, RELA, MAP3K14);IKBKG-CHUK complex;IKKA-IKKB complex;IKK-a…	8	7	7	11.9	10.9	10.9	84.639	0	7.9606
-0.258704	-0.87498	0.0607614	-0.879519	-1.0779	-0.773281	-0.212916	-0.950912	-0.381609	-1.29849	0.50551	0.0445804	-0.680688	-0.679714	-1.07334	-0.905568	-1.19696	-0.782409	-0.294742	-0.743246	0.526817	-0.279931	-0.438836	-1.41667	-1.08353	-0.0188329	0.193464	-0.906741	0.946042	-0.773281	-0.680688	-0.0925922	0.376388	catabolic process;cellular catabolic process;cellular macromolecule catabolic process;cellular macromolecule metabolic process;cellular metabolic process;cellular nitrogen compound metabolic process;cellular process;deadenylation-dependent decapping of nuclear-transcribed mRNA;exonucleolytic nuclear-transcribed mRNA catabolic process involved in deadenylation-dependent decay;gene expression;histo…	binding;nucleic acid binding;RNA binding;RNA cap binding	cell part;cytoplasm;cytoplasmic mRNA processing body;cytoplasmic part;cytosol;intracellular membrane-bounded organelle;intracellular non-membrane-bounded organelle;intracellular organelle;intracellular part;macromolecular complex;membrane-bounded organelle;non-membrane-bounded organelle;nucleus;organelle;ribonucleoprotein complex;RNA granule	RNA degradation	LSM	ACEVEDO_LIVER_CANCER_UP;AGUIRRE_PANCREATIC_CANCER_COPY_NUMBER_UP;BAE_BRCA1_TARGETS_UP;BENPORATH_MYC_MAX_TARGETS;BIOPOLYMER_METABOLIC_PROCESS;BRUINS_UVC_RESPONSE_EARLY_LATE;CACTGTG,MIR-128A,MIR-128B;chr8p11;CTGCAGY_UNKNOWN;CTTTGT_V$LEF1_Q2;DANG_BOUND_BY_MYC;DIAZ_CHRONIC_MEYLOGENOUS_LEUKEMIA_UP;DING_LUNG_CANCER_EXPRESSION_BY_COPY_NUMBER;GATTGGY_V$NFY_Q6_01;GGGCGGR_V$SP1_Q6;GSE14308_TH2_VS_TH1_UP;GS…	Completeproteome;mRNAprocessing;mRNAsplicing;Nucleus;Referenceproteome;Ribonucleoprotein;RNA-binding	LSm1-7 complex	4	4	4	34.6	34.6	34.6	15.179	0	19.008
2.87822	2.75372	3.24576	2.49373	3.37401	0.450825	2.72283	3.06647	1.20488	NaN	0.89696	2.72899	2.58323	1.88043	1.74086	2.00095	3.18961	2.0016	2.44444	1.72872	2.93683	0.847945	3.06222	3.29835	NaN	3.05823	NaN	NaN	0.829129	2.73827	2.51384	0.224436	0.228265	activation of immune response;antigen receptor-mediated signaling pathway;biological regulation;cell surface receptor linked signaling pathway;cellular macromolecule metabolic process;cellular metabolic process;cellular process;cellular protein metabolic process;cellular response to stimulus;establishment of localization;establishment of localization in cell;establishment of protein localization;…	binding;protein binding;receptor binding	actin cytoskeleton;cell part;cytoplasmic part;cytoskeleton;cytosol;intracellular membrane-bounded organelle;intracellular non-membrane-bounded organelle;intracellular organelle;intracellular part;membrane-bounded organelle;non-membrane-bounded organelle;nucleus;organelle		hSH3;SH3_2	ACEVEDO_LIVER_CANCER_WITH_H3K9ME3_UP;ACEVEDO_METHYLATED_IN_LIVER_CANCER_DN;ACTIN_CYTOSKELETON;AFFAR_YY1_TARGETS_UP;BIOPOLYMER_METABOLIC_PROCESS;BIOPOLYMER_MODIFICATION;BOYLAN_MULTIPLE_MYELOMA_C_D_DN;BOYLAN_MULTIPLE_MYELOMA_PCA1_UP;BROWNE_HCMV_INFECTION_2HR_UP;CELLULAR_LOCALIZATION;CELLULAR_MACROMOLECULE_METABOLIC_PROCESS;CELLULAR_PROTEIN_METABOLIC_PROCESS;CHIARETTI_T_ALL_REFRACTORY_TO_THERAPY;chr…	3D-structure;Acetylation;Alternativesplicing;Coiledcoil;Completeproteome;Cytoplasm;Directproteinsequencing;Nucleus;Phosphoprotein;Polymorphism;Referenceproteome;SH3domain	FYB-CARMA1-BCL-10-MALT1 complex	22	22	22	38.1	38.1	38.1	90.605	0	137.62
-0.323029	-0.211435	-1.31428	0.0818037	0.173915	0.0899645	-0.686845	-0.434689	0.236148	-0.652675	NaN	-0.0753834	-0.570357	-0.448502	0.0733089	-0.0887586	-0.189064	-0.395198	0.0816791	-0.501114	-0.199827	-1.04164	-0.658317	-0.40845	-0.65836	0.125684	-1.66463	-0.122787	0.63118	-0.267232	-0.395198	0.127966	0.328977	adult behavior;adult locomotory behavior;adult walking behavior;alcohol metabolic process;autophagy;behavior;bile acid metabolic process;biological regulation;carbohydrate metabolic process;carboxylic acid metabolic process;catabolic process;cellular carbohydrate metabolic process;cellular catabolic process;cellular component organization;cellular component organization or biogenesis;cellular ket…	binding;cholesterol binding;hedgehog receptor activity;lipid binding;lipid transporter activity;molecular transducer activity;receptor activity;signal transducer activity;signaling receptor activity;steroid binding;sterol binding;sterol transporter activity;substrate-specific transporter activity;transmembrane signaling receptor activity;transporter activity	cell part;cytoplasmic part;endoplasmic reticulum;endosomal part;endosome membrane;envelope;extracellular membrane-bounded organelle;extracellular organelle;extracellular region;extracellular region part;extracellular vesicular exosome;Golgi apparatus;integral to membrane;integral to plasma membrane;intracellular membrane-bounded organelle;intracellular organelle;intracellular organelle part;intra…	Lysosome	Patched	ACEVEDO_LIVER_CANCER_UP;ACEVEDO_LIVER_TUMOR_VS_NORMAL_ADJACENT_TISSUE_UP;AGUIRRE_PANCREATIC_CANCER_COPY_NUMBER_UP;ASTON_MAJOR_DEPRESSIVE_DISORDER_DN;BILE_ACID_METABOLIC_PROCESS;BLALOCK_ALZHEIMERS_DISEASE_UP;BLUM_RESPONSE_TO_SALIRASIB_UP;BOYAULT_LIVER_CANCER_SUBCLASS_G23_UP;BROWN_MYELOID_CELL_DEVELOPMENT_UP;BRUINS_UVC_RESPONSE_LATE;BUYTAERT_PHOTODYNAMIC_THERAPY_STRESS_UP;CAGTATT,MIR-200B,MIR-200C,…	3D-structure;Alternativesplicing;Cholesterolmetabolism;Completeproteome;Diseasemutation;Disulfidebond;Endosome;Glycoprotein;Lipidmetabolism;Lysosome;Membrane;Niemann-Pickdisease;Polymorphism;Referenceproteome;Signal;Steroidmetabolism;Sterolmetabolism;Transmembrane;Transmembranehelix		11	11	11	11.9	11.9	11.9	142.17	0	35.411
0.0630883	NaN	NaN	0.525785	0.501829	0.292001	-0.959343	-0.229651	0.180019	NaN	0.622475	-0.317208	-0.786728	-1.33108	-0.19838	0.0508141	0.0401153	-0.084914	0.51141	0.0712151	0.63517	-0.762125	-0.418416	0.033665	-0.085172	NaN	-1.6342	0.011842	0.119589	0.23601	-0.085043	0.321053	0.14758	acylglycerol biosynthetic process;acylglycerol metabolic process;anatomical structure development;biological regulation;biosynthetic process;carboxylic acid biosynthetic process;carboxylic acid metabolic process;CDP-diacylglycerol biosynthetic process;CDP-diacylglycerol metabolic process;cellular biosynthetic process;cellular ketone metabolic process;cellular lipid metabolic process;cellular meta…	1-acylglycerol-3-phosphate O-acyltransferase activity;acylglycerol O-acyltransferase activity;catalytic activity;O-acyltransferase activity;transferase activity;transferase activity, transferring acyl groups;transferase activity, transferring acyl groups other than amino-acyl groups	cell part;cytoplasmic part;endoplasmic reticulum;endoplasmic reticulum membrane;endoplasmic reticulum part;integral to membrane;intracellular membrane-bounded organelle;intracellular organelle;intracellular organelle part;intracellular part;intrinsic to membrane;membrane;membrane part;membrane-bounded organelle;organelle;organelle membrane;organelle part	Fat digestion and absorption;Glycerolipid metabolism;Glycerophospholipid metabolism	Acyltransferase	ACEVEDO_LIVER_CANCER_DN;ACEVEDO_NORMAL_TISSUE_ADJACENT_TO_LIVER_TUMOR_DN;BERTUCCI_MEDULLARY_VS_DUCTAL_BREAST_CANCER_DN;BIOSYNTHETIC_PROCESS;BLALOCK_ALZHEIMERS_DISEASE_UP;BOYAULT_LIVER_CANCER_SUBCLASS_G56_DN;CAIRO_HEPATOBLASTOMA_DN;CARBOXYLIC_ACID_METABOLIC_PROCESS;CELLULAR_BIOSYNTHETIC_PROCESS;CELLULAR_LIPID_METABOLIC_PROCESS;chr9q34;CYTOPLASM;CYTOPLASMIC_PART;DACOSTA_UV_RESPONSE_VIA_ERCC3_UP;DOD…	Acyltransferase;Alternativesplicing;Completeproteome;Congenitalgeneralizedlipodystrophy;Diabetesmellitus;Diseasemutation;Endoplasmicreticulum;Lipidbiosynthesis;Lipidmetabolism;Membrane;Phospholipidbiosynthesis;Phospholipidmetabolism;Referenceproteome;Signal;Transferase;Transmembrane;Transmembranehelix		8	8	8	56.1	56.1	56.1	30.914	0	102.7
0.464508	-0.95587	-1.02359	0.687919	0.627027	-0.822799	-1.42215	-0.679756	-0.759789	-1.35113	-0.473837	-1.78343	-1.96899	-1.4317	-0.392773	-0.293438	-0.595281	-0.526582	-0.329816	-0.583332	-0.3553	-1.51126	NaN	-0.316725	-1.41944	-1.62578	-1.18194	-0.0828242	0.190147	-0.759789	-0.589307	-0.170483	0.265878	biosynthetic process;carboxylic acid biosynthetic process;carboxylic acid metabolic process;cellular biosynthetic process;cellular ketone metabolic process;cellular lipid metabolic process;cellular metabolic process;cellular process;fatty acid biosynthetic process;fatty acid metabolic process;lipid biosynthetic process;lipid metabolic process;membrane lipid biosynthetic process;membrane lipid met…	catalytic activity;electron carrier activity;oxidoreductase activity;oxidoreductase activity, acting on paired donors, with incorporation or reduction of molecular oxygen;sphingolipid delta-4 desaturase activity	cell part;cytoplasmic part;endoplasmic reticulum;endoplasmic reticulum membrane;endoplasmic reticulum part;integral to membrane;integral to plasma membrane;intracellular membrane-bounded organelle;intracellular organelle;intracellular organelle part;intracellular part;intrinsic to membrane;intrinsic to plasma membrane;membrane;membrane part;membrane-bounded organelle;mitochondrion;organelle;organ…	Sphingolipid metabolism	FA_desaturase;Lipid_DES	ACEVEDO_LIVER_TUMOR_VS_NORMAL_ADJACENT_TISSUE_UP;AIYAR_COBRA1_TARGETS_UP;BENPORATH_MYC_MAX_TARGETS;BIOSYNTHETIC_PROCESS;BLALOCK_ALZHEIMERS_DISEASE_DN;BOYAULT_LIVER_CANCER_SUBCLASS_G2;BROWN_MYELOID_CELL_DEVELOPMENT_UP;BRUINS_UVC_RESPONSE_VIA_TP53_GROUP_A;CARBOXYLIC_ACID_METABOLIC_PROCESS;CELL_FRACTION;CELLULAR_BIOSYNTHETIC_PROCESS;CELLULAR_LIPID_METABOLIC_PROCESS;CHANG_IMMORTALIZED_BY_HPV31_DN;chr…	Completeproteome;Endoplasmicreticulum;Fattyacidbiosynthesis;Fattyacidmetabolism;Lipidbiosynthesis;Lipidmetabolism;Lipoprotein;Membrane;Mitochondrion;Myristate;Oxidoreductase;Phosphoprotein;Referenceproteome;Transmembrane;Transmembranehelix		5	5	5	18.9	18.9	18.9	37.866	0	33.419
-1.37975	-0.114095	-0.0709201	0.925471	0.756836	0.242595	0.089344	0.166312	0.35331	0.0831179	-0.17897	0.171522	0.331006	0.311674	0.487418	0.568084	1.05736	0.856213	0.87178	0.637195	0.321462	-1.24075	-0.562934	0.712465	0.560551	-0.175668	-0.37737	0.876467	0.313852	0.089344	0.487418	-0.398074	0.0627442	cellular component organization;cellular component organization or biogenesis;cellular membrane organization;cellular process;endocytosis;establishment of localization;establishment of localization in cell;establishment of protein localization;exocytosis;Golgi vesicle transport;intracellular transport;membrane invagination;membrane organization;post-Golgi vesicle-mediated transport;protein transp…		cell part;clathrin coated vesicle membrane;clathrin-coated vesicle;coated vesicle;coated vesicle membrane;cytoplasmic membrane-bounded vesicle;cytoplasmic part;cytoplasmic vesicle;cytoplasmic vesicle membrane;cytoplasmic vesicle part;endosomal part;endosome membrane;Golgi apparatus part;integral to membrane;intracellular membrane-bounded organelle;intracellular organelle;intracellular organelle p…		SCAMP	ACTGAAA,MIR-30A-3P,MIR-30E-3P;ATCATGA,MIR-433;BASAKI_YBX1_TARGETS_DN;BEGUM_TARGETS_OF_PAX3_FOXO1_FUSION_UP;BERNARD_PPAPDC1B_TARGETS_DN;BLALOCK_ALZHEIMERS_DISEASE_DN;BONOME_OVARIAN_CANCER_SURVIVAL_SUBOPTIMAL_DEBULKING;BOYLAN_MULTIPLE_MYELOMA_C_D_DN;CAGTATT,MIR-200B,MIR-200C,MIR-429;CELLULAR_LOCALIZATION;chr5q13;DACOSTA_UV_RESPONSE_VIA_ERCC3_DN;DANG_REGULATED_BY_MYC_DN;DAVICIONI_MOLECULAR_ARMS_VS_E…	Acetylation;Alternativesplicing;Completeproteome;Endosome;Golgiapparatus;Membrane;Proteintransport;Referenceproteome;Transmembrane;Transmembranehelix;Transport	SCAMP1-SCAMP2 complex;SCAMP1-SCAMP2-SCAMP3 complex	10	10	10	41.1	41.1	41.1	37.92	0	132.03
1.15256	0.432266	0.8079	1.54997	1.38101	0.670952	0.654605	1.06927	1.28756	-0.37404	0.771887	0.530831	0.612184	0.239763	0.631796	0.684529	0.986422	1.03481	1.46049	1.17337	0.520923	0.774954	0.348038	0.99559	-0.452163	0.274163	-0.0799799	0.462773	0.210769	0.8079	0.612184	0.195716	0.256326	cellular process;establishment of localization;establishment of localization in cell;establishment of protein localization;Golgi vesicle transport;intracellular transport;post-Golgi vesicle-mediated transport;protein transport;transport;vesicle-mediated transport		cell part;cytoplasmic membrane-bounded vesicle;cytoplasmic part;cytoplasmic vesicle;endosomal part;endosome membrane;extracellular membrane-bounded organelle;extracellular organelle;extracellular region part;extracellular vesicular exosome;Golgi apparatus;Golgi apparatus part;Golgi membrane;integral to membrane;intracellular membrane-bounded organelle;intracellular organelle;intracellular organel…		SCAMP	AMUNDSON_GENOTOXIC_SIGNATURE;BLALOCK_ALZHEIMERS_DISEASE_UP;BLUM_RESPONSE_TO_SALIRASIB_UP;CAGGTG_V$E12_Q6;CELLULAR_LOCALIZATION;CHARAFE_BREAST_CANCER_LUMINAL_VS_MESENCHYMAL_UP;chr15q23;COLDREN_GEFITINIB_RESISTANCE_DN;DODD_NASOPHARYNGEAL_CARCINOMA_UP;ESTABLISHMENT_OF_CELLULAR_LOCALIZATION;ESTABLISHMENT_OF_LOCALIZATION;GCM_DDX11;GCM_ING1;GCM_NF2;GCM_USP6;GOBERT_OLIGODENDROCYTE_DIFFERENTIATION_DN;GOL…	Completeproteome;Endosome;Golgiapparatus;Membrane;Phosphoprotein;Proteintransport;Referenceproteome;Transmembrane;Transmembranehelix;Transport	SCAMP1-SCAMP2 complex;SCAMP1-SCAMP2-SCAMP3 complex	10	10	10	21	21	21	36.648	0	227.64
1.02502	-0.154841	1.00559	-0.34809	0.399095	-1.30526	0.879007	0.366382	-0.799833	-0.650464	-0.324888	0.358954	0.460686	-0.311437	-0.690902	-0.827772	-0.103684	-0.211145	-0.390757	-0.333638	1.19629	0.216642	-0.0844521	-0.32692	-0.971177	1.16579	-0.674307	-0.893433	0.601631	-0.154841	-0.311437	0.156595	0.297255	actin cytoskeleton organization;actin filament organization;actin filament-based process;actin nucleation;Arp2/3 complex-mediated actin nucleation;biological regulation;cellular component movement;cellular component organization;cellular component organization at cellular level;cellular component organization or biogenesis;cellular component organization or biogenesis at cellular level;cellular p…	structural constituent of cytoskeleton;structural molecule activity	actin cytoskeleton;adherens junction;anchoring junction;Arp2/3 protein complex;cell junction;cell part;cell-substrate adherens junction;cell-substrate junction;cytoplasm;cytoskeletal part;cytoskeleton;extracellular membrane-bounded organelle;extracellular organelle;extracellular region part;extracellular vesicular exosome;focal adhesion;intracellular non-membrane-bounded organelle;intracellular o…	Bacterial invasion of epithelial cells;Fc gamma R-mediated phagocytosis;Pathogenic Escherichia coli infection;Regulation of actin cytoskeleton;Shigellosis	WD40	ACEVEDO_FGFR1_TARGETS_IN_PROSTATE_CANCER_MODEL_UP;ACTIN_CYTOSKELETON;AGUIRRE_PANCREATIC_CANCER_COPY_NUMBER_UP;BIOCARTA_ACTINY_PATHWAY;BIOCARTA_CDC42RAC_PATHWAY;BIOCARTA_MPR_PATHWAY;BIOCARTA_RHO_PATHWAY;BIOCARTA_SALMONELLA_PATHWAY;BLALOCK_ALZHEIMERS_DISEASE_INCIPIENT_UP;BLALOCK_ALZHEIMERS_DISEASE_UP;CHEN_METABOLIC_SYNDROM_NETWORK;chr7q;CYTOSKELETAL_PART;CYTOSKELETON;GNF2_CASP1;GNF2_FGR;GNF2_MYD88;…	Acetylation;Actin-binding;Completeproteome;Cytoplasm;Cytoskeleton;Directproteinsequencing;Polymorphism;Referenceproteome;Repeat;WDrepeat	Arp2/3 protein complex	32	32	30	77.2	77.2	70.4	40.949	0	323.31
1.39043	-0.0827838	1.18035	-0.252143	0.702281	-0.9178	1.02665	0.49235	-0.644426	-0.311074	0.0564973	0.804089	0.564635	-0.156135	-0.557544	-0.658615	0.000914528	-0.0406467	-0.206026	-0.226174	1.29403	0.366564	-0.0418327	-0.0675816	-0.725507	1.1236	-0.469239	-0.614404	0.44088	0.0564973	-0.0675816	0.124079	0.333388	actin cytoskeleton organization;actin filament organization;actin filament-based process;actin nucleation;Arp2/3 complex-mediated actin nucleation;axon guidance;biological regulation;cell surface receptor linked signaling pathway;cellular component movement;cellular component organization;cellular component organization at cellular level;cellular component organization or biogenesis;cellular comp…	structural constituent of cytoskeleton;structural molecule activity	actin cytoskeleton;adherens junction;anchoring junction;Arp2/3 protein complex;cell junction;cell leading edge;cell part;cell projection;cell-substrate adherens junction;cell-substrate junction;cytoplasm;cytoplasmic part;cytoskeletal part;cytoskeleton;cytosol;endosome;extracellular membrane-bounded organelle;extracellular organelle;extracellular region part;extracellular vesicular exosome;focal a…	Bacterial invasion of epithelial cells;Fc gamma R-mediated phagocytosis;Pathogenic Escherichia coli infection;Regulation of actin cytoskeleton;Shigellosis	P34-Arc	AAAYRNCTG_UNKNOWN;AACTTT_UNKNOWN;ACTIN_CYTOSKELETON;BANDRES_RESPONSE_TO_CARMUSTIN_MGMT_24HR_DN;BANDRES_RESPONSE_TO_CARMUSTIN_MGMT_48HR_DN;BCAT_BILD_ET_AL_DN;BIOCARTA_ACTINY_PATHWAY;BIOCARTA_CDC42RAC_PATHWAY;BIOCARTA_MPR_PATHWAY;BIOCARTA_RHO_PATHWAY;BIOCARTA_SALMONELLA_PATHWAY;BLALOCK_ALZHEIMERS_DISEASE_DN;BONOME_OVARIAN_CANCER_SURVIVAL_OPTIMAL_DEBULKING;CHARAFE_BREAST_CANCER_LUMINAL_VS_BASAL_DN;C…	Acetylation;Actin-binding;Celljunction;Cellprojection;Completeproteome;Cytoplasm;Cytoskeleton;Directproteinsequencing;Referenceproteome;Synapse;Synaptosome	Arp2/3 protein complex	41	41	41	93	93	93	34.333	0	323.31
1.10871	-0.127587	1.12188	-0.255598	0.640339	-0.913362	0.985604	0.415434	-0.665022	-0.210678	0.0889788	0.765826	0.607807	-0.169277	-0.428596	-0.831892	0.00891224	0.0870281	-0.262885	-0.222187	1.28052	0.45919	0.206345	-0.0583735	-0.886547	1.13692	-0.314387	-0.58923	0.56809	0.0889788	-0.0583735	0.147352	0.307344	actin cytoskeleton organization;actin filament organization;actin filament-based process;actin nucleation;Arp2/3 complex-mediated actin nucleation;axon guidance;biological regulation;cell surface receptor linked signaling pathway;cellular component movement;cellular component organization;cellular component organization at cellular level;cellular component organization or biogenesis;cellular comp…	structural constituent of cytoskeleton;structural molecule activity	actin cytoskeleton;adherens junction;anchoring junction;Arp2/3 protein complex;cell junction;cell part;cell projection;cell-substrate adherens junction;cell-substrate junction;cytoplasmic part;cytoskeletal part;cytoskeleton;cytosol;extracellular membrane-bounded organelle;extracellular organelle;extracellular region part;extracellular vesicular exosome;focal adhesion;intracellular non-membrane-bo…	Bacterial invasion of epithelial cells;Fc gamma R-mediated phagocytosis;Pathogenic Escherichia coli infection;Regulation of actin cytoskeleton;Shigellosis	P21-Arc	ACTIN_CYTOSKELETON;BERNARD_PPAPDC1B_TARGETS_UP;BIOCARTA_ACTINY_PATHWAY;BIOCARTA_CDC42RAC_PATHWAY;BIOCARTA_MPR_PATHWAY;BIOCARTA_RHO_PATHWAY;BIOCARTA_SALMONELLA_PATHWAY;BLALOCK_ALZHEIMERS_DISEASE_DN;chr12q24;CRX_NRL_DN.V1_DN;CYTOSKELETAL_PART;CYTOSKELETON;DAIRKEE_TERT_TARGETS_UP;DIAZ_CHRONIC_MEYLOGENOUS_LEUKEMIA_UP;GNF2_BNIP2;GNF2_CASP4;GNF2_LYN;GNF2_MYD88;GNF2_PAK2;GNF2_PTPN6;GNF2_SELL;GNF2_STAT6;…	Acetylation;Actin-binding;Cellprojection;Completeproteome;Cytoplasm;Cytoskeleton;Directproteinsequencing;Phosphoprotein;Referenceproteome	Arp2/3 protein complex	17	17	17	85.4	85.4	85.4	20.546	0	134.81
-1.57271	0.268962	-1.83215	-1.20882	-1.31277	-0.137493	-1.92281	-0.566604	-0.920805	0.178834	0.586256	-1.25305	-0.161984	0.273316	-0.117748	-0.613514	-0.837789	-0.613752	-0.706869	0.365416	-1.28741	-0.345231	-0.68202	-0.622527	0.343984	-1.56789	0.667506	0.0510005	0.274143	-0.920805	-0.613514	-0.30729	0.120915	biological regulation;biosynthetic process;cellular biosynthetic process;cellular macromolecule biosynthetic process;cellular macromolecule metabolic process;cellular metabolic process;cellular nitrogen compound metabolic process;cellular process;defense response;gene expression;immune response;immune system process;innate immune response;macromolecule biosynthetic process;macromolecule metabolic…	binding;catalytic activity;DNA binding;DNA-directed RNA polymerase activity;nucleic acid binding;nucleotidyltransferase activity;RNA polymerase activity;transferase activity;transferase activity, transferring phosphorus-containing groups	cell part;cytoplasmic part;cytosol;DNA-directed RNA polymerase complex;DNA-directed RNA polymerase I complex;DNA-directed RNA polymerase III complex;intracellular organelle part;intracellular part;macromolecular complex;nuclear DNA-directed RNA polymerase complex;nuclear part;nucleolar part;nucleoplasm;nucleoplasm part;organelle part;protein complex;RNA polymerase complex	Cytosolic DNA-sensing pathway;Purine metabolism;Pyrimidine metabolism;RNA polymerase	RNA_pol_A_bac;RNA_pol_L	AMUNDSON_RESPONSE_TO_ARSENITE;BENPORATH_MYC_MAX_TARGETS;BILANGES_RAPAMYCIN_SENSITIVE_VIA_TSC1_AND_TSC2;BIOCARTA_ARF_PATHWAY;BIOPOLYMER_METABOLIC_PROCESS;BLALOCK_ALZHEIMERS_DISEASE_UP;BYSTRYKH_HEMATOPOIESIS_STEM_CELL_QTL_TRANS;CAIRO_HEPATOBLASTOMA_CLASSES_UP;chr6p21;DIAZ_CHRONIC_MEYLOGENOUS_LEUKEMIA_UP;DNA_DIRECTED_RNA_POLYMERASE_COMPLEX;FLECHNER_PBL_KIDNEY_TRANSPLANT_REJECTED_VS_OK_UP;GARY_CD5_TA…	Acetylation;Alternativesplicing;Completeproteome;Directproteinsequencing;Diseasemutation;DNA-directedRNApolymerase;Nucleus;Referenceproteome;Transcription		16	16	16	66.8	66.8	66.8	39.249	0	192.1
1.92084	NaN	2.11144	2.65697	3.28291	0.87338	0.9586	0.922781	2.58474	NaN	0.299124	1.25204	0.607395	NaN	1.00521	1.46919	0.77025	0.521126	1.98023	-0.604996	1.88306	0.25378	NaN	0.64606	0.272712	NaN	0.0134955	0.51738	0.0253694	1.92084	0.626727	1.29412	2.14406e-05	acute inflammatory response;acute-phase response;apoptosis;biological regulation;biosynthetic process;cell activation;cell death;cellular biosynthetic process;cellular component organization;cellular component organization or biogenesis;cellular lipid metabolic process;cellular membrane organization;cellular metabolic process;cellular process;death;defense response;defense response to virus;glyce…	binding;calcium ion binding;cation binding;CD4 receptor binding;DNA binding;enzyme binding;epidermal growth factor receptor binding;growth factor receptor binding;ion binding;lipid transporter activity;metal ion binding;nucleic acid binding;nucleic acid binding transcription factor activity;phospholipid scramblase activity;phospholipid transporter activity;protein binding;protein domain specific …	cell part;cytoplasmic part;cytosol;extracellular matrix;extracellular membrane-bounded organelle;extracellular organelle;extracellular region part;extracellular vesicular exosome;Golgi apparatus;integral to membrane;integral to plasma membrane;intracellular membrane-bounded organelle;intracellular non-membrane-bounded organelle;intracellular organelle;intracellular organelle part;intracellular pa…		Scramblase	ACEVEDO_FGFR1_TARGETS_IN_PROSTATE_CANCER_MODEL_UP;AKT_UP.V1_UP;AKT_UP_MTOR_DN.V1_UP;AMIT_EGF_RESPONSE_60_HELA;APPEL_IMATINIB_RESPONSE;BAELDE_DIABETIC_NEPHROPATHY_DN;BENNETT_SYSTEMIC_LUPUS_ERYTHEMATOSUS;BERENJENO_TRANSFORMED_BY_RHOA_UP;BOHN_PRIMARY_IMMUNODEFICIENCY_SYNDROM_DN;BONOME_OVARIAN_CANCER_SURVIVAL_OPTIMAL_DEBULKING;BORLAK_LIVER_CANCER_EGF_UP;BOYLAN_MULTIPLE_MYELOMA_C_D_DN;BOYLAN_MULTIPLE_…	3D-structure;Alternativesplicing;Antiviraldefense;Calcium;Cellmembrane;Completeproteome;Directproteinsequencing;DNA-binding;Lipoprotein;Membrane;Nucleus;Palmitate;Phosphoprotein;Polymorphism;Referenceproteome;Repeat;SH3-binding;Transmembrane;Transmembranehelix		7	7	7	36.3	36.3	36.3	26.825	0	73.003
-0.418671	0.37961	-0.330127	-0.427857	NaN	0.664526	0.124394	0.155171	-0.557618	0.224635	0.969584	-0.29526	-0.0553854	-0.0421251	0.239523	-0.270006	-0.62529	-0.584689	-0.20782	-0.443646	-0.845274	0.718685	-0.4451	-0.403113	0.709641	-0.777018	-0.0695436	0.387129	0.211674	0.139783	-0.270006	0.409789	0.0926678	biological regulation;biosynthetic process;calcium ion homeostasis;catabolic process;cation homeostasis;cellular biosynthetic process;cellular macromolecule biosynthetic process;cellular macromolecule metabolic process;cellular metabolic process;cellular nitrogen compound metabolic process;cellular process;cellular protein metabolic process;cellular response to chemical stimulus;cellular response…	acid-amino acid ligase activity;binding;catalytic activity;cation binding;chromatin binding;DNA binding;estrogen response element binding;histone acetyl-lysine binding;histone binding;ion binding;kinase activity;ligase activity;ligase activity, forming carbon-nitrogen bonds;metal ion binding;nucleic acid binding;p53 binding;phosphotransferase activity, alcohol group as acceptor;protein binding;pr…	cell part;chromatin;chromosomal part;cytoplasmic part;cytosol;euchromatin;intracellular membrane-bounded organelle;intracellular organelle;intracellular organelle part;intracellular part;membrane-bounded organelle;nuclear chromatin;nuclear chromosome part;nuclear euchromatin;nuclear part;nucleoplasm;nucleus;organelle;organelle part;perichromatin fibrils		Bromodomain;PHD;zf-B_box	AAAGACA,MIR-511;BENPORATH_ES_1;BENPORATH_MYC_MAX_TARGETS;BENPORATH_NANOG_TARGETS;BENPORATH_NOS_TARGETS;BENPORATH_OCT4_TARGETS;BENPORATH_SOX2_TARGETS;BIOPOLYMER_METABOLIC_PROCESS;BLALOCK_ALZHEIMERS_DISEASE_UP;chr7q32;COLIN_PILOCYTIC_ASTROCYTOMA_VS_GLIOBLASTOMA_DN;CREIGHTON_ENDOCRINE_THERAPY_RESISTANCE_2;CTTTGT_V$LEF1_Q2;DACOSTA_UV_RESPONSE_VIA_ERCC3_DN;DACOSTA_UV_RESPONSE_VIA_ERCC3_TTD_DN;DODD_NAS…	3D-structure;Alternativesplicing;Bromodomain;Chromosomalrearrangement;Coiledcoil;Completeproteome;Cytoplasm;Directproteinsequencing;DNA-binding;Isopeptidebond;Ligase;Metal-binding;Nucleus;Phosphoprotein;Polymorphism;Referenceproteome;Repeat;Repressor;Transcription;Transcriptionregulation;Tumorsuppressor;Ublconjugation;Ublconjugationpathway;Zinc;Zinc-finger		24	24	24	43.9	43.9	43.9	113.02	0	323.31
0.581127	0.954305	-0.324175	0.574872	0.461749	0.263482	0.059126	0.344898	0.299001	1.0741	1.14438	0.152163	0.265252	0.282385	1.0167	0.780352	0.734628	0.814817	0.868567	0.589099	-0.531338	-0.374111	0.559404	0.534104	0.876413	0.0557718	-0.221056	0.754573	0.681681	0.461749	0.559404	-0.0976553	0.368755	biological regulation;cellular process;cellular response to chemical stimulus;cellular response to endogenous stimulus;cellular response to hormone stimulus;cellular response to organic substance;cellular response to steroid hormone stimulus;cellular response to stimulus;hormone-mediated signaling pathway;regulation of biological process;regulation of cellular process;response to chemical stimulu…	binding;cation binding;heme binding;ion binding;iron ion binding;ligand-dependent nuclear receptor activity;lipid binding;metal ion binding;molecular transducer activity;receptor activity;signal transducer activity;signaling receptor activity;steroid binding;steroid hormone receptor activity;tetrapyrrole binding;transition metal ion binding	cell part;endomembrane system;integral to membrane;intrinsic to membrane;membrane;membrane part		Cyt-b5	AACTTT_UNKNOWN;ACCAAAG,MIR-9;ACEVEDO_LIVER_CANCER_DN;ACEVEDO_NORMAL_TISSUE_ADJACENT_TO_LIVER_TUMOR_DN;ATGTACA,MIR-493;BUYTAERT_PHOTODYNAMIC_THERAPY_STRESS_DN;CAGTGTT,MIR-141,MIR-200A;CCTGCTG,MIR-214;chr4q26;CHUNG_BLISTER_CYTOTOXICITY_UP;DAUER_STAT3_TARGETS_DN;DAZARD_RESPONSE_TO_UV_SCC_DN;DEURIG_T_CELL_PROLYMPHOCYTIC_LEUKEMIA_DN;DIAZ_CHRONIC_MEYLOGENOUS_LEUKEMIA_UP;ENK_UV_RESPONSE_KERATINOCYTE_DN;…	Alternativesplicing;Completeproteome;Lipid-binding;Membrane;Phosphoprotein;Receptor;Referenceproteome;Steroid-binding;Transmembrane;Transmembranehelix		14	14	13	56.5	56.5	56.5	23.818	0	320.12
NaN	0.159936	-1.53671	0.435063	NaN	NaN	NaN	-0.738378	-0.128522	-0.149774	0.130555	NaN	-0.158376	NaN	0.904704	-0.0893874	-0.803066	-0.303825	0.155413	-0.333913	NaN	NaN	NaN	NaN	0.23729	NaN	-0.292236	0.104844	0.501388	-0.128522	-0.123882	-0.00464037	0.488895	cell cycle phase;cell cycle process;cell division;cellular component organization;cellular component organization at cellular level;cellular component organization or biogenesis;cellular component organization or biogenesis at cellular level;cellular process;centrosome cycle;centrosome organization;microtubule organizing center organization;mitosis;nuclear division;organelle fission;organelle org…	binding;calcium ion binding;cation binding;ion binding;metal ion binding	cell part;centriole;centrosome;cytoplasmic part;cytoskeletal part;intracellular non-membrane-bounded organelle;intracellular organelle;intracellular organelle part;intracellular part;microtubule organizing center;microtubule organizing center part;non-membrane-bounded organelle;nuclear part;nucleolus;organelle;organelle part		EF-hand_7	BENPORATH_NANOG_TARGETS;BENPORATH_SOX2_TARGETS;CELL_CYCLE_GO_0007049;CELL_CYCLE_PROCESS;CENTROSOME;CENTROSOME_CYCLE;CENTROSOME_ORGANIZATION_AND_BIOGENESIS;chr5q14;CONCANNON_APOPTOSIS_BY_EPOXOMICIN_DN;CYTOPLASM;CYTOPLASMIC_PART;CYTOSKELETAL_PART;CYTOSKELETON;DEBIASI_APOPTOSIS_BY_REOVIRUS_INFECTION_UP;DIAZ_CHRONIC_MEYLOGENOUS_LEUKEMIA_UP;ENK_UV_RESPONSE_KERATINOCYTE_DN;ERB2_UP.V1_DN;FEVR_CTNNB1_TAR…	Calcium;Cellcycle;Celldivision;Completeproteome;Cytoplasm;Cytoskeleton;Metal-binding;Mitosis;Nucleus;Polymorphism;Referenceproteome;Repeat		4	4	4	34.1	34.1	34.1	19.55	0	13.167
-1.40252	-0.914448	-0.737822	-1.30664	-1.49051	-1.25059	-0.680801	-1.60051	0.3049	-1.30115	-1.09323	-0.00154653	-0.840706	-0.947325	-0.898949	-1.57398	-1.45729	-1.22525	-1.33884	-1.35633	-0.408807	-0.486756	-0.759991	-1.50515	-1.12053	-0.520609	-0.704154	-1.44012	0.734621	-1.25059	-0.947325	-0.30326	0.124176	cellular component assembly;cellular component assembly at cellular level;cellular component organization;cellular component organization at cellular level;cellular component organization or biogenesis;cellular component organization or biogenesis at cellular level;cellular macromolecular complex assembly;cellular macromolecular complex subunit organization;cellular macromolecule metabolic proces…	binding;chaperone binding;protein binding;unfolded protein binding	cell part;cytoplasm;cytoplasmic part;cytosolic part;intracellular part;macromolecular complex;prefoldin complex;protein complex		Prefoldin_2	ACEVEDO_LIVER_TUMOR_VS_NORMAL_ADJACENT_TISSUE_UP;BERENJENO_TRANSFORMED_BY_RHOA_UP;CACGTG_V$MYC_Q2;CHEOK_RESPONSE_TO_MERCAPTOPURINE_AND_HD_MTX_DN;chr6p21;DAIRKEE_TERT_TARGETS_UP;DANG_BOUND_BY_MYC;DAZARD_RESPONSE_TO_UV_SCC_UP;GCNP_SHH_UP_LATE.V1_UP;GRADE_COLON_CANCER_UP;GSE10239_MEMORY_VS_DAY4.5_EFF_CD8_TCELL_UP;GSE1460_NAIVE_CD4_TCELL_ADULT_BLOOD_VS_THYMIC_STROMAL_CELL_DN;GSE16522_ANTI_CD3CD28_STI…	Acetylation;Chaperone;Completeproteome;Referenceproteome	CCT:PFD complex;CCT:PFD complex, testis specific;Prefoldin;Prefoldin complex	15	15	15	79.1	79.1	79.1	14.582	0	108.2
-0.871686	0.285465	-1.23914	-0.560383	-0.768864	0.73106	-1.34887	0.203562	-0.346934	0.227966	-0.334616	-1.20112	-0.391557	-0.0356887	0.518243	0.216159	-0.305682	-0.459471	-0.149519	0.827778	-1.18133	-0.291935	-0.238707	-0.29504	0.329179	-1.39125	-0.257178	0.902205	0.526034	-0.346934	-0.257178	-0.0897556	0.380686	cellular macromolecule metabolic process;cellular metabolic process;cellular nitrogen compound metabolic process;cellular process;macromolecule metabolic process;maturation of SSU-rRNA;maturation of SSU-rRNA from tricistronic rRNA transcript (SSU-rRNA, 5.8S rRNA, LSU-rRNA);metabolic process;ncRNA metabolic process;ncRNA processing;nitrogen compound metabolic process;nucleic acid metabolic process…		90S preribosome;cell part;intracellular non-membrane-bounded organelle;intracellular organelle;intracellular organelle part;intracellular part;macromolecular complex;non-membrane-bounded organelle;nuclear part;nucleolus;organelle;organelle part;preribosome;ribonucleoprotein complex;small-subunit processome		BING4CT;WD40	BENPORATH_MYC_MAX_TARGETS;BHAT_ESR1_TARGETS_NOT_VIA_AKT1_UP;BHAT_ESR1_TARGETS_VIA_AKT1_UP;BOCHKIS_FOXA2_TARGETS;BYSTRYKH_HEMATOPOIESIS_STEM_CELL_QTL_TRANS;CACGTG_V$MYC_Q2;CAIRO_HEPATOBLASTOMA_CLASSES_UP;CASORELLI_ACUTE_PROMYELOCYTIC_LEUKEMIA_DN;chr6p21;DANG_BOUND_BY_MYC;DUTERTRE_ESTRADIOL_RESPONSE_6HR_UP;ESC_V6.5_UP_LATE.V1_DN;GNF2_APEX1;GOLDRATH_NAIVE_VS_EFF_CD8_TCELL_UP;GRAESSMANN_APOPTOSIS_BY_…	Completeproteome;Nucleus;Phosphoprotein;Polymorphism;Referenceproteome;Repeat;WDrepeat		18	18	18	38.7	38.7	38.7	68.07	0	101.52
-1.05032	-0.856091	-1.63651	-0.877947	-1.0528	-0.316132	-1.7619	-0.75381	-1.23568	-0.634153	-0.221875	-2.17378	-0.853373	-0.482271	-0.254385	-0.306906	-0.86088	-0.895632	-1.04983	-0.405842	-1.31952	-0.959238	-0.899715	-0.767458	-0.407182	-2.03538	-0.901908	-0.104188	0.686425	-0.877947	-0.86088	-0.0170676	0.494391	biological regulation;biosynthetic process;cellular biosynthetic process;cellular macromolecule biosynthetic process;cellular macromolecule metabolic process;cellular metabolic process;cellular nitrogen compound metabolic process;cellular process;macromolecule biosynthetic process;macromolecule metabolic process;metabolic process;negative regulation of biological process;negative regulation of bi…	binding;DNA binding;nucleic acid binding	cell part;cytoplasmic part;endoplasmic reticulum;intracellular membrane-bounded organelle;intracellular non-membrane-bounded organelle;intracellular organelle;intracellular organelle part;intracellular part;membrane-bounded organelle;non-membrane-bounded organelle;nuclear part;nucleolus;nucleus;organelle;organelle part		G-patch;R3H	CATTTCA,MIR-203;chrxq24;CTTTGTA,MIR-524;GEORGES_TARGETS_OF_MIR192_AND_MIR215;GREGORY_SYNTHETIC_LETHAL_WITH_IMATINIB;GSE10325_BCELL_VS_LUPUS_BCELL_UP;GSE10325_LUPUS_BCELL_VS_LUPUS_MYELOID_UP;GSE13411_IGM_MEMORY_BCELL_VS_PLASMA_CELL_UP;GSE13411_SWITCHED_MEMORY_BCELL_VS_PLASMA_CELL_UP;GSE13484_UNSTIM_VS_YF17D_VACCINE_STIM_PBMC_UP;GSE20366_EX_VIVO_VS_HOMEOSTATIC_CONVERSION_NAIVE_CD4_TCELL_UP;GSE2197_…	Alternativesplicing;Completeproteome;DNA-binding;Nucleus;Referenceproteome;Repressor;Transcription;Transcriptionregulation		22	22	22	41	41	41	77.672	0	142.71
0.151942	-0.61591	-0.981193	0.614583	-0.316225	0.307624	-0.651569	-1.32553	-0.473819	0.308479	-0.0887813	-0.51502	-0.590725	-0.649338	0.396755	0.10571	-0.0349201	0.211709	0.06804	-0.140193	-0.737436	-1.36165	-1.46356	0.0798081	0.575986	NaN	-0.227103	-0.208406	0.994815	-0.316225	-0.174299	-0.141926	0.304485	anatomical structure formation involved in morphogenesis;anatomical structure morphogenesis;biosynthetic process;carboxylic acid biosynthetic process;carboxylic acid metabolic process;cell junction assembly;cell junction organization;cell-cell junction assembly;cell-cell junction organization;cellular biosynthetic process;cellular component assembly;cellular component assembly at cellular level;c…	acetyltransferase activity;acyl-CoA thioesterase activity;binding;catalytic activity;CoA hydrolase activity;glycerone-phosphate O-acyltransferase activity;hydrolase activity;hydrolase activity, acting on ester bonds;O-acetyltransferase activity;O-acyltransferase activity;palmitoyl-CoA hydrolase activity;protein binding;receptor binding;thiolester hydrolase activity;transferase activity;transferas…	cell part;cytoplasmic part;intracellular membrane-bounded organelle;intracellular organelle;intracellular organelle lumen;intracellular organelle part;intracellular part;membrane;membrane-bounded organelle;membrane-enclosed lumen;microbody;microbody lumen;microbody membrane;microbody part;mitochondrion;organelle;organelle lumen;organelle membrane;organelle part;peroxisomal matrix;peroxisomal memb…	Glycerophospholipid metabolism;Peroxisome	Acyltransferase	ACEVEDO_LIVER_CANCER_UP;ACEVEDO_LIVER_TUMOR_VS_NORMAL_ADJACENT_TISSUE_UP;ANATOMICAL_STRUCTURE_DEVELOPMENT;ANATOMICAL_STRUCTURE_MORPHOGENESIS;BENPORATH_MYC_MAX_TARGETS;BRUINS_UVC_RESPONSE_VIA_TP53_GROUP_A;BURTON_ADIPOGENESIS_5;CAIRO_HEPATOBLASTOMA_UP;CARBOXYLIC_ACID_METABOLIC_PROCESS;CELLULAR_LIPID_METABOLIC_PROCESS;CHOW_RASSF1_TARGETS_UP;chr1q42;CYTOPLASM;CYTOPLASMIC_PART;ENK_UV_RESPONSE_KERATINO…	Acetylation;Acyltransferase;Alternativesplicing;Cataract;Completeproteome;Directproteinsequencing;Diseasemutation;Dwarfism;Membrane;Peroxisome;Referenceproteome;Rhizomelicchondrodysplasiapunctata;Transferase	AGPS-GNPAT complex	24	24	24	42.4	42.4	42.4	77.187	0	81.299
0.696793	-0.418424	-0.884328	-0.272921	-0.752596	NaN	NaN	0.0333063	NaN	NaN	NaN	-1.1686	NaN	0.529253	0.8799	NaN	-0.347539	-0.120051	0.0309132	0.75163	NaN	-0.306902	-0.346688	-0.144902	0.118636	NaN	0.425484	-0.155429	0.34597	-0.345673	-0.120051	-0.225622	0.199049	biosynthetic process;cellular biosynthetic process;cellular component disassembly;cellular component disassembly at cellular level;cellular component organization;cellular component organization at cellular level;cellular component organization or biogenesis;cellular component organization or biogenesis at cellular level;cellular macromolecular complex disassembly;cellular macromolecular complex …	structural constituent of ribosome;structural molecule activity	cell part;cytoplasmic part;intracellular non-membrane-bounded organelle;intracellular organelle;intracellular organelle part;intracellular part;macromolecular complex;membrane;mitochondrial inner membrane;mitochondrial membrane;mitochondrial part;mitochondrial ribosome;non-membrane-bounded organelle;organellar ribosome;organelle;organelle inner membrane;organelle membrane;organelle part;ribonucle…		Ribosom_S12_S23	AGUIRRE_PANCREATIC_CANCER_COPY_NUMBER_UP;BASSO_B_LYMPHOCYTE_NETWORK;BURTON_ADIPOGENESIS_4;CHIANG_LIVER_CANCER_SUBCLASS_UNANNOTATED_DN;chr19q13;CROMER_METASTASIS_DN;CYTOPLASM;CYTOPLASMIC_PART;DACOSTA_UV_RESPONSE_VIA_ERCC3_TTD_UP;DACOSTA_UV_RESPONSE_VIA_ERCC3_UP;ELVIDGE_HIF1A_TARGETS_UP;ELVIDGE_HYPOXIA_DN;ENK_UV_RESPONSE_KERATINOCYTE_UP;FERRANDO_T_ALL_WITH_MLL_ENL_FUSION_UP;FULCHER_INFLAMMATORY_RES…	Completeproteome;Mitochondrion;Polymorphism;Referenceproteome;Ribonucleoprotein;Ribosomalprotein;Transitpeptide	28S ribosomal subunit, mitochondrial;55S ribosome, mitochondrial	4	4	4	38.4	38.4	38.4	15.173	0	23.571
0.858287	0.949107	0.592356	1.46356	0.84121	1.00582	-0.327093	1.38654	NaN	1.08588	NaN	0.299337	NaN	0.870945	-0.622698	1.31893	0.938188	0.666904	1.18456	1.41906	-0.449734	-0.409597	0.264921	0.997642	0.902188	0.589442	1.06866	0.563529	0.261523	0.949107	0.768924	0.180182	0.27222	cellular metabolic process;cellular process;electron transport chain;generation of precursor metabolites and energy;metabolic process;mitochondrial electron transport, NADH to ubiquinone;oxidation-reduction process;respiratory electron transport chain;small molecule metabolic process	catalytic activity;NADH dehydrogenase (quinone) activity;NADH dehydrogenase (ubiquinone) activity;NADH dehydrogenase activity;oxidoreductase activity;oxidoreductase activity, acting on NADH or NADPH;oxidoreductase activity, acting on NADH or NADPH, quinone or similar compound as acceptor	cell part;cytoplasmic part;integral to membrane;intracellular membrane-bounded organelle;intracellular organelle;intracellular organelle part;intracellular part;intrinsic to membrane;macromolecular complex;membrane;membrane part;membrane-bounded organelle;mitochondrial inner membrane;mitochondrial membrane;mitochondrial membrane part;mitochondrial part;mitochondrial respiratory chain complex I;mi…	Alzheimer's disease;Huntington's disease;Oxidative phosphorylation;Parkinson's disease		BENPORATH_MYC_MAX_TARGETS;BIOCARTA_ETC_PATHWAY;BONOME_OVARIAN_CANCER_SURVIVAL_OPTIMAL_DEBULKING;BOUDOUKHA_BOUND_BY_IGF2BP2;BRUINS_UVC_RESPONSE_LATE;CAFFAREL_RESPONSE_TO_THC_24HR_5_DN;CHICAS_RB1_TARGETS_LOW_SERUM;chrxq24;CYTOPLASM;CYTOPLASMIC_PART;DANG_BOUND_BY_MYC;DAZARD_RESPONSE_TO_UV_NHEK_UP;DAZARD_UV_RESPONSE_CLUSTER_G1;ENVELOPE;GCM_BNIP1;GCM_CDH5;GCM_ERCC4;GCM_FANCC;GCM_HMGA2;GCM_MYCL1;GCM_PT…	Completeproteome;Diseasemutation;Electrontransport;Membrane;Mitochondrion;Mitochondrioninnermembrane;Polymorphism;Referenceproteome;Respiratorychain;Transmembrane;Transmembranehelix;Transport	Ecsit complex (ECSIT, MT-CO2, NDUFA1, MT-ND1, TRAF6, NDUFAF1);Respiratory chain complex I (gamma subunit) mitochondrial;Respiratory chain complex I (holoenzyme), mitochondrial	3	3	3	31.4	31.4	31.4	8.0723	0	4.0552
-0.834184	NaN	-0.259366	0.721614	0.504372	0.016331	1.13155	-0.581328	-0.178167	-1.09559	-1.09709	-0.983037	-0.105437	-1.21961	-0.381114	0.0686038	-0.392568	0.31103	0.468816	-0.281635	-0.490129	NaN	NaN	0.126707	-0.668303	-0.991012	-1.25217	-0.234545	0.415533	-0.218766	-0.381114	0.162348	0.291053	carboxylic acid catabolic process;carboxylic acid metabolic process;catabolic process;cellular catabolic process;cellular ketone metabolic process;cellular lipid catabolic process;cellular lipid metabolic process;cellular metabolic process;cellular process;fatty acid beta-oxidation;fatty acid beta-oxidation using acyl-CoA oxidase;fatty acid catabolic process;fatty acid metabolic process;fatty aci…	acyl-CoA dehydrogenase activity;acyl-CoA oxidase activity;binding;catalytic activity;coenzyme binding;cofactor binding;flavin adenine dinucleotide binding;oxidoreductase activity;oxidoreductase activity, acting on the CH-CH group of donors;oxidoreductase activity, acting on the CH-CH group of donors, oxygen as acceptor;pristanoyl-CoA oxidase activity;protein binding;receptor binding	cell part;cytoplasmic part;intracellular membrane-bounded organelle;intracellular organelle;intracellular organelle lumen;intracellular organelle part;intracellular part;membrane;membrane-bounded organelle;membrane-enclosed lumen;microbody;microbody lumen;microbody part;mitochondrion;organelle;organelle lumen;organelle part;peroxisomal matrix;peroxisomal part;peroxisome	alpha-Linolenic acid metabolism;Biosynthesis of unsaturated fatty acids;Fatty acid metabolism;Peroxisome;PPAR signaling pathway	ACOX;Acyl-CoA_dh_1;Acyl-CoA_dh_M	ACEVEDO_LIVER_CANCER_DN;ACEVEDO_LIVER_TUMOR_VS_NORMAL_ADJACENT_TISSUE_DN;BENPORATH_MYC_MAX_TARGETS;BILE_ACID_METABOLIC_PROCESS;BLALOCK_ALZHEIMERS_DISEASE_UP;CAGGTG_V$E12_Q6;CARBOXYLIC_ACID_METABOLIC_PROCESS;CELLULAR_LIPID_METABOLIC_PROCESS;chr4p15;CYTOPLASM;CYTOPLASMIC_PART;DANG_BOUND_BY_MYC;DUTERTRE_ESTRADIOL_RESPONSE_24HR_DN;FATTY_ACID_METABOLIC_PROCESS;FIGUEROA_AML_METHYLATION_CLUSTER_6_UP;GRA…	Acetylation;Alternativesplicing;Completeproteome;FAD;Fattyacidmetabolism;Flavoprotein;Lipidmetabolism;Oxidoreductase;Peroxisome;Phosphoprotein;Polymorphism;Referenceproteome		9	9	9	17.4	17.4	17.4	77.628	0	27.291
0.930782	NaN	0.81265	0.62571	0.61101	0.390828	0.325693	NaN	NaN	0.334127	0.642898	-0.143219	0.262817	0.102304	0.465238	0.553201	0.977374	0.589652	0.425473	0.513704	0.321386	-0.615577	NaN	0.676262	0.102612	NaN	NaN	NaN	0.0733307	0.61836	0.425473	0.192887	0.259184	biological regulation;cellular component organization;cellular component organization or biogenesis;cellular localization;cellular macromolecule localization;cellular membrane organization;cellular process;cellular protein localization;establishment of localization;establishment of localization in cell;Golgi vesicle transport;intracellular transport;localization;macromolecule localization;membran…		cell part;cell surface;cytoplasmic part;endoplasmic reticulum-Golgi intermediate compartment;Golgi apparatus;Golgi apparatus part;integral to Golgi membrane;integral to membrane;integral to organelle membrane;intracellular membrane-bounded organelle;intracellular organelle;intracellular organelle part;intracellular part;intrinsic to Golgi membrane;intrinsic to membrane;intrinsic to organelle memb…		Rer1	ALFANO_MYC_TARGETS;BLALOCK_ALZHEIMERS_DISEASE_UP;BROWNE_HCMV_INFECTION_1HR_DN;BROWNE_HCMV_INFECTION_30MIN_DN;BROWNE_HCMV_INFECTION_48HR_DN;CATRRAGC_UNKNOWN;CELLULAR_LOCALIZATION;chr1p36;CYTOPLASM;CYTOPLASMIC_PART;DIAZ_CHRONIC_MEYLOGENOUS_LEUKEMIA_UP;ENDOMEMBRANE_SYSTEM;ENK_UV_RESPONSE_KERATINOCYTE_UP;ESTABLISHMENT_OF_CELLULAR_LOCALIZATION;ESTABLISHMENT_OF_LOCALIZATION;GOLGI_APPARATUS;GOLGI_APPARA…	Acetylation;Completeproteome;Golgiapparatus;Membrane;Phosphoprotein;Referenceproteome;Transmembrane;Transmembranehelix		6	6	6	37.2	37.2	37.2	22.958	0	49.023
0.451439	-0.798034	-0.107785	0.686633	1.05711	-0.650995	-0.197823	-0.303912	-0.481725	-0.413255	0.267739	-0.588915	-0.645716	-0.958307	-0.326496	0.342627	0.48042	0.214975	-0.0346599	-0.879153	-0.0717223	-0.619201	-1.23524	0.086219	-0.0319864	-0.661782	-1.05114	0.0652652	0.179196	-0.197823	-0.326496	0.128673	0.328178	biological regulation;cellular component organization;cellular component organization at cellular level;cellular component organization or biogenesis;cellular component organization or biogenesis at cellular level;cellular process;Golgi organization;organelle organization;positive regulation of biological process;positive regulation of cellular component organization;positive regulation of cellul…		cell part;cytoplasmic part;endoplasmic reticulum membrane;endoplasmic reticulum part;endoplasmic reticulum-Golgi intermediate compartment;endoplasmic reticulum-Golgi intermediate compartment membrane;Golgi apparatus part;Golgi membrane;integral to membrane;intracellular membrane-bounded organelle;intracellular organelle;intracellular organelle part;intracellular part;intrinsic to membrane;membran…		SURF4	CAGGTG_V$E12_Q6;chr9q33;CYTOPLASM;CYTOPLASMIC_PART;ER_GOLGI_INTERMEDIATE_COMPARTMENT;FEVR_CTNNB1_TARGETS_UP;GCANCTGNY_V$MYOD_Q6;GRAESSMANN_APOPTOSIS_BY_DOXORUBICIN_UP;GRAESSMANN_APOPTOSIS_BY_SERUM_DEPRIVATION_UP;GRAESSMANN_RESPONSE_TO_MC_AND_DOXORUBICIN_UP;GSE11057_NAIVE_VS_CENT_MEMORY_CD4_TCELL_DN;GSE15324_NAIVE_VS_ACTIVATED_ELF4_KO_CD8_TCELL_DN;GSE15930_NAIVE_VS_24H_IN_VITRO_STIM_CD8_TCELL_UP;G…	Alternativesplicing;Completeproteome;Endoplasmicreticulum;Golgiapparatus;Membrane;Referenceproteome;Transmembrane;Transmembranehelix		7	7	7	48.4	48.4	48.4	17.97	0	131.88
0.194414	0.2883	-0.032088	0.605882	0.582185	-0.0185313	0.116798	0.592894	-0.376737	-0.18887	1.05729	-0.675452	0.00932611	-0.156434	0.36211	1.21065	0.684468	0.638381	-0.0379319	0.330989	0.6398	-0.205686	-0.744967	0.359991	0.21054	-0.391153	0.148667	0.783945	0.699846	0.194414	0.21054	-0.016126	0.495887	alcohol biosynthetic process;alcohol metabolic process;amine metabolic process;biosynthetic process;cellular biosynthetic process;cellular lipid metabolic process;cellular metabolic process;cellular nitrogen compound biosynthetic process;cellular nitrogen compound metabolic process;cellular process;ceramide biosynthetic process;ceramide metabolic process;lipid biosynthetic process;lipid metabolic…	binding;C-acyltransferase activity;catalytic activity;cofactor binding;C-palmitoyltransferase activity;palmitoyltransferase activity;pyridoxal phosphate binding;serine C-palmitoyltransferase activity;transferase activity;transferase activity, transferring acyl groups;transferase activity, transferring acyl groups other than amino-acyl groups;vitamin B6 binding;vitamin binding	cell part;cytoplasmic part;endoplasmic reticulum membrane;endoplasmic reticulum palmitoyltransferase complex;endoplasmic reticulum part;integral to membrane;intracellular organelle part;intracellular part;intrinsic to membrane;macromolecular complex;membrane;membrane part;organelle membrane;organelle part;palmitoyltransferase complex;protein complex;serine C-palmitoyltransferase complex;SPOTS com…	Sphingolipid metabolism	Aminotran_1_2	AAGCACT,MIR-520F;BONCI_TARGETS_OF_MIR15A_AND_MIR16_1;BRUINS_UVC_RESPONSE_LATE;BRUINS_UVC_RESPONSE_VIA_TP53_GROUP_B;CELLULAR_LIPID_METABOLIC_PROCESS;chr9q21;DIAZ_CHRONIC_MEYLOGENOUS_LEUKEMIA_UP;DOUGLAS_BMI1_TARGETS_UP;GCM_BAG5;GCM_CHUK;GCM_NF2;GCM_NUMA1;GCM_RAB10;GRAESSMANN_APOPTOSIS_BY_SERUM_DEPRIVATION_UP;GSE10463_CD40L_AND_VA347_VS_CD40L_IN_DC_UP;GSE13484_12H_UNSTIM_VS_YF17D_VACCINE_STIM_PBMC_U…	Acyltransferase;Alternativesplicing;Completeproteome;Diseasemutation;Endoplasmicreticulum;Lipidmetabolism;Membrane;Neurodegeneration;Neuropathy;Phosphoprotein;Polymorphism;Pyridoxalphosphate;Referenceproteome;Sphingolipidmetabolism;Transferase;Transmembrane;Transmembranehelix	Serine-palmitoyltransferase (SPT) complex	26	26	26	64.5	64.5	64.5	52.743	0	254.82
-0.0795605	1.00076	0.344216	1.18021	-0.00651697	0.489133	0.276744	1.2628	-0.296879	0.182351	1.51641	-0.444601	0.599168	0.68292	0.994593	1.73021	1.33334	0.98734	-0.150292	0.86704	0.816812	0.299499	0.114243	0.789381	0.886585	0.297551	0.994613	1.51721	0.415914	0.344216	0.816812	-0.472596	0.0336951	alcohol biosynthetic process;alcohol metabolic process;amine metabolic process;biosynthetic process;cellular biosynthetic process;cellular lipid metabolic process;cellular metabolic process;cellular nitrogen compound biosynthetic process;cellular nitrogen compound metabolic process;cellular process;ceramide biosynthetic process;ceramide metabolic process;lipid biosynthetic process;lipid metabolic…	binding;C-acyltransferase activity;catalytic activity;cofactor binding;C-palmitoyltransferase activity;palmitoyltransferase activity;pyridoxal phosphate binding;serine C-palmitoyltransferase activity;transferase activity;transferase activity, transferring acyl groups;transferase activity, transferring acyl groups other than amino-acyl groups;vitamin B6 binding;vitamin binding	cell part;cytoplasmic part;endoplasmic reticulum membrane;endoplasmic reticulum palmitoyltransferase complex;endoplasmic reticulum part;integral to membrane;intracellular membrane-bounded organelle;intracellular organelle;intracellular organelle part;intracellular part;intrinsic to membrane;macromolecular complex;membrane;membrane part;membrane-bounded organelle;mitochondrion;organelle;organelle …	Sphingolipid metabolism	Aminotran_1_2	AAAGACA,MIR-511;AAAYRNCTG_UNKNOWN;ACCAAAG,MIR-9;AGCYRWTTC_UNKNOWN;ATM_DN.V1_DN;BENPORATH_MYC_MAX_TARGETS;BLALOCK_ALZHEIMERS_DISEASE_UP;BONOME_OVARIAN_CANCER_SURVIVAL_OPTIMAL_DEBULKING;BOQUEST_STEM_CELL_CULTURED_VS_FRESH_UP;BOQUEST_STEM_CELL_DN;BRUINS_UVC_RESPONSE_EARLY_LATE;BUYTAERT_PHOTODYNAMIC_THERAPY_STRESS_UP;BYSTRYKH_HEMATOPOIESIS_STEM_CELL_AND_BRAIN_QTL_TRANS;CAGGTG_V$E12_Q6;CAIRO_HEPATOBLA…	Acyltransferase;Completeproteome;Diseasemutation;Endoplasmicreticulum;Lipidmetabolism;Membrane;Neuropathy;Pyridoxalphosphate;Referenceproteome;Sphingolipidmetabolism;Transferase;Transmembrane;Transmembranehelix	Serine-palmitoyltransferase (SPT) complex	28	28	28	64.6	64.6	64.6	62.924	0	323.31
-0.175896	0.292191	-0.174347	-0.0274818	-0.166126	0.0534461	0.00424039	-0.117965	0.727625	0.105657	-0.295758	-0.221215	-0.440319	-0.434061	0.049405	0.132783	-0.519881	-0.330858	-0.0782921	-0.370436	-0.187546	0.0757825	0.309764	-0.15319	0.10428	-0.266926	-0.453887	0.628085	0.210617	-0.0274818	-0.187546	0.160064	0.293508	apoptosis;biological regulation;carbohydrate metabolic process;cell communication;cell death;cellular carbohydrate metabolic process;cellular component organization;cellular component organization at cellular level;cellular component organization or biogenesis;cellular component organization or biogenesis at cellular level;cellular macromolecule metabolic process;cellular metabolic process;cellul…	acetylglucosaminyltransferase activity;binding;catalytic activity;enzyme activator activity;enzyme regulator activity;lipid binding;phosphatidylinositol binding;phosphatidylinositol-3,4,5-trisphosphate binding;phospholipid binding;protein N-acetylglucosaminyltransferase activity;transferase activity;transferase activity, transferring glycosyl groups;transferase activity, transferring hexosyl grou…	cell part;cytoplasm;cytoplasmic part;cytoskeletal part;cytosol;histone acetyltransferase complex;histone methyltransferase complex;intracellular membrane-bounded organelle;intracellular organelle;intracellular organelle part;intracellular part;macromolecular complex;membrane;membrane-bounded organelle;methyltransferase complex;microtubule organizing center;mitochondrion;MLL5-L complex;nuclear par…	Other types of O-glycan biosynthesis	Glyco_transf_41;TPR_1	AAACCAC,MIR-140;AACATTC,MIR-409-3P;AACGGTT,MIR-451;AAGCAAT,MIR-137;ACATTCC,MIR-1,MIR-206;ACETYLGLUCOSAMINYLTRANSFERASE_ACTIVITY;ACEVEDO_FGFR1_TARGETS_IN_PROSTATE_CANCER_MODEL_DN;ACTGCAG,MIR-17-3P;AGCGCAG,MIR-191;AGGAAGC,MIR-516-3P;AGGAGTG,MIR-483;AGGCACT,MIR-515-3P;AGGGCAG,MIR-18A;AGGTGCA,MIR-500;AMUNDSON_RESPONSE_TO_ARSENITE;ATAACCT,MIR-154;ATGCAGT,MIR-217;ATGCTGC,MIR-103,MIR-107;ATGTAGC,MIR-221…	3D-structure;Acetylation;Alternativesplicing;Apoptosis;Biologicalrhythms;Cellmembrane;Chromatinregulator;Completeproteome;Cytoplasm;Directproteinsequencing;Glycoprotein;Glycosyltransferase;Lipid-binding;Membrane;Mitochondrion;Nucleus;Phosphoprotein;Polymorphism;Referenceproteome;Repeat;TPRrepeat;Transferase;Ublconjugation	HCF-1 complex;OGT-TRAK1-TRAK2 complex	45	45	45	56.2	56.2	56.2	116.92	0	301.36
-0.608216	-0.669172	-0.675325	-2.20934	NaN	-1.67159	-0.149966	-2.09469	NaN	-0.808301	-1.45543	-0.588715	-1.38142	-0.42627	-1.88555	-1.48455	-1.69652	-1.69518	-0.669146	-0.124494	-1.0365	-1.03851	-0.619605	NaN	-0.63192	0.073832	-0.246244	-1.66959	0.491345	-0.808301	-0.852823	0.0445213	0.427926	alcohol biosynthetic process;alcohol metabolic process;biosynthetic process;carbohydrate biosynthetic process;carbohydrate metabolic process;cellular biosynthetic process;cellular carbohydrate biosynthetic process;cellular carbohydrate metabolic process;cellular macromolecule metabolic process;cellular metabolic process;cellular nitrogen compound metabolic process;cellular process;cellular protei…	catalytic activity;intramolecular transferase activity;intramolecular transferase activity, phosphotransferases;isomerase activity;phosphomannomutase activity	cell body;cell part;cytoplasmic part;cytosol;extracellular membrane-bounded organelle;extracellular organelle;extracellular region part;extracellular vesicular exosome;intracellular part;membrane-bounded organelle;membrane-bounded vesicle;neuronal cell body;organelle;vesicle	Amino sugar and nucleotide sugar metabolism;Fructose and mannose metabolism	PMM	ALCOHOL_METABOLIC_PROCESS;BENPORATH_MYC_MAX_TARGETS;BHAT_ESR1_TARGETS_NOT_VIA_AKT1_UP;BHAT_ESR1_TARGETS_VIA_AKT1_UP;BILD_MYC_ONCOGENIC_SIGNATURE;BIOSYNTHETIC_PROCESS;BYSTRYKH_HEMATOPOIESIS_STEM_CELL_QTL_TRANS;CARBOHYDRATE_BIOSYNTHETIC_PROCESS;CARBOHYDRATE_METABOLIC_PROCESS;CELLULAR_BIOSYNTHETIC_PROCESS;CELLULAR_CARBOHYDRATE_METABOLIC_PROCESS;chr16p13;DACOSTA_UV_RESPONSE_VIA_ERCC3_COMMON_DN;DANG_B…	3D-structure;Acetylation;Alternativesplicing;Completeproteome;Congenitaldisorderofglycosylation;Cytoplasm;Diseasemutation;Isomerase;Polymorphism;Referenceproteome		9	9	8	39	39	36.2	28.082	0	57.813
0.569676	NaN	-0.689446	0.0457734	0.591112	-0.13672	-0.136341	NaN	NaN	0.171953	NaN	NaN	0.84886	0.666676	0.908267	0.569923	0.540416	NaN	0.201267	0.640527	-0.447082	NaN	NaN	0.706296	0.35368	NaN	NaN	0.639641	0.0472426	0.0457734	0.639641	-0.593868	0.0103817	autophagy;catabolic process;cellular catabolic process;cellular metabolic process;cellular process;metabolic process		autophagic vacuole membrane;cell part;cytoplasmic part;cytoplasmic vesicle;integral to membrane;intracellular organelle;intracellular organelle part;intracellular part;intrinsic to membrane;lysosomal membrane;membrane;membrane part;organelle;organelle membrane;organelle part;vacuolar membrane;vacuolar part;vesicle		EMP70	CHANDRAN_METASTASIS_DN;chr14q11;DIAZ_CHRONIC_MEYLOGENOUS_LEUKEMIA_UP;FLECHNER_BIOPSY_KIDNEY_TRANSPLANT_OK_VS_DONOR_UP;GRADE_COLON_AND_RECTAL_CANCER_DN;GSE12366_GC_BCELL_VS_PLASMA_CELL_DN;GSE12845_IGD_NEG_BLOOD_VS_NAIVE_TONSIL_BCELL_UP;GSE13485_DAY1_VS_DAY7_YF17D_VACCINE_PBMC_DN;GSE1432_CTRL_VS_IFNG_24H_MICROGLIA_UP;GSE1460_NAIVE_CD4_TCELL_CORD_BLOOD_VS_THYMIC_STROMAL_CELL_DN;GSE16522_ANTI_CD3CD28…	Alternativesplicing;Autophagy;Completeproteome;Cytoplasmicvesicle;Glycoprotein;Lysosome;Membrane;Polymorphism;Referenceproteome;Signal;Transmembrane;Transmembranehelix		7	7	7	24.5	24.5	24.5	55.25	0	38.059
-1.16216	-1.18483	-0.548805	-1.33356	-0.45376	-0.418882	-1.26759	-1.14229	-2.9366	0.123953	-1.20171	-0.102255	-1.42497	-0.373675	-2.01016	-1.59118	-1.38344	-1.77697	-1.69819	-1.53224	-0.202562	-0.628581	-2.53437	-1.76993	1.02375	-1.8495	-0.214495	-0.506349	0.891403	-1.16216	-1.42497	0.262813	0.193617	biological regulation;cellular component organization;cellular component organization at cellular level;cellular component organization or biogenesis;cellular component organization or biogenesis at cellular level;cellular macromolecule metabolic process;cellular metabolic process;cellular nitrogen compound metabolic process;cellular process;chromatin modification;chromatin organization;chromatin…	binding;chromatin binding;DNA bending activity;DNA binding;double-stranded DNA binding;nucleic acid binding;structure-specific DNA binding	cell part;chromosome;intracellular membrane-bounded organelle;intracellular non-membrane-bounded organelle;intracellular organelle;intracellular part;membrane-bounded organelle;non-membrane-bounded organelle;nucleus;organelle		HMG_box;HMG_box_2	ACTGTGA,MIR-27A,MIR-27B;AFFAR_YY1_TARGETS_DN;ALFANO_MYC_TARGETS;ATTACAT,MIR-380-3P;BENPORATH_CYCLING_GENES;BENPORATH_ES_1;BENPORATH_ES_CORE_NINE;BENPORATH_ES_CORE_NINE_CORRELATED;BERENJENO_TRANSFORMED_BY_RHOA_UP;BIDUS_METASTASIS_UP;BLALOCK_ALZHEIMERS_DISEASE_INCIPIENT_UP;BLALOCK_ALZHEIMERS_DISEASE_UP;BLUM_RESPONSE_TO_SALIRASIB_DN;BONOME_OVARIAN_CANCER_SURVIVAL_SUBOPTIMAL_DEBULKING;CACTGTG,MIR-128…	3D-structure;Chromosome;Completeproteome;DNA-binding;Microphthalmia;Nucleus;Polymorphism;Referenceproteome;Repeat		21	18	18	63	57	57	22.98	0	67.95
-1.26689	-1.31627	-0.88185	-1.69649	-0.999881	-1.00743	-0.858416	-1.76356	-3.277	-1.40549	-1.49483	-1.16847	-1.46035	-1.2024	-1.8283	-1.34103	-1.0566	-0.932477	-2.05223	-1.76626	-1.13999	-1.15788	-1.34429	-1.44829	-0.948763	-1.1834	-0.89178	-1.0362	0.480298	-1.31627	-1.1834	-0.132877	0.317219	biological regulation;cell cycle arrest;cell cycle process;cellular macromolecule metabolic process;cellular metabolic process;cellular process;cellular protein metabolic process;dephosphorylation;macromolecule metabolic process;macromolecule modification;metabolic process;negative regulation of biological process;negative regulation of cell cycle;negative regulation of cellular process;peptidyl-…	binding;catalytic activity;cation binding;hydrolase activity;hydrolase activity, acting on ester bonds;ion binding;metal ion binding;phosphatase activity;phosphoprotein phosphatase activity;phosphoric ester hydrolase activity;protein serine/threonine phosphatase activity	cell part;cytoplasm;intracellular membrane-bounded organelle;intracellular organelle;intracellular organelle part;intracellular part;membrane-bounded organelle;nuclear part;nucleoplasm;nucleus;organelle;organelle part		PP2C	ACTTTAT,MIR-142-5P;ATTCTTT,MIR-186;BANDRES_RESPONSE_TO_CARMUSTIN_MGMT_48HR_DN;BANDRES_RESPONSE_TO_CARMUSTIN_WITHOUT_MGMT_48HR_DN;BILANGES_RAPAMYCIN_SENSITIVE_VIA_TSC1_AND_TSC2;BIOPOLYMER_METABOLIC_PROCESS;BIOPOLYMER_MODIFICATION;BROWNE_HCMV_INFECTION_18HR_UP;BROWNE_HCMV_INFECTION_24HR_UP;BURTON_ADIPOGENESIS_4;CASORELLI_ACUTE_PROMYELOCYTIC_LEUKEMIA_DN;CELL_CYCLE_ARREST_GO_0007050;CELL_CYCLE_GO_000…	Acetylation;Completeproteome;Cytoplasm;Hydrolase;Magnesium;Manganese;Metal-binding;Phosphoprotein;Proteinphosphatase;Referenceproteome;Repeat	Spliceosome	27	27	27	64.1	64.1	64.1	59.271	0	323.31
-0.156911	-1.13142	0.212239	-0.861846	0.32198	NaN	0.370418	NaN	-2.33601	-1.08485	-1.8058	-0.0827484	-0.523243	-1.12267	NaN	-1.22304	-0.105209	-0.513829	-1.80982	-1.47539	0.0139234	NaN	-2.36023	-0.693534	-1.74587	-0.0858141	-0.7146	-1.34909	0.602479	-0.861846	-0.7146	-0.147245	0.297107	actin cytoskeleton organization;actin filament organization;actin filament-based process;alcohol metabolic process;biological adhesion;biological regulation;biosynthetic process;carbohydrate metabolic process;cell adhesion;cellular biosynthetic process;cellular carbohydrate metabolic process;cellular component organization;cellular component organization at cellular level;cellular component organ…	binding;catalytic activity;hydrolase activity;protein binding;protein domain specific binding;SH2 domain binding	cell part;cell projection;cytoplasm;cytoplasmic part;cytoskeleton;cytosol;filopodium;Golgi apparatus;intracellular membrane-bounded organelle;intracellular non-membrane-bounded organelle;intracellular organelle;intracellular part;lamellipodium;membrane;membrane-bounded organelle;non-membrane-bounded organelle;organelle;plasma membrane	Inositol phosphate metabolism;Phosphatidylinositol signaling system	Exo_endo_phos;SAM_1;SH2	AACTTT_UNKNOWN;ATGAAGG,MIR-205;BANDRES_RESPONSE_TO_CARMUSTIN_MGMT_48HR_DN;BANDRES_RESPONSE_TO_CARMUSTIN_WITHOUT_MGMT_24HR_DN;BANDRES_RESPONSE_TO_CARMUSTIN_WITHOUT_MGMT_48HR_DN;BIOCARTA_IGF1MTOR_PATHWAY;BLALOCK_ALZHEIMERS_DISEASE_UP;CAGCTG_V$AP4_Q5;chr11q23;CRX_NRL_DN.V1_DN;CTAWWWATA_V$RSRFC4_Q2;CTGYNNCTYTAA_UNKNOWN;CTTTAAR_UNKNOWN;DAIRKEE_CANCER_PRONE_RESPONSE_BPA;DELACROIX_RAR_BOUND_ES;DELACROIX…	3D-structure;Actin-binding;Alternativesplicing;Celladhesion;Cellprojection;Completeproteome;Cytoplasm;Cytoskeleton;Diabetesmellitus;Diseasemutation;Hydrolase;Immunity;Membrane;Phosphoprotein;Polymorphism;Referenceproteome;SH2domain;SH3-binding		18	15	15	19.2	16.8	16.8	138.6	0	32.554
-0.578742	-0.759886	-0.877357	-0.467367	-0.655755	-0.760753	-0.694147	-0.364639	-0.0470432	-0.736586	-0.227927	-0.615261	-0.267561	-0.807184	-0.0343704	-0.149798	-0.330147	-0.248176	-0.331915	-0.631566	-0.27776	-0.659199	-0.484709	-0.429055	-0.432789	-0.308804	-1.22215	-0.66204	0.36033	-0.655755	-0.429055	-0.2267	0.197852	biological regulation;biosynthetic process;cellular biosynthetic process;cellular component assembly;cellular component assembly at cellular level;cellular component organization;cellular component organization at cellular level;cellular component organization or biogenesis;cellular component organization or biogenesis at cellular level;cellular macromolecular complex assembly;cellular macromolec…	binding;nucleic acid binding;RNA binding;translation factor activity, nucleic acid binding;translation initiation factor activity	cell part;cytoplasmic part;cytosol;eukaryotic 43S preinitiation complex;eukaryotic 48S preinitiation complex;eukaryotic translation initiation factor 3 complex;eukaryotic translation initiation factor 3 complex, eIF3m;intracellular part;macromolecular complex;membrane;protein complex;ribonucleoprotein complex;translation preinitiation complex	RNA transport	eIF-3_zeta	AGUIRRE_PANCREATIC_CANCER_COPY_NUMBER_DN;BENPORATH_NANOG_TARGETS;BIOSYNTHETIC_PROCESS;BLALOCK_ALZHEIMERS_DISEASE_DN;BRUINS_UVC_RESPONSE_VIA_TP53_GROUP_C;CELLULAR_BIOSYNTHETIC_PROCESS;CELLULAR_COMPONENT_ASSEMBLY;CELLULAR_MACROMOLECULE_METABOLIC_PROCESS;CELLULAR_PROTEIN_METABOLIC_PROCESS;chr22q13;CYTOPLASM;CYTOPLASMIC_PART;EUKARYOTIC_TRANSLATION_INITIATION_FACTOR_3_COMPLEX;FLOTHO_PEDIATRIC_ALL_THER…	Acetylation;Alternativesplicing;Completeproteome;Cytoplasm;Initiationfactor;Phosphoprotein;Proteinbiosynthesis;Referenceproteome	eIF3 complex (EIF3S6, EIF3S5, EIF3S4, EIF3S3, EIF3S6IP, EIF3S2, EIF3S9, EIF3S12, EIF3S10, EIF3S8, EIF3S1, EIF3S7);eIF3 complex (EIF3S6, EIF3S5, EIF3S4, EIF3S3, EIF3S6IP, EIF3S2, EIF3S9, EIF3S12, EIF3S10, EIF3S8, EIF3S1, EIF3S7, PCID1)	34	34	34	73.9	73.9	73.9	62.039	0	323.31
-0.0141885	-0.53668	-0.705413	-0.0620824	0.109818	-0.461343	-0.416124	-0.0793485	0.237582	-0.450451	-0.129706	-0.395241	-0.308563	-0.746679	-0.174644	0.000884692	-0.235716	-0.0499784	-0.013807	-0.483028	-0.184949	-0.719206	-0.366316	-0.140938	-0.50712	-0.211891	-1.30175	-0.54509	0.233511	-0.129706	-0.308563	0.178857	0.273598	biological regulation;biosynthetic process;cellular biosynthetic process;cellular component assembly;cellular component assembly at cellular level;cellular component organization;cellular component organization at cellular level;cellular component organization or biogenesis;cellular component organization or biogenesis at cellular level;cellular macromolecular complex assembly;cellular macromolec…	binding;nucleic acid binding;RNA binding;translation factor activity, nucleic acid binding;translation initiation factor activity	cell part;cytoplasmic part;cytosol;eukaryotic 43S preinitiation complex;eukaryotic 48S preinitiation complex;eukaryotic translation initiation factor 3 complex;eukaryotic translation initiation factor 3 complex, eIF3m;extracellular membrane-bounded organelle;extracellular organelle;extracellular region part;extracellular vesicular exosome;intracellular part;macromolecular complex;membrane;membran…	Measles;RNA transport	JAB	ACEVEDO_LIVER_CANCER_UP;ALONSO_METASTASIS_UP;BILANGES_SERUM_AND_RAPAMYCIN_SENSITIVE_GENES;BILANGES_SERUM_RESPONSE_TRANSLATION;BIOSYNTHETIC_PROCESS;BLUM_RESPONSE_TO_SALIRASIB_UP;BORCZUK_MALIGNANT_MESOTHELIOMA_UP;BOYAULT_LIVER_CANCER_SUBCLASS_G3_UP;CAIRO_HEPATOBLASTOMA_CLASSES_UP;CELLULAR_BIOSYNTHETIC_PROCESS;CELLULAR_COMPONENT_ASSEMBLY;CELLULAR_MACROMOLECULE_METABOLIC_PROCESS;CELLULAR_PROTEIN_META…	3D-structure;Completeproteome;Cytoplasm;Initiationfactor;Phosphoprotein;Proteinbiosynthesis;Referenceproteome	eIF3 complex (EIF3S6, EIF3S5, EIF3S4, EIF3S3, EIF3S6IP, EIF3S2, EIF3S9, EIF3S12, EIF3S10, EIF3S8, EIF3S1, EIF3S7);eIF3 complex (EIF3S6, EIF3S5, EIF3S4, EIF3S3, EIF3S6IP, EIF3S2, EIF3S9, EIF3S12, EIF3S10, EIF3S8, EIF3S1, EIF3S7, PCID1)	32	32	32	88.1	88.1	88.1	39.93	0	323.31
-0.292724	0.107287	-0.12364	0.209942	-0.205609	0.593714	0.0326698	0.16694	-0.147966	0.197451	0.580053	-0.396495	0.0490714	0.443706	0.30781	0.129308	0.1264	0.160037	-0.162934	-0.19609	-0.1515	0.107731	0.299425	-0.0504612	0.50465	0.0332209	-0.142627	0.289455	0.837321	0.107287	0.107731	-0.000443622	0.483659	biological regulation;biosynthetic process;cell surface receptor linked signaling pathway;cellular biosynthetic process;cellular component assembly;cellular component assembly at cellular level;cellular component organization;cellular component organization at cellular level;cellular component organization or biogenesis;cellular component organization or biogenesis at cellular level;cellular lipi…	binding;catalytic activity;chromatin binding;chromatin DNA binding;cyclin binding;deacetylase activity;DNA binding;enzyme binding;histone deacetylase activity;histone deacetylase activity (H3-K14 specific);histone deacetylase activity (H3-K9 specific);histone deacetylase binding;hydrolase activity;hydrolase activity, acting on carbon-nitrogen (but not peptide) bonds;hydrolase activity, acting on …	cell part;chromatin remodeling complex;cytoplasm;cytoplasmic part;cytoskeletal part;Golgi apparatus;histone deacetylase complex;intracellular membrane-bounded organelle;intracellular organelle;intracellular organelle part;intracellular part;macromolecular complex;membrane;membrane-bounded organelle;microtubule;nuclear part;nucleoplasm;nucleoplasm part;nucleus;organelle;organelle part;plasma membr…		Hist_deacetyl	ANTI_APOPTOSIS;APOPTOSIS_GO;BENPORATH_CYCLING_GENES;BENPORATH_MYC_TARGETS_WITH_EBOX;BIOCARTA_CARM_ER_PATHWAY;BIOCARTA_RARRXR_PATHWAY;BIOCARTA_RELA_PATHWAY;CAGGTG_V$E12_Q6;CELL_DEVELOPMENT;CHEN_NEUROBLASTOMA_COPY_NUMBER_GAINS;chr5q31;CHROMATIN_MODIFICATION;CHROMOSOME_ORGANIZATION_AND_BIOGENESIS;CTGCAGY_UNKNOWN;CYTOPLASM;DAIRKEE_TERT_TARGETS_UP;DANG_BOUND_BY_MYC;DEACETYLASE_ACTIVITY;DIAZ_CHRONIC_ME…	3D-structure;Alternativesplicing;Chromatinregulator;Completeproteome;Cytoplasm;Hydrolase;Isopeptidebond;Nucleus;Phosphoprotein;Polymorphism;Referenceproteome;Repressor;Transcription;Transcriptionregulation;Ublconjugation	ANCO1-HDAC3 complex;Emerin complex 32;Emerin regulatory complex;Kaiso-NCOR complex;NCOR complex;NCOR1 complex;NCOR2 complex;NCOR-HDAC3 complex;SMRT complex;SMRT core complex	10	9	9	35.3	33.4	33.4	48.847	0	76.765
-0.98897	-0.609544	-1.5185	-0.256648	-0.686807	-0.147826	-1.34335	-0.660699	-1.36934	-0.574989	-0.301408	-1.61345	-0.782853	-0.731124	-0.217403	-0.394839	-0.690188	-1.15714	-0.505119	-0.423436	-1.20381	-0.483364	-0.649203	-0.620575	-0.351169	-1.62399	-0.696741	0.0722905	0.748833	-0.660699	-0.649203	-0.0114954	0.49745		adenyl nucleotide binding;adenyl ribonucleotide binding;ATP binding;binding;nucleotide binding;purine nucleotide binding;purine ribonucleoside triphosphate binding;purine ribonucleotide binding;ribonucleotide binding	cell part;cytoplasm;cytoplasmic part;intracellular membrane-bounded organelle;intracellular non-membrane-bounded organelle;intracellular organelle;intracellular organelle part;intracellular part;membrane;membrane-bounded organelle;mitochondrion;non-membrane-bounded organelle;nuclear part;nucleolus;nucleus;organelle;organelle part;plasma membrane	Ribosome biogenesis in eukaryotes	AAA	AACTTT_UNKNOWN;ADENYL_NUCLEOTIDE_BINDING;ADENYL_RIBONUCLEOTIDE_BINDING;ATP_BINDING;BENPORATH_NANOG_TARGETS;BROWNE_HCMV_INFECTION_4HR_DN;BYSTROEM_CORRELATED_WITH_IL5_DN;chr1q41;DACOSTA_UV_RESPONSE_VIA_ERCC3_COMMON_DN;DACOSTA_UV_RESPONSE_VIA_ERCC3_DN;DELACROIX_RARG_BOUND_MEF;DURCHDEWALD_SKIN_CARCINOGENESIS_DN;GCNP_SHH_UP_EARLY.V1_UP;GSE15930_NAIVE_VS_24H_IN_VITRO_STIM_CD8_TCELL_DN;GSE15930_NAIVE_VS…	3D-structure;Acetylation;Alternativesplicing;ATP-binding;Completeproteome;Nucleotide-binding;Nucleus;Phosphoprotein;Polymorphism;Referenceproteome;Repeat		16	16	15	33.1	33.1	32.3	85.037	0	72.719
0.883586	1.07135	-0.269529	0.599384	0.311727	1.44725	0.0610852	0.556442	0.838125	0.255928	0.716695	0.561862	1.14269	1.52201	1.27458	0.189226	0.747374	0.516248	0.876103	1.40598	-0.360447	0.823984	-0.430269	0.876851	0.923556	0.0410834	0.773766	0.163866	0.762371	0.599384	0.773766	-0.174383	0.260805	amine biosynthetic process;amine catabolic process;amine metabolic process;biological regulation;biosynthetic process;branched chain family amino acid biosynthetic process;branched chain family amino acid catabolic process;branched chain family amino acid metabolic process;carboxylic acid biosynthetic process;carboxylic acid catabolic process;carboxylic acid metabolic process;catabolic process;ce…	branched-chain-amino-acid transaminase activity;catalytic activity;L-isoleucine transaminase activity;L-leucine transaminase activity;L-valine transaminase activity;transaminase activity;transferase activity;transferase activity, transferring nitrogenous groups	cell part;cytoplasmic part;intracellular membrane-bounded organelle;intracellular organelle;intracellular organelle lumen;intracellular organelle part;intracellular part;membrane-bounded organelle;membrane-enclosed lumen;mitochondrial matrix;mitochondrial part;mitochondrion;organelle;organelle lumen;organelle part	Pantothenate and CoA biosynthesis;Valine, leucine and isoleucine biosynthesis;Valine, leucine and isoleucine degradation	Aminotran_4	ACACTCC,MIR-122A;ACEVEDO_FGFR1_TARGETS_IN_PROSTATE_CANCER_MODEL_DN;ACEVEDO_LIVER_CANCER_UP;ACEVEDO_LIVER_TUMOR_VS_NORMAL_ADJACENT_TISSUE_UP;ALCALA_APOPTOSIS;BAUS_TFF2_TARGETS_UP;BLALOCK_ALZHEIMERS_DISEASE_UP;BONOME_OVARIAN_CANCER_SURVIVAL_SUBOPTIMAL_DEBULKING;BURTON_ADIPOGENESIS_6;CAIRO_PML_TARGETS_BOUND_BY_MYC_DN;CHESLER_BRAIN_HIGHEST_GENETIC_VARIANCE;CHESLER_BRAIN_QTL_CIS;chr19q13;CYTOPLASM;CYT…	3D-structure;Acetylation;Alternativesplicing;Amino-acidbiosynthesis;Aminotransferase;Branched-chainaminoacidbiosynthesis;Completeproteome;Cytoplasm;Mitochondrion;Polymorphism;Pyridoxalphosphate;Referenceproteome;Transferase;Transitpeptide		18	18	18	59.2	59.2	59.2	44.287	0	323.31
3.09351	NaN	1.50914	3.38082	3.6475	1.76254	1.46282	3.13979	NaN	NaN	NaN	NaN	NaN	NaN	NaN	1.72372	NaN	NaN	3.48671	NaN	2.1688	1.08266	NaN	2.66603	NaN	NaN	NaN	NaN	0.541703	3.09351	2.1688	0.924712	0.00166456	biological adhesion;cell adhesion;cellular process	binding;carbohydrate binding	cell part;integral to membrane;intrinsic to membrane;membrane part		ig;V-set	CHEN_METABOLIC_SYNDROM_NETWORK;chr19q13;CHYLA_CBFA2T3_TARGETS_UP;DARWICHE_PAPILLOMA_PROGRESSION_RISK;DARWICHE_PAPILLOMA_RISK_HIGH_DN;DARWICHE_PAPILLOMA_RISK_LOW_UP;DARWICHE_SKIN_TUMOR_PROMOTER_DN;DARWICHE_SQUAMOUS_CELL_CARCINOMA_DN;FULCHER_INFLAMMATORY_RESPONSE_LECTIN_VS_LPS_UP;GSE11057_CD4_EFF_MEM_VS_PBMC_DN;GSE22886_DC_VS_MONOCYTE_DN;GSE22886_NAIVE_TCELL_VS_NEUTROPHIL_DN;GSE22886_NEUTROPHIL_VS_…	3D-structure;Celladhesion;Completeproteome;Disulfidebond;Glycoprotein;Immunoglobulindomain;Lectin;Membrane;Polymorphism;Referenceproteome;Repeat;Signal;Transmembrane;Transmembranehelix		11	11	5	36.3	36.3	15.1	60.714	0	229.66
-1.1398	-1.04587	-0.443098	-0.288571	-0.611323	-0.673845	-0.901584	-1.14229	-2.09364	-1.23948	-1.19495	-1.23421	-0.337528	-1.03974	-0.715546	-0.83361	-1.05184	-1.08569	-0.991006	-1.36544	-1.02832	-1.10874	NaN	-0.862313	-1.03824	-1.02994	-0.0864769	-0.546369	0.634248	-1.04587	-1.02913	-0.0167366	0.494917	biological regulation;cellular process;cellular response to stimulus;establishment of localization;establishment of localization in cell;establishment of protein localization;gene expression;intracellular protein transport;intracellular transport;macromolecule metabolic process;metabolic process;protein transport;regulation of biological process;regulation of cellular process;response to stimulus…	binding;enzyme binding;GTPase binding;protein binding;Ran GTPase binding;Ras GTPase binding;small GTPase binding	cell part;cytoplasmic part;cytosol;intracellular organelle part;intracellular part;nuclear part;nucleoplasm;organelle part		Cse1;IBN_N	BROWNE_HCMV_INFECTION_30MIN_DN;BROWNE_HCMV_INFECTION_48HR_DN;BYSTRYKH_HEMATOPOIESIS_STEM_CELL_QTL_TRANS;chr12p11;DING_LUNG_CANCER_EXPRESSION_BY_COPY_NUMBER;ENZYME_BINDING;FIGUEROA_AML_METHYLATION_CLUSTER_1_UP;FIGUEROA_AML_METHYLATION_CLUSTER_3_UP;FIGUEROA_AML_METHYLATION_CLUSTER_4_UP;FIGUEROA_AML_METHYLATION_CLUSTER_6_UP;FIGUEROA_AML_METHYLATION_CLUSTER_7_UP;GCM_RAB10;GRAESSMANN_APOPTOSIS_BY_DOXO…	Alternativesplicing;Completeproteome;Cytoplasm;Nucleus;Phosphoprotein;Polymorphism;Proteintransport;Referenceproteome;Transport		16	15	15	23.2	22.3	22.3	119.94	0	47.343
1.27852	1.05562	1.68584	2.06649	1.23323	0.957296	1.83522	1.93622	2.26373	1.13169	0.712583	1.42747	1.50818	0.872002	1.37295	2.24524	2.04645	1.83049	2.02613	0.890023	1.78463	1.42769	0.988657	1.53126	1.22903	2.09997	0.677959	1.2622	0.939197	1.27852	1.42769	-0.149165	0.294464	biological regulation;cellular component assembly;cellular component assembly at cellular level;cellular component organization;cellular component organization at cellular level;cellular component organization or biogenesis;cellular component organization or biogenesis at cellular level;cellular localization;cellular membrane fusion;cellular membrane organization;cellular process;establishment of…	binding;channel inhibitor activity;channel regulator activity;chloride channel inhibitor activity;chloride channel regulator activity;ion channel inhibitor activity;protein binding;SNAP receptor activity;SNARE binding;syntaxin binding	azurophil granule;cell part;cytoplasmic membrane-bounded vesicle;cytoplasmic part;cytoplasmic vesicle;early endosome;early endosome membrane;endocytic vesicle;endomembrane system;endosomal part;endosome;endosome membrane;extracellular membrane-bounded organelle;extracellular organelle;extracellular region part;extracellular vesicular exosome;immunological synapse;integral to membrane;intracellula…	Phagosome;SNARE interactions in vesicular transport	SNARE	BAELDE_DIABETIC_NEPHROPATHY_DN;BENPORATH_MYC_MAX_TARGETS;CASORELLI_ACUTE_PROMYELOCYTIC_LEUKEMIA_DN;CELLULAR_LOCALIZATION;CHEN_METABOLIC_SYNDROM_NETWORK;chr6q23;DAVICIONI_MOLECULAR_ARMS_VS_ERMS_UP;DODD_NASOPHARYNGEAL_CARCINOMA_UP;ENK_UV_RESPONSE_KERATINOCYTE_DN;ESC_V6.5_UP_LATE.V1_UP;ESTABLISHMENT_OF_CELLULAR_LOCALIZATION;ESTABLISHMENT_OF_LOCALIZATION;FEVR_CTNNB1_TARGETS_UP;GARY_CD5_TARGETS_DN;GEN…	Acetylation;Alternativesplicing;Coiledcoil;Completeproteome;Directproteinsequencing;Endosome;Membrane;Phosphoprotein;Referenceproteome;Transmembrane;Transmembranehelix	Class C Vps complex (VPS11, VPS18, STX7)	21	21	21	88.7	88.7	88.7	27.4	0	323.31
-1.30659	-2.05345	-1.02947	0.195539	0.349223	-2.2318	-1.19402	-0.562774	-1.02908	-2.77119	-3.20907	-0.512705	-2.83537	-3.96849	-1.10658	-0.738364	-0.385632	-0.576958	-0.598684	-2.79478	-1.32171	-2.67579	-3.24877	-0.644998	-2.7426	-3.03946	-4.06707	-1.64258	0.218844	-1.19402	-1.64258	0.448559	0.0741158	anion transport;biological regulation;blood coagulation;carboxylic acid metabolic process;carboxylic acid transport;cell migration;cell motility;cellular component movement;cellular ketone metabolic process;cellular metabolic process;cellular process;coagulation;establishment of localization;hemostasis;immune system process;ion transmembrane transport;ion transport;lactate transmembrane transport…	active transmembrane transporter activity;carboxylic acid transmembrane transporter activity;lactate transmembrane transporter activity;monocarboxylic acid transmembrane transporter activity;organic acid transmembrane transporter activity;secondary active monocarboxylate transmembrane transporter activity;secondary active transmembrane transporter activity;substrate-specific transmembrane transpo…	actin cytoskeleton;cell part;cytoskeleton;integral to membrane;integral to plasma membrane;intracellular non-membrane-bounded organelle;intracellular organelle;intracellular organelle part;intracellular part;intrinsic to membrane;intrinsic to plasma membrane;membrane;membrane part;non-membrane-bounded organelle;nuclear membrane;nuclear part;organelle;organelle membrane;organelle part;plasma membr…		MFS_1	BILD_HRAS_ONCOGENIC_SIGNATURE;BOQUEST_STEM_CELL_CULTURED_VS_FRESH_UP;BOYAULT_LIVER_CANCER_SUBCLASS_G3_UP;CARBOXYLIC_ACID_TRANSPORT;CASORELLI_ACUTE_PROMYELOCYTIC_LEUKEMIA_DN;CCTGCTG,MIR-214;CELL_FRACTION;CHIANG_LIVER_CANCER_SUBCLASS_PROLIFERATION_UP;chr17q25;COLINA_TARGETS_OF_4EBP1_AND_4EBP2;CONCANNON_APOPTOSIS_BY_EPOXOMICIN_UP;CREIGHTON_ENDOCRINE_THERAPY_RESISTANCE_3;CRX_NRL_DN.V1_UP;CSR_LATE_UP.…	Cellmembrane;Completeproteome;Directproteinsequencing;Membrane;Phosphoprotein;Referenceproteome;Symport;Transmembrane;Transmembranehelix;Transport		11	11	11	24.7	24.7	24.7	49.469	0	109.67
-1.33918	0.664969	-1.59485	-0.832229	-1.49823	0.323834	-1.22316	-0.0229615	-0.52721	0.406886	1.15953	-1.32819	-0.024263	0.529518	0.472913	-0.223577	-0.476088	-0.00209216	-0.0124364	0.93115	-0.0995763	0.000349071	-0.0016803	-0.118251	0.338027	-1.29258	0.332333	0.711627	0.246622	-0.52721	-0.00209216	-0.525118	0.0207583	biological regulation;biosynthetic process;cell surface receptor linked signaling pathway;cellular biosynthetic process;cellular macromolecule biosynthetic process;cellular macromolecule metabolic process;cellular metabolic process;cellular nitrogen compound metabolic process;cellular process;cellular response to stimulus;enzyme linked receptor protein signaling pathway;gene expression;macromolec…	catalytic activity;DNA-directed RNA polymerase activity;nucleotidyltransferase activity;RNA polymerase activity;transferase activity;transferase activity, transferring phosphorus-containing groups	cell part;chromosome;cytoplasm;cytoplasmic part;DNA-directed RNA polymerase complex;DNA-directed RNA polymerase I complex;intracellular membrane-bounded organelle;intracellular non-membrane-bounded organelle;intracellular organelle;intracellular organelle part;intracellular part;macromolecular complex;membrane-bounded organelle;mitochondrion;non-membrane-bounded organelle;nuclear DNA-directed RNA…		RNA_polI_A34	ABE_VEGFA_TARGETS_2HR;ACTAYRNNNCCCR_UNKNOWN;AGUIRRE_PANCREATIC_CANCER_COPY_NUMBER_UP;AMIT_SERUM_RESPONSE_480_MCF10A;BIOPOLYMER_METABOLIC_PROCESS;BUYTAERT_PHOTODYNAMIC_THERAPY_STRESS_DN;CACGTG_V$MYC_Q2;CELL_SURFACE_RECEPTOR_LINKED_SIGNAL_TRANSDUCTION_GO_0007166;chr19q13;CREIGHTON_ENDOCRINE_THERAPY_RESISTANCE_1;CTGYNNCTYTAA_UNKNOWN;CTTTAAR_UNKNOWN;ENZYME_LINKED_RECEPTOR_PROTEIN_SIGNALING_PATHWAY;FU…	Acetylation;Alternativesplicing;Chromosome;Completeproteome;DNA-directedRNApolymerase;Nucleus;Phosphoprotein;Polymorphism;Referenceproteome;Transcription	TNF-alpha/NF-kappa B signaling complex 5	21	21	21	65.9	65.9	65.9	54.985	0	292.94
-0.747353	-0.995333	-0.841365	NaN	-1.26507	-1.41945	-0.807332	-1.93973	-0.170217	-0.637006	-1.38895	0.213186	-1.70025	-0.582285	NaN	-1.06207	-1.55559	-2.1286	-1.58141	-0.750269	-0.340363	-0.653044	-0.559345	-1.68861	-0.735256	-0.00014319	-0.3589	-1.34395	0.685998	-0.918349	-0.742762	-0.175587	0.259248	cellular component organization;cellular component organization at cellular level;cellular component organization or biogenesis;cellular component organization or biogenesis at cellular level;cellular membrane fusion;cellular membrane organization;cellular process;endosome transport;ER to Golgi vesicle-mediated transport;establishment of localization;establishment of localization in cell;establis…	binding;catalytic activity;palmitoyltransferase activity;protein binding;protein-cysteine S-acyltransferase activity;protein-cysteine S-palmitoleyltransferase activity;S-acyltransferase activity;SNAP receptor activity;SNARE binding;transferase activity;transferase activity, transferring acyl groups;transferase activity, transferring acyl groups other than amino-acyl groups	cell part;cytoplasm;cytoplasmic part;cytoplasmic vesicle membrane;cytoplasmic vesicle part;cytosol;endoplasmic reticulum;endosome;extracellular membrane-bounded organelle;extracellular organelle;extracellular region part;extracellular vesicular exosome;Golgi apparatus;Golgi apparatus part;Golgi membrane;integral to membrane;integral to plasma membrane;intracellular membrane-bounded organelle;intr…	SNARE interactions in vesicular transport	Longin;Synaptobrevin	AMIT_EGF_RESPONSE_240_HELA;AZARE_NEOPLASTIC_TRANSFORMATION_BY_STAT3_DN;BLUM_RESPONSE_TO_SALIRASIB_UP;BORCZUK_MALIGNANT_MESOTHELIOMA_UP;BROWNE_HCMV_INFECTION_10HR_UP;BROWNE_HCMV_INFECTION_16HR_UP;BRUINS_UVC_RESPONSE_LATE;BRUINS_UVC_RESPONSE_VIA_TP53_GROUP_A;CASORELLI_ACUTE_PROMYELOCYTIC_LEUKEMIA_DN;CELLULAR_LOCALIZATION;chr7p13;CONCANNON_APOPTOSIS_BY_EPOXOMICIN_UP;CYTOPLASM;CYTOPLASMIC_PART;CYTOSK…	Alternativesplicing;Coiledcoil;Completeproteome;Cytoplasm;Cytoplasmicvesicle;ER-Golgitransport;Golgiapparatus;Lipoprotein;Membrane;Methylation;Palmitate;Prenylation;Proteintransport;Referenceproteome;Transferase;Transport		10	10	10	56.6	56.6	56.6	22.417	0	33.493
NaN	0.0301558	NaN	-0.203738	NaN	0.2103	NaN	NaN	NaN	-0.153499	0.366451	-0.059824	0.153178	0.192593	-0.38825	-0.0816809	0.479009	-0.989594	-0.103221	NaN	-0.306468	NaN	-0.128778	0.117218	0.639035	NaN	0.537408	0.965479	0.892279	0.0301558	0.0286972	0.00145862	0.481287	biological regulation;biosynthetic process;carbohydrate metabolic process;carbohydrate transport;cell cycle;cell cycle process;cell surface receptor linked signaling pathway;cellular biosynthetic process;cellular component disassembly;cellular component disassembly at cellular level;cellular component organization;cellular component organization at cellular level;cellular component organization o…	binding;cation binding;ion binding;metal ion binding;nuclear export signal receptor activity;protein binding	cell part;cytoplasm;cytoplasmic part;cytosol;intracellular membrane-bounded organelle;intracellular organelle;intracellular organelle part;intracellular part;macromolecular complex;membrane;membrane part;membrane-bounded organelle;nuclear membrane;nuclear part;nuclear pore;nucleoplasm;nucleus;organelle;organelle membrane;organelle part;pore complex;protein complex	RNA transport		ACEVEDO_LIVER_TUMOR_VS_NORMAL_ADJACENT_TISSUE_UP;BROWNE_HCMV_INFECTION_10HR_DN;BROWNE_HCMV_INFECTION_1HR_DN;CELLULAR_LOCALIZATION;chr7p15;DODD_NASOPHARYNGEAL_CARCINOMA_DN;ESTABLISHMENT_OF_CELLULAR_LOCALIZATION;ESTABLISHMENT_OF_LOCALIZATION;ESTABLISHMENT_OF_PROTEIN_LOCALIZATION;GKCGCNNNNNNNTGAYG_UNKNOWN;GSE12845_IGD_POS_BLOOD_VS_DARKZONE_GC_TONSIL_BCELL_DN;GSE14000_UNSTIM_VS_4H_LPS_DC_TRANSLATED_R…	Alternativesplicing;Completeproteome;Glycoprotein;Membrane;Metal-binding;mRNAtransport;Nuclearporecomplex;Nucleus;Phosphoprotein;Polymorphism;Proteintransport;Referenceproteome;Repeat;Translocation;Transport;Zinc;Zinc-finger	GLE1-NUPL2-NUP155 complex;Nuclear pore complex	5	5	5	16.8	16.8	16.8	44.871	0	17.114
1.53665	-0.178665	1.43576	-0.0615367	1.22589	-1.06938	1.22474	0.53458	-0.600868	-0.383462	-0.462191	1.24555	0.568824	-0.403446	-0.787895	-0.759968	-0.0814939	-0.0315924	-0.0115588	-0.255097	1.25645	0.386882	0.050428	-0.154632	-0.968491	1.21992	-0.632524	-0.829093	0.375478	-0.0615367	-0.0814939	0.0199573	0.458267	actin cytoskeleton organization;actin filament organization;actin filament-based process;actin nucleation;Arp2/3 complex-mediated actin nucleation;axon guidance;biological regulation;cell migration;cell motility;cell surface receptor linked signaling pathway;cellular component movement;cellular component organization;cellular component organization at cellular level;cellular component organizatio…	structural constituent of cytoskeleton;structural molecule activity	actin cytoskeleton;adherens junction;anchoring junction;Arp2/3 protein complex;cell junction;cell part;cell projection;cell-substrate adherens junction;cell-substrate junction;cytoplasm;cytoplasmic part;cytoskeletal part;cytoskeleton;cytosol;extracellular membrane-bounded organelle;extracellular organelle;extracellular region part;extracellular vesicular exosome;focal adhesion;intracellular non-m…	Bacterial invasion of epithelial cells;Fc gamma R-mediated phagocytosis;Pathogenic Escherichia coli infection;Regulation of actin cytoskeleton;Shigellosis	P16-Arc	AACTGGA,MIR-145;ACATATC,MIR-190;ACEVEDO_LIVER_CANCER_UP;ACEVEDO_NORMAL_TISSUE_ADJACENT_TO_LIVER_TUMOR_UP;ACTIN_CYTOSKELETON;ACTIN_CYTOSKELETON_ORGANIZATION_AND_BIOGENESIS;ACTIN_FILAMENT_BASED_PROCESS;ALFANO_MYC_TARGETS;ATTACAT,MIR-380-3P;BENPORATH_OCT4_TARGETS;BIOCARTA_ACTINY_PATHWAY;BIOCARTA_CDC42RAC_PATHWAY;BIOCARTA_MPR_PATHWAY;BIOCARTA_RHO_PATHWAY;BIOCARTA_SALMONELLA_PATHWAY;BLALOCK_ALZHEIMERS…	Acetylation;Actin-binding;Alternativesplicing;Cellprojection;Completeproteome;Cytoplasm;Cytoskeleton;Directproteinsequencing;Referenceproteome;Ublconjugation	Arp2/3 protein complex	12	12	11	83.4	83.4	83.4	16.32	0	323.31
0.351302	0.743679	0.243121	0.795949	0.631308	0.395893	-0.0684129	0.502262	0.412702	0.706258	0.411056	0.240493	0.384211	0.438898	0.477766	0.578949	0.327405	0.225697	0.766147	0.608716	0.34591	0.822344	1.04849	0.52739	0.618122	0.192442	0.184091	0.319822	0.91013	0.412702	0.438898	-0.0261967	0.479888	biological regulation;biosynthetic process;catabolic process;cellular biosynthetic process;cellular catabolic process;cellular component assembly;cellular component assembly at cellular level;cellular component organization;cellular component organization at cellular level;cellular component organization or biogenesis;cellular component organization or biogenesis at cellular level;cellular macrom…	binding;catalytic activity;DNA-directed RNA polymerase activity;nucleotide binding;nucleotidyltransferase activity;protein binding;RNA polymerase activity;transferase activity;transferase activity, transferring phosphorus-containing groups;translation initiation factor binding	cell part;cytoplasmic mRNA processing body;cytoplasmic part;DNA-directed RNA polymerase complex;DNA-directed RNA polymerase II, core complex;intracellular membrane-bounded organelle;intracellular non-membrane-bounded organelle;intracellular organelle;intracellular organelle part;intracellular part;macromolecular complex;membrane-bounded organelle;non-membrane-bounded organelle;nuclear DNA-directe…	Huntington's disease;Purine metabolism;Pyrimidine metabolism;RNA polymerase	RNA_pol_Rpb4	BIOPOLYMER_METABOLIC_PROCESS;BROWNE_HCMV_INFECTION_30MIN_DN;CAIRO_HEPATOBLASTOMA_CLASSES_UP;chr2q21;COLINA_TARGETS_OF_4EBP1_AND_4EBP2;DNA_DIRECTED_RNA_POLYMERASE_COMPLEX;DNA_DIRECTED_RNA_POLYMERASEII_CORE_COMPLEX;DNA_DIRECTED_RNA_POLYMERASEII_HOLOENZYME;DODD_NASOPHARYNGEAL_CARCINOMA_DN;GAZDA_DIAMOND_BLACKFAN_ANEMIA_ERYTHROID_DN;GGGCGGR_V$SP1_Q6;GRADE_COLON_AND_RECTAL_CANCER_UP;GROSS_HYPOXIA_VIA_H…	3D-structure;Completeproteome;DNA-directedRNApolymerase;Nucleus;Referenceproteome;Transcription	BRCA1-core RNA polymerase II complex;BRCA1-RNA polymerase II complex;RNA polymerase II (RNAPII);RNA polymerase II core complex;RNA polymerase II holoenzyme complex	10	10	10	69	69	69	16.311	0	218.58
-3.29301	-2.95414	-0.462298	NaN	-0.0571858	-0.658411	-0.465702	NaN	NaN	-0.343079	-0.438359	-2.88365	NaN	NaN	NaN	NaN	-0.205038	NaN	-0.407643	-0.805821	0.0144456	-3.29126	-0.623316	NaN	-0.336867	NaN	-1.20579	NaN	0.998367	-0.464	-0.623316	0.159316	0.294314	biological regulation;cellular macromolecule metabolic process;cellular metabolic process;cellular nitrogen compound metabolic process;cellular process;chromosome segregation;macromolecule metabolic process;metabolic process;nitrogen compound metabolic process;nucleic acid metabolic process;nucleobase-containing compound metabolic process;primary metabolic process;regulation of biological process…	adenyl nucleotide binding;adenyl ribonucleotide binding;ATP binding;ATPase activity;ATPase activity, coupled;ATP-dependent helicase activity;ATP-dependent RNA helicase activity;binding;catalytic activity;DNA binding;helicase activity;hydrolase activity;hydrolase activity, acting on acid anhydrides;hydrolase activity, acting on acid anhydrides, in phosphorus-containing anhydrides;nucleic acid bind…	cell part;intracellular non-membrane-bounded organelle;intracellular organelle;intracellular organelle part;intracellular part;membrane;non-membrane-bounded organelle;nuclear part;nucleolus;organelle;organelle part	RIG-I-like receptor signaling pathway	DEAD;Helicase_C	AAACCAC,MIR-140;AAAGACA,MIR-511;AACTTT_UNKNOWN;AAGCCAT,MIR-135A,MIR-135B;ACAACTT,MIR-382;ACACTGG,MIR-199A,MIR-199B;AGGTGCA,MIR-500;AMUNDSON_GENOTOXIC_SIGNATURE;ATGTCAC,MIR-489;ATGTTAA,MIR-302C;ATTCTTT,MIR-186;BOYLAN_MULTIPLE_MYELOMA_D_DN;BOYLAN_MULTIPLE_MYELOMA_PCA1_UP;BOYLAN_MULTIPLE_MYELOMA_PCA3_DN;BROWNE_HCMV_INFECTION_14HR_UP;CAGCAGG,MIR-370;CAGGTG_V$E12_Q6;CAGTATT,MIR-200B,MIR-200C,MIR-429;C…	Acetylation;Alternativesplicing;ATP-binding;Completeproteome;Cytoplasm;DNA-binding;Helicase;Hydrolase;Nucleotide-binding;Nucleus;Phosphoprotein;Referenceproteome;RNA-binding		40	7	7	62.7	13.2	13.2	73.153	0	78.679
0.565266	NaN	0.637405	1.09958	NaN	0.494024	0.269968	1.04151	NaN	NaN	1.0222	NaN	0.668291	NaN	1.06887	0.00845892	0.156758	1.02907	1.61969	1.01343	0.954497	0.20098	1.05513	0.601919	0.097569	NaN	-0.708709	0.36544	0.459241	0.637405	0.635105	0.00229934	0.480239	adult behavior;behavior;biological regulation;biosynthetic process;blood coagulation;cation homeostasis;cellular biosynthetic process;cellular cation homeostasis;cellular chemical homeostasis;cellular homeostasis;cellular ion homeostasis;cellular macromolecule biosynthetic process;cellular macromolecule metabolic process;cellular metabolic process;cellular monovalent inorganic cation homeostasis;…	binding;DNA binding;nucleic acid binding;nucleic acid binding transcription factor activity;sequence-specific DNA binding;sequence-specific DNA binding transcription factor activity	cell part;intracellular organelle part;intracellular part;nuclear part;nucleoplasm;organelle part		bZIP_Maf	AAGCACA,MIR-218;ACAACCT,MIR-453;ADDYA_ERYTHROID_DIFFERENTIATION_BY_HEMIN;AMUNDSON_RESPONSE_TO_ARSENITE;BENPORATH_ES_CORE_NINE_CORRELATED;BIOCARTA_ARENRF2_PATHWAY;BLALOCK_ALZHEIMERS_DISEASE_UP;BLUM_RESPONSE_TO_SALIRASIB_UP;BOCHKIS_FOXA2_TARGETS;BUYTAERT_PHOTODYNAMIC_THERAPY_STRESS_UP;CACCAGC,MIR-138;CAGTATT,MIR-200B,MIR-200C,MIR-429;CAMPS_COLON_CANCER_COPY_NUMBER_UP;chr17q25;CTGAGCC,MIR-24;DOANE_R…	Acetylation;Completeproteome;DNA-binding;Isopeptidebond;Nucleus;Phosphoprotein;Referenceproteome;Repressor;Transcription;Transcriptionregulation;Ublconjugation		7	7	5	45.7	45.7	34.6	17.849	0	11.143
0.188522	-0.347915	0.705298	-0.595357	-0.270698	NaN	0.814546	-0.438424	-0.76416	NaN	-0.704909	0.0836908	-0.607819	-0.646563	NaN	-0.960784	-0.624695	-1.04616	-1.05201	-0.807031	-0.453635	-0.0833397	NaN	-0.650558	-0.792448	1.10447	-0.920248	-1.22508	0.107492	-0.347915	-0.650558	0.302644	0.161266	actin cytoskeleton organization;actin filament-based process;activation of immune response;activation of innate immune response;activation of protein kinase activity;activation of protein kinase B activity;anatomical structure development;antigen receptor-mediated signaling pathway;biological regulation;biosynthetic process;blood coagulation;calcium-mediated signaling;cell activation;cell communi…	3-phosphoinositide-dependent protein kinase activity;adenyl nucleotide binding;adenyl ribonucleotide binding;ATP binding;binding;catalytic activity;enzyme activator activity;enzyme binding;enzyme regulator activity;kinase activity;lipase activator activity;nucleotide binding;phospholipase activator activity;phospholipase binding;phosphotransferase activity, alcohol group as acceptor;protein bindi…	adherens junction;anchoring junction;cell junction;cell part;cell projection;cell-substrate adherens junction;cell-substrate junction;cytoplasm;cytoplasmic membrane-bounded vesicle;cytoplasmic part;cytoplasmic vesicle;cytosol;focal adhesion;intracellular membrane-bounded organelle;intracellular organelle;intracellular organelle part;intracellular part;membrane;membrane-bounded organelle;membrane-…	Aldosterone-regulated sodium reabsorption;Endometrial cancer;Focal adhesion;Insulin signaling pathway;mTOR signaling pathway;Non-small cell lung cancer;PPAR signaling pathway;Prostate cancer	Pkinase	AACTGAC,MIR-223;ACAACTT,MIR-382;ACTGTGA,MIR-27A,MIR-27B;ACTIN_CYTOSKELETON_ORGANIZATION_AND_BIOGENESIS;ACTIN_FILAMENT_BASED_PROCESS;AGUIRRE_PANCREATIC_CANCER_COPY_NUMBER_DN;ATGTACA,MIR-493;BIOCARTA_AKT_PATHWAY;BIOCARTA_EIF4_PATHWAY;BIOCARTA_GSK3_PATHWAY;BIOCARTA_IGF1MTOR_PATHWAY;BIOCARTA_MTOR_PATHWAY;BIOCARTA_PTDINS_PATHWAY;BIOCARTA_PTEN_PATHWAY;BIOPOLYMER_METABOLIC_PROCESS;BIOPOLYMER_MODIFICATIO…	3D-structure;Acetylation;Activator;Alternativesplicing;ATP-binding;Celljunction;Cellmembrane;Completeproteome;Cytoplasm;Directproteinsequencing;Kinase;Membrane;Nucleotide-binding;Nucleus;Phosphoprotein;Referenceproteome;Serine/threonine-proteinkinase;Transcription;Transcriptionregulation;Transferase;Ublconjugation		6	6	6	21.9	21.9	21.9	58.034	0	26.875
1.44433	1.46656	1.65725	1.29178	1.06837	0.887537	1.29031	1.08747	1.00378	0.702342	1.28887	0.0153127	1.07968	1.45771	1.09547	2.88364	1.4313	1.21145	1.23246	1.60213	0.52427	1.22433	1.23785	1.73412	0.300278	1.82583	1.03495	0.486917	0.998804	1.28887	1.22433	0.0645354	0.403508	amide transport;antigen processing and presentation;antigen processing and presentation of endogenous antigen;antigen processing and presentation of endogenous peptide antigen;antigen processing and presentation of endogenous peptide antigen via MHC class I;antigen processing and presentation of exogenous antigen;antigen processing and presentation of exogenous peptide antigen;antigen processing …	active transmembrane transporter activity;antigen binding;ATPase activity;ATPase activity, coupled;ATPase activity, coupled to movement of substances;ATPase activity, coupled to transmembrane movement of substances;binding;catalytic activity;hydrolase activity;hydrolase activity, acting on acid anhydrides;hydrolase activity, acting on acid anhydrides, catalyzing transmembrane movement of substanc…	cell part;cytoplasmic part;endoplasmic reticulum;endoplasmic reticulum membrane;endoplasmic reticulum part;Golgi apparatus part;Golgi membrane;integral to endoplasmic reticulum membrane;integral to lumenal side of endoplasmic reticulum membrane;integral to membrane;integral to organelle membrane;intracellular membrane-bounded organelle;intracellular organelle;intracellular organelle part;intracel…	Antigen processing and presentation	C1-set	ABBUD_LIF_SIGNALING_1_UP;ACTIVE_TRANSMEMBRANE_TRANSPORTER_ACTIVITY;ANTIGEN_BINDING;ATPASE_ACTIVITY;ATPASE_ACTIVITY_COUPLED;ATPASE_ACTIVITY_COUPLED_TO_MOVEMENT_OF_SUBSTANCES;AUNG_GASTRIC_CANCER;BAELDE_DIABETIC_NEPHROPATHY_DN;BERENJENO_TRANSFORMED_BY_RHOA_DN;BLALOCK_ALZHEIMERS_DISEASE_UP;BRUINS_UVC_RESPONSE_LATE;BRUINS_UVC_RESPONSE_VIA_TP53_GROUP_A;BURTON_ADIPOGENESIS_8;BYSTRYKH_HEMATOPOIESIS_STEM_…	3D-structure;Alternativesplicing;Completeproteome;Directproteinsequencing;Disulfidebond;Endoplasmicreticulum;Glycoprotein;Immunoglobulindomain;Membrane;Polymorphism;Referenceproteome;Signal;Transmembrane;Transmembranehelix		11	11	11	48.1	48.1	48.1	43.885	0	160.8
-1.08696	NaN	0.129672	-0.94182	-1.06931	-0.196838	-1.78824	NaN	NaN	-1.62527	-1.07488	-0.103788	-0.543303	-0.572787	NaN	NaN	-0.778383	-0.496891	-1.07363	-1.14516	-1.66343	NaN	-0.116051	-0.798078	0.472298	NaN	-0.0783963	-0.567869	0.187953	-1.0721	-0.567869	-0.504227	0.025286		binding;cation binding;ion binding;metal ion binding;transition metal ion binding;zinc ion binding			zf-CCCH	BENPORATH_CYCLING_GENES;BROWNE_HCMV_INFECTION_6HR_DN;chrxq25;COLINA_TARGETS_OF_4EBP1_AND_4EBP2;DACOSTA_UV_RESPONSE_VIA_ERCC3_UP;GSE11924_TFH_VS_TH2_CD4_TCELL_DN;GSE12366_GC_BCELL_VS_PLASMA_CELL_DN;GSE13484_UNSTIM_VS_YF17D_VACCINE_STIM_PBMC_UP;GSE1460_CD4_THYMOCYTE_VS_NAIVE_CD4_TCELL_ADULT_BLOOD_DN;GSE15659_CD45RA_NEG_CD4_TCELL_VS_ACTIVATED_TREG_DN;GSE15659_NAIVE_CD4_TCELL_VS_ACTIVATED_TREG_DN;GSE…	Acetylation;Completeproteome;Metal-binding;Phosphoprotein;Referenceproteome;Zinc;Zinc-finger		10	10	10	40.8	40.8	40.8	38.787	0	222.12
1.14475	NaN	2.42502	0.212469	0.687287	NaN	2.38735	NaN	NaN	NaN	NaN	1.02935	NaN	NaN	NaN	0.944532	0.747137	NaN	0.0878798	NaN	1.61428	NaN	NaN	-0.14107	NaN	NaN	NaN	NaN	0.24817	1.14475	0.845835	0.298918	0.164133	biological regulation;cellular process;cellular response to stimulus;defense response;immune response;immune system process;inflammatory response;innate immune response;intracellular receptor mediated signaling pathway;negative regulation of biological process;negative regulation of chemokine production;negative regulation of cytokine production;negative regulation of defense response;negative re…	actin binding;binding;cation binding;cytoskeletal protein binding;ion binding;metal ion binding;protein binding;transition metal ion binding;zinc ion binding	cell part;cell projection;cytoplasmic part;cytoskeletal part;cytosol;intracellular membrane-bounded organelle;intracellular organelle;intracellular organelle part;intracellular part;lamellipodium;macromolecular complex;membrane-bounded organelle;microtubule;microtubule associated complex;nucleus;organelle;organelle part;protein complex;ruffle	NOD-like receptor signaling pathway	PRY;PYRIN;SPRY;zf-B_box	ACTIN_BINDING;ALTEMEIER_RESPONSE_TO_LPS_WITH_MECHANICAL_VENTILATION;CHEN_METABOLIC_SYNDROM_NETWORK;chr16p13;CHYLA_CBFA2T3_TARGETS_UP;CYTOSKELETAL_PART;CYTOSKELETAL_PROTEIN_BINDING;CYTOSKELETON;DEFENSE_RESPONSE;GSE10094_LCMV_VS_LISTERIA_IND_EFF_CD4_TCELL_DN;GSE14026_TH1_VS_TH17_UP;GSE17721_0.5H_VS_12H_CPG_BMDM_DN;GSE17721_12H_VS_24H_PAM3CSK4_BMDM_UP;GSE17721_CTRL_VS_GARDIQUIMOD_1H_BMDM_DN;GSE17721…	3D-structure;Actin-binding;Alternativesplicing;Amyloidosis;Cellprojection;Coiledcoil;Completeproteome;Cytoplasm;Cytoskeleton;Diseasemutation;Immunity;Inflammatoryresponse;Innateimmunity;Metal-binding;Microtubule;Nucleus;Polymorphism;Referenceproteome;Zinc;Zinc-finger		20	20	20	34.1	34.1	34.1	86.443	0	201.35
-0.384856	-0.0362426	-0.529507	-0.0916521	-0.207763	0.243241	-0.542881	-0.209819	-0.560418	0.190335	0.0218828	-0.60284	-0.48138	-0.263786	-0.0111689	-0.282423	-0.250447	-0.309744	-0.184829	-0.238511	-0.152658	-0.569582	-0.137963	-0.301993	0.0347375	-0.652448	-0.153665	-0.028745	0.444128	-0.207763	-0.250447	0.0426843	0.430182	cellular macromolecule metabolic process;cellular metabolic process;cellular nitrogen compound metabolic process;cellular process;macromolecule metabolic process;metabolic process;mRNA metabolic process;mRNA processing;nitrogen compound metabolic process;nuclear mRNA splicing, via spliceosome;nucleic acid metabolic process;nucleobase-containing compound metabolic process;primary metabolic process…	adenyl nucleotide binding;adenyl ribonucleotide binding;ATP binding;ATPase activity;ATPase activity, coupled;ATP-dependent helicase activity;ATP-dependent RNA helicase activity;binding;catalytic activity;double-stranded RNA binding;helicase activity;hydrolase activity;hydrolase activity, acting on acid anhydrides;hydrolase activity, acting on acid anhydrides, in phosphorus-containing anhydrides;n…	cell part;cytoplasm;intracellular membrane-bounded organelle;intracellular non-membrane-bounded organelle;intracellular organelle;intracellular organelle part;intracellular part;macromolecular complex;membrane-bounded organelle;non-membrane-bounded organelle;nuclear part;nucleolus;nucleoplasm;nucleus;organelle;organelle part;ribonucleoprotein complex;spliceosomal complex;U12-type spliceosomal com…	Spliceosome	DEAD;HA2;Helicase_C;OB_NTP_bind	AATGTGA,MIR-23A,MIR-23B;ACAACTT,MIR-382;ACATTCC,MIR-1,MIR-206;ACEVEDO_LIVER_CANCER_UP;ACTGTAG,MIR-139;AGGCACT,MIR-515-3P;BIOPOLYMER_METABOLIC_PROCESS;BLUM_RESPONSE_TO_SALIRASIB_DN;BOYAULT_LIVER_CANCER_SUBCLASS_G3_UP;CAGCTTT,MIR-320;CASORELLI_ACUTE_PROMYELOCYTIC_LEUKEMIA_DN;chr4p15;DACOSTA_UV_RESPONSE_VIA_ERCC3_COMMON_DN;DACOSTA_UV_RESPONSE_VIA_ERCC3_DN;DAIRKEE_CANCER_PRONE_RESPONSE_BPA;DIAZ_CHRON…	Acetylation;ATP-binding;Completeproteome;Helicase;Hydrolase;mRNAprocessing;mRNAsplicing;Nucleotide-binding;Nucleus;Referenceproteome	17S U2 snRNP;18S U11/U12 snRNP;Large Drosha complex;Parvulin-associated pre-rRNP complex;Spliceosome	55	55	54	69.7	69.7	68.6	90.932	0	323.31
-1.11385	0.167706	-0.140393	-0.561932	-0.385837	0.491685	-0.240722	-0.0975403	-0.676928	0.346072	-0.99217	-0.364688	0.249196	0.533781	-0.170828	-0.31524	-0.187396	-0.583872	-0.134614	-0.266486	-0.469566	0.376165	-0.493055	-0.329342	0.36199	-0.577385	0.179491	0.297552	0.332321	-0.240722	-0.187396	-0.0533259	0.43702	biosynthetic process;cellular biosynthetic process;cellular macromolecule biosynthetic process;cellular macromolecule metabolic process;cellular metabolic process;cellular nitrogen compound metabolic process;cellular process;gene expression;macromolecule biosynthetic process;macromolecule metabolic process;metabolic process;mRNA capping;mRNA metabolic process;mRNA processing;nitrogen compound met…	binding;catalytic activity;methyltransferase activity;mRNA (guanine-N7-)-methyltransferase activity;mRNA methyltransferase activity;N-methyltransferase activity;nucleic acid binding;RNA binding;RNA methyltransferase activity;S-adenosylmethionine-dependent methyltransferase activity;transferase activity;transferase activity, transferring one-carbon groups	cell part;intracellular membrane-bounded organelle;intracellular non-membrane-bounded organelle;intracellular organelle;intracellular organelle part;intracellular part;macromolecular complex;membrane-bounded organelle;mRNA cap binding complex;non-membrane-bounded organelle;nuclear part;nucleolus;nucleoplasm;nucleus;organelle;organelle part;protein complex;receptor complex;RNA cap binding complex	mRNA surveillance pathway	Pox_MCEL	BASAKI_YBX1_TARGETS_UP;BIOPOLYMER_METABOLIC_PROCESS;BLALOCK_ALZHEIMERS_DISEASE_DN;BUYTAERT_PHOTODYNAMIC_THERAPY_STRESS_UP;chr18p11;CTTTGT_V$LEF1_Q2;DEBIASI_APOPTOSIS_BY_REOVIRUS_INFECTION_UP;FOSTER_KDM1A_TARGETS_DN;GGGAGGRR_V$MAZ_Q6;GSE11864_UNTREATED_VS_CSF1_IFNG_PAM3CYS_IN_MAC_DN;GSE11924_TH1_VS_TH17_CD4_TCELL_DN;GSE11924_TH2_VS_TH17_CD4_TCELL_DN;GSE14308_TH2_VS_INDUCED_TREG_DN;GSE1460_NAIVE_CD…	3D-structure;Alternativesplicing;Completeproteome;Methyltransferase;mRNAcapping;mRNAprocessing;Nucleus;Phosphoprotein;Referenceproteome;RNA-binding;S-adenosyl-L-methionine;Transferase		18	18	18	47.5	47.5	47.5	54.843	0	126.53
1.23588	0.461444	1.14984	0.479386	0.747105	-0.758546	0.462385	0.743272	0.806326	-0.496034	-0.96271	0.830947	1.08152	0.0638629	0.192686	0.150442	0.755852	0.655434	0.404122	0.427422	0.996733	0.00629537	-0.177836	0.72128	-0.588828	1.17389	0.0883918	-0.383987	0.925254	0.479386	0.404122	0.0752639	0.390566		binding;calcium ion binding;cation binding;ion binding;metal ion binding;transition metal ion binding;zinc ion binding			APC10;ZZ	AAGWWRNYGGC_UNKNOWN;BRUINS_UVC_RESPONSE_VIA_TP53_GROUP_A;CGTSACG_V$PAX3_B;chr17p13;CTTTGT_V$LEF1_Q2;DACOSTA_UV_RESPONSE_VIA_ERCC3_DN;GGGCGGR_V$SP1_Q6;GSE10239_NAIVE_VS_DAY4.5_EFF_CD8_TCELL_UP;GSE10239_NAIVE_VS_KLRG1INT_EFF_CD8_TCELL_UP;GSE13484_UNSTIM_VS_3H_YF17D_VACCINE_STIM_PBMC_UP;GSE14308_TH17_VS_NAIVE_CD4_TCELL_DN;GSE14308_TH17_VS_NATURAL_TREG_DN;GSE14308_TH2_VS_NAIVE_CD4_TCELL_DN;GSE17974_0…	Acetylation;Alternativesplicing;Completeproteome;Lipoprotein;Metal-binding;Myristate;Phosphoprotein;Polymorphism;Referenceproteome;Repeat;Zinc;Zinc-finger		25	25	25	13.7	13.7	13.7	331.07	0	158.45
-1.15525	-1.36687	-1.3398	-1.50005	-1.5385	-1.2194	-1.60088	-1.21796	-1.78415	-1.94733	-0.513105	-1.22867	-1.53008	-1.72842	NaN	-1.45594	-1.31578	-1.84687	-1.39613	-1.76803	-1.36156	-1.21669	-1.11072	-1.11031	-1.33828	-1.12451	-1.35043	-1.16375	0.985241	-1.36687	-1.34435	-0.0225109	0.485741	biological regulation;regulation of biological process;regulation of cellular process;regulation of response to stimulus;regulation of signal transduction;regulation of signaling;regulation of TOR signaling cascade		cell part;cytoplasm;intracellular part;macromolecular complex;protein complex;TORC1 complex;TORC2 complex			CCANNAGRKGGC_UNKNOWN;chr20q11;CTTTGA_V$LEF1_Q2;DODD_NASOPHARYNGEAL_CARCINOMA_DN;FOURNIER_ACINAR_DEVELOPMENT_LATE_2;GARY_CD5_TARGETS_DN;GCCATNTTG_V$YY1_Q6;GCM_RAB10;GGGAGGRR_V$MAZ_Q6;GSE14308_TH1_VS_NATURAL_TREG_DN;GSE17580_TREG_VS_TEFF_UP;GSE17721_CPG_VS_GARDIQUIMOD_24H_BMDM_DN;GSE17721_CTRL_VS_LPS_2H_BMDM_UP;GSE17721_CTRL_VS_PAM3CSK4_8H_BMDM_UP;GSE17721_CTRL_VS_POLYIC_6H_BMDM_UP;GSE17721_CTRL_VS…	Completeproteome;Cytoplasm;Phosphoprotein;Polymorphism;Referenceproteome;Ublconjugation		8	8	8	14	14	14	122.07	0	45.665
-0.497987	-0.03301	-1.17371	0.188858	-0.300267	0.389284	-0.169331	0.358383	-0.283689	0.644118	0.615931	-1.36581	0.284147	-0.171486	0.401241	0.463746	0.100975	-0.0817455	-0.377687	1.31192	-0.419768	-0.00902772	0.0689716	0.479816	0.208774	-0.226256	0.348829	0.802671	0.548782	-0.03301	0.100975	-0.133984	0.315648	biological regulation;biosynthetic process;carbon catabolite regulation of transcription;cell communication;cellular biosynthetic process;cellular component organization;cellular component organization at cellular level;cellular component organization or biogenesis;cellular component organization or biogenesis at cellular level;cellular macromolecule biosynthetic process;cellular macromolecule me…	binding;catalytic activity;histone binding;methylated histone residue binding;methyltransferase activity;protein binding;S-adenosylmethionine-dependent methyltransferase activity;transferase activity;transferase activity, transferring one-carbon groups	cell part;chromatin;chromatin remodeling complex;chromatin silencing complex;chromosomal part;cytoplasm;heterochromatin;intracellular membrane-bounded organelle;intracellular non-membrane-bounded organelle;intracellular organelle;intracellular organelle part;intracellular part;macromolecular complex;membrane;membrane-bounded organelle;non-membrane-bounded organelle;nuclear part;nucleolus;nucleopl…		Methyltransf_8	BOUDOUKHA_BOUND_BY_IGF2BP2;CACGTG_V$MYC_Q2;CAIRO_LIVER_DEVELOPMENT_UP;chr11p15;ESC_J1_UP_EARLY.V1_DN;ESC_J1_UP_LATE.V1_DN;GGGAGGRR_V$MAZ_Q6;GRAESSMANN_APOPTOSIS_BY_DOXORUBICIN_DN;GRAESSMANN_RESPONSE_TO_MC_AND_DOXORUBICIN_DN;GSE12845_IGD_NEG_BLOOD_VS_PRE_GC_TONSIL_BCELL_UP;GSE12845_IGD_POS_BLOOD_VS_PRE_GC_TONSIL_BCELL_UP;GSE12845_PRE_GC_VS_DARKZONE_GC_TONSIL_BCELL_DN;GSE17721_12H_VS_24H_PAM3CSK4_B…	3D-structure;Chromatinregulator;Completeproteome;Methyltransferase;Nucleus;Phosphoprotein;Polymorphism;Referenceproteome;Repressor;rRNAprocessing;S-adenosyl-L-methionine;Transcription;Transcriptionregulation;Transferase		21	21	21	53.7	53.7	53.7	50.714	0	323.31
0.258876	0.0392332	-0.0499952	0.213344	5.99957e-05	-0.188959	-0.294221	-0.245728	0.188006	0.117845	-1.13183	-0.366319	-0.0943656	-0.266751	0.193149	0.319286	0.364084	0.487523	0.30609	0.509486	-1.20589	-1.10066	0.0975617	0.294181	0.311782	-0.508358	-0.151501	-0.201698	0.817691	5.99957e-05	0.0975617	-0.0975017	0.368985	metabolic process;oxidation-reduction process	binding;cation binding;heme binding;ion binding;iron ion binding;metal ion binding;tetrapyrrole binding;transition metal ion binding	cell part;cytoplasmic part;integral to membrane;intracellular organelle part;intracellular part;intrinsic to membrane;membrane;membrane part;mitochondrial membrane;mitochondrial outer membrane;mitochondrial part;organelle membrane;organelle outer membrane;organelle part;outer membrane		Cyt-b5	ACATTCC,MIR-1,MIR-206;ACEVEDO_NORMAL_TISSUE_ADJACENT_TO_LIVER_TUMOR_DN;APPIERTO_RESPONSE_TO_FENRETINIDE_DN;BENPORATH_NANOG_TARGETS;BOYAULT_LIVER_CANCER_SUBCLASS_G3_UP;BURTON_ADIPOGENESIS_6;CHEMNITZ_RESPONSE_TO_PROSTAGLANDIN_E2_DN;CHIARADONNA_NEOPLASTIC_TRANSFORMATION_CDC25_DN;chr16q22;DACOSTA_UV_RESPONSE_VIA_ERCC3_UP;DOUGLAS_BMI1_TARGETS_UP;ENK_UV_RESPONSE_KERATINOCYTE_DN;FULCHER_INFLAMMATORY_RES…	3D-structure;Acetylation;Completeproteome;Electrontransport;Heme;Iron;Membrane;Metal-binding;Mitochondrion;Mitochondrionoutermembrane;Referenceproteome;Transmembrane;Transmembranehelix;Transport		9	9	9	72.6	72.6	72.6	16.332	0	162.63
-0.189883	0.191438	-0.566912	-0.104636	-0.291639	0.318713	-0.378177	-0.0458595	-0.316493	-0.00809335	0.444382	-0.963132	-0.353273	-0.378467	-0.00368745	0.316219	-0.00276639	-0.0835947	0.251186	-0.0223711	0.116001	0.29228	-0.0302212	-0.234886	0.170548	-0.73302	-0.301162	0.420191	0.972644	-0.104636	-0.0223711	-0.0822647	0.392107	cellular macromolecule metabolic process;cellular metabolic process;cellular nitrogen compound metabolic process;cellular process;gene expression;macromolecule metabolic process;metabolic process;mRNA metabolic process;mRNA processing;nitrogen compound metabolic process;nuclear mRNA splicing, via spliceosome;nucleic acid metabolic process;nucleobase-containing compound metabolic process;primary m…	binding;nucleic acid binding;RNA binding;snRNA binding;U4 snRNA binding;U6 snRNA binding	Cajal body;cell part;intracellular membrane-bounded organelle;intracellular organelle;intracellular organelle part;intracellular part;macromolecular complex;membrane-bounded organelle;nuclear body;nuclear part;nuclear speck;nucleoplasm;nucleoplasm part;nucleus;organelle;organelle part;ribonucleoprotein complex;small nuclear ribonucleoprotein complex;spliceosomal complex;U4/U6 snRNP;U4/U6 x U5 tri…	Spliceosome	PRP4;WD40	ACTAYRNNNCCCR_UNKNOWN;BACOLOD_RESISTANCE_TO_ALKYLATING_AGENTS_DN;BROWNE_HCMV_INFECTION_16HR_UP;CASORELLI_ACUTE_PROMYELOCYTIC_LEUKEMIA_DN;chr9q31;DACOSTA_UV_RESPONSE_VIA_ERCC3_UP;ENK_UV_RESPONSE_KERATINOCYTE_DN;FEVR_CTNNB1_TARGETS_DN;FOSTER_TOLERANT_MACROPHAGE_DN;FOURNIER_ACINAR_DEVELOPMENT_LATE_2;GNF2_XRCC5;GSE11924_TFH_VS_TH1_CD4_TCELL_DN;GSE11924_TH1_VS_TH2_CD4_TCELL_UP;GSE13485_CTRL_VS_DAY1_YF…	3D-structure;Acetylation;Alternativesplicing;Completeproteome;Directproteinsequencing;Diseasemutation;mRNAprocessing;mRNAsplicing;Nucleus;Referenceproteome;Repeat;Retinitispigmentosa;Spliceosome;WDrepeat	Spliceosome	32	32	32	67.4	67.4	67.4	58.32	0	197.74
-1.64615	-3.64948	-1.82281	-3.21461	-2.35277	-1.49056	-0.984707	-5.34916	-3.41855	-2.51117	-1.34679	-1.00117	-2.82073	-4.73073	-3.58764	-2.70505	-2.65389	-4.79951	-2.36529	-3.9727	-5.12092	0.556025	-1.84007	-4.42848	-1.67037	-1.86177	-1.2165	-1.45728	0.77052	-2.35277	-2.65389	0.301125	0.162431	amine biosynthetic process;amine metabolic process;anatomical structure development;aspartate family amino acid metabolic process;biological regulation;biosynthetic process;brain development;carboxylic acid biosynthetic process;carboxylic acid metabolic process;cell cycle arrest;cell cycle process;cell development;cell projection organization;cellular amine metabolic process;cellular amino acid b…	binding;catalytic activity;coenzyme binding;cofactor binding;electron carrier activity;NAD binding;nucleotide binding;oxidoreductase activity;oxidoreductase activity, acting on CH-OH group of donors;oxidoreductase activity, acting on the CH-OH group of donors, NAD or NADP as acceptor;phosphoglycerate dehydrogenase activity	cell part;cytoplasmic part;cytosol;extracellular membrane-bounded organelle;extracellular organelle;extracellular region part;extracellular vesicular exosome;intracellular part;membrane-bounded organelle;membrane-bounded vesicle;organelle;vesicle	Glycine, serine and threonine metabolism;Methane metabolism	2-Hacid_dh;2-Hacid_dh_C	ACEVEDO_LIVER_CANCER_DN;ACEVEDO_LIVER_CANCER_WITH_H3K27ME3_DN;ACEVEDO_LIVER_TUMOR_VS_NORMAL_ADJACENT_TISSUE_DN;ACEVEDO_NORMAL_TISSUE_ADJACENT_TO_LIVER_TUMOR_DN;ANATOMICAL_STRUCTURE_DEVELOPMENT;BENPORATH_NANOG_TARGETS;BENPORATH_OCT4_TARGETS;BLUM_RESPONSE_TO_SALIRASIB_UP;BRAIN_DEVELOPMENT;BRUINS_UVC_RESPONSE_VIA_TP53_GROUP_D;BYSTRYKH_HEMATOPOIESIS_STEM_CELL_QTL_TRANS;CENTRAL_NERVOUS_SYSTEM_DEVELOPM…	3D-structure;Acetylation;Amino-acidbiosynthesis;Completeproteome;Directproteinsequencing;Diseasemutation;NAD;Oxidoreductase;Phosphoprotein;Referenceproteome;Serinebiosynthesis		34	34	34	69.2	69.2	69.2	56.65	0	323.31
0.615897	1.5405	0.503527	1.24749	0.548048	0.905567	0.377631	1.12991	1.07006	1.13637	0.77479	0.439852	1.08264	1.5638	-0.171974	1.27259	1.4128	1.08244	1.13229	1.59433	0.240006	0.127678	1.0137	1.18398	1.25645	0.0647731	1.5317	1.19628	0.791627	0.905567	1.13229	-0.226723	0.197826	anatomical structure development;biological regulation;brain development;cAMP-mediated signaling;cellular component assembly;cellular component assembly at cellular level;cellular component biogenesis;cellular component organization;cellular component organization at cellular level;cellular component organization or biogenesis;cellular component organization or biogenesis at cellular level;cellul…	catalytic activity;NADH dehydrogenase (quinone) activity;NADH dehydrogenase (ubiquinone) activity;NADH dehydrogenase activity;oxidoreductase activity;oxidoreductase activity, acting on NADH or NADPH;oxidoreductase activity, acting on NADH or NADPH, quinone or similar compound as acceptor	cell part;cytoplasmic part;intracellular membrane-bounded organelle;intracellular organelle;intracellular organelle part;intracellular part;macromolecular complex;membrane;membrane part;membrane-bounded organelle;mitochondrial inner membrane;mitochondrial membrane;mitochondrial membrane part;mitochondrial part;mitochondrial respiratory chain complex I;mitochondrion;NADH dehydrogenase complex;orga…	Alzheimer's disease;Huntington's disease;Oxidative phosphorylation;Parkinson's disease	ETC_C1_NDUFA4	AAAYRNCTG_UNKNOWN;ACTGTGA,MIR-27A,MIR-27B;ANATOMICAL_STRUCTURE_DEVELOPMENT;BIOPOLYMER_METABOLIC_PROCESS;BIOPOLYMER_MODIFICATION;BLALOCK_ALZHEIMERS_DISEASE_DN;BRAIN_DEVELOPMENT;CAGGTG_V$E12_Q6;CAMP_MEDIATED_SIGNALING;CASORELLI_ACUTE_PROMYELOCYTIC_LEUKEMIA_UP;CELL_PROLIFERATION_GO_0008283;CELLULAR_COMPONENT_ASSEMBLY;CELLULAR_MACROMOLECULE_METABOLIC_PROCESS;CELLULAR_PROTEIN_COMPLEX_ASSEMBLY;CELLULAR…	Completeproteome;Electrontransport;Membrane;Mitochondrion;Mitochondrioninnermembrane;Polymorphism;Referenceproteome;Respiratorychain;Transitpeptide;Transport	Respiratory chain complex I (holoenzyme), mitochondrial;Respiratory chain complex I (incomplete intermediate), mitochondrial;Respiratory chain complex I (intermediate II/230kD), mitochondrial;Respiratory chain complex I (intermediate VII/650kD), mitochondrial;Respiratory chain complex I (lambda subunit) mitochondrial	12	12	12	57.1	57.1	57.1	20.108	0	86.545
-0.522512	-0.897536	-0.135387	-1.02467	-0.287304	-0.815628	-0.363072	-0.864097	0.225889	-0.983305	-1.1781	-0.0614016	-0.576844	-0.577749	-1.01073	-0.793363	-0.868368	-0.806664	-1.03239	-1.31487	-0.245123	-0.530935	-0.576077	-0.695736	-0.921145	-0.501656	-0.566993	-0.820494	0.613464	-0.815628	-0.695736	-0.119891	0.335874	activation of immune response;activation of innate immune response;anaphase-promoting complex-dependent proteasomal ubiquitin-dependent protein catabolic process;antigen processing and presentation;antigen processing and presentation of exogenous antigen;antigen processing and presentation of exogenous peptide antigen;antigen processing and presentation of exogenous peptide antigen via MHC class …	enzyme regulator activity	cell part;cytoplasm;cytoplasmic part;cytosol;extracellular membrane-bounded organelle;extracellular organelle;extracellular region part;extracellular vesicular exosome;intracellular membrane-bounded organelle;intracellular organelle;intracellular organelle part;intracellular part;macromolecular complex;membrane;membrane-bounded organelle;membrane-bounded vesicle;nuclear part;nucleoplasm;nucleus;o…	Proteasome	PCI;Rpn3_C	AGTTCTC,MIR-146A,MIR-146B;BENPORATH_MYC_MAX_TARGETS;BROWNE_HCMV_INFECTION_24HR_UP;BYSTRYKH_HEMATOPOIESIS_STEM_CELL_SCP2_QTL_TRANS;CAGCTG_V$AP4_Q5;chr17q21;CHUANG_OXIDATIVE_STRESS_RESPONSE_UP;DANG_BOUND_BY_MYC;DIAZ_CHRONIC_MEYLOGENOUS_LEUKEMIA_UP;ENK_UV_RESPONSE_EPIDERMIS_UP;GCANCTGNY_V$MYOD_Q6;GGGAGGRR_V$MAZ_Q6;GSE10239_MEMORY_VS_DAY4.5_EFF_CD8_TCELL_UP;GSE11864_CSF1_VS_CSF1_IFNG_IN_MAC_DN;GSE118…	Alternativesplicing;Completeproteome;Proteasome;Referenceproteome	PA700 complex;PA700-20S-PA28 complex	41	41	41	68.5	68.5	68.5	60.977	0	323.31
0.893857	0.828574	1.13837	-0.915164	0.16919	0.202217	1.11517	-0.18959	-2.55789	0.682076	0.312843	0.511854	0.38796	1.17747	-1.67529	-1.09342	0.730742	0.265965	-0.600219	0.691153	0.430122	-1.60295	-0.0983793	0.269193	1.49587	0.505313	1.46705	-0.685491	0.951844	0.312843	0.38796	-0.0751177	0.403091	3'-phosphoadenosine 5'-phosphosulfate biosynthetic process;3'-phosphoadenosine 5'-phosphosulfate metabolic process;amine metabolic process;aminoglycan metabolic process;anatomical structure development;biosynthetic process;carbohydrate metabolic process;cellular biosynthetic process;cellular metabolic process;cellular nitrogen compound biosynthetic process;cellular nitrogen compound metabolic pro…	adenyl nucleotide binding;adenyl ribonucleotide binding;adenylylsulfate kinase activity;adenylyltransferase activity;ATP binding;binding;catalytic activity;kinase activity;nucleotide binding;nucleotidyltransferase activity;phosphotransferase activity, alcohol group as acceptor;purine nucleotide binding;purine ribonucleoside triphosphate binding;purine ribonucleotide binding;ribonucleotide binding…	cell part;cytoplasmic part;cytosol;intracellular part	Purine metabolism;Selenocompound metabolism;Sulfur metabolism	APS_kinase;ATP-sulfurylase;PUA_2	ACEVEDO_LIVER_CANCER_UP;ACEVEDO_LIVER_TUMOR_VS_NORMAL_ADJACENT_TISSUE_UP;ANATOMICAL_STRUCTURE_DEVELOPMENT;BAELDE_DIABETIC_NEPHROPATHY_DN;BLALOCK_ALZHEIMERS_DISEASE_DN;CAIRO_HEPATOBLASTOMA_UP;chr4q24;CREIGHTON_ENDOCRINE_THERAPY_RESISTANCE_1;DELYS_THYROID_CANCER_UP;DIAZ_CHRONIC_MEYLOGENOUS_LEUKEMIA_UP;DOANE_BREAST_CANCER_CLASSES_DN;FLECHNER_BIOPSY_KIDNEY_TRANSPLANT_OK_VS_DONOR_UP;GGGACCA,MIR-133A,M…	3D-structure;Acetylation;ATP-binding;Completeproteome;Kinase;Multifunctionalenzyme;Nucleotide-binding;Nucleotidyltransferase;Polymorphism;Referenceproteome;Transferase		26	26	25	60.9	60.9	58.7	70.832	0	183.05
-0.480555	-0.628094	-0.351521	-0.451577	-0.175189	-0.176981	-0.682089	-0.250966	-0.0928407	-0.0151358	-0.250139	-0.151195	-0.194506	-0.20288	-0.203399	-0.0624599	-0.386961	-0.584054	0.0447408	0.156309	-0.622219	-0.677016	-0.364799	0.115206	-0.095593	-0.712924	-0.257819	0.288763	0.347401	-0.250966	-0.20288	-0.0480853	0.445259	biological regulation;cell cycle;cell cycle checkpoint;cell cycle phase;cell cycle process;cell division;cellular component assembly;cellular component organization;cellular component organization at cellular level;cellular component organization or biogenesis;cellular component organization or biogenesis at cellular level;cellular localization;cellular macromolecule localization;cellular process…	binding;centromeric DNA binding;DNA binding;nucleic acid binding;sequence-specific DNA binding	cell part;chromosomal part;condensed chromosome kinetochore;cytoplasm;cytoplasmic part;cytoskeletal part;cytosol;endoplasmic reticulum;endoplasmic reticulum membrane;endoplasmic reticulum part;intracellular membrane-bounded organelle;intracellular non-membrane-bounded organelle;intracellular organelle;intracellular organelle part;intracellular part;kinetochore;kinetochore microtubule;macromolecul…		Zw10	AAANWWTGC_UNKNOWN;ACTAYRNNNCCCR_UNKNOWN;BLALOCK_ALZHEIMERS_DISEASE_DN;BLALOCK_ALZHEIMERS_DISEASE_INCIPIENT_DN;BREDEMEYER_RAG_SIGNALING_NOT_VIA_ATM_DN;BROWNE_HCMV_INFECTION_18HR_UP;BRUINS_UVC_RESPONSE_LATE;CELL_CYCLE_CHECKPOINT_GO_0000075;CELL_CYCLE_GO_0007049;CELL_CYCLE_PHASE;CELL_CYCLE_PROCESS;CELLULAR_COMPONENT_ASSEMBLY;CELLULAR_LOCALIZATION;chr11q23;CHROMOSOMAL_PART;CHROMOSOME;CHROMOSOME_ORGAN…	Acetylation;Alternativesplicing;Cellcycle;Celldivision;Centromere;Chromosome;Coiledcoil;Completeproteome;Cytoplasm;Cytoskeleton;Directproteinsequencing;Endoplasmicreticulum;ER-Golgitransport;Kinetochore;Membrane;Mitosis;Polymorphism;Proteintransport;Referenceproteome;Transport	SNARE complex (RINT1, ZW10, p31);SNARE complex (RINT1, ZW10, p31, Stx18)	20	20	20	36.1	36.1	36.1	88.828	0	159.58
-0.556957	0.507031	-0.11602	0.295274	0.0664829	0.695356	-0.0331027	0.2402	0.0840591	0.362611	0.526328	-0.19214	0.133769	0.0998092	0.5115	0.759752	0.34404	0.432675	0.475413	0.29352	-0.0757042	0.453288	0.375619	0.137082	0.409686	-0.190593	0.116396	0.478898	0.52672	0.2402	0.34404	-0.10384	0.3595	biological regulation;cell cycle arrest;cell cycle process;cellular component assembly;cellular component assembly at cellular level;cellular component organization;cellular component organization at cellular level;cellular component organization or biogenesis;cellular component organization or biogenesis at cellular level;cellular macromolecular complex assembly;cellular macromolecular complex s…		Cajal body;catalytic step 2 spliceosome;cell part;cytoplasm;cytoplasmic part;cytosol;Golgi apparatus;intracellular membrane-bounded organelle;intracellular organelle;intracellular organelle part;intracellular part;macromolecular complex;membrane-bounded organelle;nuclear body;nuclear part;nucleoplasm;nucleoplasm part;organelle;organelle part;ribonucleoprotein complex;small nuclear ribonucleoprote…	Spliceosome	SART-1	ANATOMICAL_STRUCTURE_DEVELOPMENT;BLALOCK_ALZHEIMERS_DISEASE_UP;CATRRAGC_UNKNOWN;CELL_ACTIVATION;CHEOK_RESPONSE_TO_MERCAPTOPURINE_AND_HD_MTX_DN;chr11q13;CYTOPLASM;CYTOPLASMIC_PART;CYTOSOL;GGGCGGR_V$SP1_Q6;GSE12845_NAIVE_VS_DARKZONE_GC_TONSIL_BCELL_DN;GSE13411_NAIVE_BCELL_VS_PLASMA_CELL_UP;GSE14000_TRANSLATED_RNA_VS_MRNA_4H_LPS_DC_UP;GSE14308_TH1_VS_INDUCED_TREG_UP;GSE1448_CTRL_VS_ANTI_VALPHA2_DP_T…	3D-structure;Allergen;Alternativesplicing;Coiledcoil;Completeproteome;mRNAprocessing;mRNAsplicing;Nucleus;Phosphoprotein;Polymorphism;Referenceproteome;Spliceosome;Ublconjugation	C complex spliceosome;Spliceosome	43	43	43	64.2	64.2	64.2	90.254	0	323.31
0.558058	NaN	-0.368423	0.91546	0.520742	0.433227	NaN	0.303689	NaN	0.409673	-0.113378	NaN	0.240745	0.917861	0.594002	0.249445	1.21251	1.05962	1.44938	0.567878	0.268082	0.341411	0.000896873	0.340646	1.03658	NaN	0.662017	0.702034	0.102585	0.42145	0.594002	-0.172552	0.26318	attachment of GPI anchor to protein;biological regulation;cellular component assembly;cellular component organization;cellular component organization or biogenesis;cellular macromolecule metabolic process;cellular metabolic process;cellular process;cellular protein metabolic process;C-terminal protein amino acid modification;C-terminal protein lipidation;macromolecular complex assembly;macromolec…	binding;cytoskeletal protein binding;protein binding;tubulin binding	cell part;cytoplasmic part;endoplasmic reticulum membrane;endoplasmic reticulum part;GPI-anchor transamidase complex;intracellular organelle part;intracellular part;macromolecular complex;membrane;membrane part;organelle membrane;organelle part;protein complex	Glycosylphosphatidylinositol(GPI)-anchor biosynthesis	Gaa1	ACEVEDO_LIVER_CANCER_UP;ACEVEDO_LIVER_TUMOR_VS_NORMAL_ADJACENT_TISSUE_UP;AGUIRRE_PANCREATIC_CANCER_COPY_NUMBER_UP;AMIT_EGF_RESPONSE_480_HELA;BIOPOLYMER_METABOLIC_PROCESS;BIOPOLYMER_MODIFICATION;BIOSYNTHETIC_PROCESS;BLALOCK_ALZHEIMERS_DISEASE_DN;BUYTAERT_PHOTODYNAMIC_THERAPY_STRESS_DN;BYSTRYKH_HEMATOPOIESIS_STEM_CELL_QTL_TRANS;CELLULAR_LIPID_METABOLIC_PROCESS;CELLULAR_MACROMOLECULE_METABOLIC_PROCE…	Alternativesplicing;Completeproteome;Directproteinsequencing;Endoplasmicreticulum;Glycoprotein;GPI-anchorbiosynthesis;Membrane;Referenceproteome;Transmembrane;Transmembranehelix	GAA1-GPI8-PIGT-PIG-PIGS complex	7	7	7	13	13	13	67.622	0	12.25
-1.00964	0.419739	0.804024	0.114271	0.242204	-0.0268102	0.553889	0.331663	0.803029	-0.0444651	-1.08184	0.871823	0.592425	0.188723	-0.304764	-1.26199	-0.592494	-0.284889	-0.120207	-0.512034	0.624976	-0.716494	0.375696	0.416589	-0.410967	0.474632	0.69555	-1.10999	0.516789	0.242204	-0.120207	0.362411	0.119744	alcohol metabolic process;carbohydrate metabolic process;cellular carbohydrate metabolic process;cellular metabolic process;cellular process;inositol metabolic process;inositol phosphate metabolic process;metabolic process;organophosphate metabolic process;polyol metabolic process;primary metabolic process;small molecule metabolic process	acid phosphatase activity;adenyl nucleotide binding;adenyl ribonucleotide binding;ATP binding;binding;catalytic activity;diphosphoinositol-pentakisphosphate kinase activity;hydrolase activity;hydrolase activity, acting on ester bonds;inositol 1,3,4,5,6-pentakisphosphate kinase activity;inositol hexakisphosphate 1-kinase activity;inositol hexakisphosphate 3-kinase activity;inositol hexakisphosphat…	cell part;cytoplasmic part;cytosol;intracellular part		His_Phos_2	ATGCTGC,MIR-103,MIR-107;chr5q21;CUI_TCF21_TARGETS_2_DN;DACOSTA_UV_RESPONSE_VIA_ERCC3_DN;DAZARD_RESPONSE_TO_UV_NHEK_DN;GRABARCZYK_BCL11B_TARGETS_UP;GSE13484_UNSTIM_VS_YF17D_VACCINE_STIM_PBMC_UP;GSE14308_INDUCED_VS_NATURAL_TREG_DN;GSE20366_EX_VIVO_VS_DEC205_CONVERSION_UP;GSE22886_IGG_IGA_MEMORY_BCELL_VS_BLOOD_PLASMA_CELL_DN;GSE22886_IGM_MEMORY_BCELL_VS_BLOOD_PLASMA_CELL_DN;GSE28237_EARLY_VS_LATE_GC…	3D-structure;Alternativesplicing;ATP-binding;Completeproteome;Cytoplasm;Kinase;Nucleotide-binding;Phosphoprotein;Polymorphism;Referenceproteome;Transferase		20	20	18	24.6	24.6	22	138.1	0	87.568
-1.16107	-1.2732	-0.640811	-0.680924	-0.48961	-1.13882	-0.70091	-0.641202	-0.951386	-0.902982	-1.2047	-0.823676	-0.344293	-0.842052	-0.499056	-1.77203	-0.880708	-0.327344	-0.694422	-1.29444	-0.808666	-3.20985	-0.752169	-1.08266	-1.68097	-0.419279	-1.12724	-1.91471	0.323212	-0.902982	-0.842052	-0.0609299	0.425115	amine metabolic process;amino acid activation;biological regulation;carboxylic acid metabolic process;cellular amine metabolic process;cellular amino acid metabolic process;cellular ketone metabolic process;cellular macromolecule metabolic process;cellular metabolic process;cellular nitrogen compound metabolic process;cellular process;gene expression;macromolecule metabolic process;metabolic proc…		cell part;cytoplasm;cytoplasmic part;cytosol;extracellular membrane-bounded organelle;extracellular organelle;extracellular region part;extracellular vesicular exosome;intracellular membrane-bounded organelle;intracellular organelle;intracellular part;membrane-bounded organelle;membrane-bounded vesicle;nucleus;organelle;vesicle		GST_C_3	AAAGGGA,MIR-204,MIR-211;ACEVEDO_LIVER_CANCER_UP;ACEVEDO_LIVER_TUMOR_VS_NORMAL_ADJACENT_TISSUE_UP;APOPTOSIS_GO;ASTON_MAJOR_DEPRESSIVE_DISORDER_DN;BASSO_B_LYMPHOCYTE_NETWORK;BENPORATH_MYC_MAX_TARGETS;BENPORATH_NANOG_TARGETS;BLALOCK_ALZHEIMERS_DISEASE_DN;BROCKE_APOPTOSIS_REVERSED_BY_IL6;BROWNE_HCMV_INFECTION_48HR_UP;CACGTG_V$MYC_Q2;CAIRO_HEPATOBLASTOMA_CLASSES_UP;CELL_DEVELOPMENT;CELL_PROLIFERATION_…	3D-structure;Acetylation;Alternativesplicing;Coiledcoil;Completeproteome;Cytoplasm;Directproteinsequencing;Nucleus;Proteinbiosynthesis;Referenceproteome	Multisynthetase complex	10	10	10	59.8	59.8	59.8	19.81	0	56.573
0.680788	1.03152	0.297464	0.618159	0.547141	1.20411	0.491432	1.01863	0.77224	1.51064	1.33105	0.043848	0.789291	0.932861	1.00182	0.693208	0.614696	0.573364	0.581217	0.9091	0.371009	1.13652	1.14314	0.611536	1.02969	0.443664	0.809733	1.02407	0.404459	0.77224	0.789291	-0.0170513	0.494417	cellular macromolecule metabolic process;cellular metabolic process;cellular nitrogen compound metabolic process;cellular process;gene expression;macromolecule metabolic process;metabolic process;mRNA metabolic process;mRNA processing;nitrogen compound metabolic process;nuclear mRNA splicing, via spliceosome;nucleic acid metabolic process;nucleobase-containing compound metabolic process;primary m…	binding;nucleic acid binding;nucleotide binding;RNA binding	catalytic step 2 spliceosome;cell part;cytoplasm;intracellular organelle part;intracellular part;macromolecular complex;nuclear part;nucleoplasm;organelle part;ribonucleoprotein complex;spliceosomal complex		RRM_1	AACTTT_UNKNOWN;ACEVEDO_LIVER_CANCER_UP;ACEVEDO_LIVER_TUMOR_VS_NORMAL_ADJACENT_TISSUE_UP;ATAACCT,MIR-154;ATCATGA,MIR-433;BIDUS_METASTASIS_UP;BIOPOLYMER_METABOLIC_PROCESS;BLALOCK_ALZHEIMERS_DISEASE_DN;BLUM_RESPONSE_TO_SALIRASIB_DN;BOYAULT_LIVER_CANCER_SUBCLASS_G3_UP;BYSTRYKH_HEMATOPOIESIS_STEM_CELL_QTL_TRANS;CAIRO_HEPATOBLASTOMA_CLASSES_UP;CATGTAA,MIR-496;CHANG_CORE_SERUM_RESPONSE_UP;chr1p36;COLINA…	3D-structure;Acetylation;Alternativesplicing;Completeproteome;Cytoplasm;Directproteinsequencing;mRNAprocessing;mRNAsplicing;Nucleus;Referenceproteome;Repeat;Ribonucleoprotein;RNA-binding;Spliceosome	C complex spliceosome;DGCR8 multiprotein complex;H2AX complex, isolated from cells without IR exposure	53	42	3	61.1	54.3	4.4	70.942	0	323.31
-0.155536	0.245831	-0.231754	-0.0476103	-0.113821	0.443269	-0.307541	-0.102914	-0.156784	0.0959153	0.594035	-0.440292	-0.327169	-0.348418	-0.0029175	0.386569	0.037778	0.0074443	0.132077	-0.155793	0.133224	0.252826	-0.0691864	-0.110288	0.293085	-0.785077	-0.172568	0.139072	0.46235	-0.102914	-0.0029175	-0.0999961	0.365242	assembly of spliceosomal tri-snRNP;cellular component assembly;cellular component assembly at cellular level;cellular component organization;cellular component organization at cellular level;cellular component organization or biogenesis;cellular component organization or biogenesis at cellular level;cellular macromolecular complex assembly;cellular macromolecular complex subunit organization;cell…	binding;identical protein binding;protein binding	Cajal body;cell part;cytoplasm;intracellular membrane-bounded organelle;intracellular organelle;intracellular organelle part;intracellular part;macromolecular complex;membrane-bounded organelle;nuclear body;nuclear part;nuclear speck;nucleoplasm;nucleoplasm part;nucleus;organelle;organelle part;ribonucleoprotein complex;small nuclear ribonucleoprotein complex;spliceosomal complex;U4/U6 x U5 tri-s…	Spliceosome	DUF1115;PRP3;PWI	AACTTT_UNKNOWN;ACEVEDO_LIVER_CANCER_UP;AGTCAGC,MIR-345;BASAKI_YBX1_TARGETS_UP;BIOPOLYMER_METABOLIC_PROCESS;BROWNE_HCMV_INFECTION_14HR_UP;BRUINS_UVC_RESPONSE_VIA_TP53_GROUP_D;CHEN_HOXA5_TARGETS_9HR_UP;CHIBA_RESPONSE_TO_TSA;chr1q21;ENK_UV_RESPONSE_KERATINOCYTE_UP;GAUSSMANN_MLL_AF4_FUSION_TARGETS_A_UP;GGAANCGGAANY_UNKNOWN;GGGCGGR_V$SP1_Q6;GSE13411_SWITCHED_MEMORY_BCELL_VS_PLASMA_CELL_UP;GSE14000_UNS…	3D-structure;Alternativesplicing;Completeproteome;Directproteinsequencing;Diseasemutation;mRNAprocessing;mRNAsplicing;Nucleus;Phosphoprotein;Polymorphism;Referenceproteome;Retinitispigmentosa;Spliceosome;Ublconjugation	Spliceosome	38	38	38	63	63	63	77.528	0	323.31
-1.60919	0.0780872	0.174736	-0.929558	-0.822571	-0.697436	0.0369816	-1.29859	1.57176	0.00253155	-1.40227	0.344562	-0.667238	0.0810051	-1.31381	-1.41569	-1.21568	-1.29612	-1.32032	-0.625336	0.471941	0.27062	0.693939	-1.44419	-0.190405	0.374269	0.262753	-1.05074	0.93523	-0.697436	-0.625336	-0.0721	0.407752	biological regulation;cell redox homeostasis;cellular homeostasis;cellular macromolecule metabolic process;cellular metabolic process;cellular process;cellular protein metabolic process;cellular response to chemical stimulus;cellular response to oxidative stress;cellular response to stimulus;cellular response to stress;glycerol ether metabolic process;homeostatic process;macromolecule metabolic p…	catalytic activity;disulfide oxidoreductase activity;oxidoreductase activity;oxidoreductase activity, acting on a sulfur group of donors;oxidoreductase activity, acting on a sulfur group of donors, disulfide as acceptor;protein disulfide oxidoreductase activity	cell part;cytoplasm;extracellular membrane-bounded organelle;extracellular organelle;extracellular region part;extracellular vesicular exosome;intracellular membrane-bounded organelle;intracellular organelle;intracellular part;macromolecular complex;membrane-bounded organelle;membrane-bounded vesicle;nucleus;organelle;proteasome complex;protein complex;vesicle		PITH;Thioredoxin	AAAGACA,MIR-511;ACACTGG,MIR-199A,MIR-199B;ACEVEDO_LIVER_CANCER_UP;AGCTCCT,MIR-28;APOPTOSIS_GO;CELL_DEVELOPMENT;CHANG_POU5F1_TARGETS_DN;chr18q21;CYTOPLASM;DIAZ_CHRONIC_MEYLOGENOUS_LEUKEMIA_UP;DING_LUNG_CANCER_EXPRESSION_BY_COPY_NUMBER;ELECTRON_TRANSPORT_GO_0006118;GENERATION_OF_PRECURSOR_METABOLITES_AND_ENERGY;GRAESSMANN_APOPTOSIS_BY_SERUM_DEPRIVATION_DN;GROSS_HYPOXIA_VIA_ELK3_DN;GSE11864_CSF1_IFN…	3D-structure;Completeproteome;Cytoplasm;Directproteinsequencing;Disulfidebond;Electrontransport;Nucleus;Proteasome;Redox-activecenter;Referenceproteome;Transport		20	20	20	77.5	77.5	77.5	32.251	0	281.79
[truncated: 4,282 more rows]
[truncated: 7 more columns]

## Sheet: regulated proteins; FC ordered
PRE-R	PRE-R	PRE-R	PRE-R	PRE-R	PRE-R	PRE-R	PRE-R	PRE-R	PRE-R	PRE-R	PRE-NR	PRE-NR	PRE-NR	PRE-NR	PRE-NR	PRE-NR	PRE-NR	PRE-NR	PRE-NR	PRE-NR	PRE-NR	PRE-NR	PRE-NR	PRE-NR	PRE-NR	PRE-NR	PRE-NR	p-value	median PRE-R	median PRE-NR	FC PRE R/NR	FC Significance	Majority protein IDs	Protein names	Gene names
4.73177	2.37544	2.38115	3.54755	5.75169	4.1612	1.25723	4.11719	4.79275	3.06117	0.933441	4.65903	0.00959861	-0.852307	-1.49462	2.39735	0.105372	2.81931	4.47873	0.722996	NaN	-0.0107183	2.68366	2.42603	1.04973	1.6665	-5.34012	-0.658326	0.00380121	3.54755	0.886361	2.66119	0	P08246	Neutrophil elastase	ELANE
[truncated: 97 more rows]
