# Supplementary material for: Proteomic Studies of Primary Acute Myeloid Leukemia Cells Derived from Patients Before and during Disease-Stabilizing Treatment Based on All-Trans Retinoic Acid and Valproic Acid
Source: Cancers (Basel). 2021 Apr 29;13(9):2143. doi: 10.3390/cancers13092143 (PMC8125016; doi:10.3390/cancers13092143)
Supplement: Supplementary file 1 [file cancers-13-02143-s001.zip › cancers-1165153_supplementary/Supplementary file 2_Phosphoproteomics 11 PRE-R vs 17 PRE-NR.xlsx]

## Sheet: Sheet1
MS phosphoproteomic data from the 11 PRE-R and 17 PRE-NR patients
Datasheet "11 PRE-R vs 17 PRE-NR" contains the phospohproteomics data after selecting 5 quantified valid values of each protein per group
Datasheet "regulated p-sites; FC ordered" contains significantly regulated phosphorylated sites after applying two-sample t-test followed by Z-statistics and sorted according to their fold changes (FCs)

## Sheet: 11 PRE-R vs 17 PRE-NR
PRE-NR	PRE-NR	PRE-NR	PRE-NR	PRE-NR	PRE-NR	PRE-NR	PRE-NR	PRE-NR	PRE-NR	PRE-NR	PRE-NR	PRE-NR	PRE-NR	PRE-NR	PRE-NR	PRE-NR	PRE-R	PRE-R	PRE-R	PRE-R	PRE-R	PRE-R	PRE-R	PRE-R	PRE-R	PRE-R	PRE-R	p-value	median PRE-R	median PRE-NR	FC PRE R/NR	FC Significance	Amino acid	Multiplicity	GOBP name	GOMF name	GOCC name	KEGG name	Pfam	GSEA	Keywords	Corum	Motifs	Known site	Localization prob	PEP	Score	Delta score	Score for localization
0.0435547	NaN	-1.98062	-0.102607	1.47464	NaN	1.31842	0.794853	-2.41527	-1.50802	0.0422318	-3.4474	0.213719	-1.33506	NaN	-0.769201	-0.943079	NaN	0.61797	-1.50185	-0.58626	NaN	-0.00743078	-0.923131	1.21314	-0.0663792	NaN	-0.626402	0.446292	-0.32632	-0.435904	0.109585	0.43943	S	___1	cellular component organization;cellular component organization or biogenesis;cellular membrane organization;cellular process;endocytosis;establishment of localization;lipid transport;membrane invagination;membrane organization;organic substance transport;transport;vesicle-mediated transport	alcohol binding;amine binding;binding;calcium ion binding;calcium-dependent phospholipid binding;cation binding;identical protein binding;ion binding;lipid binding;metal ion binding;phosphatidylcholine binding;phosphatidylethanolamine binding;phosphatidylinositol binding;phospholipid binding;protein binding;quaternary ammonium group binding	cell part;cytoplasmic part;endoplasmic reticulum part;extrinsic to internal side of plasma membrane;extrinsic to membrane;extrinsic to plasma membrane;integral to membrane;integral to plasma membrane;intracellular organelle part;intracellular part;intrinsic to endoplasmic reticulum membrane;intrinsic to membrane;intrinsic to organelle membrane;intrinsic to plasma membrane;membrane;membrane part;o…		C2	ACCAAAG,MIR-9;ATGCTGG,MIR-338;BROWN_MYELOID_CELL_DEVELOPMENT_UP;CATGTAA,MIR-496;CHARAFE_BREAST_CANCER_LUMINAL_VS_BASAL_DN;chr7q36;GABRIELY_MIR21_TARGETS;GRADE_COLON_CANCER_UP;GSE10239_KLRG1INT_VS_KLRG1HIGH_EFF_CD8_TCELL_DN;GSE10239_MEMORY_VS_KLRG1INT_EFF_CD8_TCELL_UP;GSE14350_TREG_VS_TEFF_IN_IL2RB_KO_UP;GSE2706_R848_VS_LPS_8H_STIM_DC_DN;GSE2706_R848_VS_R848_AND_LPS_8H_STIM_DC_DN;GSE27786_CD4_VS_C…	3D-structure;Alternativesplicing;Calcium;Cellmembrane;Completeproteome;Endocytosis;Endoplasmicreticulum;Lipid-binding;Lipidtransport;Membrane;Metal-binding;Phosphoprotein;Polymorphism;Referenceproteome;Repeat;Transmembrane;Transmembranehelix;Transport		14-3-3 domain binding motif;Calmodulin-dependent protein kinase II substrate motif;Calmodulin-dependent protein kinase IV substrate motif;Chk1 kinase substrate motif;G protein-coupled receptor kinase 1 substrate motif;MDC1 BRCT domain binding motif;PKA kinase substrate motif;PKC kinase substrate motif;Plk1 PBD domain binding motif	+	0.871099	4.40834e-18	131.45	125.55	131.45
1.01227	1.29409	-0.260897	0.638776	1.12911	1.39988	0.947548	NaN	-0.544684	0.81013	-0.637579	0.662631	1.22992	0.163014	NaN	NaN	2.00088	NaN	NaN	-0.0525922	-0.101833	-0.123473	0.0573056	NaN	NaN	1.00567	1.28541	1.83973	0.701211	0.0573056	0.878839	-0.821533	0.00387244	S	___1	cellular component organization;cellular component organization or biogenesis;cellular membrane organization;cellular process;endocytosis;establishment of localization;lipid transport;membrane invagination;membrane organization;organic substance transport;transport;vesicle-mediated transport	alcohol binding;amine binding;binding;calcium ion binding;calcium-dependent phospholipid binding;cation binding;identical protein binding;ion binding;lipid binding;metal ion binding;phosphatidylcholine binding;phosphatidylethanolamine binding;phosphatidylinositol binding;phospholipid binding;protein binding;quaternary ammonium group binding	cell part;cytoplasmic part;endoplasmic reticulum part;extrinsic to internal side of plasma membrane;extrinsic to membrane;extrinsic to plasma membrane;integral to membrane;integral to plasma membrane;intracellular organelle part;intracellular part;intrinsic to endoplasmic reticulum membrane;intrinsic to membrane;intrinsic to organelle membrane;intrinsic to plasma membrane;membrane;membrane part;o…		C2	ACCAAAG,MIR-9;ATGCTGG,MIR-338;BROWN_MYELOID_CELL_DEVELOPMENT_UP;CATGTAA,MIR-496;CHARAFE_BREAST_CANCER_LUMINAL_VS_BASAL_DN;chr7q36;GABRIELY_MIR21_TARGETS;GRADE_COLON_CANCER_UP;GSE10239_KLRG1INT_VS_KLRG1HIGH_EFF_CD8_TCELL_DN;GSE10239_MEMORY_VS_KLRG1INT_EFF_CD8_TCELL_UP;GSE14350_TREG_VS_TEFF_IN_IL2RB_KO_UP;GSE2706_R848_VS_LPS_8H_STIM_DC_DN;GSE2706_R848_VS_R848_AND_LPS_8H_STIM_DC_DN;GSE27786_CD4_VS_C…	3D-structure;Alternativesplicing;Calcium;Cellmembrane;Completeproteome;Endocytosis;Endoplasmicreticulum;Lipid-binding;Lipidtransport;Membrane;Metal-binding;Phosphoprotein;Polymorphism;Referenceproteome;Repeat;Transmembrane;Transmembranehelix;Transport		Casein kinase II substrate motif;PKA kinase substrate motif	+	0.999957	6.65603e-140	229.82	226.12	188.56
-0.00501974	0.0263061	0.0364162	0.336495	0.142354	0.240922	-0.124048	-0.0308294	-0.0617166	-0.247975	-0.194969	0.0465554	0.170673	-0.19868	0.36908	-0.199962	0.47562	0.0990206	-0.229515	-0.351977	-0.0695227	-0.257053	0.173072	-0.167101	0.0733796	0.0885395	0.245212	0.09615	0.365983	0.0733796	0.0263061	0.0470735	0.489252	S	___1		protein binding transcription factor activity;RNA polymerase II transcription cofactor activity;RNA polymerase II transcription factor binding transcription factor activity;transcription cofactor activity;transcription factor binding transcription factor activity	cell part;intracellular membrane-bounded organelle;intracellular organelle;intracellular organelle part;intracellular part;macromolecular complex;mediator complex;membrane-bounded organelle;nuclear part;nucleoplasm part;nucleus;organelle;organelle part;protein complex		Med19	CCTGCTG,MIR-214;chr11q12;GSE14000_TRANSLATED_RNA_VS_MRNA_4H_LPS_DC_UP;GSE14308_TH1_VS_INDUCED_TREG_DN;GSE14769_UNSTIM_VS_120MIN_LPS_BMDM_UP;GSE17974_1.5H_VS_72H_IL4_AND_ANTI_IL12_ACT_CD4_TCELL_UP;GSE17974_CTRL_VS_ACT_IL4_AND_ANTI_IL12_1H_CD4_TCELL_DN;GSE39820_CTRL_VS_TGFBETA1_IL6_IL23A_CD4_TCELL_DN;GSE39820_CTRL_VS_TGFBETA3_IL6_IL23A_CD4_TCELL_DN;GSE7460_CD8_TCELL_VS_TREG_ACT_DN;GSE9037_WT_VS_IRA…	Activator;Alternativesplicing;Completeproteome;Nucleus;Phosphoprotein;Referenceproteome;Transcription;Transcriptionregulation	Mediator complex;TRAP-SMCC mediator complex	ERK1,2 kinase substrate motif;G protein-coupled receptor kinase 1 substrate motif;GSK-3, ERK1, ERK2, CDK5 substrate motif;PKA kinase substrate motif;PKC kinase substrate motif;WW domain binding motif	+	1	3.51152e-121	264.56	241.35	198.45
-1.18052	NaN	1.5698	1.23201	NaN	NaN	1.20437	NaN	0.580583	NaN	0.256049	NaN	1.75445	NaN	NaN	-0.0454868	NaN	NaN	NaN	0.703454	-0.454111	-0.172163	-0.463368	0.795093	NaN	NaN	0.99477	NaN	0.340679	0.265646	0.892476	-0.62683	0.0191276	S	___1	biological regulation;regulation of biological process;regulation of biosynthetic process;regulation of cellular biosynthetic process;regulation of cellular macromolecule biosynthetic process;regulation of cellular metabolic process;regulation of cellular process;regulation of gene expression;regulation of macromolecule biosynthetic process;regulation of macromolecule metabolic process;regulation…				Helicase_C_4	BUYTAERT_PHOTODYNAMIC_THERAPY_STRESS_UP;BYSTRYKH_HEMATOPOIESIS_STEM_CELL_AND_BRAIN_QTL_TRANS;chr12q24;DORSAM_HOXA9_TARGETS_DN;DOUGLAS_BMI1_TARGETS_UP;GSE12845_IGD_POS_BLOOD_VS_NAIVE_TONSIL_BCELL_DN;GSE13484_3H_UNSTIM_VS_YF17D_VACCINE_STIM_PBMC_DN;GSE14308_TH2_VS_NAIVE_CD4_TCELL_DN;GSE14769_20MIN_VS_360MIN_LPS_BMDM_DN;GSE17721_PAM3CSK4_VS_GADIQUIMOD_16H_BMDM_UP;GSE17721_POLYIC_VS_PAM3CSK4_4H_BMDM_…	Acetylation;Alternativesplicing;Coiledcoil;Completeproteome;Phosphoprotein;Polymorphism;Referenceproteome		Phosphorylase kinase substrate motif;Pim1 kinase substrate sequence;PKA kinase substrate motif;PKC kinase substrate motif	+	0.999591	5.7939e-55	174.23	174.23	174.23
-1.21152	0.324847	0.752961	0.526734	0.108479	-0.745604	0.565129	0.141248	0.427284	-0.139054	NaN	0.381382	0.332365	-0.49409	NaN	-0.448072	NaN	-0.820189	NaN	-0.168411	-0.838633	-0.351816	0.429906	NaN	NaN	-2.33866	0.45298	0.377981	0.25252	-0.260113	0.233048	-0.493161	0.047812	S	___1	biological regulation;regulation of biological process;regulation of biosynthetic process;regulation of cellular biosynthetic process;regulation of cellular macromolecule biosynthetic process;regulation of cellular metabolic process;regulation of cellular process;regulation of gene expression;regulation of macromolecule biosynthetic process;regulation of macromolecule metabolic process;regulation…				Helicase_C_4	BUYTAERT_PHOTODYNAMIC_THERAPY_STRESS_UP;BYSTRYKH_HEMATOPOIESIS_STEM_CELL_AND_BRAIN_QTL_TRANS;chr12q24;DORSAM_HOXA9_TARGETS_DN;DOUGLAS_BMI1_TARGETS_UP;GSE12845_IGD_POS_BLOOD_VS_NAIVE_TONSIL_BCELL_DN;GSE13484_3H_UNSTIM_VS_YF17D_VACCINE_STIM_PBMC_DN;GSE14308_TH2_VS_NAIVE_CD4_TCELL_DN;GSE14769_20MIN_VS_360MIN_LPS_BMDM_DN;GSE17721_PAM3CSK4_VS_GADIQUIMOD_16H_BMDM_UP;GSE17721_POLYIC_VS_PAM3CSK4_4H_BMDM_…	Acetylation;Alternativesplicing;Coiledcoil;Completeproteome;Phosphoprotein;Polymorphism;Referenceproteome		14-3-3 domain binding motif;Akt kinase substrate motif;AMP-activated protein kinase 2 substrate motif;Calmodulin-dependent protein kinase II substrate motif;Casein kinase II substrate motif;ERK1,2 kinase substrate motif;GSK-3, ERK1, ERK2, CDK5 substrate motif;MAPKAPK1 kinase substrate motif;PKA kinase substrate motif;PKC kinase substrate motif;WW domain binding motif	+	0.99933	0.00192624	125.83	109.72	103.19
-0.257524	NaN	1.11639	-1.55544	-0.438552	NaN	-1.331	1.01201	-1.09987	NaN	1.74379	0.073905	-0.637532	NaN	NaN	0.483127	1.12165	NaN	NaN	1.25608	NaN	0.920043	-1.63072	1.38968	NaN	NaN	NaN	-1.08098	0.837211	0.920043	-0.0918093	1.01185	0.00329857	S	___1			cell part;membrane		HOOK	AGCGCAG,MIR-191;AGGGCAG,MIR-18A;CAGGTG_V$E12_Q6;chr11q13;CTGAGCC,MIR-24;GAGCCAG,MIR-149;GAGCTGG,MIR-337;GGCAGAC,MIR-346;GGCAGCT,MIR-22;GGGGCCC,MIR-296;GGTGAAG,MIR-412;GSE10239_MEMORY_VS_DAY4.5_EFF_CD8_TCELL_UP;GSE10239_NAIVE_VS_DAY4.5_EFF_CD8_TCELL_UP;GSE11924_TFH_VS_TH2_CD4_TCELL_UP;GSE13229_IMM_VS_INTMATURE_NKCELL_DN;GSE13229_IMM_VS_MATURE_NKCELL_DN;GSE14308_TH17_VS_INDUCED_TREG_DN;GSE14308_TH2…	Alternativesplicing;Coiledcoil;Completeproteome;Phosphoprotein;Polymorphism;Referenceproteome		14-3-3 domain binding motif;Aurora-A kinase substrate motif;Calmodulin-dependent protein kinase II substrate motif;Casein kinase II substrate motif;G protein-coupled receptor kinase 1 substrate motif;MDC1 BRCT domain binding motif;PAK2 kinase substrate motif;Phosphorylase kinase substrate motif;PKA kinase substrate motif;PKC epsilon kinase substrate motif;PKC kinase substrate motif;Plk1 PBD domai…	+	0.947554	4.36839e-45	161.63	156.14	161.63
-0.209892	NaN	0.167642	0.690217	NaN	NaN	0.472457	NaN	0.435104	0.0767187	0.538997	NaN	0.971037	0.929331	NaN	NaN	NaN	-0.937494	NaN	-0.816957	0.0572887	NaN	0.628869	NaN	NaN	NaN	NaN	0.794274	0.239459	0.0572887	0.472457	-0.415168	0.0763935	S	___1	biological regulation;biosynthetic process;cellular biosynthetic process;cellular macromolecule biosynthetic process;cellular macromolecule metabolic process;cellular metabolic process;cellular nitrogen compound metabolic process;cellular process;macromolecule biosynthetic process;macromolecule metabolic process;metabolic process;nitrogen compound metabolic process;nucleic acid metabolic process;…	binding;cation binding;DNA binding;ion binding;metal ion binding;nucleic acid binding	cell part;intracellular membrane-bounded organelle;intracellular organelle;intracellular part;membrane-bounded organelle;nucleus;organelle		KRAB;zf-C2H2	chr7p22;CHYLA_CBFA2T3_TARGETS_DN;CRX_NRL_DN.V1_DN;GINESTIER_BREAST_CANCER_20Q13_AMPLIFICATION_DN;GINESTIER_BREAST_CANCER_ZNF217_AMPLIFIED_DN;GSE15659_CD45RA_NEG_CD4_TCELL_VS_ACTIVATED_TREG_DN;GSE15659_CD45RA_NEG_CD4_TCELL_VS_NONSUPPRESSIVE_TCELL_DN;NRL_DN.V1_DN;OSMAN_BLADDER_CANCER_UP	Acetylation;Completeproteome;DNA-binding;Metal-binding;Nucleus;Phosphoprotein;Referenceproteome;Repeat;Transcription;Transcriptionregulation;Zinc;Zinc-finger		b-Adrenergic Receptor kinase substrate motif;ERK1,2 kinase substrate motif;GSK-3, ERK1, ERK2, CDK5 substrate motif;WW domain binding motif	+	0.999986	1.13246e-92	235.5	206.06	235.5
-0.250187	0.58889	0.185115	NaN	0.460413	0.130829	0.376419	-0.305911	0.69044	-0.0471044	0.218072	0.910357	0.299508	0.502507	0.0273085	0.125334	NaN	NaN	0.528381	-0.822974	-0.212912	-0.0773344	0.392415	NaN	-0.00358135	NaN	0.788941	0.81632	0.704443	0.194417	0.218072	-0.0236557	0.404547	S	___1	biological regulation;biosynthetic process;cellular biosynthetic process;cellular macromolecule biosynthetic process;cellular macromolecule metabolic process;cellular metabolic process;cellular nitrogen compound metabolic process;cellular process;macromolecule biosynthetic process;macromolecule metabolic process;metabolic process;nitrogen compound metabolic process;nucleic acid metabolic process;…	binding;cation binding;DNA binding;ion binding;metal ion binding;nucleic acid binding	cell part;intracellular membrane-bounded organelle;intracellular organelle;intracellular part;membrane-bounded organelle;nucleus;organelle		KRAB;zf-C2H2	chr7p22;CHYLA_CBFA2T3_TARGETS_DN;CRX_NRL_DN.V1_DN;GINESTIER_BREAST_CANCER_20Q13_AMPLIFICATION_DN;GINESTIER_BREAST_CANCER_ZNF217_AMPLIFIED_DN;GSE15659_CD45RA_NEG_CD4_TCELL_VS_ACTIVATED_TREG_DN;GSE15659_CD45RA_NEG_CD4_TCELL_VS_NONSUPPRESSIVE_TCELL_DN;NRL_DN.V1_DN;OSMAN_BLADDER_CANCER_UP	Acetylation;Completeproteome;DNA-binding;Metal-binding;Nucleus;Phosphoprotein;Referenceproteome;Repeat;Transcription;Transcriptionregulation;Zinc;Zinc-finger		Casein kinase I substrate motif;ERK1,2 kinase substrate motif;Growth associated histone HI kinase substrate motif;GSK-3, ERK1, ERK2, CDK5 substrate motif;WW domain binding motif	+	1	4.05965e-31	191.36	155.07	93.226
-2.12179	-4.81925	-3.77712	-3.74805	-0.141015	-4.93743	-4.01281	-2.13474	-5.04534	-2.95023	-3.8507	-3.60487	-4.17055	-2.63371	NaN	-2.54046	-4.53502	-3.51563	-2.10143	-3.60694	-1.42864	-2.69313	-3.01069	-5.81913	-4.65342	-2.08737	NaN	-5.88164	0.9453	-3.26316	-3.76259	0.499426	0.103783	S	___1	anatomical structure development;biological adhesion;biological regulation;biosynthetic process;cartilage condensation;cell adhesion;cell differentiation;cell proliferation;cell-cell adhesion;cellular biosynthetic process;cellular developmental process;cellular macromolecule biosynthetic process;cellular macromolecule metabolic process;cellular metabolic process;cellular nitrogen compound metabol…	binding;DNA binding;nucleic acid binding;sequence-specific DNA binding	cell part;intracellular membrane-bounded organelle;intracellular organelle;intracellular part;membrane-bounded organelle;nucleus;organelle		Homeobox	AFFAR_YY1_TARGETS_UP;BAKKER_FOXO3_TARGETS_UP;BRUINS_UVC_RESPONSE_VIA_TP53_GROUP_A;chr7p22;GSE17721_CTRL_VS_PAM3CSK4_1H_BMDM_DN;GSE27786_LSK_VS_ERYTHROBLAST_DN;GSE5960_TH1_VS_ANERGIC_TH1_UP;MANTOVANI_VIRAL_GPCR_SIGNALING_DN;MARTENS_TRETINOIN_RESPONSE_DN;MARTORIATI_MDM4_TARGETS_NEUROEPITHELIUM_DN;MEISSNER_BRAIN_HCP_WITH_H3K27ME3;MEISSNER_NPC_HCP_WITH_H3K4ME2_AND_H3K27ME3;MIKKELSEN_IPS_WITH_HCP_H3K2…	Completeproteome;Developmentalprotein;Differentiation;DNA-binding;Homeobox;Neurogenesis;Nucleus;Referenceproteome;Transcription;Transcriptionregulation		ERK1,2 kinase substrate motif;Growth associated histone HI kinase substrate motif;GSK-3, ERK1, ERK2, CDK5 substrate motif;PKA kinase substrate motif;PKC kinase substrate motif;WW domain binding motif	+	1	2.47766e-67	215.37	197.36	94.594
NaN	NaN	NaN	NaN	NaN	NaN	NaN	-0.253591	-0.0272947	0.734346	-0.242467	-0.140739	0.109016	0.61041	NaN	-0.329289	0.109747	-0.499239	NaN	-0.468413	NaN	-0.521113	NaN	NaN	0.437803	NaN	0.176401	NaN	0.348558	-0.468413	-0.0272947	-0.441118	0.0657121	S	___1	biological regulation;biosynthetic process;carbohydrate metabolic process;carbohydrate transport;cell cycle;cell cycle process;cell surface receptor linked signaling pathway;cellular biosynthetic process;cellular component disassembly;cellular component disassembly at cellular level;cellular component organization;cellular component organization at cellular level;cellular component organization o…	binding;catalytic activity;cation binding;cis-trans isomerase activity;enzyme binding;GTPase binding;ion binding;isomerase activity;ligase activity;metal ion binding;nucleic acid binding;peptidyl-prolyl cis-trans isomerase activity;protein binding;Ran GTPase binding;Ras GTPase binding;RNA binding;small GTPase binding;transition metal ion binding;zinc ion binding	cell part;cytoplasmic part;cytosol;inclusion body;intracellular membrane-bounded organelle;intracellular organelle;intracellular organelle part;intracellular part;macromolecular complex;membrane;membrane part;membrane-bounded organelle;mitochondrion;nuclear inclusion body;nuclear membrane;nuclear part;nuclear pore;organelle;organelle membrane;organelle part;pore complex;protein complex	RNA transport	GRIP;IR1-M;Pro_isomerase;Ran_BP1;TPR_1;zf-RanBP	AAGCAAT,MIR-137;ABRAMSON_INTERACT_WITH_AIRE;ACACTGG,MIR-199A,MIR-199B;ACCAAAG,MIR-9;ACEVEDO_METHYLATED_IN_LIVER_CANCER_DN;ACTACCT,MIR-196A,MIR-196B;ALONSO_METASTASIS_DN;ATATGCA,MIR-448;BLALOCK_ALZHEIMERS_DISEASE_DN;BLALOCK_ALZHEIMERS_DISEASE_INCIPIENT_DN;BONOME_OVARIAN_CANCER_SURVIVAL_SUBOPTIMAL_DEBULKING;CELLULAR_LOCALIZATION;chr2p11;chr2q12;chr2q13;CTACCTC,LET-7A,LET-7B,LET-7C,LET-7D,LET-7E,LET…	3D-structure;Acetylation;Alternativesplicing;Coiledcoil;Completeproteome;Disulfidebond;Isopeptidebond;Ligase;Membrane;Metal-binding;mRNAtransport;Nuclearporecomplex;Nucleus;Phosphoprotein;Polymorphism;Proteintransport;Referenceproteome;Repeat;RNA-binding;TPRrepeat;Translocation;Transport;Ublconjugation;Ublconjugationpathway;Zinc;Zinc-finger	Nuclear pore complex	Casein kinase II substrate motif;G protein-coupled receptor kinase 1 substrate motif	+	1	2.20136e-13	96.489	82.254	85.487
-0.169035	0.0978311	-0.738516	-0.54148	-0.40985	-0.571629	-0.299614	NaN	0.475393	0.166576	NaN	-0.263197	-0.18068	0.201051	0.689033	-0.450452	NaN	NaN	-0.465116	-0.556294	-0.40343	NaN	NaN	-1.18162	0.656055	NaN	-0.499676	NaN	0.351279	-0.482396	-0.221938	-0.260458	0.168467	S	___1	biological regulation;biosynthetic process;carbohydrate metabolic process;carbohydrate transport;cell cycle;cell cycle process;cell surface receptor linked signaling pathway;cellular biosynthetic process;cellular component disassembly;cellular component disassembly at cellular level;cellular component organization;cellular component organization at cellular level;cellular component organization o…	binding;catalytic activity;cation binding;cis-trans isomerase activity;enzyme binding;GTPase binding;ion binding;isomerase activity;ligase activity;metal ion binding;nucleic acid binding;peptidyl-prolyl cis-trans isomerase activity;protein binding;Ran GTPase binding;Ras GTPase binding;RNA binding;small GTPase binding;transition metal ion binding;zinc ion binding	cell part;cytoplasmic part;cytosol;inclusion body;intracellular membrane-bounded organelle;intracellular organelle;intracellular organelle part;intracellular part;macromolecular complex;membrane;membrane part;membrane-bounded organelle;mitochondrion;nuclear inclusion body;nuclear membrane;nuclear part;nuclear pore;organelle;organelle membrane;organelle part;pore complex;protein complex	RNA transport	GRIP;IR1-M;Pro_isomerase;Ran_BP1;TPR_1;zf-RanBP	AAGCAAT,MIR-137;ABRAMSON_INTERACT_WITH_AIRE;ACACTGG,MIR-199A,MIR-199B;ACCAAAG,MIR-9;ACEVEDO_METHYLATED_IN_LIVER_CANCER_DN;ACTACCT,MIR-196A,MIR-196B;ALONSO_METASTASIS_DN;ATATGCA,MIR-448;BLALOCK_ALZHEIMERS_DISEASE_DN;BLALOCK_ALZHEIMERS_DISEASE_INCIPIENT_DN;BONOME_OVARIAN_CANCER_SURVIVAL_SUBOPTIMAL_DEBULKING;CELLULAR_LOCALIZATION;chr2p11;chr2q12;chr2q13;CTACCTC,LET-7A,LET-7B,LET-7C,LET-7D,LET-7E,LET…	3D-structure;Acetylation;Alternativesplicing;Coiledcoil;Completeproteome;Disulfidebond;Isopeptidebond;Ligase;Membrane;Metal-binding;mRNAtransport;Nuclearporecomplex;Nucleus;Phosphoprotein;Polymorphism;Proteintransport;Referenceproteome;Repeat;RNA-binding;TPRrepeat;Translocation;Transport;Ublconjugation;Ublconjugationpathway;Zinc;Zinc-finger	Nuclear pore complex	Casein kinase II substrate motif;ERK1,2 kinase substrate motif;G protein-coupled receptor kinase 1 substrate motif;Growth associated histone HI kinase substrate motif;GSK-3, ERK1, ERK2, CDK5 substrate motif;MAPKAPK2 kinase substrate motif;PKA kinase substrate motif;PKC kinase substrate motif;WW domain binding motif	+	1	4.7807e-06	160.33	102.78	123.42
-1.59606	-2.23264	-4.83207	-1.34854	-2.05971	NaN	-0.0584125	-2.1891	-1.41837	-1.18314	-3.53559	-1.8166	-0.628094	-1.30869	-0.913639	-1.42129	-1.60156	NaN	NaN	-2.34185	-1.51054	NaN	-0.587147	-2.07852	-2.64462	-2.23506	-0.81736	NaN	0.973326	-2.07852	-1.50868	-0.569844	0.0287712	S	___1	cellular process;establishment of localization;establishment of localization in cell;establishment of protein localization;establishment of protein localization in Golgi;establishment of protein localization to organelle;Golgi vesicle transport;intracellular protein transport;intracellular transport;intra-Golgi vesicle-mediated transport;protein targeting;protein targeting to Golgi;protein transp…				GRIP;Ran_BP1;TPR_1	chr2q12;KRIEG_HYPOXIA_VIA_KDM3A;KYNG_WERNER_SYNDROM_AND_NORMAL_AGING_UP;MARZEC_IL2_SIGNALING_DN	Alternativesplicing;Coiledcoil;Completeproteome;Phosphoprotein;Referenceproteome;Repeat;TPRrepeat		Casein kinase II substrate motif;Cdc2 kinase substrate motif;CDK kinase substrate motif;CDK1,2,4,6 kinase substrate motif;ERK1,2 kinase substrate motif;G protein-coupled receptor kinase 1 substrate motif;GSK3 kinase substrate motif;GSK-3, ERK1, ERK2, CDK5 substrate motif;PKA kinase substrate motif;WW domain binding motif	+	0.998759	0.00138643	129.63	111.36	129.63
1.2013	1.05039	0.237349	-0.530709	-0.745551	2.35601	2.00291	-0.684679	1.59167	0.78356	0.0345826	1.89174	1.42648	1.68398	1.07022	1.4143	2.79092	1.00793	0.871333	-0.310362	1.18475	0.969971	1.33059	0.184271	2.07492	NaN	1.26673	0.0218455	0.614724	0.988949	1.2013	-0.212353	0.20775	S	___1	biological regulation;biosynthetic process;carbohydrate metabolic process;carbohydrate transport;cell cycle;cell cycle process;cell surface receptor linked signaling pathway;cellular biosynthetic process;cellular component disassembly;cellular component disassembly at cellular level;cellular component organization;cellular component organization at cellular level;cellular component organization o…		cell part;cytoplasmic part;endoplasmic reticulum membrane;endoplasmic reticulum part;envelope;intracellular organelle part;intracellular part;macromolecular complex;membrane;membrane part;nuclear envelope;nuclear membrane;nuclear part;nuclear pore;organelle envelope;organelle membrane;organelle part;pore complex;protein complex	RNA transport		AATGTGA,MIR-23A,MIR-23B;ACTGTGA,MIR-27A,MIR-27B;BENPORATH_CYCLING_GENES;BROWNE_HCMV_INFECTION_10HR_UP;CEBALLOS_TARGETS_OF_TP53_AND_MYC_DN;CHANG_POU5F1_TARGETS_DN;CHEMNITZ_RESPONSE_TO_PROSTAGLANDIN_E2_DN;chr7q11;CSR_EARLY_UP.V1_UP;CTAGGAA,MIR-384;DANG_REGULATED_BY_MYC_DN;DIRMEIER_LMP1_RESPONSE_LATE_UP;GACTGTT,MIR-212,MIR-132;GCM_MYST2;GENTILE_RESPONSE_CLUSTER_D3;GENTILE_UV_HIGH_DOSE_DN;GGCGGCA,MIR…	Alternativesplicing;Completeproteome;Endoplasmicreticulum;Membrane;mRNAtransport;Nuclearporecomplex;Nucleus;Phosphoprotein;Polymorphism;Proteintransport;Referenceproteome;Repeat;Translocation;Transmembrane;Transmembranehelix;Transport		MDC1 BRCT domain binding motif;Plk1 PBD domain binding motif	+	0.99599	7.68569e-35	188.66	166.47	148.41
0.565022	0.769781	1.58938	2.44429	0.641419	1.5484	0.820697	0.872747	-1.05951	1.16313	0.476889	NaN	0.664573	0.221196	NaN	0.536556	1.80128	NaN	NaN	0.958835	0.817903	1.22992	-0.153837	1.21876	0.699808	NaN	1.03433	-0.170472	0.570676	0.888369	0.769781	0.118588	0.429361	S	___1	adaptive immune response;adaptive immune response based on somatic recombination of immune receptors built from immunoglobulin superfamily domains;biological adhesion;cell adhesion;cell gliding;cell migration;cell motility;cell-substrate adhesion;cellular component movement;cellular process;establishment of localization;establishment of localization in cell;exocytosis;immune effector process;immu…	adenyl nucleotide binding;adenyl ribonucleotide binding;ATP binding;binding;catalytic activity;hydrolase activity;hydrolase activity, acting on acid anhydrides;hydrolase activity, acting on acid anhydrides, in phosphorus-containing anhydrides;lipid binding;motor activity;nucleoside-triphosphatase activity;nucleotide binding;phosphatidylinositol binding;phosphatidylinositol-3,4,5-trisphosphate bin…	cell part;cell projection;cytoskeletal part;extracellular membrane-bounded organelle;extracellular organelle;extracellular region part;extracellular vesicular exosome;filopodium;intracellular organelle part;intracellular part;lamellipodium;leading edge membrane;macromolecular complex;membrane;membrane part;membrane-bounded organelle;membrane-bounded vesicle;microvillus;myosin complex;organelle;or…		Myosin_head;Myosin_TH1	AKT_UP_MTOR_DN.V1_DN;BOSCO_INTERFERON_INDUCED_ANTIVIRAL_MODULE;chr7p13;FULCHER_INFLAMMATORY_RESPONSE_LECTIN_VS_LPS_DN;GOBERT_OLIGODENDROCYTE_DIFFERENTIATION_DN;GSE13306_RA_VS_UNTREATED_MEM_CD4_TCELL_DN;GSE17974_0H_VS_12H_IN_VITRO_ACT_CD4_TCELL_UP;GSE17974_0H_VS_4H_IN_VITRO_ACT_CD4_TCELL_UP;GSE17974_0H_VS_6H_IN_VITRO_ACT_CD4_TCELL_UP;GSE17974_CTRL_VS_ACT_IL4_AND_ANTI_IL12_12H_CD4_TCELL_UP;GSE17974…	Actin-binding;Adaptiveimmunity;Alternativesplicing;ATP-binding;Calmodulin-binding;Cellmembrane;Cellprojection;Completeproteome;Directproteinsequencing;Immunity;Lipid-binding;Membrane;Motorprotein;Myosin;Nucleotide-binding;Polymorphism;Referenceproteome		Casein kinase II substrate motif;PKA kinase substrate motif;PKC kinase substrate motif	+	0.997416	5.90151e-06	117.2	102.74	108.72
-1.35896	NaN	-1.34431	-1.06785	-0.923905	-1.00172	-1.04461	-0.710365	-0.699694	-1.01357	-1.26051	-0.381458	-0.831645	-0.954682	NaN	-1.46064	-2.02414	NaN	-0.899518	-1.06592	NaN	-1.52464	NaN	-1.7774	NaN	-1.51907	0.193464	-0.780126	0.946676	-1.06592	-1.01357	-0.0523533	0.371197	S	___1					FAM195	chr17p13;GCM_NF2;GSE17721_ALL_VS_24H_PAM3CSK4_BMDM_UP;GSE17721_CTRL_VS_PAM3CSK4_8H_BMDM_UP;GSE17721_CTRL_VS_POLYIC_2H_BMDM_UP;GSE17721_PAM3CSK4_VS_GADIQUIMOD_4H_BMDM_DN;GSE39820_CTRL_VS_TGFBETA3_IL6_IL23A_CD4_TCELL_DN;JIANG_HYPOXIA_CANCER;LASTOWSKA_NEUROBLASTOMA_COPY_NUMBER_UP;MCCABE_BOUND_BY_HOXC6	Acetylation;Completeproteome;Phosphoprotein;Referenceproteome		Casein kinase II substrate motif;ERK1,2 kinase substrate motif;G protein-coupled receptor kinase 1 substrate motif;Growth associated histone HI kinase substrate motif;GSK3 kinase substrate motif;GSK-3, ERK1, ERK2, CDK5 substrate motif;MAPKAPK2 kinase substrate motif;WW domain binding motif	+	0.999417	1.8016e-37	155.16	151.68	150.94
-0.595015	NaN	1.91243	NaN	0.653677	-0.0405455	NaN	1.46878	NaN	NaN	1.97799	NaN	-1.19845	-2.06311	-0.660506	NaN	NaN	NaN	1.00798	0.285203	0.748351	1.97747	NaN	-1.44175	0.0457509	NaN	NaN	NaN	0.686523	0.516777	-0.0405455	0.557322	0.0771048	S	___1	biological regulation;establishment of localization;gas transport;metabolic process;oxidation-reduction process;oxygen transport;regulation of biological process;regulation of cellular process;regulation of response to stimulus;regulation of signal transduction;regulation of signaling;response to chemical stimulus;response to oxidative stress;response to stimulus;response to stress;transport	antioxidant activity;catalytic activity;oxidoreductase activity;oxidoreductase activity, acting on peroxide as acceptor;oxygen transporter activity;peroxidase activity;substrate-specific transporter activity;transporter activity	cell part;cytoplasm;intracellular part;membrane;plasma membrane		CRIC_ras_sig;DUF1170;PDZ;PH;SAM_1	ACEVEDO_LIVER_CANCER_WITH_H3K27ME3_UP;ACEVEDO_LIVER_CANCER_WITH_H3K9ME3_UP;ACTGAAA,MIR-30A-3P,MIR-30E-3P;ANTIOXIDANT_ACTIVITY;BHAT_ESR1_TARGETS_NOT_VIA_AKT1_UP;BHAT_ESR1_TARGETS_VIA_AKT1_UP;BOYLAN_MULTIPLE_MYELOMA_D_DN;BOYLAN_MULTIPLE_MYELOMA_PCA3_DN;CAGCTG_V$AP4_Q5;CHARAFE_BREAST_CANCER_BASAL_VS_MESENCHYMAL_DN;CHEMNITZ_RESPONSE_TO_PROSTAGLANDIN_E2_DN;CHICAS_RB1_TARGETS_CONFLUENT;chr6q25;CORRE_MU…	Alternativesplicing;Cellmembrane;Completeproteome;Cytoplasm;Membrane;Polymorphism;Proteomicsidentification;Referenceproteome		ERK1,2 kinase substrate motif;GSK-3, ERK1, ERK2, CDK5 substrate motif;PKA kinase substrate motif;PKC kinase substrate motif;WW domain binding motif	+	1	6.76694e-18	140.2	136.56	140.2
-0.175304	1.26273	0.237672	1.41318	0.557456	-0.111563	-0.591895	2.09871	NaN	NaN	1.56016	-0.255405	0.202412	NaN	-1.01581	0.195356	2.38524	NaN	0.423012	1.09519	-0.0539399	NaN	-0.378453	2.00954	NaN	-1.19835	1.49756	0.606369	0.907475	0.51469	0.220042	0.294648	0.248778	S	___1			cell part;integral to membrane;intrinsic to membrane;membrane part				Completeproteome;Membrane;Phosphoprotein;Referenceproteome;Transmembrane;Transmembranehelix		14-3-3 domain binding motif;Calmodulin-dependent protein kinase II substrate motif;Calmodulin-dependent protein kinase IV substrate motif;Chk1 kinase substrate motif;CLK1 kinase substrate motif;G protein-coupled receptor kinase 1 substrate motif;GSK3 kinase substrate motif;PAK2 kinase substrate motif;Pim1 kinase substrate sequence;PKA kinase substrate motif;PKC epsilon kinase substrate motif;PKC …		1	0.0517564	121.58	26.706	91.783
0.429506	-0.273978	0.586676	-0.464822	1.17454	0.82418	-1.43353	1.13597	-0.181599	-4.00056	0.963301	0.525573	-0.822888	-0.65511	NaN	0.444281	0.0471907	0.381812	NaN	1.05375	0.162523	0.886976	-0.579851	0.96292	-0.278678	-1.11135	-0.0506535	-1.493	0.815525	0.0559345	0.238348	-0.182414	0.234719	S	___1			cell part;integral to membrane;intrinsic to membrane;membrane part				Completeproteome;Membrane;Phosphoprotein;Referenceproteome;Transmembrane;Transmembranehelix		14-3-3 domain binding motif;Aurora-A kinase substrate motif;Calmodulin-dependent protein kinase II substrate motif;G protein-coupled receptor kinase 1 substrate motif;GSK3 kinase substrate motif;PAK2 kinase substrate motif;Phosphorylase kinase substrate motif;PKA kinase substrate motif;PKC epsilon kinase substrate motif;PKC kinase substrate motif	+	1	3.88323e-57	196.37	181.49	72.158
0.512985	0.496126	0.430182	-0.362308	0.569995	0.852236	-0.563189	0.922269	0.63068	-3.02609	0.0119824	1.46089	-1.01774	-0.347964	-1.81141	NaN	NaN	NaN	NaN	0.416678	0.0908044	0.114275	-0.618594	0.635377	-0.760243	-1.18911	0.0411584	-0.311177	0.798833	0.0411584	0.430182	-0.389024	0.0884416	S	___1			cell part;integral to membrane;intrinsic to membrane;membrane part				Completeproteome;Membrane;Phosphoprotein;Referenceproteome;Transmembrane;Transmembranehelix		14-3-3 domain binding motif;Calmodulin-dependent protein kinase II substrate motif;Casein kinase II substrate motif;G protein-coupled receptor kinase 1 substrate motif;GSK3 kinase substrate motif;PKA kinase substrate motif;PKC kinase substrate motif		0.996318	1.93008e-07	143.76	143.76	143.76
NaN	0.102843	0.666413	NaN	1.2887	1.38528	NaN	1.53906	NaN	NaN	0.483899	1.66098	0.377837	NaN	NaN	NaN	NaN	NaN	NaN	1.48785	NaN	0.774757	0.698742	1.06674	-0.122286	NaN	1.09709	NaN	0.740102	0.92075	0.977555	-0.0568046	0.366102	S	___1			cell part;integral to membrane;intrinsic to membrane;membrane part				Completeproteome;Membrane;Phosphoprotein;Referenceproteome;Transmembrane;Transmembranehelix		14-3-3 domain binding motif;Akt kinase substrate motif;AMP-activated protein kinase 2 substrate motif;Calmodulin-dependent protein kinase II substrate motif;Casein kinase II substrate motif;G protein-coupled receptor kinase 1 substrate motif;MAPKAPK1 kinase substrate motif;MAPKAPK2 kinase substrate motif;PKA kinase substrate motif;PKC kinase substrate motif		0.999424	0.000357628	126.07	108.84	126.07
0.661561	1.00866	0.415547	0.0502543	1.1221	1.01279	-0.709475	1.25371	0.416618	-2.99624	0.649536	1.59965	NaN	0.667172	-0.817722	0.799281	NaN	NaN	-0.297112	1.04191	NaN	0.7041	0.284202	1.20701	NaN	NaN	0.905247	0.0806909	0.550937	0.7041	0.661561	0.0425391	0.483765	S	___1			cell part;integral to membrane;intrinsic to membrane;membrane part				Completeproteome;Membrane;Phosphoprotein;Referenceproteome;Transmembrane;Transmembranehelix		14-3-3 domain binding motif;Akt kinase substrate motif;Calmodulin-dependent protein kinase II substrate motif;G protein-coupled receptor kinase 1 substrate motif;GSK3 kinase substrate motif;MAPKAPK1 kinase substrate motif;p70 Ribosomal S6 kinase substrate motif;Phosphorylase kinase substrate motif;PKA kinase substrate motif;PKC kinase substrate motif		0.999828	3.74924e-15	142.74	142.74	76.073
0.383253	NaN	NaN	-0.158947	NaN	0.242531	0.961169	-0.456999	-0.425993	0.106901	0.167916	0.529855	-0.0795416	0.377746	NaN	NaN	NaN	NaN	1.25909	-0.163863	NaN	NaN	NaN	-0.187799	NaN	-0.561907	1.05171	NaN	0.751458	-0.163863	0.167916	-0.331779	0.11966	S	___1	biological regulation;cellular macromolecule metabolic process;cellular metabolic process;cellular nitrogen compound metabolic process;cellular process;cellular response to stimulus;cellular response to stress;establishment of localization;establishment of localization in cell;establishment of RNA localization;intracellular transport;macromolecule metabolic process;metabolic process;mRNA export f…	adenyl nucleotide binding;adenyl ribonucleotide binding;ATP binding;ATPase activity;ATPase activity, coupled;ATP-dependent helicase activity;ATP-dependent RNA helicase activity;binding;catalytic activity;helicase activity;hydrolase activity;hydrolase activity, acting on acid anhydrides;hydrolase activity, acting on acid anhydrides, in phosphorus-containing anhydrides;nucleoside-triphosphatase act…	cell part;cytoplasm;intracellular membrane-bounded organelle;intracellular non-membrane-bounded organelle;intracellular organelle;intracellular organelle part;intracellular part;macromolecular complex;membrane;membrane-bounded organelle;non-membrane-bounded organelle;nuclear part;nucleolus;nucleus;organelle;organelle part;ribonucleoprotein complex;spliceosomal complex		DEAD;Helicase_C	AGCTCCT,MIR-28;ATP_DEPENDENT_HELICASE_ACTIVITY;ATP_DEPENDENT_RNA_HELICASE_ACTIVITY;ATPASE_ACTIVITY;ATPASE_ACTIVITY_COUPLED;BASAKI_YBX1_TARGETS_UP;BENPORATH_NANOG_TARGETS;BENPORATH_SOX2_TARGETS;BIOPOLYMER_METABOLIC_PROCESS;BLALOCK_ALZHEIMERS_DISEASE_UP;BLUM_RESPONSE_TO_SALIRASIB_DN;BROWNE_HCMV_INFECTION_14HR_UP;CAIRO_HEPATOBLASTOMA_CLASSES_UP;CELLULAR_LOCALIZATION;chr19p13;chr6p21;CTTTGA_V$LEF1_Q2…	Acetylation;Alternativesplicing;ATP-binding;Completeproteome;Cytoplasm;Helicase;Hydrolase;mRNAprocessing;mRNAsplicing;Nucleotide-binding;Nucleus;Phosphoprotein;Polymorphism;Referenceproteome;RNA-binding	Emerin complex 52	Casein kinase II substrate motif;PKA kinase substrate motif;PKC kinase substrate motif	+	0.999428	9.87093e-07	111.83	104.26	98.943
-3.05487	NaN	NaN	-4.16551	-4.46757	-3.99597	-4.11823	-4.45678	NaN	-2.60848	-3.71027	NaN	-6.01147	-3.1167	-3.9403	NaN	-3.92483	-3.16815	-4.46363	-2.95393	-2.62817	-2.52477	-2.85395	-4.32042	-4.92342	NaN	NaN	-5.08891	0.481272	-3.16815	-3.96813	0.799978	0.0172401	S	___1	biological regulation;cellular macromolecule metabolic process;cellular metabolic process;cellular nitrogen compound metabolic process;cellular process;cellular response to stimulus;cellular response to stress;establishment of localization;establishment of localization in cell;establishment of RNA localization;intracellular transport;macromolecule metabolic process;metabolic process;mRNA export f…	adenyl nucleotide binding;adenyl ribonucleotide binding;ATP binding;ATPase activity;ATPase activity, coupled;ATP-dependent helicase activity;ATP-dependent RNA helicase activity;binding;catalytic activity;helicase activity;hydrolase activity;hydrolase activity, acting on acid anhydrides;hydrolase activity, acting on acid anhydrides, in phosphorus-containing anhydrides;nucleoside-triphosphatase act…	cell part;cytoplasm;intracellular membrane-bounded organelle;intracellular non-membrane-bounded organelle;intracellular organelle;intracellular organelle part;intracellular part;macromolecular complex;membrane;membrane-bounded organelle;non-membrane-bounded organelle;nuclear part;nucleolus;nucleus;organelle;organelle part;ribonucleoprotein complex;spliceosomal complex		DEAD;Helicase_C	AGCTCCT,MIR-28;ATP_DEPENDENT_HELICASE_ACTIVITY;ATP_DEPENDENT_RNA_HELICASE_ACTIVITY;ATPASE_ACTIVITY;ATPASE_ACTIVITY_COUPLED;BASAKI_YBX1_TARGETS_UP;BENPORATH_NANOG_TARGETS;BENPORATH_SOX2_TARGETS;BIOPOLYMER_METABOLIC_PROCESS;BLALOCK_ALZHEIMERS_DISEASE_UP;BLUM_RESPONSE_TO_SALIRASIB_DN;BROWNE_HCMV_INFECTION_14HR_UP;CAIRO_HEPATOBLASTOMA_CLASSES_UP;CELLULAR_LOCALIZATION;chr19p13;chr6p21;CTTTGA_V$LEF1_Q2…	Acetylation;Alternativesplicing;ATP-binding;Completeproteome;Cytoplasm;Helicase;Hydrolase;mRNAprocessing;mRNAsplicing;Nucleotide-binding;Nucleus;Phosphoprotein;Polymorphism;Referenceproteome;RNA-binding	Emerin complex 52	14-3-3 domain binding motif;Calmodulin-dependent protein kinase II alpha substrate motif;Calmodulin-dependent protein kinase II substrate motif;Calmodulin-dependent protein kinase IV substrate motif;Casein kinase II substrate motif;Chk1 kinase substrate motif;PKA kinase substrate motif;PKC kinase substrate motif	+	0.999785	0.00900371	112.85	39.966	112.85
-0.438277	NaN	0.734239	-1.14205	-2.28386	NaN	-2.02323	NaN	-3.65265	-2.97372	1.32404	NaN	NaN	NaN	NaN	0.193628	NaN	NaN	NaN	0.615373	-0.941687	-1.6302	-2.34861	0.577171	NaN	NaN	-1.71786	-1.20402	0.794894	-1.20402	-1.14205	-0.0619711	0.360219	S	___1	biological regulation;cell activation;cell activation involved in immune response;cellular process;defense response;defense response to bacterium;defense response to Gram-positive bacterium;establishment of localization;establishment of localization in cell;exocytosis;immune effector process;immune system process;leukocyte activation;leukocyte activation involved in immune response;leukocyte degr…	actin binding;adenyl nucleotide binding;adenyl ribonucleotide binding;ATP binding;binding;catalytic activity;cytoskeletal protein binding;hydrolase activity;hydrolase activity, acting on acid anhydrides;hydrolase activity, acting on acid anhydrides, in phosphorus-containing anhydrides;motor activity;nucleoside-triphosphatase activity;nucleotide binding;protein binding;purine nucleotide binding;pu…	cell cortex part;cell part;cortical actin cytoskeleton;cortical cytoskeleton;cytoplasmic part;cytoskeletal part;cytoskeleton;filamentous actin;intracellular non-membrane-bounded organelle;intracellular organelle;intracellular organelle part;intracellular part;macromolecular complex;myosin complex;non-membrane-bounded organelle;organelle;organelle part;protein complex;unconventional myosin complex		Myosin_head;Myosin_TH1;SH3_9	BOYLAN_MULTIPLE_MYELOMA_C_D_DN;BYSTRYKH_HEMATOPOIESIS_STEM_CELL_QTL_TRANS;CAGCTG_V$AP4_Q5;CHEN_METABOLIC_SYNDROM_NETWORK;chr19p13;COATES_MACROPHAGE_M1_VS_M2_DN;CTACCTC,LET-7A,LET-7B,LET-7C,LET-7D,LET-7E,LET-7F,MIR-98,LET-7G,LET-7I;CTGCAGY_UNKNOWN;CYCLIN_D1_KE_.V1_DN;CYCLIN_D1_UP.V1_DN;DUNNE_TARGETS_OF_AML1_MTG8_FUSION_UP;GAVIN_FOXP3_TARGETS_CLUSTER_P3;GAVIN_FOXP3_TARGETS_CLUSTER_P6;GNF2_CASP1;GNF…	Actin-binding;ATP-binding;Calmodulin-binding;Completeproteome;Motorprotein;Myosin;Nucleotide-binding;Phosphoprotein;Polymorphism;Referenceproteome;SH3domain		14-3-3 domain binding motif;Akt kinase substrate motif;Calmodulin-dependent protein kinase II substrate motif;DNA dependent Protein kinase substrate motif;G protein-coupled receptor kinase 1 substrate motif;MAPKAPK1 kinase substrate motif;PKA kinase substrate motif;PKC kinase substrate motif	+	0.99988	4.53557e-84	194.21	188.51	172.94
-0.0277639	-0.0717896	0.370236	-0.03189	1.39672	0.213038	-0.144148	0.794727	0.0639965	-0.0171008	NaN	NaN	0.697357	0.365254	NaN	0.0939508	NaN	NaN	NaN	0.199747	1.30178	NaN	0.240846	0.215683	NaN	NaN	NaN	0.205947	0.572988	0.215683	0.0939508	0.121733	0.425855	S	___1	amine transport;biological regulation;cellular component assembly;cellular component assembly at cellular level;cellular component organization;cellular component organization at cellular level;cellular component organization or biogenesis;cellular component organization or biogenesis at cellular level;cellular macromolecular complex assembly;cellular macromolecular complex subunit organization;c…	binding;protein binding;SNAP receptor activity;SNARE binding;syntaxin binding	adherens junction;anchoring junction;azurophil granule;cell junction;cell part;cell projection;cell-substrate adherens junction;cell-substrate junction;cytoplasm;cytoplasmic membrane-bounded vesicle;cytoplasmic part;cytoplasmic vesicle;extracellular membrane-bounded organelle;extracellular organelle;extracellular region part;extracellular vesicular exosome;focal adhesion;intracellular membrane-bo…	SNARE interactions in vesicular transport	SNAP-25;SNARE	BRUINS_UVC_RESPONSE_EARLY_LATE;BRUNO_HEMATOPOIESIS;BUYTAERT_PHOTODYNAMIC_THERAPY_STRESS_UP;BYSTRYKH_HEMATOPOIESIS_STEM_CELL_QTL_TRANS;CELLULAR_LOCALIZATION;chr15q14;CHUNG_BLISTER_CYTOTOXICITY_DN;CROONQUIST_NRAS_VS_STROMAL_STIMULATION_UP;CUI_TCF21_TARGETS_2_DN;CYTOSKELETON_ORGANIZATION_AND_BIOGENESIS;DIAZ_CHRONIC_MEYLOGENOUS_LEUKEMIA_UP;ESTABLISHMENT_OF_CELLULAR_LOCALIZATION;ESTABLISHMENT_OF_LOCAL…	3D-structure;Acetylation;Alternativesplicing;Celljunction;Cellmembrane;Coiledcoil;Completeproteome;Directproteinsequencing;Lipoprotein;Membrane;Palmitate;Phosphoprotein;Proteintransport;Referenceproteome;Repeat;Synapse;Synaptosome;Transport	SNARE complex (SNAP23, STX1A);SNARE complex (STX11, VAMP2, SNAP23);SNARE complex (STX2, SNAP23);SNARE complex (STX4, SNAP23);SNARE complex (STX4, SNAP23, VAMP1);SNARE complex (STX4, SNAP23, VAMP2);SNARE complex (STX4, VAMP8, VAMP3, SNAP23);SNARE complex (STX6, SNAP23)	ERK1,2 kinase substrate motif;GSK-3, ERK1, ERK2, CDK5 substrate motif;WW domain binding motif	+	1	3.22339e-129	270.37	256.5	217.27
NaN	NaN	NaN	NaN	0.385092	NaN	-0.366374	0.881619	1.06337	-1.30753	NaN	-0.28854	0.294461	-1.09354	NaN	-0.714598	-0.1551	-0.225035	0.0638967	0.407374	NaN	NaN	NaN	0.225665	-1.33328	-1.12897	NaN	NaN	0.614225	-0.0805689	-0.22182	0.141251	0.404233	S	___1					SMAP		Acetylation;Completeproteome;Phosphoprotein;Referenceproteome		Casein kinase II substrate motif;PKA kinase substrate motif;PKC kinase substrate motif	+	0.985187	9.12078e-101	199.66	196.72	41.575
-1.13326	-0.450245	0.297019	0.0478772	0.226429	-0.691153	-0.227287	0.817591	1.07	-1.12394	0.543895	-0.0299444	0.423377	-1.16176	NaN	-0.81398	0.237462	0.0144807	0.0907209	0.330226	-1.04697	-0.455839	-0.0809592	0.426892	-1.39605	0.756823	-0.086912	-0.799667	0.762533	-0.0809592	0.00896642	-0.0899256	0.328988	S	___1					SMAP		Acetylation;Completeproteome;Phosphoprotein;Referenceproteome		14-3-3 domain binding motif;Calmodulin-dependent protein kinase II substrate motif;Calmodulin-dependent protein kinase IV substrate motif;Casein kinase II substrate motif;Chk1 kinase substrate motif;ERK1,2 kinase substrate motif;GSK-3, ERK1, ERK2, CDK5 substrate motif;PKA kinase substrate motif;PKC kinase substrate motif;Pyruvate dehydrogenase kinase substrate motif;WW domain binding motif	+	0.999199	1.89952e-230	296.74	291.81	196.3
0.327803	-0.165461	0.293212	-0.820719	-1.23896	0.598148	-0.253617	0.185928	-0.411142	-0.33207	0.566115	0.0308646	-0.340259	-0.237546	1.42382	0.492306	0.631648	NaN	-1.23166	0.331292	0.392584	0.330294	0.262886	0.0151083	0.197969	-0.139799	-0.366867	-0.295638	0.66948	0.106539	0.0308646	0.0756742	0.477652	S	___1	anterograde axon cargo transport;anterograde synaptic vesicle transport;antigen processing and presentation;antigen processing and presentation of exogenous antigen;antigen processing and presentation of lipid antigen via MHC class Ib;antigen processing and presentation via MHC class Ib;antigen processing and presentation, exogenous lipid antigen via MHC class Ib;axon cargo transport;biological r…	binding;enzyme binding;GTP-dependent protein binding;phosphatase binding;protein binding;protein phosphatase binding	AP-3 adaptor complex;AP-type membrane coat adaptor complex;cell part;clathrin coated vesicle membrane;coated vesicle membrane;cytoplasmic part;cytoplasmic vesicle membrane;cytoplasmic vesicle part;Golgi apparatus;intracellular membrane-bounded organelle;intracellular organelle;intracellular organelle part;intracellular part;lysosomal membrane;macromolecular complex;membrane;membrane part;membrane…	Lysosome	Adaptin_N;AP3B1_C;SEEEED	ACCAAAG,MIR-9;ACEVEDO_LIVER_TUMOR_VS_NORMAL_ADJACENT_TISSUE_UP;ATCATGA,MIR-433;BAELDE_DIABETIC_NEPHROPATHY_DN;BENPORATH_NANOG_TARGETS;BENPORATH_SOX2_TARGETS;BORCZUK_MALIGNANT_MESOTHELIOMA_UP;CELLULAR_LOCALIZATION;chr5q14;CYCLIN_D1_UP.V1_DN;CYTOPLASM;CYTOPLASMIC_PART;DACOSTA_UV_RESPONSE_VIA_ERCC3_DN;DIAZ_CHRONIC_MEYLOGENOUS_LEUKEMIA_UP;ESTABLISHMENT_OF_CELLULAR_LOCALIZATION;ESTABLISHMENT_OF_LOCALI…	Albinism;Alternativesplicing;Completeproteome;Cytoplasmicvesicle;Diseasemutation;Golgiapparatus;Hermansky-Pudlaksyndrome;Membrane;Phosphoprotein;Proteintransport;Referenceproteome;Transport	AP3 adapter complex;AP3-BLOC1 complex	b-Adrenergic Receptor kinase substrate motif;Casein kinase II substrate motif;Pyruvate dehydrogenase kinase substrate motif	+	1	4.45455e-106	224.91	224.91	173.36
NaN	2.89383	2.04466	3.24114	NaN	2.86723	2.16733	NaN	NaN	2.57045	1.03202	NaN	2.21324	NaN	NaN	2.26797	1.58051	3.28229	4.10853	1.7538	NaN	2.60499	1.53451	1.0133	NaN	NaN	2.10979	NaN	0.904589	2.10979	2.2406	-0.130813	0.285427	S	___1	anatomical structure development;anatomical structure morphogenesis;biological regulation;biosynthetic process;brain development;cell cycle arrest;cell cycle process;cell development;cell fate commitment;cell surface receptor linked signaling pathway;cellular biosynthetic process;cellular component organization;cellular component organization at cellular level;cellular component organization or b…	binding;binding, bridging;chromatin binding;DNA binding;DNA secondary structure binding;double-stranded DNA binding;four-way junction DNA binding;nucleic acid binding;protein binding;protein binding, bridging;protein N-terminus binding;regulatory region DNA binding;regulatory region nucleic acid binding;R-SMAD binding;sequence-specific DNA binding;SMAD binding;structure-specific DNA binding;trans…	cell division site part;cell part;chromatin;chromosomal part;cleavage furrow;cytoplasm;cytoplasmic part;cytosol;histone methyltransferase complex;intracellular membrane-bounded organelle;intracellular organelle;intracellular organelle part;intracellular part;macromolecular complex;membrane-bounded organelle;methyltransferase complex;nuclear matrix;nuclear part;nucleoplasm;nucleoplasm part;nucleus…		Menin	BIOPOLYMER_METABOLIC_PROCESS;chr11q13;CTGAGCC,MIR-24;CYTOPLASM;CYTOPLASMIC_PART;CYTOSOL;DANG_BOUND_BY_MYC;DEBIASI_APOPTOSIS_BY_REOVIRUS_INFECTION_DN;DIAZ_CHRONIC_MEYLOGENOUS_LEUKEMIA_UP;FERNANDEZ_BOUND_BY_MYC;GATTGGY_V$NFY_Q6_01;GCM_HDAC1;GCM_TPR;GGGAGGRR_V$MAZ_Q6;GRESHOCK_CANCER_COPY_NUMBER_UP;GSE10325_BCELL_VS_MYELOID_UP;GSE12845_NAIVE_VS_DARKZONE_GC_TONSIL_BCELL_DN;GSE12845_PRE_GC_VS_DARKZONE_…	3D-structure;Alternativesplicing;Chromatinregulator;Completeproteome;Diseasemutation;DNA-binding;Nucleus;Phosphoprotein;Polymorphism;Referenceproteome;Repressor;Transcription;Transcriptionregulation	Menin-associated histone methyltransferase complex;MLL-HCF complex	14-3-3 domain binding motif;b-Adrenergic Receptor kinase substrate motif;Calmodulin-dependent protein kinase II substrate motif;Casein kinase II substrate motif;PAK2 kinase substrate motif;PKA kinase substrate motif;PKC epsilon kinase substrate motif;PKC kinase substrate motif	+	1	2.64037e-15	144.97	144.97	80.102
0.157029	0.292557	NaN	-0.355337	-0.658574	NaN	-0.0444419	-1.15193	-0.0659939	-0.257159	-0.702881	0.0328126	NaN	-0.316873	-0.207986	-0.358575	NaN	-0.168706	NaN	-1.10518	0.187897	0.0147675	-0.79045	-1.7527	-0.0140204	NaN	NaN	-0.147459	0.48198	-0.158082	-0.257159	0.0990768	0.45123	S	___1	biological regulation;biosynthetic process;cellular biosynthetic process;cellular component organization;cellular component organization at cellular level;cellular component organization or biogenesis;cellular component organization or biogenesis at cellular level;cellular macromolecule biosynthetic process;cellular macromolecule metabolic process;cellular metabolic process;cellular nitrogen comp…	acid-amino acid ligase activity;binding;catalytic activity;chromatin binding;DNA binding;enzyme binding;ligase activity;ligase activity, forming carbon-nitrogen bonds;nucleic acid binding;protein binding;protein binding transcription factor activity;regulatory region DNA binding;regulatory region nucleic acid binding;RNA binding;single-stranded RNA binding;small conjugating protein binding;small …	cell part;intracellular membrane-bounded organelle;intracellular organelle;intracellular organelle part;intracellular part;macromolecular complex;membrane-bounded organelle;nuclear body;nuclear part;nuclear speck;nucleoplasm;nucleoplasm part;nucleus;organelle;organelle part;PcG protein complex;PRC1 complex;protein complex		Chromo	AATGGAG,MIR-136;AMIT_EGF_RESPONSE_40_HELA;ANTI_APOPTOSIS;APOPTOSIS_GO;ATAAGCT,MIR-21;ATACTGT,MIR-144;BENPORATH_ES_WITH_H3K27ME3;BLUM_RESPONSE_TO_SALIRASIB_UP;BROWNE_HCMV_INFECTION_20HR_UP;BROWNE_HCMV_INFECTION_8HR_UP;CAGTATT,MIR-200B,MIR-200C,MIR-429;CELL_DEVELOPMENT;CHANDRAN_METASTASIS_TOP50_UP;CHANDRAN_METASTASIS_UP;chr17q25;CTCTAGA,MIR-526C,MIR-518F,MIR-526A;DACOSTA_UV_RESPONSE_VIA_ERCC3_TTD_U…	3D-structure;Acetylation;Alternativesplicing;Chromatinregulator;Completeproteome;Isopeptidebond;Ligase;Nucleus;Phosphoprotein;Referenceproteome;Repressor;Transcription;Transcriptionregulation;Ublconjugation;Ublconjugationpathway	CtBP complex;Polycomb repressive complex;Polycomb repressive complex 1 (PRC1, hPRC-H)	14-3-3 domain binding motif;Akt kinase substrate motif;Calmodulin-dependent protein kinase II substrate motif;Casein kinase II substrate motif;G protein-coupled receptor kinase 1 substrate motif;MAPKAPK1 kinase substrate motif;PKA kinase substrate motif;PKC kinase substrate motif	+	0.999344	4.78234e-18	147.83	141.75	147.83
0.486955	-0.335369	-0.790405	-0.198668	-0.390591	-0.309786	0.148113	0.134793	0.0977215	-0.322535	-0.341429	0.176477	-0.102414	0.280706	0.217547	-0.157276	NaN	0.284091	NaN	-0.773145	0.277007	0.273618	-0.383738	-0.314586	0.104534	0.248698	0.00217436	0.849156	0.393429	0.176616	-0.129845	0.306461	0.238261	S	___1	axon guidance;chemotaxis;locomotion;response to chemical stimulus;response to external stimulus;response to stimulus;taxis	binding;cation binding;heme binding;ion binding;iron ion binding;lipid binding;metal ion binding;steroid binding;tetrapyrrole binding;transition metal ion binding	cell part;cytoplasmic part;endoplasmic reticulum;endoplasmic reticulum membrane;endoplasmic reticulum part;extracellular membrane-bounded organelle;extracellular organelle;extracellular region part;extracellular vesicular exosome;integral to membrane;intracellular membrane-bounded organelle;intracellular non-membrane-bounded organelle;intracellular organelle;intracellular organelle part;intracell…		Cyt-b5	AACTTT_UNKNOWN;BLALOCK_ALZHEIMERS_DISEASE_DN;BORCZUK_MALIGNANT_MESOTHELIOMA_UP;BROWN_MYELOID_CELL_DEVELOPMENT_DN;BRUINS_UVC_RESPONSE_VIA_TP53_GROUP_A;BUYTAERT_PHOTODYNAMIC_THERAPY_STRESS_DN;CAGGTA_V$AREB6_01;CELL_SURFACE;CHIARADONNA_NEOPLASTIC_TRANSFORMATION_CDC25_UP;chrxq22;CREIGHTON_ENDOCRINE_THERAPY_RESISTANCE_3;CROMER_METASTASIS_UP;DAIRKEE_TERT_TARGETS_UP;DAVICIONI_MOLECULAR_ARMS_VS_ERMS_DN;D…	Alternativesplicing;Completeproteome;Directproteinsequencing;Endoplasmicreticulum;Lipid-binding;Membrane;Microsome;Phosphoprotein;Receptor;Referenceproteome;Steroid-binding;Transmembrane;Transmembranehelix	PGRMC1-SCAP complex	BARD1 BRCT domain binding motif;Casein kinase II substrate motif	+	1	2.29401e-171	256.97	251.2	256.97
0.676737	0.0623337	-0.20764	0.0957967	0.351209	0.863615	-0.158492	0.241867	0.354398	0.274767	-0.438208	0.821702	0.303487	1.27998	NaN	0.217321	NaN	0.236858	1.27723	0.0913763	0.830303	0.485906	0.0776478	0.310682	0.606082	0.580604	0.667183	1.21616	0.131043	0.580604	0.274767	0.305837	0.23881	S	___1	biological regulation;biosynthetic process;cell cycle;cellular biosynthetic process;cellular component organization;cellular component organization at cellular level;cellular component organization or biogenesis;cellular component organization or biogenesis at cellular level;cellular macromolecule biosynthetic process;cellular macromolecule metabolic process;cellular metabolic process;cellular ni…	binding;chromatin binding;enzyme binding;protein binding;protein dimerization activity;protein heterodimerization activity	cell part;DSIF complex;intracellular membrane-bounded organelle;intracellular organelle;intracellular organelle part;intracellular part;macromolecular complex;membrane-bounded organelle;nuclear part;nucleoplasm;nucleoplasm part;nucleus;organelle;organelle part;protein complex;transcription elongation factor complex		KOW;Spt5_N;Spt5-NGN	BARRIER_CANCER_RELAPSE_NORMAL_SAMPLE_DN;BENPORATH_ES_CORE_NINE_CORRELATED;BENPORATH_MYC_MAX_TARGETS;BIOPOLYMER_METABOLIC_PROCESS;CAGCTG_V$AP4_Q5;chr19q13;CYCLIN_D1_KE_.V1_UP;CYCLIN_D1_UP.V1_UP;DANG_BOUND_BY_MYC;ENZYME_BINDING;GSE12845_IGD_POS_BLOOD_VS_DARKZONE_GC_TONSIL_BCELL_DN;GSE12845_IGD_POS_BLOOD_VS_NAIVE_TONSIL_BCELL_DN;GSE13485_CTRL_VS_DAY21_YF17D_VACCINE_PBMC_UP;GSE13485_DAY1_VS_DAY21_YF1…	3D-structure;Acetylation;Activator;Alternativesplicing;Completeproteome;Directproteinsequencing;Methylation;Nucleus;Phosphoprotein;Referenceproteome;Repeat;Repressor;Transcription;Transcriptionregulation	DSIF complex (DRB sensitivity-inducing factor complex);RNA pol II containing coactivator complex Tat-SF;Transcription elongation factor complex (SUPT5H, CDK9, CCNT1)	ERK1,2 kinase substrate motif;G protein-coupled receptor kinase 1 substrate motif;Growth associated histone HI kinase substrate motif;GSK3 kinase substrate motif;GSK-3, ERK1, ERK2, CDK5 substrate motif;PKA kinase substrate motif;PKC kinase substrate motif;WW domain binding motif	+	1	5.20557e-57	193.64	184.12	108.96
NaN	NaN	0.994367	0.775687	-0.0193446	NaN	0.595228	0.214837	0.981779	NaN	0.112536	NaN	1.24794	-1.06633	NaN	NaN	-1.22664	NaN	NaN	0.0920918	NaN	-0.932006	0.809356	0.0997378	NaN	NaN	NaN	0.735652	0.813197	0.0997378	0.405032	-0.305294	0.136471	S	___1	apoptosis;biological regulation;catabolic process;cell death;cellular catabolic process;cellular component disassembly;cellular component disassembly at cellular level;cellular component disassembly involved in apoptosis;cellular component organization;cellular component organization at cellular level;cellular component organization or biogenesis;cellular component organization or biogenesis at c…		cell part;chromatin;chromosomal part;cytoplasm;cytoplasmic part;cytosol;intracellular membrane-bounded organelle;intracellular organelle;intracellular organelle part;intracellular part;membrane-bounded organelle;nuclear chromatin;nuclear chromosome part;nuclear part;nucleoplasm;nucleus;organelle;organelle part	Apoptosis	CIDE-N;DFF-C	ACTAYRNNNCCCR_UNKNOWN;APOPTOSIS_GO;APOPTOTIC_NUCLEAR_CHANGES;APOPTOTIC_PROGRAM;ASTON_MAJOR_DEPRESSIVE_DISORDER_DN;BIOCARTA_CASPASE_PATHWAY;BIOCARTA_DEATH_PATHWAY;BIOCARTA_DNAFRAGMENT_PATHWAY;BIOCARTA_FAS_PATHWAY;BIOCARTA_HIVNEF_PATHWAY;BIOCARTA_MITOCHONDRIA_PATHWAY;BIOCARTA_SET_PATHWAY;BIOCARTA_TNFR1_PATHWAY;BIOPOLYMER_CATABOLIC_PROCESS;BIOPOLYMER_METABOLIC_PROCESS;BROWNE_HCMV_INFECTION_1HR_DN;BR…	3D-structure;Acetylation;Alternativesplicing;Apoptosis;Completeproteome;Cytoplasm;Directproteinsequencing;Phosphoprotein;Referenceproteome		ERK1,2 kinase substrate motif;GSK-3, ERK1, ERK2, CDK5 substrate motif;PKA kinase substrate motif;PKC kinase substrate motif;WW domain binding motif	+	1	1.331e-05	84.753	68.615	44.543
-0.713826	-1.21339	-1.14278	-1.09812	-0.606233	-0.76851	-1.11718	-1.89494	-0.973758	-1.12071	-1.56585	-0.92379	-0.919184	-0.355467	-0.974853	-1.82502	-1.1299	-0.799862	-1.45442	-1.55758	-1.20698	-0.303783	-0.843106	-1.14982	-0.638297	0.0725282	-1.08896	0.346434	0.175256	-0.843106	-1.09812	0.255016	0.285796	S	___1	biological regulation;biosynthetic process;cellular biosynthetic process;cellular component assembly;cellular component assembly at cellular level;cellular component organization;cellular component organization at cellular level;cellular component organization or biogenesis;cellular component organization or biogenesis at cellular level;cellular macromolecular complex assembly;cellular macromolec…	binding;catalytic activity;cysteine-type peptidase activity;hydrolase activity;nucleic acid binding;peptidase activity;peptidase activity, acting on L-amino acid peptides;RNA binding;small conjugating protein-specific protease activity;translation factor activity, nucleic acid binding;translation initiation factor activity;ubiquitin-specific protease activity	cell part;cytoplasmic part;cytosol;eukaryotic 43S preinitiation complex;eukaryotic 48S preinitiation complex;eukaryotic translation initiation factor 3 complex;intracellular part;macromolecular complex;membrane;protein complex;ribonucleoprotein complex;translation preinitiation complex	RNA transport	JAB;MitMem_reg	ACEVEDO_LIVER_TUMOR_VS_NORMAL_ADJACENT_TISSUE_UP;ALCALA_APOPTOSIS;APPIERTO_RESPONSE_TO_FENRETINIDE_DN;BENPORATH_NANOG_TARGETS;BENPORATH_SOX2_TARGETS;BILANGES_SERUM_AND_RAPAMYCIN_SENSITIVE_GENES;BILANGES_SERUM_RESPONSE_TRANSLATION;BIOSYNTHETIC_PROCESS;CAIRO_HEPATOBLASTOMA_CLASSES_UP;CELLULAR_BIOSYNTHETIC_PROCESS;CELLULAR_COMPONENT_ASSEMBLY;CELLULAR_MACROMOLECULE_METABOLIC_PROCESS;CELLULAR_PROTEIN_…	3D-structure;Acetylation;Completeproteome;Cytoplasm;Hydrolase;Initiationfactor;Phosphoprotein;Polymorphism;Protease;Proteinbiosynthesis;Referenceproteome;Thiolprotease;Ublconjugationpathway	eIF3 complex (EIF3S6, EIF3S5, EIF3S4, EIF3S3, EIF3S6IP, EIF3S2, EIF3S9, EIF3S12, EIF3S10, EIF3S8, EIF3S1, EIF3S7);eIF3 complex (EIF3S6, EIF3S5, EIF3S4, EIF3S3, EIF3S6IP, EIF3S2, EIF3S9, EIF3S12, EIF3S10, EIF3S8, EIF3S1, EIF3S7, PCID1)	AMP-activated protein kinase substrate motif;Cdc2 kinase substrate motif;CDK kinase substrate motif;CDK1,2,4,6 kinase substrate motif;ERK1,2 kinase substrate motif;GSK-3, ERK1, ERK2, CDK5 substrate motif;PKA kinase substrate motif;WW domain binding motif	+	1	0.00117441	138.98	106.5	110.76
NaN	1.01261	-1.01395	0.751103	NaN	NaN	NaN	-0.169987	-0.106709	0.371428	NaN	NaN	0.209567	NaN	NaN	-1.93551	NaN	NaN	-0.672395	-1.02096	NaN	-1.51306	NaN	0.0878382	-1.34434	NaN	NaN	0.082809	0.186967	-0.846676	0.0514293	-0.898106	0.00189353	S	___1	biological regulation;biosynthetic process;cell surface receptor linked signaling pathway;cellular biosynthetic process;cellular macromolecule biosynthetic process;cellular macromolecule metabolic process;cellular metabolic process;cellular process;cellular protein metabolic process;cellular response to chemical stimulus;cellular response to endogenous stimulus;cellular response to hormone stimul…	adenyl nucleotide binding;adenyl ribonucleotide binding;ATP binding;binding;calcium ion binding;calmodulin binding;calmodulin-dependent protein kinase activity;catalytic activity;cation binding;elongation factor-2 kinase activity;ion binding;kinase activity;metal ion binding;nucleic acid binding;nucleotide binding;phosphotransferase activity, alcohol group as acceptor;protein binding;protein kina…	cell part;cytoplasm;cytoplasmic part;cytosol;intracellular part		Alpha_kinase;Sel1	ACEVEDO_NORMAL_TISSUE_ADJACENT_TO_LIVER_TUMOR_DN;BASAKI_YBX1_TARGETS_DN;BIOCARTA_EIF_PATHWAY;BIOPOLYMER_BIOSYNTHETIC_PROCESS;BIOPOLYMER_METABOLIC_PROCESS;BIOSYNTHETIC_PROCESS;CELLULAR_BIOSYNTHETIC_PROCESS;CELLULAR_MACROMOLECULE_METABOLIC_PROCESS;CELLULAR_PROTEIN_METABOLIC_PROCESS;chr16p12;CYTOPLASM;DAIRKEE_TERT_TARGETS_UP;FEVR_CTNNB1_TARGETS_UP;FULCHER_INFLAMMATORY_RESPONSE_LECTIN_VS_LPS_UP;GARGA…	Acetylation;ATP-binding;Calcium;Calmodulin-binding;Completeproteome;Kinase;Nucleotide-binding;Phosphoprotein;Polymorphism;Referenceproteome;Serine/threonine-proteinkinase;Transferase		ERK1,2 kinase substrate motif;Growth associated histone HI kinase substrate motif;GSK-3, ERK1, ERK2, CDK5 substrate motif;PKA kinase substrate motif;PKC kinase substrate motif;WW domain binding motif	+	1	7.99374e-09	128.85	59.57	68.978
-1.06901	NaN	-0.405821	NaN	NaN	NaN	0.122955	NaN	-0.275905	NaN	-0.916738	NaN	-1.80653	NaN	NaN	-1.26496	NaN	NaN	NaN	-0.0323689	-1.65862	-2.07752	NaN	NaN	NaN	-0.843152	NaN	-1.0455	0.467356	-1.0455	-0.916738	-0.128759	0.287548	S	___1	anatomical structure morphogenesis;apoptosis;apoptotic mitochondrial changes;biological regulation;cell death;cell part morphogenesis;cellular component assembly;cellular component assembly at cellular level;cellular component disassembly;cellular component disassembly at cellular level;cellular component disassembly involved in apoptosis;cellular component morphogenesis;cellular component organi…	binding;catalytic activity;enzyme binding;GTP binding;GTPase activity;guanyl nucleotide binding;guanyl ribonucleotide binding;hydrolase activity;hydrolase activity, acting on acid anhydrides;hydrolase activity, acting on acid anhydrides, in phosphorus-containing anhydrides;identical protein binding;lipid binding;nucleoside-triphosphatase activity;nucleotide binding;protein binding;protein dimeriz…	cell junction;cell part;clathrin coated vesicle membrane;coated pit;coated vesicle membrane;cytoplasm;cytoplasmic part;cytoplasmic vesicle membrane;cytoplasmic vesicle part;cytoskeletal part;cytosol;Golgi apparatus;intracellular membrane-bounded organelle;intracellular organelle;intracellular organelle part;intracellular part;macromolecular complex;membrane;membrane part;membrane-bounded organell…	Bacterial invasion of epithelial cells;Endocrine and other factor-regulated calcium reabsorption;Endocytosis;Fc gamma R-mediated phagocytosis	Dynamin_M;GED	ACTAYRNNNCCCR_UNKNOWN;APOPTOSIS_GO;APOPTOTIC_MITOCHONDRIAL_CHANGES;APOPTOTIC_PROGRAM;BAELDE_DIABETIC_NEPHROPATHY_DN;BLALOCK_ALZHEIMERS_DISEASE_DN;BOYLAN_MULTIPLE_MYELOMA_PCA3_DN;BRUINS_UVC_RESPONSE_VIA_TP53_GROUP_D;CASORELLI_ACUTE_PROMYELOCYTIC_LEUKEMIA_DN;CELL_DEVELOPMENT;chr12p;CYCLIN_D1_KE_.V1_DN;CYTOPLASM;CYTOPLASMIC_PART;DIAZ_CHRONIC_MEYLOGENOUS_LEUKEMIA_UP;DODD_NASOPHARYNGEAL_CARCINOMA_DN;E…	3D-structure;Acetylation;Alternativesplicing;Celljunction;Coatedpit;Completeproteome;Cytoplasm;Cytoplasmicvesicle;Diseasemutation;Endocytosis;Glycoprotein;Golgiapparatus;GTP-binding;Hydrolase;Isopeptidebond;Lipid-binding;Membrane;Mitochondrion;Mitochondrionoutermembrane;Necrosis;Nucleotide-binding;Peroxisome;Phosphoprotein;Polymorphism;Referenceproteome;S-nitrosylation;Synapse;Ublconjugation	DLP1-hFIS1 complex	Cdc2 kinase substrate motif;CDK kinase substrate motif;CDK1,2,4,6 kinase substrate motif;ERK1,2 kinase substrate motif;GSK-3, ERK1, ERK2, CDK5 substrate motif;WW domain binding motif	+	1	2.37197e-09	135.24	121.26	135.24
-1.63629	NaN	NaN	-2.1107	-1.30175	-1.31125	-0.502448	-2.13501	-0.555893	-0.29398	NaN	-1.56654	-1.3289	NaN	NaN	-0.279889	NaN	NaN	NaN	-0.82386	-1.6171	NaN	NaN	-1.20963	NaN	NaN	-1.1113	-2.13688	0.536966	-1.20963	-1.31125	0.101621	0.448368	S	___1	adaptive immune response;biological regulation;biosynthetic process;cell activation;cell chemotaxis;cell migration;cell motility;cell surface receptor linked signaling pathway;cellular biosynthetic process;cellular component assembly;cellular component assembly at cellular level;cellular component movement;cellular component organization;cellular component organization at cellular level;cellular …	1-phosphatidylinositol-3-kinase activity;adenyl nucleotide binding;adenyl ribonucleotide binding;ATP binding;binding;catalytic activity;inositol or phosphatidylinositol kinase activity;kinase activity;lipid binding;lipid kinase activity;nucleotide binding;phosphatidylinositol 3-kinase activity;phosphatidylinositol binding;phosphatidylinositol kinase activity;phosphatidylinositol phosphate kinase …	cell part;clathrin-coated vesicle;coated vesicle;cytoplasm;cytoplasmic membrane-bounded vesicle;cytoplasmic part;cytoplasmic vesicle;cytosol;cytosolic part;extracellular membrane-bounded organelle;extracellular organelle;extracellular region part;extracellular vesicular exosome;Golgi apparatus;intracellular membrane-bounded organelle;intracellular organelle;intracellular part;macromolecular compl…	Inositol phosphate metabolism;Phosphatidylinositol signaling system	C2;PI3_PI4_kinase;PI3K_C2;PI3K_rbd;PI3Ka;PX	AAAYWAACM_V$HFH4_01;BILD_CTNNB1_ONCOGENIC_SIGNATURE;BIOSYNTHETIC_PROCESS;CELLULAR_LIPID_METABOLIC_PROCESS;chr11p15;DACOSTA_UV_RESPONSE_VIA_ERCC3_DN;DACOSTA_UV_RESPONSE_VIA_ERCC3_TTD_DN;DACOSTA_UV_RESPONSE_VIA_ERCC3_XPCS_DN;DODD_NASOPHARYNGEAL_CARCINOMA_DN;FEVR_CTNNB1_TARGETS_UP;FLECHNER_BIOPSY_KIDNEY_TRANSPLANT_OK_VS_DONOR_UP;FLECHNER_BIOPSY_KIDNEY_TRANSPLANT_REJECTED_VS_OK_DN;GABRIELY_MIR21_TARG…	3D-structure;Acetylation;Alternativesplicing;ATP-binding;Cellmembrane;Completeproteome;Cytoplasm;Cytoplasmicvesicle;Endocytosis;Exocytosis;Golgiapparatus;Kinase;Membrane;Nucleotide-binding;Nucleus;Phosphoprotein;Polymorphism;Referenceproteome;Transferase	EGFR-containing signaling complex	14-3-3 domain binding motif;Calmodulin-dependent protein kinase II alpha substrate motif;Calmodulin-dependent protein kinase II substrate motif;Calmodulin-dependent protein kinase IV substrate motif;Chk1 kinase substrate motif;Phosphorylase kinase substrate motif;PKA kinase substrate motif;PKC kinase substrate motif	+	0.999991	0.00247341	115.71	55.278	115.71
-0.988372	NaN	-1.04883	1.06628	1.42475	-1.84551	-1.07164	NaN	NaN	-1.88861	0.661151	2.12868	NaN	-0.500943	NaN	0.652838	2.32599	NaN	NaN	NaN	NaN	-0.52583	1.78063	-0.710949	NaN	0.320675	NaN	1.07803	0.634726	0.320675	0.0759475	0.244728	0.295816	S	___1	anatomical structure development;anatomical structure formation involved in morphogenesis;anatomical structure morphogenesis;angiogenesis;biological regulation;cell development;cellular developmental process;cellular process;definitive hemopoiesis;developmental process;hemopoiesis;hemopoietic or lymphoid organ development;lens morphogenesis in camera-type eye;megakaryocyte development;negative re…	binding;chromatin binding;core promoter proximal region DNA binding;core promoter proximal region sequence-specific DNA binding;DNA binding;nucleic acid binding;nucleic acid binding transcription factor activity;regulatory region DNA binding;regulatory region nucleic acid binding;RNA polymerase II core promoter proximal region sequence-specific DNA binding;RNA polymerase II core promoter proximal…	cell part;intracellular membrane-bounded organelle;intracellular organelle;intracellular organelle part;intracellular part;macromolecular complex;membrane-bounded organelle;nuclear part;nucleoplasm part;nucleus;organelle;organelle part;protein complex;transcription factor complex		Homeobox_KN	AAANWWTGC_UNKNOWN;AAAYRNCTG_UNKNOWN;AACTTT_UNKNOWN;AATGTGA,MIR-23A,MIR-23B;ACATTCC,MIR-1,MIR-206;ACCAATC,MIR-509;ACTGCAG,MIR-17-3P;AGCATTA,MIR-155;ALCALAY_AML_BY_NPM1_LOCALIZATION_UP;ATACTGT,MIR-144;ATGTAGC,MIR-221,MIR-222;BASAKI_YBX1_TARGETS_DN;BENPORATH_ES_WITH_H3K27ME3;BERENJENO_TRANSFORMED_BY_RHOA_DN;BOQUEST_STEM_CELL_UP;BROWNE_HCMV_INFECTION_6HR_DN;CASORELLI_ACUTE_PROMYELOCYTIC_LEUKEMIA_DN;C…	Activator;Alternativesplicing;Completeproteome;Developmentalprotein;DNA-binding;Homeobox;Nucleus;Polymorphism;Referenceproteome;Transcription		Casein kinase I substrate motif;Casein kinase II substrate motif;G protein-coupled receptor kinase 1 substrate motif;GSK3 kinase substrate motif;Pyruvate dehydrogenase kinase substrate motif		0.979459	5.46659e-06	96.096	82.677	66.436
0.254657	-1.21242	-1.07889	1.14647	1.049	1.25114	NaN	-2.75089	2.34727	NaN	0.510289	1.91477	2.17132	1.36063	NaN	0.979252	NaN	NaN	1.49487	-1.81152	NaN	NaN	-0.0494981	-1.19245	0.208928	NaN	2.11006	1.0415	0.609463	0.208928	1.049	-0.840069	0.00327155	S	___1	anatomical structure development;anatomical structure formation involved in morphogenesis;anatomical structure morphogenesis;angiogenesis;biological regulation;cell development;cellular developmental process;cellular process;definitive hemopoiesis;developmental process;hemopoiesis;hemopoietic or lymphoid organ development;lens morphogenesis in camera-type eye;megakaryocyte development;negative re…	binding;chromatin binding;core promoter proximal region DNA binding;core promoter proximal region sequence-specific DNA binding;DNA binding;nucleic acid binding;nucleic acid binding transcription factor activity;regulatory region DNA binding;regulatory region nucleic acid binding;RNA polymerase II core promoter proximal region sequence-specific DNA binding;RNA polymerase II core promoter proximal…	cell part;intracellular membrane-bounded organelle;intracellular organelle;intracellular organelle part;intracellular part;macromolecular complex;membrane-bounded organelle;nuclear part;nucleoplasm part;nucleus;organelle;organelle part;protein complex;transcription factor complex		Homeobox_KN	AAANWWTGC_UNKNOWN;AAAYRNCTG_UNKNOWN;AACTTT_UNKNOWN;AATGTGA,MIR-23A,MIR-23B;ACATTCC,MIR-1,MIR-206;ACCAATC,MIR-509;ACTGCAG,MIR-17-3P;AGCATTA,MIR-155;ALCALAY_AML_BY_NPM1_LOCALIZATION_UP;ATACTGT,MIR-144;ATGTAGC,MIR-221,MIR-222;BASAKI_YBX1_TARGETS_DN;BENPORATH_ES_WITH_H3K27ME3;BERENJENO_TRANSFORMED_BY_RHOA_DN;BOQUEST_STEM_CELL_UP;BROWNE_HCMV_INFECTION_6HR_DN;CASORELLI_ACUTE_PROMYELOCYTIC_LEUKEMIA_DN;C…	Activator;Alternativesplicing;Completeproteome;Developmentalprotein;DNA-binding;Homeobox;Nucleus;Polymorphism;Referenceproteome;Transcription		Casein kinase II substrate motif	+	0.99975	2.16553e-42	208.89	183.65	156.1
-0.210926	-0.210311	-0.877833	-1.30073	-1.08045	-0.224593	-0.90502	-0.417503	-0.2617	-0.432223	-1.06826	-0.825062	-0.480676	-0.49284	0.490606	-0.447238	-0.315332	0.230397	-0.759991	-0.364003	-0.328532	-0.220438	-0.308283	-0.0590549	-0.181252	0.222736	-0.229704	0.32499	0.0128314	-0.220438	-0.447238	0.226801	0.313652	S	___1	biological regulation;regulation of biological process;regulation of cell growth;regulation of cellular component organization;regulation of cellular process;regulation of growth	apoptotic protease activator activity;enzyme activator activity;enzyme regulator activity;peptidase activator activity;peptidase regulator activity	adherens junction;anchoring junction;cell junction;cell part;cell-substrate adherens junction;cell-substrate junction;cytoplasmic membrane-bounded vesicle;cytoplasmic part;cytoplasmic vesicle;focal adhesion;Golgi apparatus;Golgi apparatus part;Golgi membrane;integral to membrane;intracellular membrane-bounded organelle;intracellular organelle;intracellular organelle part;intracellular part;intrin…			BECKER_TAMOXIFEN_RESISTANCE_UP;BOCHKIS_FOXA2_TARGETS;BRUINS_UVC_RESPONSE_EARLY_LATE;BUYTAERT_PHOTODYNAMIC_THERAPY_STRESS_DN;CHOW_RASSF1_TARGETS_DN;chr8q23;CLIMENT_BREAST_CANCER_COPY_NUMBER_UP;CTTTGA_V$LEF1_Q2;CUI_TCF21_TARGETS_2_DN;DIAZ_CHRONIC_MEYLOGENOUS_LEUKEMIA_UP;ENK_UV_RESPONSE_KERATINOCYTE_DN;GGCNKCCATNK_UNKNOWN;GGGAGGRR_V$MAZ_Q6;GGGCGGR_V$SP1_Q6;GSE11864_UNTREATED_VS_CSF1_IN_MAC_DN;GSE137…	Alternativesplicing;Apoptosis;Coiledcoil;Completeproteome;Golgiapparatus;Membrane;Phosphoprotein;Referenceproteome;Signal-anchor;Transmembrane;Transmembranehelix		14-3-3 domain binding motif;Akt kinase substrate motif;Calmodulin-dependent protein kinase II substrate motif;MAPKAPK1 kinase substrate motif;PKA kinase substrate motif;PKC epsilon kinase substrate motif;PKC kinase substrate motif	+	1	1.94385e-211	307.98	295.75	215.46
0.447157	1.42498	-0.142823	-0.468235	0.0430417	1.83823	0.918507	-0.107521	0.613514	NaN	0.0580418	NaN	1.08433	1.46652	NaN	0.527262	NaN	NaN	NaN	0.10046	0.447084	0.326061	1.42238	NaN	NaN	1.19282	1.74577	1.249	0.298792	1.19282	0.527262	0.665556	0.0416008	S	___1	cellular macromolecule metabolic process;cellular metabolic process;cellular nitrogen compound metabolic process;cellular process;macromolecule metabolic process;macromolecule modification;metabolic process;ncRNA metabolic process;ncRNA processing;nitrogen compound metabolic process;nucleic acid metabolic process;nucleobase-containing compound metabolic process;primary metabolic process;RNA metab…	binding;nucleic acid binding;RNA binding;snoRNA binding	box C/D snoRNP complex;cell part;cytoplasm;intracellular non-membrane-bounded organelle;intracellular organelle;intracellular organelle part;intracellular part;macromolecular complex;membrane;non-membrane-bounded organelle;nuclear part;nucleolar part;nucleolus;nucleoplasm;organelle;organelle part;preribosome;pre-snoRNP complex;ribonucleoprotein complex;small nucleolar ribonucleoprotein complex;sm…	Ribosome biogenesis in eukaryotes	Nop;NOP5NT;NOSIC	ABRAMSON_INTERACT_WITH_AIRE;ALFANO_MYC_TARGETS;BENPORATH_ES_1;BILD_MYC_ONCOGENIC_SIGNATURE;BIOPOLYMER_METABOLIC_PROCESS;BLALOCK_ALZHEIMERS_DISEASE_UP;BROWN_MYELOID_CELL_DEVELOPMENT_DN;BURTON_ADIPOGENESIS_2;BURTON_ADIPOGENESIS_PEAK_AT_8HR;CACGTG_V$MYC_Q2;CAIRO_HEPATOBLASTOMA_CLASSES_UP;chr20p13;DODD_NASOPHARYNGEAL_CARCINOMA_DN;DUTERTRE_ESTRADIOL_RESPONSE_6HR_UP;E2F1_UP.V1_UP;FEVR_CTNNB1_TARGETS_DN…	Acetylation;Completeproteome;Cytoplasm;Directproteinsequencing;Neurodegeneration;Nucleus;Phosphoprotein;Polymorphism;Referenceproteome;Ribonucleoprotein;Ribosomebiogenesis;Spinocerebellarataxia	Nop56p-associated pre-rRNA complex	Casein kinase II substrate motif;MDC1 BRCT domain binding motif;Plk1 PBD domain binding motif	+	1	5.85876e-106	230.3	230.3	125.86
2.14435	2.84484	2.32108	1.78367	1.20461	3.12665	2.96819	0.746566	1.5052	-0.940055	0.842328	2.4321	2.79938	1.10009	1.9715	2.02466	2.52096	3.18841	3.81209	1.7497	1.86702	2.01376	1.94883	0.800561	-4.50075	2.87602	1.98898	0.78392	0.634212	1.94883	2.02466	-0.075828	0.344605	S	___1	cellular macromolecule metabolic process;cellular metabolic process;cellular nitrogen compound metabolic process;cellular process;macromolecule metabolic process;macromolecule modification;metabolic process;ncRNA metabolic process;ncRNA processing;nitrogen compound metabolic process;nucleic acid metabolic process;nucleobase-containing compound metabolic process;primary metabolic process;RNA metab…	binding;nucleic acid binding;RNA binding;snoRNA binding	box C/D snoRNP complex;cell part;cytoplasm;intracellular non-membrane-bounded organelle;intracellular organelle;intracellular organelle part;intracellular part;macromolecular complex;membrane;non-membrane-bounded organelle;nuclear part;nucleolar part;nucleolus;nucleoplasm;organelle;organelle part;preribosome;pre-snoRNP complex;ribonucleoprotein complex;small nucleolar ribonucleoprotein complex;sm…	Ribosome biogenesis in eukaryotes	Nop;NOP5NT;NOSIC	ABRAMSON_INTERACT_WITH_AIRE;ALFANO_MYC_TARGETS;BENPORATH_ES_1;BILD_MYC_ONCOGENIC_SIGNATURE;BIOPOLYMER_METABOLIC_PROCESS;BLALOCK_ALZHEIMERS_DISEASE_UP;BROWN_MYELOID_CELL_DEVELOPMENT_DN;BURTON_ADIPOGENESIS_2;BURTON_ADIPOGENESIS_PEAK_AT_8HR;CACGTG_V$MYC_Q2;CAIRO_HEPATOBLASTOMA_CLASSES_UP;chr20p13;DODD_NASOPHARYNGEAL_CARCINOMA_DN;DUTERTRE_ESTRADIOL_RESPONSE_6HR_UP;E2F1_UP.V1_UP;FEVR_CTNNB1_TARGETS_DN…	Acetylation;Completeproteome;Cytoplasm;Directproteinsequencing;Neurodegeneration;Nucleus;Phosphoprotein;Polymorphism;Referenceproteome;Ribonucleoprotein;Ribosomebiogenesis;Spinocerebellarataxia	Nop56p-associated pre-rRNA complex	14-3-3 domain binding motif;Calmodulin-dependent protein kinase II substrate motif;Casein kinase II substrate motif;G protein-coupled receptor kinase 1 substrate motif;MAPKAPK1 kinase substrate motif;Pim1 kinase substrate sequence;PKA kinase substrate motif;PKC epsilon kinase substrate motif;PKC kinase substrate motif	+	1	5.85876e-106	242.6	232.09	125.86
-3.48737	-1.39126	NaN	-0.0728412	-2.30507	-3.38379	-1.03738	-1.36654	-1.24674	-1.41629	0.70219	NaN	-2.251	-2.00919	-2.2013	-2.70264	-3.34409	NaN	NaN	-1.39281	NaN	-2.71695	NaN	-1.83998	NaN	NaN	-2.11502	-1.76588	0.731568	-1.83998	-2.00919	0.169202	0.373787	S	___1	biological regulation;biosynthetic process;cellular biosynthetic process;cellular component assembly;cellular component assembly at cellular level;cellular component organization;cellular component organization at cellular level;cellular component organization or biogenesis;cellular component organization or biogenesis at cellular level;cellular macromolecular complex assembly;cellular macromolec…	adenyl nucleotide binding;adenyl ribonucleotide binding;ATP binding;ATPase activity;ATPase activity, coupled;ATP-dependent DNA helicase activity;ATP-dependent helicase activity;ATP-dependent RNA helicase activity;binding;catalytic activity;CTPase activity;DNA binding;DNA helicase activity;DNA-dependent ATPase activity;eukaryotic initiation factor 4E binding;GTPase activity;helicase activity;hydro…	cell part;cytoplasm;cytoplasmic part;extracellular membrane-bounded organelle;extracellular organelle;extracellular region part;extracellular vesicular exosome;intracellular membrane-bounded organelle;intracellular non-membrane-bounded organelle;intracellular organelle;intracellular organelle part;intracellular part;macromolecular complex;membrane;membrane-bounded organelle;membrane-bounded vesic…	RIG-I-like receptor signaling pathway	DEAD;Helicase_C	AAACCAC,MIR-140;AAAGACA,MIR-511;AACTTT_UNKNOWN;AAGCAAT,MIR-137;AAGCACT,MIR-520F;AAGCCAT,MIR-135A,MIR-135B;ACAACTT,MIR-382;ACACTGG,MIR-199A,MIR-199B;ACTGAAA,MIR-30A-3P,MIR-30E-3P;ACTGTAG,MIR-139;AGGTGCA,MIR-500;AGTCTAG,MIR-151;AMUNDSON_GENOTOXIC_SIGNATURE;APRELIKOVA_BRCA1_TARGETS;ATAGGAA,MIR-202;ATGTACA,MIR-493;ATGTCAC,MIR-489;ATGTTAA,MIR-302C;ATP_DEPENDENT_HELICASE_ACTIVITY;ATP_DEPENDENT_RNA_HELI…	3D-structure;Acetylation;Alternativesplicing;Apoptosis;ATP-binding;Chromosomepartition;Completeproteome;Cytoplasm;Directproteinsequencing;DNA-binding;Helicase;Host-virusinteraction;Hydrolase;Immunity;Innateimmunity;Membrane;Mitochondrion;Mitochondrionoutermembrane;Nucleotide-binding;Nucleus;Phosphoprotein;Polymorphism;Referenceproteome;Ribosomebiogenesis;RNA-binding;Transcription;Transcriptionreg…	Large Drosha complex;Spliceosome;TNF-alpha/Nf-kappa B signaling complex (RPL6, RPL30, RPS13, CHUK, DDX3X, NFKB2, NFKBIB, REL, IKBKG, NFKB1, MAP3K8, RELB, GLG1, NFKBIA, RELA, TNIP2, GTF2I)	MAPKAPK2 kinase substrate motif;PKA kinase substrate motif;PKC kinase substrate motif	+	1	0.00114324	74.6	68.657	51.276
-3.12271	-1.03741	-1.12641	1.003	-1.71397	-2.96512	-1.89933	-0.690882	-0.426799	-0.565444	-0.493697	NaN	-0.933451	-1.96464	NaN	NaN	NaN	NaN	-1.1904	-0.922973	NaN	-2.83942	-2.41874	-1.52339	-2.27711	NaN	NaN	-0.788203	0.281207	-1.52339	-1.03741	-0.485983	0.0500195	S	___1	biological regulation;biosynthetic process;cellular biosynthetic process;cellular component assembly;cellular component assembly at cellular level;cellular component organization;cellular component organization at cellular level;cellular component organization or biogenesis;cellular component organization or biogenesis at cellular level;cellular macromolecular complex assembly;cellular macromolec…	adenyl nucleotide binding;adenyl ribonucleotide binding;ATP binding;ATPase activity;ATPase activity, coupled;ATP-dependent DNA helicase activity;ATP-dependent helicase activity;ATP-dependent RNA helicase activity;binding;catalytic activity;CTPase activity;DNA binding;DNA helicase activity;DNA-dependent ATPase activity;eukaryotic initiation factor 4E binding;GTPase activity;helicase activity;hydro…	cell part;cytoplasm;cytoplasmic part;extracellular membrane-bounded organelle;extracellular organelle;extracellular region part;extracellular vesicular exosome;intracellular membrane-bounded organelle;intracellular non-membrane-bounded organelle;intracellular organelle;intracellular organelle part;intracellular part;macromolecular complex;membrane;membrane-bounded organelle;membrane-bounded vesic…	RIG-I-like receptor signaling pathway	DEAD;Helicase_C	AAACCAC,MIR-140;AAAGACA,MIR-511;AACTTT_UNKNOWN;AAGCAAT,MIR-137;AAGCACT,MIR-520F;AAGCCAT,MIR-135A,MIR-135B;ACAACTT,MIR-382;ACACTGG,MIR-199A,MIR-199B;ACTGAAA,MIR-30A-3P,MIR-30E-3P;ACTGTAG,MIR-139;AGGTGCA,MIR-500;AGTCTAG,MIR-151;APRELIKOVA_BRCA1_TARGETS;ATAGGAA,MIR-202;ATGTACA,MIR-493;ATGTCAC,MIR-489;ATGTTAA,MIR-302C;ATP_DEPENDENT_HELICASE_ACTIVITY;ATP_DEPENDENT_RNA_HELICASE_ACTIVITY;ATPASE_ACTIVITY…	3D-structure;Acetylation;Alternativesplicing;Apoptosis;ATP-binding;Chromosomepartition;Completeproteome;Cytoplasm;Directproteinsequencing;DNA-binding;Helicase;Host-virusinteraction;Hydrolase;Immunity;Innateimmunity;Membrane;Mitochondrion;Mitochondrionoutermembrane;Nucleotide-binding;Nucleus;Phosphoprotein;Polymorphism;Referenceproteome;Ribosomebiogenesis;RNA-binding;Transcription;Transcriptionreg…	Large Drosha complex;Spliceosome;TNF-alpha/Nf-kappa B signaling complex (RPL6, RPL30, RPS13, CHUK, DDX3X, NFKB2, NFKBIB, REL, IKBKG, NFKB1, MAP3K8, RELB, GLG1, NFKBIA, RELA, TNIP2, GTF2I)	Casein kinase I substrate motif;Casein kinase II substrate motif;MAPKAPK2 kinase substrate motif;PKA kinase substrate motif;PKC kinase substrate motif	+	0.986569	3.40908e-15	143.97	143.97	114.33
1.22214	0.719119	0.705886	1.39216	1.81622	0.745446	1.27404	0.457387	0.853469	0.961534	0.150526	0.850666	1.16731	1.66043	1.85925	0.902042	2.15998	1.64086	0.954883	0.967372	0.739058	1.34432	1.76745	0.786904	1.36675	1.64198	2.24423	1.42466	0.218398	1.36675	0.961534	0.405218	0.160462	S	___1	anatomical structure development;anatomical structure formation involved in morphogenesis;androgen receptor signaling pathway;ATP-dependent chromatin remodeling;biological regulation;biosynthetic process;blood vessel development;cardiac chamber development;cellular biosynthetic process;cellular component disassembly;cellular component disassembly at cellular level;cellular component organization;…	binding;DNA binding;ligand-dependent nuclear receptor binding;nucleic acid binding;protein binding;protein binding transcription factor activity;receptor binding;transcription coactivator activity;transcription cofactor activity;transcription factor binding transcription factor activity	cell part;chromatin;chromatin remodeling complex;chromosomal part;intracellular membrane-bounded organelle;intracellular organelle;intracellular organelle part;intracellular part;macromolecular complex;membrane-bounded organelle;nBAF complex;npBAF complex;nuclear chromatin;nuclear chromosome part;nuclear part;nucleoplasm;nucleus;organelle;organelle part;protein complex;SWI/SNF complex;SWI/SNF-typ…		ARID;DUF3518	AAAYRNCTG_UNKNOWN;AACTTT_UNKNOWN;ACACTGG,MIR-199A,MIR-199B;ACCAAAG,MIR-9;AGCTCCT,MIR-28;AGGGCAG,MIR-18A;ANDROGEN_RECEPTOR_SIGNALING_PATHWAY;ATAAGCT,MIR-21;ATACTGT,MIR-144;ATGTACA,MIR-493;ATGTAGC,MIR-221,MIR-222;BENPORATH_EED_TARGETS;BIOPOLYMER_METABOLIC_PROCESS;BLALOCK_ALZHEIMERS_DISEASE_INCIPIENT_UP;BLALOCK_ALZHEIMERS_DISEASE_UP;BRUINS_UVC_RESPONSE_EARLY_LATE;BURTON_ADIPOGENESIS_12;BYSTRYKH_HEMA…	3D-structure;Acetylation;Alternativesplicing;Chromatinregulator;Completeproteome;Directproteinsequencing;DNA-binding;Mentalretardation;Neurogenesis;Nucleus;Phosphoprotein;Polymorphism;Referenceproteome;Transcription;Transcriptionregulation	BAF complex;BRG1-associated complex;Brg1-associated complex I;Brg1-associated complex II;BRG1-SIN3A complex;BRG1-SIN3A-HDAC containing SWI/SNF remodeling complex I;Brm-associated complex;BRM-associated complex;BRM-SIN3A complex;BRM-SIN3A-HDAC complex;EBAFa complex;LARC complex (LCR-associated remodeling complex);NUMAC complex (nucleosomal methylation activator complex);p300-CBP-p270 complex;p300-…	Casein kinase II substrate motif;G protein-coupled receptor kinase 1 substrate motif;GSK3 kinase substrate motif;PKA kinase substrate motif;PKC kinase substrate motif	+	1	1.21807e-06	120.21	107.68	94.122
0.410978	-0.358731	0.577828	-0.0375922	0.422287	0.448173	0.658353	0.0829531	0.403933	-0.516672	-1.1719	0.895481	-0.117826	1.06266	0.983554	0.518205	0.809413	0.28298	0.891424	NaN	0.331388	0.228101	-0.615019	0.324052	1.09359	0.173469	0.512382	0.0624397	0.88421	0.303516	0.422287	-0.118771	0.297969	S	___1	anatomical structure development;anatomical structure formation involved in morphogenesis;androgen receptor signaling pathway;ATP-dependent chromatin remodeling;biological regulation;biosynthetic process;blood vessel development;cardiac chamber development;cellular biosynthetic process;cellular component disassembly;cellular component disassembly at cellular level;cellular component organization;…	binding;DNA binding;ligand-dependent nuclear receptor binding;nucleic acid binding;protein binding;protein binding transcription factor activity;receptor binding;transcription coactivator activity;transcription cofactor activity;transcription factor binding transcription factor activity	cell part;chromatin;chromatin remodeling complex;chromosomal part;intracellular membrane-bounded organelle;intracellular organelle;intracellular organelle part;intracellular part;macromolecular complex;membrane-bounded organelle;nBAF complex;npBAF complex;nuclear chromatin;nuclear chromosome part;nuclear part;nucleoplasm;nucleus;organelle;organelle part;protein complex;SWI/SNF complex;SWI/SNF-typ…		ARID;DUF3518	AAAYRNCTG_UNKNOWN;AACTTT_UNKNOWN;ACACTGG,MIR-199A,MIR-199B;ACCAAAG,MIR-9;AGCTCCT,MIR-28;AGGGCAG,MIR-18A;ANDROGEN_RECEPTOR_SIGNALING_PATHWAY;ATAAGCT,MIR-21;ATACTGT,MIR-144;ATGTACA,MIR-493;ATGTAGC,MIR-221,MIR-222;BENPORATH_EED_TARGETS;BIOPOLYMER_METABOLIC_PROCESS;BLALOCK_ALZHEIMERS_DISEASE_INCIPIENT_UP;BLALOCK_ALZHEIMERS_DISEASE_UP;BRUINS_UVC_RESPONSE_EARLY_LATE;BURTON_ADIPOGENESIS_12;BYSTRYKH_HEMA…	3D-structure;Acetylation;Alternativesplicing;Chromatinregulator;Completeproteome;Directproteinsequencing;DNA-binding;Mentalretardation;Neurogenesis;Nucleus;Phosphoprotein;Polymorphism;Referenceproteome;Transcription;Transcriptionregulation	BAF complex;BRG1-associated complex;Brg1-associated complex I;Brg1-associated complex II;BRG1-SIN3A complex;BRG1-SIN3A-HDAC containing SWI/SNF remodeling complex I;Brm-associated complex;BRM-associated complex;BRM-SIN3A complex;BRM-SIN3A-HDAC complex;EBAFa complex;LARC complex (LCR-associated remodeling complex);NUMAC complex (nucleosomal methylation activator complex);p300-CBP-p270 complex;p300-…	14-3-3 domain binding motif;AMP-activated protein kinase substrate motif;Calmodulin-dependent protein kinase II substrate motif;Casein kinase II substrate motif;DNA dependent Protein kinase substrate motif;ERK1,2 kinase substrate motif;GSK-3, ERK1, ERK2, CDK5 substrate motif;HMGCoA Reductase kinase substrate motif;PKA kinase substrate motif;PKC kinase substrate motif;WW domain binding motif	+	1	2.71733e-61	215.39	208.07	141.15
0.91893	-0.1828	0.585271	0.510087	0.920287	0.779206	0.617596	0.441565	0.216349	-0.366764	-0.0613065	0.434118	0.0225407	0.620947	1.19275	0.284319	NaN	0.840164	0.666795	0.804571	0.823563	0.981224	0.266615	0.448019	0.572775	0.57141	0.696179	-0.080539	0.249567	0.666795	0.475826	0.190969	0.350602	S	___1	anatomical structure development;anatomical structure formation involved in morphogenesis;androgen receptor signaling pathway;ATP-dependent chromatin remodeling;biological regulation;biosynthetic process;blood vessel development;cardiac chamber development;cellular biosynthetic process;cellular component disassembly;cellular component disassembly at cellular level;cellular component organization;…	binding;DNA binding;ligand-dependent nuclear receptor binding;nucleic acid binding;protein binding;protein binding transcription factor activity;receptor binding;transcription coactivator activity;transcription cofactor activity;transcription factor binding transcription factor activity	cell part;chromatin;chromatin remodeling complex;chromosomal part;intracellular membrane-bounded organelle;intracellular organelle;intracellular organelle part;intracellular part;macromolecular complex;membrane-bounded organelle;nBAF complex;npBAF complex;nuclear chromatin;nuclear chromosome part;nuclear part;nucleoplasm;nucleus;organelle;organelle part;protein complex;SWI/SNF complex;SWI/SNF-typ…		ARID;DUF3518	AAAYRNCTG_UNKNOWN;AACTTT_UNKNOWN;ACACTGG,MIR-199A,MIR-199B;ACCAAAG,MIR-9;AGCTCCT,MIR-28;AGGGCAG,MIR-18A;ANDROGEN_RECEPTOR_SIGNALING_PATHWAY;ATAAGCT,MIR-21;ATACTGT,MIR-144;ATGTACA,MIR-493;ATGTAGC,MIR-221,MIR-222;BENPORATH_EED_TARGETS;BIOPOLYMER_METABOLIC_PROCESS;BLALOCK_ALZHEIMERS_DISEASE_INCIPIENT_UP;BLALOCK_ALZHEIMERS_DISEASE_UP;BRUINS_UVC_RESPONSE_EARLY_LATE;BURTON_ADIPOGENESIS_12;BYSTRYKH_HEMA…	3D-structure;Acetylation;Alternativesplicing;Chromatinregulator;Completeproteome;Directproteinsequencing;DNA-binding;Mentalretardation;Neurogenesis;Nucleus;Phosphoprotein;Polymorphism;Referenceproteome;Transcription;Transcriptionregulation	BAF complex;BRG1-associated complex;Brg1-associated complex I;Brg1-associated complex II;BRG1-SIN3A complex;BRG1-SIN3A-HDAC containing SWI/SNF remodeling complex I;Brm-associated complex;BRM-associated complex;BRM-SIN3A complex;BRM-SIN3A-HDAC complex;EBAFa complex;LARC complex (LCR-associated remodeling complex);NUMAC complex (nucleosomal methylation activator complex);p300-CBP-p270 complex;p300-…	Casein kinase II substrate motif;ERK1,2 kinase substrate motif;G protein-coupled receptor kinase 1 substrate motif;GSK3 kinase substrate motif;GSK-3, ERK1, ERK2, CDK5 substrate motif;WW domain binding motif	+	0.999976	1.11316e-89	202.65	202.65	184.38
0.488702	NaN	-0.599865	0.203004	0.359867	0.399832	1.10499	0.602175	0.122381	0.134743	0.229458	0.404406	0.33124	0.751791	NaN	0.952399	NaN	NaN	0.498445	0.858831	0.866316	1.17201	0.797048	0.468817	0.232425	NaN	1.10854	0.315259	0.0629039	0.797048	0.37985	0.417199	0.152303	S	___1	anatomical structure development;anatomical structure formation involved in morphogenesis;androgen receptor signaling pathway;ATP-dependent chromatin remodeling;biological regulation;biosynthetic process;blood vessel development;cardiac chamber development;cellular biosynthetic process;cellular component disassembly;cellular component disassembly at cellular level;cellular component organization;…	binding;DNA binding;ligand-dependent nuclear receptor binding;nucleic acid binding;protein binding;protein binding transcription factor activity;receptor binding;transcription coactivator activity;transcription cofactor activity;transcription factor binding transcription factor activity	cell part;chromatin;chromatin remodeling complex;chromosomal part;intracellular membrane-bounded organelle;intracellular organelle;intracellular organelle part;intracellular part;macromolecular complex;membrane-bounded organelle;nBAF complex;npBAF complex;nuclear chromatin;nuclear chromosome part;nuclear part;nucleoplasm;nucleus;organelle;organelle part;protein complex;SWI/SNF complex;SWI/SNF-typ…		ARID;DUF3518	AAAYRNCTG_UNKNOWN;AACTTT_UNKNOWN;ACACTGG,MIR-199A,MIR-199B;ACCAAAG,MIR-9;AGCTCCT,MIR-28;AGGGCAG,MIR-18A;ANDROGEN_RECEPTOR_SIGNALING_PATHWAY;ATAAGCT,MIR-21;ATACTGT,MIR-144;ATGTACA,MIR-493;ATGTAGC,MIR-221,MIR-222;BENPORATH_EED_TARGETS;BIOPOLYMER_METABOLIC_PROCESS;BLALOCK_ALZHEIMERS_DISEASE_INCIPIENT_UP;BLALOCK_ALZHEIMERS_DISEASE_UP;BRUINS_UVC_RESPONSE_EARLY_LATE;BURTON_ADIPOGENESIS_12;BYSTRYKH_HEMA…	3D-structure;Acetylation;Alternativesplicing;Chromatinregulator;Completeproteome;Directproteinsequencing;DNA-binding;Mentalretardation;Neurogenesis;Nucleus;Phosphoprotein;Polymorphism;Referenceproteome;Transcription;Transcriptionregulation	BAF complex;BRG1-associated complex;Brg1-associated complex I;Brg1-associated complex II;BRG1-SIN3A complex;BRG1-SIN3A-HDAC containing SWI/SNF remodeling complex I;Brm-associated complex;BRM-associated complex;BRM-SIN3A complex;BRM-SIN3A-HDAC complex;EBAFa complex;LARC complex (LCR-associated remodeling complex);NUMAC complex (nucleosomal methylation activator complex);p300-CBP-p270 complex;p300-…	14-3-3 domain binding motif;Calmodulin-dependent protein kinase II alpha substrate motif;Calmodulin-dependent protein kinase II substrate motif;Calmodulin-dependent protein kinase IV substrate motif;Chk1 kinase substrate motif;MAPKAPK2 kinase substrate motif;Phosphorylase kinase substrate motif;PKA kinase substrate motif;PKC kinase substrate motif	+	0.996047	1.5767e-140	273.37	246.87	273.37
0.191957	NaN	NaN	-0.506636	NaN	-0.015035	NaN	NaN	-0.791418	NaN	NaN	0.149921	-0.795764	-0.119402	NaN	NaN	0.569697	NaN	0.139073	0.675673	NaN	NaN	0.0990919	0.607216	NaN	1.55047	NaN	NaN	0.0402775	0.607216	-0.0672185	0.674434	0.0394049	S	___1	biological regulation;positive regulation of biological process;positive regulation of cellular process;positive regulation of hormone secretion;positive regulation of insulin secretion;positive regulation of insulin secretion involved in cellular response to glucose stimulus;positive regulation of peptide hormone secretion;positive regulation of peptide secretion;positive regulation of secretion…		cell part;integral to membrane;intrinsic to membrane;membrane part			ATF2_UP.V1_UP;BMI1_DN.V1_UP;BMI1_DN_MEL18_DN.V1_UP;BROWNE_HCMV_INFECTION_6HR_UP;CACGTG_V$MYC_Q2;CAGGTG_V$E12_Q6;CCCNNGGGAR_V$OLF1_01;chr11q23;CTTTAAR_UNKNOWN;DACOSTA_UV_RESPONSE_VIA_ERCC3_UP;DAIRKEE_TERT_TARGETS_DN;DCA_UP.V1_DN;DODD_NASOPHARYNGEAL_CARCINOMA_UP;EBAUER_TARGETS_OF_PAX3_FOXO1_FUSION_UP;GCANCTGNY_V$MYOD_Q6;GGATTA_V$PITX2_Q2;GGGAGGRR_V$MAZ_Q6;GGGCGGR_V$SP1_Q6;GGGTGGRR_V$PAX4_03;GSE1032…	Alternativesplicing;Completeproteome;Membrane;Phosphoprotein;Polymorphism;Referenceproteome;Transmembrane;Transmembranehelix		ATM kinase substrate motif;Casein kinase II substrate motif;DNA dependent Protein kinase substrate motif	+	0.973072	6.95058e-90	218.87	208.43	218.87
NaN	-0.617572	-0.265215	-0.597401	0.825188	NaN	-1.14854	0.832288	NaN	NaN	0.403494	NaN	NaN	NaN	0.982285	-0.03536	NaN	NaN	NaN	1.04753	0.606995	0.431103	-0.796492	NaN	0.724479	NaN	-0.766877	-0.6348	0.909721	0.431103	-0.03536	0.466463	0.121684	S	___1	biological regulation;positive regulation of biological process;positive regulation of cellular process;positive regulation of hormone secretion;positive regulation of insulin secretion;positive regulation of insulin secretion involved in cellular response to glucose stimulus;positive regulation of peptide hormone secretion;positive regulation of peptide secretion;positive regulation of secretion…		cell part;integral to membrane;intrinsic to membrane;membrane part			ATF2_UP.V1_UP;BMI1_DN.V1_UP;BMI1_DN_MEL18_DN.V1_UP;BROWNE_HCMV_INFECTION_6HR_UP;CACGTG_V$MYC_Q2;CAGGTG_V$E12_Q6;CCCNNGGGAR_V$OLF1_01;chr11q23;CTTTAAR_UNKNOWN;DACOSTA_UV_RESPONSE_VIA_ERCC3_UP;DAIRKEE_TERT_TARGETS_DN;DCA_UP.V1_DN;DODD_NASOPHARYNGEAL_CARCINOMA_UP;EBAUER_TARGETS_OF_PAX3_FOXO1_FUSION_UP;GCANCTGNY_V$MYOD_Q6;GGATTA_V$PITX2_Q2;GGGAGGRR_V$MAZ_Q6;GGGCGGR_V$SP1_Q6;GGGTGGRR_V$PAX4_03;GSE1032…	Alternativesplicing;Completeproteome;Membrane;Phosphoprotein;Polymorphism;Referenceproteome;Transmembrane;Transmembranehelix		Casein kinase II substrate motif;Pyruvate dehydrogenase kinase substrate motif	+	0.980817	4.79381e-137	244.22	229.8	170.18
0.777913	NaN	0.814912	1.68257	0.449738	-0.141818	-1.40587	NaN	NaN	NaN	0.892588	0.516636	0.954492	-0.168568	NaN	1.49155	NaN	NaN	NaN	0.972264	0.89319	1.30968	-0.581082	1.19973	0.171039	1.74579	0.116223	-0.0232768	0.76106	0.89319	0.777913	0.115277	0.433059	S	___1	cellular component assembly;cellular component assembly at cellular level;cellular component organization;cellular component organization at cellular level;cellular component organization or biogenesis;cellular component organization or biogenesis at cellular level;cellular macromolecular complex assembly;cellular macromolecular complex subunit organization;cellular membrane organization;cellular…	AP-2 adaptor complex binding;binding;protein binding;protein complex binding	cell part;coated pit;membrane;membrane part;plasma membrane		FCH;muHD	BHAT_ESR1_TARGETS_VIA_AKT1_UP;BONOME_OVARIAN_CANCER_POOR_SURVIVAL_DN;BONOME_OVARIAN_CANCER_SURVIVAL_SUBOPTIMAL_DEBULKING;BRUINS_UVC_RESPONSE_VIA_TP53_GROUP_D;chr19p13;DASU_IL6_SIGNALING_SCAR_UP;DASU_IL6_SIGNALING_UP;E2F1_UP.V1_DN;GSE11864_CSF1_VS_CSF1_IFNG_IN_MAC_DN;GSE11924_TFH_VS_TH17_CD4_TCELL_UP;GSE12366_PLASMA_CELL_VS_NAIVE_BCELL_DN;GSE12845_IGD_POS_VS_NEG_BLOOD_BCELL_UP;GSE17721_0.5H_VS_24H…	Alternativesplicing;Coatedpit;Coiledcoil;Completeproteome;Endocytosis;Membrane;Phosphoprotein;Referenceproteome		14-3-3 domain binding motif;Akt kinase substrate motif;Calmodulin-dependent protein kinase II substrate motif;G protein-coupled receptor kinase 1 substrate motif;MAPKAPK1 kinase substrate motif;MAPKAPK2 kinase substrate motif;PKA kinase substrate motif;PKC epsilon kinase substrate motif;PKC kinase substrate motif	+	1	0.000382932	142.71	124.03	117.94
-1.87818	-3.23268	NaN	-2.96799	-2.5538	-2.02654	-2.45342	-3.65746	-2.11451	-1.39485	-2.12227	-1.57155	-2.8957	-0.321904	-2.29481	-2.02689	-2.27966	-3.36009	NaN	-3.51375	-0.607905	-2.05396	-1.71673	-3.13897	NaN	-3.49667	NaN	-1.34577	0.713027	-2.59647	-2.20097	-0.395498	0.085334	S	___1	anatomical structure development;biological regulation;cell cycle phase;cell cycle process;cell differentiation;cell projection organization;cellular component organization;cellular component organization at cellular level;cellular component organization or biogenesis;cellular component organization or biogenesis at cellular level;cellular developmental process;cellular process;cellular response …	adenyl nucleotide binding;adenyl ribonucleotide binding;ATP binding;binding;catalytic activity;cation binding;ion binding;kinase activity;metal ion binding;nucleotide binding;PDZ domain binding;phosphotransferase activity, alcohol group as acceptor;protein binding;protein domain specific binding;protein kinase activity;protein serine/threonine kinase activity;purine nucleotide binding;purine ribo…	actin cytoskeleton;cell body;cell part;cell projection;cytoplasmic part;cytoskeleton;cytosol;Golgi apparatus part;Golgi cisterna;intracellular membrane-bounded organelle;intracellular non-membrane-bounded organelle;intracellular organelle;intracellular organelle part;intracellular part;membrane;membrane-bounded organelle;neuronal cell body;non-membrane-bounded organelle;organelle;organelle part;o…		CNH;Pkinase;Pkinase_C	AAACCAC,MIR-140;ACTGTGA,MIR-27A,MIR-27B;AGGGCAG,MIR-18A;AGGTGCA,MIR-500;AMUNDSON_RESPONSE_TO_ARSENITE;ANATOMICAL_STRUCTURE_DEVELOPMENT;BENPORATH_CYCLING_GENES;BROWNE_HCMV_INFECTION_14HR_DN;BROWNE_HCMV_INFECTION_4HR_DN;CACCAGC,MIR-138;CADWELL_ATG16L1_TARGETS_UP;CAGCAGG,MIR-370;CELL_CYCLE_GO_0007049;CELL_CYCLE_PHASE;CELL_CYCLE_PROCESS;CELL_DEVELOPMENT;chr12q24;DUTERTRE_ESTRADIOL_RESPONSE_24HR_UP;GA…	Acetylation;Alternativesplicing;ATP-binding;Cellcycle;Celldivision;Coiledcoil;Completeproteome;Cytoplasm;Developmentalprotein;Differentiation;Kinase;Metal-binding;Mitosis;Neurogenesis;Nucleotide-binding;Phosphoprotein;Polymorphism;Referenceproteome;Serine/threonine-proteinkinase;SH3-binding;Transferase;Zinc;Zinc-finger		14-3-3 domain binding motif;Calmodulin-dependent protein kinase II substrate motif;Calmodulin-dependent protein kinase IV substrate motif;Cdc2 kinase substrate motif;CDK kinase substrate motif;CDK1,2,4,6 kinase substrate motif;Chk1 kinase substrate motif;CLK1 kinase substrate motif;ERK1,2 kinase substrate motif;G protein-coupled receptor kinase 1 substrate motif;Growth associated histone HI kinas…	+	1	8.62541e-09	129.54	129.54	70.089
-0.723817	NaN	-0.929513	-2.41596	NaN	-0.711625	-2.32926	-0.229919	NaN	-1.88206	-0.269347	-1.11509	-3.53266	NaN	-0.9768	-1.04807	-0.429025	NaN	-2.0091	-0.442722	-1.03877	-0.456154	-1.85145	-0.162465	-0.710222	-0.798183	NaN	-2.1744	0.586128	-0.798183	-0.9768	0.178616	0.363697	S	___1	actin cytoskeleton organization;actin filament depolymerization;actin filament organization;actin filament-based process;actin polymerization or depolymerization;biological regulation;cellular component disassembly;cellular component disassembly at cellular level;cellular component organization;cellular component organization at cellular level;cellular component organization or biogenesis;cellula…	actin binding;binding;catalytic activity;cation binding;coenzyme binding;cofactor binding;cytoskeletal protein binding;FAD binding;flavin adenine dinucleotide binding;ion binding;metal ion binding;monooxygenase activity;oxidoreductase activity;oxidoreductase activity, acting on paired donors, with incorporation or reduction of molecular oxygen;oxidoreductase activity, acting on paired donors, wit…	cell part;COPI vesicle coat;cytoplasm;cytoplasmic part;cytoplasmic vesicle part;cytoskeletal part;cytosol;Golgi apparatus;Golgi apparatus part;intermediate filament;intracellular membrane-bounded organelle;intracellular organelle;intracellular organelle part;intracellular part;macromolecular complex;membrane coat;membrane part;membrane-bounded organelle;nuclear part;nucleoplasm;organelle;organell…		CH;Coatomer_E;DUF3585;FAD_binding_3;LIM	ACEVEDO_LIVER_TUMOR_VS_NORMAL_ADJACENT_TISSUE_UP;AGUIRRE_PANCREATIC_CANCER_COPY_NUMBER_DN;ALCALAY_AML_BY_NPM1_LOCALIZATION_DN;AMBROSINI_FLAVOPIRIDOL_TREATMENT_TP53;BENPORATH_NANOG_TARGETS;BILD_MYC_ONCOGENIC_SIGNATURE;BUCKANOVICH_T_LYMPHOCYTE_HOMING_ON_TUMOR_UP;CAMP_UP.V1_UP;CELLULAR_LOCALIZATION;CHAUHAN_RESPONSE_TO_METHOXYESTRADIOL_DN;chr19p13;chr6q21;COATED_MEMBRANE;COATED_VESICLE;COATED_VESICLE…	3D-structure;Actin-binding;Alternativesplicing;Coiledcoil;Completeproteome;Cytoplasm;Cytoplasmicvesicle;Cytoskeleton;Directproteinsequencing;ER-Golgitransport;FAD;Flavoprotein;Golgiapparatus;LIMdomain;Membrane;Metal-binding;Monooxygenase;NADP;Oxidoreductase;Phosphoprotein;Polymorphism;Proteintransport;Referenceproteome;Transport;Ublconjugation;Zinc	CRMP-MICAL-PlexinA1 complex, induced by SEMA3A	14-3-3 domain binding motif;Calmodulin-dependent protein kinase II substrate motif;Casein kinase II substrate motif;Cdc2 kinase substrate motif;CDK kinase substrate motif;CDK1,2,4,6 kinase substrate motif;CLK1 kinase substrate motif;ERK1,2 kinase substrate motif;Growth associated histone HI kinase substrate motif;GSK-3, ERK1, ERK2, CDK5 substrate motif;MDC1 BRCT domain binding motif;PKA kinase su…	+	0.999996	0.00853114	130.22	40.925	129.56
NaN	NaN	0.276201	-0.135668	-0.904035	NaN	0.120433	0.59357	0.284772	-0.222735	NaN	0.376714	0.574033	0.250016	-0.158692	0.30709	NaN	0.382167	1.14909	0.0759586	0.897905	NaN	-1.01822	0.444904	NaN	0.0275882	0.0190259	-0.545406	0.859631	0.0759586	0.263109	-0.18715	0.230328	S	___1	cellular component organization;cellular component organization at cellular level;cellular component organization or biogenesis;cellular component organization or biogenesis at cellular level;cellular process;COPI coating of Golgi vesicle;ER to Golgi vesicle-mediated transport;establishment of localization;establishment of localization in cell;establishment of protein localization;Golgi transport…	structural molecule activity	cell part;COPI vesicle coat;cytoplasmic part;cytoplasmic vesicle part;cytosol;Golgi apparatus;Golgi apparatus part;intracellular membrane-bounded organelle;intracellular organelle;intracellular organelle part;intracellular part;macromolecular complex;membrane coat;membrane part;membrane-bounded organelle;nuclear part;nucleoplasm;organelle;organelle part;protein complex;vesicle coat		Coatomer_E	ACEVEDO_LIVER_TUMOR_VS_NORMAL_ADJACENT_TISSUE_UP;BENPORATH_NANOG_TARGETS;CAMP_UP.V1_UP;CELLULAR_LOCALIZATION;CHAUHAN_RESPONSE_TO_METHOXYESTRADIOL_DN;chr19p13;COATED_MEMBRANE;COATED_VESICLE;COATED_VESICLE_MEMBRANE;CYTOPLASM;CYTOPLASMIC_MEMBRANE_BOUND_VESICLE;CYTOPLASMIC_PART;CYTOPLASMIC_VESICLE;CYTOPLASMIC_VESICLE_MEMBRANE;CYTOPLASMIC_VESICLE_PART;ENDOMEMBRANE_SYSTEM;ENK_UV_RESPONSE_KERATINOCYTE_U…	Alternativesplicing;Completeproteome;Cytoplasm;Cytoplasmicvesicle;Directproteinsequencing;ER-Golgitransport;Golgiapparatus;Membrane;Phosphoprotein;Polymorphism;Proteintransport;Referenceproteome;Transport;Ublconjugation		14-3-3 domain binding motif;Aurora-A kinase substrate motif;b-Adrenergic Receptor kinase substrate motif;Calmodulin-dependent protein kinase II substrate motif;MAPKAPK2 kinase substrate motif;PAK2 kinase substrate motif;Phosphorylase kinase substrate motif;PKA kinase substrate motif;PKC epsilon kinase substrate motif;PKC kinase substrate motif	+	1	8.33559e-07	128.06	81.994	121.95
1.69334	0.228887	1.09152	0.76992	-0.674479	1.24533	-0.118512	1.38695	NaN	-0.323173	0.250614	NaN	0.354097	-0.732569	0.851248	1.05617	1.56485	0.406443	1.04502	1.09818	1.40865	0.945185	0.0936429	1.3076	NaN	NaN	0.51116	0.00925933	0.503482	0.945185	0.76992	0.175265	0.367279	S	___1	anterograde axon cargo transport;anterograde synaptic vesicle transport;antigen processing and presentation;antigen processing and presentation of exogenous antigen;antigen processing and presentation of lipid antigen via MHC class Ib;antigen processing and presentation via MHC class Ib;antigen processing and presentation, exogenous lipid antigen via MHC class Ib;axon cargo transport;biological r…	transporter activity	axon part;cell part;cell projection part;cytoplasmic part;endosomal part;endosome membrane;Golgi apparatus;Golgi apparatus part;Golgi membrane;intracellular membrane-bounded organelle;intracellular organelle;intracellular organelle part;intracellular part;lysosomal membrane;macromolecular complex;membrane;membrane coat;membrane part;membrane-bounded organelle;nuclear part;nucleoplasm;organelle;or…	Lysosome	Adaptin_N;BLVR	ACATTCC,MIR-1,MIR-206;BENPORATH_CYCLING_GENES;BIOSYNTHETIC_PROCESS;CACGTG_V$MYC_Q2;CAGCTG_V$AP4_Q5;CELLULAR_BIOSYNTHETIC_PROCESS;CELLULAR_LOCALIZATION;CGCTGCT,MIR-503;CHIARETTI_ACUTE_LYMPHOBLASTIC_LEUKEMIA_ZAP70;chr19p13;CYTOPLASM;CYTOPLASMIC_PART;ESTABLISHMENT_OF_CELLULAR_LOCALIZATION;ESTABLISHMENT_OF_LOCALIZATION;ESTABLISHMENT_OF_PROTEIN_LOCALIZATION;FLECHNER_BIOPSY_KIDNEY_TRANSPLANT_OK_VS_DONO…	3D-structure;Acetylation;Alternativesplicing;Coiledcoil;Completeproteome;Cytoplasm;Golgiapparatus;Membrane;Phosphoprotein;Polymorphism;Proteintransport;Referenceproteome;Repeat;Transport	AP3 adapter complex;AP3-BLOC1 complex;AP3D1-AP3S1 complex;AP3D1-AP3S2 complex	Casein kinase II substrate motif;DNA dependent Protein kinase substrate motif;G protein-coupled receptor kinase 1 substrate motif;PKA kinase substrate motif;PKC kinase substrate motif;Pyruvate dehydrogenase kinase substrate motif	+	1	1.15253e-33	180.78	180.78	104.21
-1.36781	-3.06483	-1.56807	-2.5071	-2.14039	-1.90387	NaN	-1.57435	-2.25821	-2.34735	-1.45105	-3.11925	-1.59911	-1.50177	NaN	-2.58759	-1.46795	NaN	NaN	-1.85039	-2.88225	-2.46367	-2.35977	-1.54819	-3.095	NaN	NaN	-1.88697	0.330704	-2.35977	-1.90387	-0.455895	0.0601693	S	___1	anterograde axon cargo transport;anterograde synaptic vesicle transport;antigen processing and presentation;antigen processing and presentation of exogenous antigen;antigen processing and presentation of lipid antigen via MHC class Ib;antigen processing and presentation via MHC class Ib;antigen processing and presentation, exogenous lipid antigen via MHC class Ib;axon cargo transport;biological r…	transporter activity	axon part;cell part;cell projection part;cytoplasmic part;endosomal part;endosome membrane;Golgi apparatus;Golgi apparatus part;Golgi membrane;intracellular membrane-bounded organelle;intracellular organelle;intracellular organelle part;intracellular part;lysosomal membrane;macromolecular complex;membrane;membrane coat;membrane part;membrane-bounded organelle;nuclear part;nucleoplasm;organelle;or…	Lysosome	Adaptin_N;BLVR	ACATTCC,MIR-1,MIR-206;BENPORATH_CYCLING_GENES;BIOSYNTHETIC_PROCESS;CACGTG_V$MYC_Q2;CAGCTG_V$AP4_Q5;CELLULAR_BIOSYNTHETIC_PROCESS;CELLULAR_LOCALIZATION;CGCTGCT,MIR-503;CHIARETTI_ACUTE_LYMPHOBLASTIC_LEUKEMIA_ZAP70;chr19p13;CYTOPLASM;CYTOPLASMIC_PART;ESTABLISHMENT_OF_CELLULAR_LOCALIZATION;ESTABLISHMENT_OF_LOCALIZATION;ESTABLISHMENT_OF_PROTEIN_LOCALIZATION;FLECHNER_BIOPSY_KIDNEY_TRANSPLANT_OK_VS_DONO…	3D-structure;Acetylation;Alternativesplicing;Coiledcoil;Completeproteome;Cytoplasm;Golgiapparatus;Membrane;Phosphoprotein;Polymorphism;Proteintransport;Referenceproteome;Repeat;Transport	AP3 adapter complex;AP3-BLOC1 complex;AP3D1-AP3S1 complex;AP3D1-AP3S2 complex	Casein kinase II substrate motif;Cdc2 kinase substrate motif;CDK kinase substrate motif;CDK1,2,4,6 kinase substrate motif;ERK1,2 kinase substrate motif;Growth associated histone HI kinase substrate motif;GSK-3, ERK1, ERK2, CDK5 substrate motif;WW domain binding motif	+	0.99771	1.33134e-37	165.1	165.1	153.56
0.350585	NaN	0.172922	NaN	NaN	NaN	NaN	0.27431	-0.465954	NaN	0.283334	0.0965411	-0.62515	-0.100453	-0.0826118	-0.0860372	0.394402	NaN	NaN	NaN	NaN	0.696508	-0.72033	0.000298439	NaN	-0.556853	-0.283961	-0.628532	0.298773	-0.420407	0.0965411	-0.516948	0.0410492	S	___1	anterograde axon cargo transport;anterograde synaptic vesicle transport;antigen processing and presentation;antigen processing and presentation of exogenous antigen;antigen processing and presentation of lipid antigen via MHC class Ib;antigen processing and presentation via MHC class Ib;antigen processing and presentation, exogenous lipid antigen via MHC class Ib;axon cargo transport;biological r…	transporter activity	axon part;cell part;cell projection part;cytoplasmic part;endosomal part;endosome membrane;Golgi apparatus;Golgi apparatus part;Golgi membrane;intracellular membrane-bounded organelle;intracellular organelle;intracellular organelle part;intracellular part;lysosomal membrane;macromolecular complex;membrane;membrane coat;membrane part;membrane-bounded organelle;nuclear part;nucleoplasm;organelle;or…	Lysosome	Adaptin_N;BLVR	ACATTCC,MIR-1,MIR-206;BENPORATH_CYCLING_GENES;BIOSYNTHETIC_PROCESS;CACGTG_V$MYC_Q2;CAGCTG_V$AP4_Q5;CELLULAR_BIOSYNTHETIC_PROCESS;CELLULAR_LOCALIZATION;CGCTGCT,MIR-503;CHIARETTI_ACUTE_LYMPHOBLASTIC_LEUKEMIA_ZAP70;chr19p13;CYTOPLASM;CYTOPLASMIC_PART;ESTABLISHMENT_OF_CELLULAR_LOCALIZATION;ESTABLISHMENT_OF_LOCALIZATION;ESTABLISHMENT_OF_PROTEIN_LOCALIZATION;FLECHNER_BIOPSY_KIDNEY_TRANSPLANT_OK_VS_DONO…	3D-structure;Acetylation;Alternativesplicing;Coiledcoil;Completeproteome;Cytoplasm;Golgiapparatus;Membrane;Phosphoprotein;Polymorphism;Proteintransport;Referenceproteome;Repeat;Transport	AP3 adapter complex;AP3-BLOC1 complex;AP3D1-AP3S1 complex;AP3D1-AP3S2 complex	Casein kinase I substrate motif;ERK1,2 kinase substrate motif;Growth associated histone HI kinase substrate motif;GSK-3, ERK1, ERK2, CDK5 substrate motif;PKA kinase substrate motif;PKC kinase substrate motif;WW domain binding motif	+	1	7.83812e-148	275.19	263.83	226.04
-0.264489	0.0428385	-0.233382	-1.17437	0.11177	0.156693	0.0249953	-0.409702	-0.259321	-0.958134	-0.435937	-0.181686	0.153381	-0.186631	1.2311	NaN	-0.371061	NaN	0.469549	-0.0765588	0.0769254	-0.453866	-0.114796	NaN	0.268676	-0.686901	-2.14243	-1.01571	0.442289	-0.114796	-0.210006	0.0952102	0.455584	S	___1	biological regulation;biosynthetic process;cellular biosynthetic process;cellular component organization;cellular component organization at cellular level;cellular component organization or biogenesis;cellular component organization or biogenesis at cellular level;cellular macromolecule biosynthetic process;cellular macromolecule metabolic process;cellular metabolic process;cellular nitrogen comp…	adenyl nucleotide binding;adenyl ribonucleotide binding;ATP binding;ATPase activity;ATPase activity, coupled;ATP-dependent DNA helicase activity;ATP-dependent helicase activity;binding;catalytic activity;DNA binding;DNA helicase activity;DNA-dependent ATPase activity;helicase activity;histone binding;hydrolase activity;hydrolase activity, acting on acid anhydrides;hydrolase activity, acting on ac…	cell part;cytoplasm;intracellular membrane-bounded organelle;intracellular organelle;intracellular part;membrane-bounded organelle;nucleus;organelle		Chromo;DUF4208;Helicase_C;SNF2_N	ACEVEDO_NORMAL_TISSUE_ADJACENT_TO_LIVER_TUMOR_UP;ATP_DEPENDENT_DNA_HELICASE_ACTIVITY;ATP_DEPENDENT_HELICASE_ACTIVITY;ATPASE_ACTIVITY;ATPASE_ACTIVITY_COUPLED;BASSO_CD40_SIGNALING_UP;BERENJENO_TRANSFORMED_BY_RHOA_FOREVER_DN;BERENJENO_TRANSFORMED_BY_RHOA_UP;BIOPOLYMER_METABOLIC_PROCESS;BLALOCK_ALZHEIMERS_DISEASE_UP;BOCHKIS_FOXA2_TARGETS;BROWNE_HCMV_INFECTION_16HR_UP;BYSTRYKH_HEMATOPOIESIS_STEM_CELL_…	3D-structure;Alternativesplicing;ATP-binding;Chromatinregulator;Completeproteome;Cytoplasm;DNA-binding;Helicase;Hydrolase;Nucleotide-binding;Nucleus;Phosphoprotein;Polymorphism;Referenceproteome;Repeat;Transcription;Transcriptionregulation		Casein kinase II substrate motif;ERK1,2 kinase substrate motif;Growth associated histone HI kinase substrate motif;GSK-3, ERK1, ERK2, CDK5 substrate motif;MAPKAPK2 kinase substrate motif;Pyruvate dehydrogenase kinase substrate motif;WW domain binding motif	+	0.999857	4.3988e-13	131.82	95.228	115.87
-0.606371	NaN	NaN	-0.78495	-1.4248	NaN	0.154911	-1.31806	0.0743292	NaN	NaN	0.0504246	0.799583	0.503099	-1.26369	0.204671	0.374181	-1.54846	0.273131	-0.0424484	0.310819	-0.506707	1.18523	-0.733612	NaN	NaN	0.5414	-1.5746	0.924756	-0.0424484	0.0623769	-0.104825	0.3128	S	___1	biological regulation;biosynthetic process;cellular biosynthetic process;cellular component organization;cellular component organization at cellular level;cellular component organization or biogenesis;cellular component organization or biogenesis at cellular level;cellular macromolecule biosynthetic process;cellular macromolecule metabolic process;cellular metabolic process;cellular nitrogen comp…	adenyl nucleotide binding;adenyl ribonucleotide binding;ATP binding;ATPase activity;ATPase activity, coupled;ATP-dependent DNA helicase activity;ATP-dependent helicase activity;binding;catalytic activity;DNA binding;DNA helicase activity;DNA-dependent ATPase activity;helicase activity;histone binding;hydrolase activity;hydrolase activity, acting on acid anhydrides;hydrolase activity, acting on ac…	cell part;cytoplasm;intracellular membrane-bounded organelle;intracellular organelle;intracellular part;membrane-bounded organelle;nucleus;organelle		Chromo;DUF4208;Helicase_C;SNF2_N	ACEVEDO_NORMAL_TISSUE_ADJACENT_TO_LIVER_TUMOR_UP;ATP_DEPENDENT_DNA_HELICASE_ACTIVITY;ATP_DEPENDENT_HELICASE_ACTIVITY;ATPASE_ACTIVITY;ATPASE_ACTIVITY_COUPLED;BASSO_CD40_SIGNALING_UP;BERENJENO_TRANSFORMED_BY_RHOA_FOREVER_DN;BERENJENO_TRANSFORMED_BY_RHOA_UP;BIOPOLYMER_METABOLIC_PROCESS;BLALOCK_ALZHEIMERS_DISEASE_UP;BOCHKIS_FOXA2_TARGETS;BROWNE_HCMV_INFECTION_16HR_UP;BYSTRYKH_HEMATOPOIESIS_STEM_CELL_…	3D-structure;Alternativesplicing;ATP-binding;Chromatinregulator;Completeproteome;Cytoplasm;DNA-binding;Helicase;Hydrolase;Nucleotide-binding;Nucleus;Phosphoprotein;Polymorphism;Referenceproteome;Repeat;Transcription;Transcriptionregulation		Casein kinase II substrate motif;ERK1,2 kinase substrate motif;Growth associated histone HI kinase substrate motif;GSK-3, ERK1, ERK2, CDK5 substrate motif;WW domain binding motif	+	1	5.56034e-46	173.73	161.72	161.48
-0.264489	0.0428385	-0.233382	-1.17437	0.11177	0.156693	0.0249953	-0.409702	-0.259321	-0.958134	-0.435937	-0.181686	0.153381	-0.186631	1.2311	NaN	-0.371061	NaN	0.469549	-0.0765588	0.0769254	-0.453866	-0.114796	NaN	0.268676	-0.686901	-2.14243	-1.01571	0.442289	-0.114796	-0.210006	0.0952102	0.455584	S	___1	biological regulation;biosynthetic process;cellular biosynthetic process;cellular component organization;cellular component organization at cellular level;cellular component organization or biogenesis;cellular component organization or biogenesis at cellular level;cellular macromolecule biosynthetic process;cellular macromolecule metabolic process;cellular metabolic process;cellular nitrogen comp…	adenyl nucleotide binding;adenyl ribonucleotide binding;ATP binding;ATPase activity;ATPase activity, coupled;ATP-dependent DNA helicase activity;ATP-dependent helicase activity;binding;catalytic activity;DNA binding;DNA helicase activity;DNA-dependent ATPase activity;helicase activity;histone binding;hydrolase activity;hydrolase activity, acting on acid anhydrides;hydrolase activity, acting on ac…	cell part;cytoplasm;intracellular membrane-bounded organelle;intracellular organelle;intracellular part;membrane-bounded organelle;nucleus;organelle		Chromo;DUF4208;Helicase_C;SNF2_N	ACEVEDO_NORMAL_TISSUE_ADJACENT_TO_LIVER_TUMOR_UP;ATP_DEPENDENT_DNA_HELICASE_ACTIVITY;ATP_DEPENDENT_HELICASE_ACTIVITY;ATPASE_ACTIVITY;ATPASE_ACTIVITY_COUPLED;BASSO_CD40_SIGNALING_UP;BERENJENO_TRANSFORMED_BY_RHOA_FOREVER_DN;BERENJENO_TRANSFORMED_BY_RHOA_UP;BIOPOLYMER_METABOLIC_PROCESS;BLALOCK_ALZHEIMERS_DISEASE_UP;BOCHKIS_FOXA2_TARGETS;BROWNE_HCMV_INFECTION_16HR_UP;BYSTRYKH_HEMATOPOIESIS_STEM_CELL_…	3D-structure;Alternativesplicing;ATP-binding;Chromatinregulator;Completeproteome;Cytoplasm;DNA-binding;Helicase;Hydrolase;Nucleotide-binding;Nucleus;Phosphoprotein;Polymorphism;Referenceproteome;Repeat;Transcription;Transcriptionregulation		Casein kinase II substrate motif;ERK1,2 kinase substrate motif;Growth associated histone HI kinase substrate motif;GSK-3, ERK1, ERK2, CDK5 substrate motif;MAPKAPK2 kinase substrate motif;Pyruvate dehydrogenase kinase substrate motif;WW domain binding motif	+	0.999857	4.3988e-13	131.82	95.228	115.87
-0.606371	NaN	NaN	-0.78495	-1.4248	NaN	0.207273	-1.31806	0.0743292	NaN	NaN	0.0504246	0.799583	0.503099	-1.26369	0.204671	0.374181	-1.54846	0.273131	-0.0424484	0.310819	-0.506707	1.17257	-0.733612	NaN	NaN	0.5414	-1.5746	0.936452	-0.0424484	0.0623769	-0.104825	0.3128	S	___1	biological regulation;biosynthetic process;cellular biosynthetic process;cellular component organization;cellular component organization at cellular level;cellular component organization or biogenesis;cellular component organization or biogenesis at cellular level;cellular macromolecule biosynthetic process;cellular macromolecule metabolic process;cellular metabolic process;cellular nitrogen comp…	adenyl nucleotide binding;adenyl ribonucleotide binding;ATP binding;ATPase activity;ATPase activity, coupled;ATP-dependent DNA helicase activity;ATP-dependent helicase activity;binding;catalytic activity;DNA binding;DNA helicase activity;DNA-dependent ATPase activity;helicase activity;histone binding;hydrolase activity;hydrolase activity, acting on acid anhydrides;hydrolase activity, acting on ac…	cell part;cytoplasm;intracellular membrane-bounded organelle;intracellular organelle;intracellular part;membrane-bounded organelle;nucleus;organelle		Chromo;DUF4208;Helicase_C;SNF2_N	ACEVEDO_NORMAL_TISSUE_ADJACENT_TO_LIVER_TUMOR_UP;ATP_DEPENDENT_DNA_HELICASE_ACTIVITY;ATP_DEPENDENT_HELICASE_ACTIVITY;ATPASE_ACTIVITY;ATPASE_ACTIVITY_COUPLED;BASSO_CD40_SIGNALING_UP;BERENJENO_TRANSFORMED_BY_RHOA_FOREVER_DN;BERENJENO_TRANSFORMED_BY_RHOA_UP;BIOPOLYMER_METABOLIC_PROCESS;BLALOCK_ALZHEIMERS_DISEASE_UP;BOCHKIS_FOXA2_TARGETS;BROWNE_HCMV_INFECTION_16HR_UP;BYSTRYKH_HEMATOPOIESIS_STEM_CELL_…	3D-structure;Alternativesplicing;ATP-binding;Chromatinregulator;Completeproteome;Cytoplasm;DNA-binding;Helicase;Hydrolase;Nucleotide-binding;Nucleus;Phosphoprotein;Polymorphism;Referenceproteome;Repeat;Transcription;Transcriptionregulation		Casein kinase II substrate motif;ERK1,2 kinase substrate motif;Growth associated histone HI kinase substrate motif;GSK-3, ERK1, ERK2, CDK5 substrate motif;WW domain binding motif	+	1	2.62147e-31	169.06	169.06	161.48
1.10133	0.60411	0.587479	1.08635	0.207404	0.977978	1.22834	0.721781	0.733514	0.671725	-0.295114	0.888266	1.3867	-0.71236	NaN	0.65846	0.319265	NaN	NaN	1.08459	0.898587	NaN	0.101261	0.201857	NaN	NaN	0.904269	0.0134442	0.679539	0.550222	0.696753	-0.146531	0.269444	S	___1	anatomical structure development;biological regulation;biosynthetic process;cell differentiation;cellular biosynthetic process;cellular component organization;cellular component organization at cellular level;cellular component organization or biogenesis;cellular component organization or biogenesis at cellular level;cellular developmental process;cellular macromolecule biosynthetic process;cellu…	adenyl nucleotide binding;adenyl ribonucleotide binding;ATP binding;ATPase activity;ATPase activity, coupled;ATP-dependent DNA helicase activity;ATP-dependent helicase activity;binding;catalytic activity;core promoter binding;core promoter sequence-specific DNA binding;DNA binding;DNA helicase activity;DNA-dependent ATPase activity;helicase activity;histone binding;hydrolase activity;hydrolase ac…	cell part;extracellular membrane-bounded organelle;extracellular organelle;extracellular region part;extracellular vesicular exosome;intracellular membrane-bounded organelle;intracellular non-membrane-bounded organelle;intracellular organelle;intracellular organelle part;intracellular part;membrane-bounded organelle;membrane-bounded vesicle;non-membrane-bounded organelle;nuclear part;nucleolus;nu…		Chromo;DUF4208;Helicase_C;SNF2_N	AAANWWTGC_UNKNOWN;AACTTT_UNKNOWN;AMUNDSON_RESPONSE_TO_ARSENITE;ATP_DEPENDENT_DNA_HELICASE_ACTIVITY;ATP_DEPENDENT_HELICASE_ACTIVITY;ATPASE_ACTIVITY;ATPASE_ACTIVITY_COUPLED;BENPORATH_NANOG_TARGETS;BIOPOLYMER_METABOLIC_PROCESS;BLALOCK_ALZHEIMERS_DISEASE_INCIPIENT_UP;BLALOCK_ALZHEIMERS_DISEASE_UP;BRCA1_DN.V1_DN;BRUINS_UVC_RESPONSE_EARLY_LATE;CAGGTG_V$E12_Q6;CCAWYNNGAAR_UNKNOWN;CHARAFE_BREAST_CANCER_L…	Alternativesplicing;ATP-binding;Chromatinregulator;Completeproteome;Diseasemutation;DNA-binding;Epilepsy;Helicase;Hydrolase;Myogenesis;Nucleotide-binding;Nucleus;Phosphoprotein;Polymorphism;Referenceproteome;Repeat;Transcription;Transcriptionregulation		14-3-3 domain binding motif;Calmodulin-dependent protein kinase II substrate motif;Casein kinase II substrate motif;PAK2 kinase substrate motif;Pim1 kinase substrate sequence;PKA kinase substrate motif;PKA, PKG kinase substrate motif;PKC epsilon kinase substrate motif;PKC kinase substrate motif;PKG kinase substrate motif;ZIP kinase substrate motif	+	1	5.4155e-51	197.84	189.93	197.84
0.987614	1.24261	0.041739	NaN	0.677354	NaN	1.23603	0.0969338	NaN	-0.800595	1.18964	0.954892	1.35362	1.229	NaN	0.422091	NaN	0.571246	0.964993	1.97624	NaN	-0.0158342	1.25172	NaN	NaN	NaN	1.24724	1.24046	0.318757	1.24046	0.971253	0.26921	0.272242	S	___1	anatomical structure development;biological regulation;biosynthetic process;cell differentiation;cellular biosynthetic process;cellular component organization;cellular component organization at cellular level;cellular component organization or biogenesis;cellular component organization or biogenesis at cellular level;cellular developmental process;cellular macromolecule biosynthetic process;cellu…	adenyl nucleotide binding;adenyl ribonucleotide binding;ATP binding;ATPase activity;ATPase activity, coupled;ATP-dependent DNA helicase activity;ATP-dependent helicase activity;binding;catalytic activity;core promoter binding;core promoter sequence-specific DNA binding;DNA binding;DNA helicase activity;DNA-dependent ATPase activity;helicase activity;histone binding;hydrolase activity;hydrolase ac…	cell part;extracellular membrane-bounded organelle;extracellular organelle;extracellular region part;extracellular vesicular exosome;intracellular membrane-bounded organelle;intracellular non-membrane-bounded organelle;intracellular organelle;intracellular organelle part;intracellular part;membrane-bounded organelle;membrane-bounded vesicle;non-membrane-bounded organelle;nuclear part;nucleolus;nu…		Chromo;DUF4208;Helicase_C;SNF2_N	AAANWWTGC_UNKNOWN;AACTTT_UNKNOWN;AMUNDSON_RESPONSE_TO_ARSENITE;ATP_DEPENDENT_DNA_HELICASE_ACTIVITY;ATP_DEPENDENT_HELICASE_ACTIVITY;ATPASE_ACTIVITY;ATPASE_ACTIVITY_COUPLED;BENPORATH_NANOG_TARGETS;BIOPOLYMER_METABOLIC_PROCESS;BLALOCK_ALZHEIMERS_DISEASE_INCIPIENT_UP;BLALOCK_ALZHEIMERS_DISEASE_UP;BRCA1_DN.V1_DN;BRUINS_UVC_RESPONSE_EARLY_LATE;CAGGTG_V$E12_Q6;CCAWYNNGAAR_UNKNOWN;CHARAFE_BREAST_CANCER_L…	Alternativesplicing;ATP-binding;Chromatinregulator;Completeproteome;Diseasemutation;DNA-binding;Epilepsy;Helicase;Hydrolase;Myogenesis;Nucleotide-binding;Nucleus;Phosphoprotein;Polymorphism;Referenceproteome;Repeat;Transcription;Transcriptionregulation		Casein kinase I substrate motif;Casein kinase II substrate motif;ERK1,2 kinase substrate motif;Growth associated histone HI kinase substrate motif;GSK-3, ERK1, ERK2, CDK5 substrate motif;WW domain binding motif	+	0.999985	1.07159e-05	107.69	75.98	106.6
-0.952537	-2.57807	1.39992	0.687195	-0.214726	-0.858284	-1.38654	0.161652	-0.851036	-0.754059	0.300145	-1.90145	-2.74776	-2.16373	-1.98618	-1.29057	-2.4638	-0.864158	-0.353739	-1.7477	-0.661842	-1.90643	-2.72608	0.0560928	-0.351731	-1.0572	NaN	-0.125723	0.881482	-0.763	-0.952537	0.189537	0.352111	S	___1	biological regulation;negative regulation of biological process;negative regulation of cell proliferation;negative regulation of cellular process;regulation of biological process;regulation of cell proliferation;regulation of cellular process;response to stimulus;response to stress		cell part;integral to membrane;intrinsic to membrane;membrane part		p53-inducible11	BILANGES_SERUM_SENSITIVE_GENES;CELL_PROLIFERATION_GO_0008283;CHIBA_RESPONSE_TO_TSA_UP;chr11p11;DOUGLAS_BMI1_TARGETS_UP;EIF4E_UP;GGGAGGRR_V$MAZ_Q6;GGGCGGR_V$SP1_Q6;GSE12845_IGD_POS_BLOOD_VS_PRE_GC_TONSIL_BCELL_UP;GSE12845_NAIVE_VS_PRE_GC_TONSIL_BCELL_UP;GSE13306_TREG_VS_TCONV_SPLEEN_UP;GSE14350_IL2RB_KO_VS_WT_TEFF_DN;GSE15324_ELF4_KO_VS_WT_ACTIVATED_CD8_TCELL_DN;GSE20366_EX_VIVO_VS_HOMEOSTATIC_CON…	Completeproteome;Membrane;Phosphoprotein;Referenceproteome;Transmembrane;Transmembranehelix		AMP-activated protein kinase substrate motif;ATM kinase substrate motif;Calmodulin-dependent protein kinase II substrate motif;Casein kinase II substrate motif;Chk1 kinase substrate motif;DNA dependent Protein kinase substrate motif;HMGCoA Reductase kinase substrate motif;PKA kinase substrate motif;PKC kinase substrate motif;Pyruvate dehydrogenase kinase substrate motif	+	0.999998	3.07361e-31	199.4	159.55	167.19
NaN	NaN	NaN	0.954705	1.17524	NaN	0.950765	1.16925	1.99883	NaN	0.508513	NaN	0.510999	NaN	NaN	0.466748	NaN	NaN	NaN	1.03645	1.48367	0.988344	NaN	0.802724	NaN	NaN	NaN	1.16746	0.557493	1.03645	0.952735	0.0837125	0.46856	S	___1	biological regulation;biosynthetic process;cell growth;cellular biosynthetic process;cellular component organization;cellular component organization at cellular level;cellular component organization or biogenesis;cellular component organization or biogenesis at cellular level;cellular macromolecule biosynthetic process;cellular macromolecule metabolic process;cellular metabolic process;cellular n…	binding;catalytic activity;cation binding;DNA binding;histone methyltransferase activity;histone methyltransferase activity (H3-K4 specific);histone-lysine N-methyltransferase activity;ion binding;lysine N-methyltransferase activity;metal ion binding;methyltransferase activity;N-methyltransferase activity;nucleic acid binding;protein methyltransferase activity;protein-lysine N-methyltransferase a…	cell part;histone methyltransferase complex;intracellular membrane-bounded organelle;intracellular organelle;intracellular organelle part;intracellular part;macromolecular complex;membrane-bounded organelle;methyltransferase complex;nuclear part;nucleoplasm;nucleoplasm part;nucleus;organelle;organelle part;protein complex		FYRC;FYRN;PHD;SET		3D-structure;Acetylation;Alternativesplicing;Chromatinregulator;Coiledcoil;Completeproteome;Diseasemutation;Mentalretardation;Metal-binding;Methyltransferase;Nucleus;Phosphoprotein;Polymorphism;Referenceproteome;Repeat;S-adenosyl-L-methionine;Transcription;Transcriptionregulation;Transferase;Zinc;Zinc-finger	ASCOM complex;MOF complex;UTX-MLL2/3 complex;WDR5-ASH2L-RBBP5-MLL2 complex	ERK1,2 kinase substrate motif;GSK-3, ERK1, ERK2, CDK5 substrate motif;PKA kinase substrate motif;PKC kinase substrate motif;WW domain binding motif	+	1	0.000114514	81.642	53.26	81.642
1.2696	NaN	1.42991	NaN	NaN	0.409428	NaN	NaN	NaN	NaN	0.601315	NaN	0.919139	NaN	NaN	0.549524	NaN	NaN	1.26164	0.41234	1.72388	0.928181	-0.472664	NaN	NaN	NaN	NaN	NaN	0.831068	0.928181	0.760227	0.167954	0.375131	S	___1	biological regulation;biosynthetic process;cell growth;cellular biosynthetic process;cellular component organization;cellular component organization at cellular level;cellular component organization or biogenesis;cellular component organization or biogenesis at cellular level;cellular macromolecule biosynthetic process;cellular macromolecule metabolic process;cellular metabolic process;cellular n…	binding;catalytic activity;cation binding;DNA binding;histone methyltransferase activity;histone methyltransferase activity (H3-K4 specific);histone-lysine N-methyltransferase activity;ion binding;lysine N-methyltransferase activity;metal ion binding;methyltransferase activity;N-methyltransferase activity;nucleic acid binding;protein methyltransferase activity;protein-lysine N-methyltransferase a…	cell part;histone methyltransferase complex;intracellular membrane-bounded organelle;intracellular organelle;intracellular organelle part;intracellular part;macromolecular complex;membrane-bounded organelle;methyltransferase complex;nuclear part;nucleoplasm;nucleoplasm part;nucleus;organelle;organelle part;protein complex		FYRC;FYRN;PHD;SET		3D-structure;Acetylation;Alternativesplicing;Chromatinregulator;Coiledcoil;Completeproteome;Diseasemutation;Mentalretardation;Metal-binding;Methyltransferase;Nucleus;Phosphoprotein;Polymorphism;Referenceproteome;Repeat;S-adenosyl-L-methionine;Transcription;Transcriptionregulation;Transferase;Zinc;Zinc-finger	ASCOM complex;MOF complex;UTX-MLL2/3 complex;WDR5-ASH2L-RBBP5-MLL2 complex	Casein kinase II substrate motif;ERK1,2 kinase substrate motif;GSK-3, ERK1, ERK2, CDK5 substrate motif;MAPKAPK2 kinase substrate motif;WW domain binding motif	+	0.998421	4.5919e-05	106.54	81.201	106.54
0.849404	0.855376	1.23386	0.87226	1.04486	1.50071	0.853856	0.355469	0.612047	0.63988	0.374744	NaN	0.941243	0.899687	1.50574	0.842005	1.49033	0.0955278	1.33255	0.872359	1.44667	1.02055	1.54416	0.454332	1.50581	0.766218	1.97134	1.22278	0.339905	1.22278	0.863818	0.358967	0.194585	S	___1	biological regulation;biosynthetic process;cell growth;cellular biosynthetic process;cellular component organization;cellular component organization at cellular level;cellular component organization or biogenesis;cellular component organization or biogenesis at cellular level;cellular macromolecule biosynthetic process;cellular macromolecule metabolic process;cellular metabolic process;cellular n…	binding;catalytic activity;cation binding;DNA binding;histone methyltransferase activity;histone methyltransferase activity (H3-K4 specific);histone-lysine N-methyltransferase activity;ion binding;lysine N-methyltransferase activity;metal ion binding;methyltransferase activity;N-methyltransferase activity;nucleic acid binding;protein methyltransferase activity;protein-lysine N-methyltransferase a…	cell part;histone methyltransferase complex;intracellular membrane-bounded organelle;intracellular organelle;intracellular organelle part;intracellular part;macromolecular complex;membrane-bounded organelle;methyltransferase complex;nuclear part;nucleoplasm;nucleoplasm part;nucleus;organelle;organelle part;protein complex		FYRC;FYRN;PHD;SET		3D-structure;Acetylation;Alternativesplicing;Chromatinregulator;Coiledcoil;Completeproteome;Diseasemutation;Mentalretardation;Metal-binding;Methyltransferase;Nucleus;Phosphoprotein;Polymorphism;Referenceproteome;Repeat;S-adenosyl-L-methionine;Transcription;Transcriptionregulation;Transferase;Zinc;Zinc-finger	ASCOM complex;MOF complex;UTX-MLL2/3 complex;WDR5-ASH2L-RBBP5-MLL2 complex	ERK1,2 kinase substrate motif;G protein-coupled receptor kinase 1 substrate motif;GSK-3, ERK1, ERK2, CDK5 substrate motif;PKA kinase substrate motif;PKC kinase substrate motif;WW domain binding motif	+	1	1.94421e-30	163.53	157.99	115.42
-1.84367	-1.7194	-0.614064	-1.35884	-1.43017	-1.26318	-1.73276	-0.828009	-1.2186	-2.16419	-0.318407	-1.40342	-1.41541	-1.84044	NaN	-2.57273	-1.95123	-0.347548	0.464945	-1.26693	-1.82172	-0.695258	-1.65	-1.12586	-2.18209	-1.52376	-2.01173	-0.984739	0.316874	-1.26693	-1.42279	0.155864	0.388231	S	___1	biological regulation;cellular process;cellular response to chemical stimulus;cellular response to endogenous stimulus;cellular response to growth factor stimulus;cellular response to organic substance;cellular response to stimulus;cellular response to transforming growth factor beta stimulus;negative regulation of biological process;negative regulation of cell proliferation;negative regulation o…	acetyltransferase activator activity;beta-tubulin binding;binding;carbohydrate binding;cytoskeletal protein binding;DNA binding;enzyme activator activity;enzyme regulator activity;glycosaminoglycan binding;heparin binding;nucleic acid binding;pattern binding;polysaccharide binding;protein binding;tubulin binding	cell part;cytoplasm;extracellular membrane-bounded organelle;extracellular organelle;extracellular region part;extracellular vesicular exosome;intracellular membrane-bounded organelle;intracellular organelle;intracellular part;membrane-bounded organelle;membrane-bounded vesicle;nucleus;organelle;vesicle		dsDNA_bind	AACTTT_UNKNOWN;ACEVEDO_LIVER_TUMOR_VS_NORMAL_ADJACENT_TISSUE_UP;APOPTOSIS_GO;BENPORATH_PROLIFERATION;BLALOCK_ALZHEIMERS_DISEASE_DN;BONOME_OVARIAN_CANCER_SURVIVAL_SUBOPTIMAL_DEBULKING;CELL_DEVELOPMENT;chr19q12;DARWICHE_PAPILLOMA_RISK_HIGH_UP;DARWICHE_PAPILLOMA_RISK_LOW_UP;DARWICHE_SKIN_TUMOR_PROMOTER_UP;DARWICHE_SQUAMOUS_CELL_CARCINOMA_UP;DODD_NASOPHARYNGEAL_CARCINOMA_DN;FARMER_BREAST_CANCER_APOCR…	3D-structure;Acetylation;Alternativesplicing;Apoptosis;Completeproteome;Directproteinsequencing;Phosphoprotein;Referenceproteome		b-Adrenergic Receptor kinase substrate motif;Casein kinase II substrate motif;PKA kinase substrate motif;Pyruvate dehydrogenase kinase substrate motif	+	1	2.95719e-06	121.45	121.11	82.925
-0.0337832	NaN	1.75043	1.22545	NaN	NaN	-0.709217	1.2706	0.716213	NaN	1.52213	0.875831	1.1312	NaN	NaN	NaN	NaN	NaN	1.85549	1.19468	NaN	0.391526	NaN	1.30422	NaN	NaN	NaN	0.469732	0.64027	1.19468	1.1312	0.063472	0.491475	S	___1	acid secretion;actin cytoskeleton organization;actin filament-based process;activation of adenylate cyclase activity;activation of adenylate cyclase activity by dopamine receptor signaling pathway;activation of adenylate cyclase activity by G-protein signaling pathway;activation of phospholipase C activity;activation of phospholipase C activity by dopamine receptor signaling pathway;activation of…	adrenergic receptor binding;beta-2 adrenergic receptor binding;beta-catenin binding;binding;channel regulator activity;chloride channel regulator activity;enzyme binding;G-protein-coupled receptor binding;growth factor receptor binding;PDZ domain binding;phosphatase binding;protein binding;protein domain specific binding;protein self-association;receptor binding	actin cytoskeleton;apical plasma membrane;brush border membrane;cell part;cell periphery;cell projection;cell projection membrane;cell projection part;centrosome;cytoplasm;cytoplasmic part;cytoskeletal part;cytoskeleton;endomembrane system;extracellular membrane-bounded organelle;extracellular organelle;extracellular region part;extracellular vesicular exosome;filopodium;intracellular membrane-bo…		EBP50_C-term;PDZ	ACTIN_CYTOSKELETON;ACTWSNACTNY_UNKNOWN;BHAT_ESR1_TARGETS_NOT_VIA_AKT1_UP;BHAT_ESR1_TARGETS_VIA_AKT1_UP;BILD_E2F3_ONCOGENIC_SIGNATURE;BIOCARTA_CFTR_PATHWAY;BLUM_RESPONSE_TO_SALIRASIB_DN;BROWNE_HCMV_INFECTION_16HR_UP;CAGGTG_V$E12_Q6;CELLULAR_COMPONENT_ASSEMBLY;CHARAFE_BREAST_CANCER_LUMINAL_VS_BASAL_UP;CHARAFE_BREAST_CANCER_LUMINAL_VS_MESENCHYMAL_UP;chr17q24;COULOUARN_TEMPORAL_TGFB1_SIGNATURE_DN;CYT…	3D-structure;Acetylation;Alternativesplicing;Cellmembrane;Cellprojection;Completeproteome;Cytoplasm;Directproteinsequencing;Diseasemutation;Membrane;Phosphoprotein;Polymorphism;Referenceproteome;Repeat;Wntsignalingpathway	(C-CFTR)2-NHERF-ezrin complex;C-CFTR-NHERF(PDZ1 domain)-ezrin complex;C-CFTR-NHERF(PDZ2 domain)-ezrin complex;CFTR-NHERF-beta(2)AR signaling complex	14-3-3 domain binding motif;Calmodulin-dependent protein kinase II substrate motif;Calmodulin-dependent protein kinase IV substrate motif;Casein kinase II substrate motif;Chk1 kinase substrate motif;G protein-coupled receptor kinase 1 substrate motif;GSK3 kinase substrate motif;PKA kinase substrate motif;PKC kinase substrate motif	+	0.98017	5.25423e-217	312.9	312.9	303.7
-0.465905	-1.26651	-0.039463	1.07796	-0.877691	0.153238	-0.599699	1.16659	-0.0928762	1.08483	-1.30805	-1.18571	-0.000796328	-0.775098	1.8175	0.0508105	0.635538	1.29003	NaN	0.655078	0.33048	0.0852272	-1.30109	1.31776	0.528604	1.01402	0.0250861	-0.0290391	0.213771	0.429542	-0.039463	0.469004	0.120231	S	___1	cellular process;establishment of localization;establishment of localization in cell;establishment of protein localization;Golgi vesicle transport;intracellular transport;post-Golgi vesicle-mediated transport;protein transport;response to chemical stimulus;response to external stimulus;response to extracellular stimulus;response to nutrient;response to nutrient levels;response to retinoic acid;re…	binding;enzyme binding;protein binding;ubiquitin protein ligase binding	cell part;cytoplasmic part;extracellular membrane-bounded organelle;extracellular organelle;extracellular region part;extracellular vesicular exosome;Golgi apparatus part;Golgi membrane;integral to membrane;intracellular organelle part;intracellular part;intrinsic to membrane;membrane;membrane part;membrane-bounded organelle;membrane-bounded vesicle;organelle;organelle membrane;organelle part;ves…		SCAMP	AACTGGA,MIR-145;ACEVEDO_LIVER_TUMOR_VS_NORMAL_ADJACENT_TISSUE_UP;ACTAYRNNNCCCR_UNKNOWN;ALCALA_APOPTOSIS;BENPORATH_MYC_MAX_TARGETS;BLALOCK_ALZHEIMERS_DISEASE_UP;BORCZUK_MALIGNANT_MESOTHELIOMA_UP;BOYAULT_LIVER_CANCER_SUBCLASS_G12_UP;CACGTG_V$MYC_Q2;CAGGTA_V$AREB6_01;CAGGTG_V$E12_Q6;CELLULAR_LOCALIZATION;CHIANG_LIVER_CANCER_SUBCLASS_UNANNOTATED_DN;chr1q21;CTTTGA_V$LEF1_Q2;CTTTGT_V$LEF1_Q2;DANG_BOUND…	Alternativesplicing;Completeproteome;Membrane;Phosphoprotein;Polymorphism;Proteintransport;Referenceproteome;Transmembrane;Transmembranehelix;Transport;Ublconjugation	SCAMP1-SCAMP2-SCAMP3 complex	Casein kinase II substrate motif;DNA dependent Protein kinase substrate motif;G protein-coupled receptor kinase 1 substrate motif;PKA kinase substrate motif;PKC kinase substrate motif	+	1	5.71363e-99	199.03	185.21	129.84
-0.862422	-1.62601	0.494819	-0.678565	-1.01319	-0.898324	-0.482672	-1.08679	-2.07824	-0.278042	-1.88608	-1.46097	-1.77124	-0.927816	-0.365717	-0.819343	-1.18672	-0.683055	-1.25011	-1.87184	-1.23945	-1.46847	-0.691862	-1.40702	-3.07947	0.0697129	-2.01153	-1.50451	0.209386	-1.40702	-0.927816	-0.479203	0.0521783	S	___1	cellular process;establishment of localization;establishment of localization in cell;establishment of protein localization;Golgi vesicle transport;intracellular transport;post-Golgi vesicle-mediated transport;protein transport;response to chemical stimulus;response to external stimulus;response to extracellular stimulus;response to nutrient;response to nutrient levels;response to retinoic acid;re…	binding;enzyme binding;protein binding;ubiquitin protein ligase binding	cell part;cytoplasmic part;extracellular membrane-bounded organelle;extracellular organelle;extracellular region part;extracellular vesicular exosome;Golgi apparatus part;Golgi membrane;integral to membrane;intracellular organelle part;intracellular part;intrinsic to membrane;membrane;membrane part;membrane-bounded organelle;membrane-bounded vesicle;organelle;organelle membrane;organelle part;ves…		SCAMP	AACTGGA,MIR-145;ACEVEDO_LIVER_TUMOR_VS_NORMAL_ADJACENT_TISSUE_UP;ACTAYRNNNCCCR_UNKNOWN;ALCALA_APOPTOSIS;BENPORATH_MYC_MAX_TARGETS;BLALOCK_ALZHEIMERS_DISEASE_UP;BORCZUK_MALIGNANT_MESOTHELIOMA_UP;BOYAULT_LIVER_CANCER_SUBCLASS_G12_UP;CACGTG_V$MYC_Q2;CAGGTA_V$AREB6_01;CAGGTG_V$E12_Q6;CELLULAR_LOCALIZATION;CHIANG_LIVER_CANCER_SUBCLASS_UNANNOTATED_DN;chr1q21;CTTTGA_V$LEF1_Q2;CTTTGT_V$LEF1_Q2;DANG_BOUND…	Alternativesplicing;Completeproteome;Membrane;Phosphoprotein;Polymorphism;Proteintransport;Referenceproteome;Transmembrane;Transmembranehelix;Transport;Ublconjugation	SCAMP1-SCAMP2-SCAMP3 complex	14-3-3 domain binding motif;Calmodulin-dependent protein kinase II substrate motif;Casein kinase II substrate motif;ERK1,2 kinase substrate motif;G protein-coupled receptor kinase 1 substrate motif;GSK-3, ERK1, ERK2, CDK5 substrate motif;MAPKAPK2 kinase substrate motif;PKA kinase substrate motif;PKC epsilon kinase substrate motif;PKC kinase substrate motif;WW domain binding motif	+	0.999998	4.87409e-06	163.59	106.38	163.59
-0.994019	0.180102	-1.83186	-1.54808	NaN	-0.324382	-1.00101	NaN	NaN	-0.103683	NaN	0.275399	-0.187824	0.302624	0.0798298	NaN	0.425276	NaN	NaN	-0.886782	-0.449244	-0.680453	NaN	-0.841068	NaN	-0.0473564	NaN	0.24142	0.864792	-0.564848	-0.145753	-0.419095	0.0746973	S	___1	amine catabolic process;amine metabolic process;branched chain family amino acid catabolic process;branched chain family amino acid metabolic process;carboxylic acid catabolic process;carboxylic acid metabolic process;catabolic process;cellular amine metabolic process;cellular amino acid catabolic process;cellular amino acid metabolic process;cellular catabolic process;cellular ketone metabolic p…	[3-methyl-2-oxobutanoate dehydrogenase (acetyl-transferring)] kinase activity;adenyl nucleotide binding;adenyl ribonucleotide binding;ATP binding;binding;catalytic activity;kinase activity;nucleotide binding;phosphotransferase activity, alcohol group as acceptor;protein kinase activity;protein serine/threonine kinase activity;purine nucleotide binding;purine ribonucleoside triphosphate binding;pu…	cell part;cytoplasmic part;dihydrolipoyl dehydrogenase complex;intracellular membrane-bounded organelle;intracellular organelle;intracellular organelle part;intracellular part;macromolecular complex;membrane-bounded organelle;mitochondrial alpha-ketoglutarate dehydrogenase complex;mitochondrial part;mitochondrial tricarboxylic acid cycle enzyme complex;mitochondrion;organelle;organelle part;prote…		BCDHK_Adom3;HATPase_c	AACWWCAANK_UNKNOWN;ACEVEDO_LIVER_CANCER_DN;ACTAYRNNNCCCR_UNKNOWN;ACTWSNACTNY_UNKNOWN;ADENYL_NUCLEOTIDE_BINDING;ADENYL_RIBONUCLEOTIDE_BINDING;AGGGCAG,MIR-18A;AMINE_CATABOLIC_PROCESS;AMINE_METABOLIC_PROCESS;AMINO_ACID_AND_DERIVATIVE_METABOLIC_PROCESS;AMINO_ACID_CATABOLIC_PROCESS;AMINO_ACID_METABOLIC_PROCESS;ATP_BINDING;BROWNE_HCMV_INFECTION_1HR_DN;BROWNE_HCMV_INFECTION_48HR_DN;CARBOXYLIC_ACID_METAB…	Acetylation;Alternativesplicing;ATP-binding;Completeproteome;Diseasemutation;Kinase;Mitochondrion;Nucleotide-binding;Phosphoprotein;Referenceproteome;Transferase;Transitpeptide		14-3-3 domain binding motif;Calmodulin-dependent protein kinase II substrate motif;Casein kinase II substrate motif;G protein-coupled receptor kinase 1 substrate motif;PKA kinase substrate motif;PKC kinase substrate motif	+	0.918312	9.92965e-99	265.77	254.45	252.25
-3.35258	-2.83232	-1.2562	-3.15073	-3.09519	-2.16126	-3.0789	-2.75326	-2.37287	-2.37117	-1.87269	-3.02378	-4.56928	-2.77133	-3.42831	-4.48861	NaN	-2.21046	-4.94885	-2.70742	-2.47335	-1.90381	-2.09341	-2.81166	-1.87243	NaN	-3.57062	-1.67961	0.46272	-2.3419	-2.92805	0.586145	0.0659403	S	___1	biological regulation;cellular component assembly;cellular component assembly at cellular level;cellular component organization;cellular component organization at cellular level;cellular component organization or biogenesis;cellular component organization or biogenesis at cellular level;cellular macromolecular complex assembly;cellular macromolecular complex subunit organization;cellular macromol…	acetyltransferase activity;catalytic activity;H4 histone acetyltransferase activity;histone acetyltransferase activity;lysine N-acetyltransferase activity;N-acetyltransferase activity;N-acyltransferase activity;transferase activity;transferase activity, transferring acyl groups;transferase activity, transferring acyl groups other than amino-acyl groups	cell part;chromatin;chromosomal part;cytoplasm;intracellular membrane-bounded organelle;intracellular organelle;intracellular organelle part;intracellular part;macromolecular complex;membrane-bounded organelle;nuclear chromatin;nuclear chromosome part;nuclear matrix;nuclear part;nucleoplasm;nucleus;organelle;organelle part;protein complex		Hat1_N	AACTTT_UNKNOWN;ACETYLTRANSFERASE_ACTIVITY;ACEVEDO_LIVER_CANCER_WITH_H3K9ME3_DN;ATACTGT,MIR-144;BASAKI_YBX1_TARGETS_UP;BERENJENO_TRANSFORMED_BY_RHOA_UP;BIOPOLYMER_METABOLIC_PROCESS;BIOPOLYMER_MODIFICATION;BOYAULT_LIVER_CANCER_SUBCLASS_G123_UP;BROWNE_HCMV_INFECTION_48HR_UP;BRUINS_UVC_RESPONSE_LATE;BURTON_ADIPOGENESIS_PEAK_AT_16HR;BYSTRYKH_HEMATOPOIESIS_STEM_CELL_QTL_TRANS;CELLULAR_MACROMOLECULE_MET…	3D-structure;Acetylation;Acyltransferase;Alternativesplicing;Completeproteome;Cytoplasm;Nucleus;Polymorphism;Referenceproteome;Transferase	Histone H3.1 complex;Histone H3.3 complex	14-3-3 domain binding motif;AMP-activated protein kinase 2 substrate motif;Calmodulin-dependent protein kinase II substrate motif;Cdc2 kinase substrate motif;CDK kinase substrate motif;CDK1,2,4,6 kinase substrate motif;ERK1,2 kinase substrate motif;GSK-3, ERK1, ERK2, CDK5 substrate motif;MAPKAPK1 kinase substrate motif;PKA kinase substrate motif;PKC kinase substrate motif;WW domain binding motif;…	+	1	0.00719481	123.86	38.184	123.86
0.057374	-0.193574	1.00482	0.590562	1.24589	1.17893	-0.103128	1.71105	-0.0405858	-0.946175	1.5938	1.36578	-0.104696	-1.18867	-0.238159	0.687893	1.25488	2.82589	1.57915	1.6235	1.29794	2.88364	-1.45698	1.66333	0.0574232	0.417092	NaN	NaN	0.165122	1.57915	0.590562	0.988587	0.00401973	S	___1	axon guidance;biological adhesion;biological regulation;cell adhesion;cell surface receptor linked signaling pathway;cell-cell adhesion;cellular process;cellular response to stimulus;chemotaxis;enzyme linked receptor protein signaling pathway;ephrin receptor signaling pathway;establishment of localization;establishment of localization in cell;establishment of protein localization;establishment of…	binding;calcium ion binding;cation binding;ion binding;metal ion binding;structural constituent of muscle;structural molecule activity	actin filament bundle;actomyosin;apical part of cell;cell part;contractile fiber part;cytoplasmic part;cytoskeletal part;cytosol;extracellular membrane-bounded organelle;extracellular organelle;extracellular region part;extracellular vesicular exosome;intracellular organelle part;intracellular part;macromolecular complex;membrane-bounded organelle;membrane-bounded vesicle;muscle myosin complex;my…	Focal adhesion;Leukocyte transendothelial migration;Regulation of actin cytoskeleton;Tight junction;Vascular smooth muscle contraction	EF-hand_1;EF-hand_7	AACTTT_UNKNOWN;ACEVEDO_FGFR1_TARGETS_IN_PROSTATE_CANCER_MODEL_DN;ACTIN_CYTOSKELETON;ALFANO_MYC_TARGETS;BAELDE_DIABETIC_NEPHROPATHY_DN;BASSO_B_LYMPHOCYTE_NETWORK;BCAT_BILD_ET_AL_UP;BERENJENO_TRANSFORMED_BY_RHOA_DN;BERTUCCI_MEDULLARY_VS_DUCTAL_BREAST_CANCER_DN;BLALOCK_ALZHEIMERS_DISEASE_DN;BONOME_OVARIAN_CANCER_SURVIVAL_OPTIMAL_DEBULKING;BOYLAN_MULTIPLE_MYELOMA_PCA3_DN;BROWNE_HCMV_INFECTION_48HR_DN…	Acetylation;Alternativesplicing;Calcium;Completeproteome;Metal-binding;Motorprotein;Muscleprotein;Myosin;Phosphoprotein;Polymorphism;Referenceproteome;Repeat	WIP-WASp-actin-myosin-IIa complex	14-3-3 domain binding motif;Calmodulin-dependent protein kinase II substrate motif;G protein-coupled receptor kinase 1 substrate motif;PKA kinase substrate motif;PKC kinase substrate motif	+	1	1.31721e-78	205.72	194.6	99.064
-0.305415	-0.441262	1.80124	0.263204	0.853545	NaN	0.0371686	1.54651	-1.08925	NaN	1.7415	NaN	-1.17851	NaN	-1.50534	-1.08546	-0.0170815	2.04627	0.824318	1.65306	-0.572835	-0.6609	NaN	1.39285	NaN	NaN	0.200354	-0.489194	0.328138	0.512336	-0.0170815	0.529418	0.0892291	S	___1	biological regulation;cell cycle;cell cycle phase;cell cycle process;cellular component organization;cellular component organization at cellular level;cellular component organization or biogenesis;cellular component organization or biogenesis at cellular level;cellular macromolecule metabolic process;cellular metabolic process;cellular process;cellular protein metabolic process;cellular response …	14-3-3 protein binding;binding;enzyme binding;enzyme inhibitor activity;enzyme regulator activity;kinase binding;molecular transducer activity;phosphatase regulator activity;protein binding;protein kinase binding;signal transducer activity	actin cytoskeleton;adherens junction;anchoring junction;cell junction;cell part;cell-substrate adherens junction;cell-substrate junction;centrosome;chromosomal part;contractile fiber;cytoplasm;cytoplasmic part;cytoskeletal part;cytoskeleton;cytosol;focal adhesion;intracellular non-membrane-bounded organelle;intracellular organelle;intracellular organelle part;intracellular part;kinetochore;macrom…	Focal adhesion;Long-term potentiation;Regulation of actin cytoskeleton;Vascular smooth muscle contraction	Ank	AACTTT_UNKNOWN;AATGTGA,MIR-23A,MIR-23B;AGUIRRE_PANCREATIC_CANCER_COPY_NUMBER_DN;ATGTTAA,MIR-302C;BENPORATH_MYC_MAX_TARGETS;BLALOCK_ALZHEIMERS_DISEASE_DN;BRUINS_UVC_RESPONSE_LATE;CAGTCAC,MIR-134;CATTTCA,MIR-203;CCAWWNAAGG_V$SRF_Q4;CHEN_HOXA5_TARGETS_9HR_UP;chr12q15;CTACTGT,MIR-199A;CTTTGT_V$LEF1_Q2;DACOSTA_UV_RESPONSE_VIA_ERCC3_COMMON_DN;DACOSTA_UV_RESPONSE_VIA_ERCC3_DN;DANG_BOUND_BY_MYC;DAZARD_RE…	3D-structure;Alternativesplicing;ANKrepeat;Completeproteome;Cytoplasm;Directproteinsequencing;Hydroxylation;Phosphoprotein;Polymorphism;Referenceproteome;Repeat	MRIP-MBS complex;MRIP-MBS-RHOA complex	AMP-activated protein kinase substrate motif;Calmodulin-dependent protein kinase II substrate motif;Chk1 kinase substrate motif;PKA kinase substrate motif;PKC kinase substrate motif	+	0.999974	1.2443e-49	204.13	191.03	195.89
-0.976492	NaN	1.24307	1.57501	0.531981	NaN	0.648699	1.54919	0.188144	0.477245	1.81207	NaN	NaN	NaN	-0.829872	NaN	NaN	NaN	1.17196	0.776182	NaN	-1.87443	NaN	1.04751	-0.463231	NaN	NaN	0.315513	0.436144	0.545848	0.59034	-0.0444922	0.380248	S	___1	biological regulation;cell cycle;cell cycle phase;cell cycle process;cellular component organization;cellular component organization at cellular level;cellular component organization or biogenesis;cellular component organization or biogenesis at cellular level;cellular macromolecule metabolic process;cellular metabolic process;cellular process;cellular protein metabolic process;cellular response …	14-3-3 protein binding;binding;enzyme binding;enzyme inhibitor activity;enzyme regulator activity;kinase binding;molecular transducer activity;phosphatase regulator activity;protein binding;protein kinase binding;signal transducer activity	actin cytoskeleton;adherens junction;anchoring junction;cell junction;cell part;cell-substrate adherens junction;cell-substrate junction;centrosome;chromosomal part;contractile fiber;cytoplasm;cytoplasmic part;cytoskeletal part;cytoskeleton;cytosol;focal adhesion;intracellular non-membrane-bounded organelle;intracellular organelle;intracellular organelle part;intracellular part;kinetochore;macrom…	Focal adhesion;Long-term potentiation;Regulation of actin cytoskeleton;Vascular smooth muscle contraction	Ank	AACTTT_UNKNOWN;AATGTGA,MIR-23A,MIR-23B;AGUIRRE_PANCREATIC_CANCER_COPY_NUMBER_DN;ATGTTAA,MIR-302C;BENPORATH_MYC_MAX_TARGETS;BLALOCK_ALZHEIMERS_DISEASE_DN;BRUINS_UVC_RESPONSE_LATE;CAGTCAC,MIR-134;CATTTCA,MIR-203;CCAWWNAAGG_V$SRF_Q4;CHEN_HOXA5_TARGETS_9HR_UP;chr12q15;CTACTGT,MIR-199A;CTTTGT_V$LEF1_Q2;DACOSTA_UV_RESPONSE_VIA_ERCC3_COMMON_DN;DACOSTA_UV_RESPONSE_VIA_ERCC3_DN;DANG_BOUND_BY_MYC;DAZARD_RE…	3D-structure;Alternativesplicing;ANKrepeat;Completeproteome;Cytoplasm;Directproteinsequencing;Hydroxylation;Phosphoprotein;Polymorphism;Referenceproteome;Repeat	MRIP-MBS complex;MRIP-MBS-RHOA complex	14-3-3 domain binding motif;Calmodulin-dependent protein kinase I substrate motif;Calmodulin-dependent protein kinase II alpha substrate motif;Calmodulin-dependent protein kinase II substrate motif;Calmodulin-dependent protein kinase IV substrate motif;Casein kinase II substrate motif;Chk1 kinase substrate motif;PKA kinase substrate motif;PKC kinase substrate motif	+	0.999914	1.029e-07	128.68	107.43	126.83
0.761382	NaN	1.28205	0.903852	2.0519	NaN	1.74474	NaN	1.42943	0.952714	-0.349173	NaN	NaN	2.75295	NaN	1.16243	NaN	1.28014	NaN	-0.0325179	0.973533	NaN	2.01438	0.316899	1.45782	NaN	2.20405	1.97659	0.990667	1.36898	1.22224	0.146741	0.3982	S	___1		binding;cation binding;ion binding;metal ion binding	cell part;intracellular membrane-bounded organelle;intracellular organelle;intracellular part;membrane-bounded organelle;nucleus;organelle			AAGCACA,MIR-218;AGTCAGC,MIR-345;ATGAAGG,MIR-205;CACCAGC,MIR-138;CAGTGTT,MIR-141,MIR-200A;CCAGGGG,MIR-331;CCCAGAG,MIR-326;CCTGCTG,MIR-214;chr15q22;CTATGCA,MIR-153;CTTTGTA,MIR-524;GACAATC,MIR-219;GAGCTGG,MIR-337;GCAAAAA,MIR-129;GGCAGAC,MIR-346;GGCAGCT,MIR-22;GSE18791_UNSTIM_VS_NEWCATSLE_VIRUS_DC_6H_UP;GSE22886_NAIVE_CD4_TCELL_VS_48H_ACT_TH1_UP;GSE22886_NAIVE_CD4_TCELL_VS_48H_ACT_TH2_UP;GSE25087_TRE…	Completeproteome;Metal-binding;Nucleus;Phosphoprotein;Referenceproteome;Zinc;Zinc-finger		Casein kinase I substrate motif;Cdc2 kinase substrate motif;CDK kinase substrate motif;CDK1,2,4,6 kinase substrate motif;ERK1,2 kinase substrate motif;Growth associated histone HI kinase substrate motif;GSK-3, ERK1, ERK2, CDK5 substrate motif;WW domain binding motif	+	1	9.76828e-38	166.49	166.49	58.32
0.734629	1.2505	NaN	0.716251	1.17236	0.549224	1.16083	-0.0902038	1.23103	0.910287	-0.06662	1.19021	1.47311	1.40319	0.0197043	0.768622	NaN	NaN	NaN	0.0767083	0.414747	-0.254485	1.06942	NaN	NaN	NaN	2.17103	1.06925	0.858867	0.742	0.910287	-0.168286	0.248088	S	___1		binding;cation binding;ion binding;metal ion binding	cell part;intracellular membrane-bounded organelle;intracellular organelle;intracellular part;membrane-bounded organelle;nucleus;organelle			AAGCACA,MIR-218;AGTCAGC,MIR-345;ATGAAGG,MIR-205;CACCAGC,MIR-138;CAGTGTT,MIR-141,MIR-200A;CCAGGGG,MIR-331;CCCAGAG,MIR-326;CCTGCTG,MIR-214;chr15q22;CTATGCA,MIR-153;CTTTGTA,MIR-524;GACAATC,MIR-219;GAGCTGG,MIR-337;GCAAAAA,MIR-129;GGCAGAC,MIR-346;GGCAGCT,MIR-22;GSE18791_UNSTIM_VS_NEWCATSLE_VIRUS_DC_6H_UP;GSE22886_NAIVE_CD4_TCELL_VS_48H_ACT_TH1_UP;GSE22886_NAIVE_CD4_TCELL_VS_48H_ACT_TH2_UP;GSE25087_TRE…	Completeproteome;Metal-binding;Nucleus;Phosphoprotein;Referenceproteome;Zinc;Zinc-finger		Cdc2 kinase substrate motif;CDK kinase substrate motif;CDK1,2,4,6 kinase substrate motif;ERK1,2 kinase substrate motif;G protein-coupled receptor kinase 1 substrate motif;GSK3 kinase substrate motif;GSK-3, ERK1, ERK2, CDK5 substrate motif;PKA kinase substrate motif;WW domain binding motif	+	0.999997	0.00246602	105.1	29.002	105.1
1.50118	2.26118	0.453628	NaN	NaN	NaN	1.7676	0.0753023	0.101082	NaN	0.211355	NaN	NaN	1.37835	1.60266	1.00616	NaN	NaN	1.27923	0.477132	NaN	-0.168835	1.72158	NaN	1.86536	0.701759	2.93581	NaN	0.638309	1.27923	1.19225	0.0869739	0.464875	S	___1		binding;cation binding;ion binding;metal ion binding	cell part;intracellular membrane-bounded organelle;intracellular organelle;intracellular part;membrane-bounded organelle;nucleus;organelle			AAGCACA,MIR-218;AGTCAGC,MIR-345;ATGAAGG,MIR-205;CACCAGC,MIR-138;CAGTGTT,MIR-141,MIR-200A;CCAGGGG,MIR-331;CCCAGAG,MIR-326;CCTGCTG,MIR-214;chr15q22;CTATGCA,MIR-153;CTTTGTA,MIR-524;GACAATC,MIR-219;GAGCTGG,MIR-337;GCAAAAA,MIR-129;GGCAGAC,MIR-346;GGCAGCT,MIR-22;GSE18791_UNSTIM_VS_NEWCATSLE_VIRUS_DC_6H_UP;GSE22886_NAIVE_CD4_TCELL_VS_48H_ACT_TH1_UP;GSE22886_NAIVE_CD4_TCELL_VS_48H_ACT_TH2_UP;GSE25087_TRE…	Completeproteome;Metal-binding;Nucleus;Phosphoprotein;Referenceproteome;Zinc;Zinc-finger		Casein kinase I substrate motif;Casein kinase II substrate motif;ERK1,2 kinase substrate motif;G protein-coupled receptor kinase 1 substrate motif;GSK3 kinase substrate motif;GSK-3, ERK1, ERK2, CDK5 substrate motif;WW domain binding motif	+	1	3.5311e-21	162.26	148.84	161.26
1.35685	2.21117	0.923088	1.36635	1.70518	0.895087	1.98851	0.188034	1.71787	1.41468	0.724559	1.7269	2.13049	1.8072	0.757416	1.05342	1.66132	NaN	1.52699	0.595278	0.774692	0.321407	1.61591	0.866604	1.23004	0.76544	2.37297	2.00403	0.473732	1.04832	1.41468	-0.36636	0.0999859	S	___1		binding;cation binding;ion binding;metal ion binding	cell part;intracellular membrane-bounded organelle;intracellular organelle;intracellular part;membrane-bounded organelle;nucleus;organelle			AAGCACA,MIR-218;AGTCAGC,MIR-345;ATGAAGG,MIR-205;CACCAGC,MIR-138;CAGTGTT,MIR-141,MIR-200A;CCAGGGG,MIR-331;CCCAGAG,MIR-326;CCTGCTG,MIR-214;chr15q22;CTATGCA,MIR-153;CTTTGTA,MIR-524;GACAATC,MIR-219;GAGCTGG,MIR-337;GCAAAAA,MIR-129;GGCAGAC,MIR-346;GGCAGCT,MIR-22;GSE18791_UNSTIM_VS_NEWCATSLE_VIRUS_DC_6H_UP;GSE22886_NAIVE_CD4_TCELL_VS_48H_ACT_TH1_UP;GSE22886_NAIVE_CD4_TCELL_VS_48H_ACT_TH2_UP;GSE25087_TRE…	Completeproteome;Metal-binding;Nucleus;Phosphoprotein;Referenceproteome;Zinc;Zinc-finger		14-3-3 domain binding motif;ATM kinase substrate motif;Calmodulin-dependent protein kinase II substrate motif;Casein kinase II substrate motif;DNA dependent Protein kinase substrate motif;G protein-coupled receptor kinase 1 substrate motif;GSK3 kinase substrate motif;MAPKAPK1 kinase substrate motif;PAK2 kinase substrate motif;PKA kinase substrate motif;PKC epsilon kinase substrate motif;PKC kinas…	+	0.999978	3.78784e-171	272.92	272.92	159.86
1.18866	NaN	0.441254	0.971564	1.38029	NaN	1.34646	0.0609767	1.29826	1.01301	0.178743	1.32406	1.55024	1.40752	0.378	1.04733	NaN	NaN	NaN	0.602872	0.67072	-0.0328937	1.30087	NaN	0.501711	1.1698	3.05255	1.14349	0.823144	0.907105	1.118	-0.210894	0.20902	S	___1		binding;cation binding;ion binding;metal ion binding	cell part;intracellular membrane-bounded organelle;intracellular organelle;intracellular part;membrane-bounded organelle;nucleus;organelle			AAGCACA,MIR-218;AGTCAGC,MIR-345;ATGAAGG,MIR-205;CACCAGC,MIR-138;CAGTGTT,MIR-141,MIR-200A;CCAGGGG,MIR-331;CCCAGAG,MIR-326;CCTGCTG,MIR-214;chr15q22;CTATGCA,MIR-153;CTTTGTA,MIR-524;GACAATC,MIR-219;GAGCTGG,MIR-337;GCAAAAA,MIR-129;GGCAGAC,MIR-346;GGCAGCT,MIR-22;GSE18791_UNSTIM_VS_NEWCATSLE_VIRUS_DC_6H_UP;GSE22886_NAIVE_CD4_TCELL_VS_48H_ACT_TH1_UP;GSE22886_NAIVE_CD4_TCELL_VS_48H_ACT_TH2_UP;GSE25087_TRE…	Completeproteome;Metal-binding;Nucleus;Phosphoprotein;Referenceproteome;Zinc;Zinc-finger		14-3-3 domain binding motif;Akt kinase substrate motif;Calmodulin-dependent protein kinase II substrate motif;Casein kinase II substrate motif;G protein-coupled receptor kinase 1 substrate motif;MAPKAPK1 kinase substrate motif;p70 Ribosomal S6 kinase substrate motif;PKA kinase substrate motif;PKC kinase substrate motif	+	0.999701	2.12556e-39	179.69	168.31	128.04
NaN	NaN	-0.891899	-0.504688	-1.60798	NaN	NaN	-1.11126	NaN	-1.04161	-0.972591	NaN	NaN	NaN	NaN	NaN	NaN	-1.4044	NaN	-1.10445	-1.72187	-2.27841	-2.30214	1.24454e-05	NaN	NaN	NaN	NaN	0.280608	-1.56313	-1.0071	-0.556035	0.0316371	S	___1	anatomical structure development;cellular component organization;cellular component organization at cellular level;cellular component organization or biogenesis;cellular component organization or biogenesis at cellular level;cellular process;COPII vesicle coating;developmental process;endoplasmic reticulum organization;establishment of localization;establishment of protein localization;organelle …		cell part;cytoplasm;cytoplasmic part;cytosol;endoplasmic reticulum membrane;endoplasmic reticulum part;Golgi apparatus;Golgi apparatus part;Golgi membrane;intracellular membrane-bounded organelle;intracellular organelle;intracellular organelle part;intracellular part;membrane;membrane part;membrane-bounded organelle;organelle;organelle membrane;organelle part		Sec16;Sec16_C	BROWNE_HCMV_INFECTION_1HR_DN;BROWNE_HCMV_INFECTION_48HR_DN;BYSTRYKH_HEMATOPOIESIS_STEM_CELL_QTL_TRANS;CAFFAREL_RESPONSE_TO_THC_24HR_5_DN;CHARAFE_BREAST_CANCER_LUMINAL_VS_BASAL_UP;chr9q34;DEBIASI_APOPTOSIS_BY_REOVIRUS_INFECTION_DN;GSE15750_DAY6_VS_DAY10_EFF_CD8_TCELL_DN;GSE15750_DAY6_VS_DAY10_TRAF6KO_EFF_CD8_TCELL_DN;GSE17721_0.5H_VS_12H_POLYIC_BMDM_UP;GSE17721_0.5H_VS_4H_LPS_BMDM_UP;GSE17721_0.5H…	Alternativesplicing;Completeproteome;Endoplasmicreticulum;ER-Golgitransport;Golgiapparatus;Membrane;Phosphoprotein;Polymorphism;Proteintransport;Referenceproteome;Transport	TNF-alpha/NF-kappa B signaling complex (SEC16A, CHUK, IKBKB, NFKB2, REL, IKBKG, MAP3K14, RELA, FBXW7, USP2)	Casein kinase II substrate motif;Pyruvate dehydrogenase kinase substrate motif	+	0.999891	8.23999e-54	160.43	147.23	121.02
-0.717191	-1.46139	-1.33876	-1.01361	-1.94017	-1.23833	-1.69874	0.246499	-0.720702	-1.30007	0.0543484	-1.28438	-0.364334	-1.44906	-0.823751	-0.25577	-0.493819	-1.40151	-1.43179	-0.257046	-0.383163	-0.486071	-1.10805	0.103296	NaN	-0.392131	-0.800601	-1.70914	0.561393	-0.643336	-1.01361	0.370278	0.185857	S	___1	anatomical structure development;cellular component organization;cellular component organization at cellular level;cellular component organization or biogenesis;cellular component organization or biogenesis at cellular level;cellular process;COPII vesicle coating;developmental process;endoplasmic reticulum organization;establishment of localization;establishment of protein localization;organelle …		cell part;cytoplasm;cytoplasmic part;cytosol;endoplasmic reticulum membrane;endoplasmic reticulum part;Golgi apparatus;Golgi apparatus part;Golgi membrane;intracellular membrane-bounded organelle;intracellular organelle;intracellular organelle part;intracellular part;membrane;membrane part;membrane-bounded organelle;organelle;organelle membrane;organelle part		Sec16;Sec16_C	BROWNE_HCMV_INFECTION_1HR_DN;BROWNE_HCMV_INFECTION_48HR_DN;BYSTRYKH_HEMATOPOIESIS_STEM_CELL_QTL_TRANS;CAFFAREL_RESPONSE_TO_THC_24HR_5_DN;CHARAFE_BREAST_CANCER_LUMINAL_VS_BASAL_UP;chr9q34;DEBIASI_APOPTOSIS_BY_REOVIRUS_INFECTION_DN;GSE15750_DAY6_VS_DAY10_EFF_CD8_TCELL_DN;GSE15750_DAY6_VS_DAY10_TRAF6KO_EFF_CD8_TCELL_DN;GSE17721_0.5H_VS_12H_POLYIC_BMDM_UP;GSE17721_0.5H_VS_4H_LPS_BMDM_UP;GSE17721_0.5H…	Alternativesplicing;Completeproteome;Endoplasmicreticulum;ER-Golgitransport;Golgiapparatus;Membrane;Phosphoprotein;Polymorphism;Proteintransport;Referenceproteome;Transport	TNF-alpha/NF-kappa B signaling complex (SEC16A, CHUK, IKBKB, NFKB2, REL, IKBKG, MAP3K14, RELA, FBXW7, USP2)	14-3-3 domain binding motif;Aurora-A kinase substrate motif;Calmodulin-dependent protein kinase II substrate motif;Casein kinase II substrate motif;MAPKAPK2 kinase substrate motif;MDC1 BRCT domain binding motif;PAK2 kinase substrate motif;Phosphorylase kinase substrate motif;PKA kinase substrate motif;PKC epsilon kinase substrate motif;PKC kinase substrate motif;Plk1 PBD domain binding motif	+	0.996079	4.00701e-80	233.38	233.38	77.66
0.168688	-1.5442	-0.148645	0.464009	1.40849	-0.893391	0.0193998	-0.166738	0.370016	0.704294	-0.130875	-0.2263	-0.762774	-0.4284	2.13984	0.259051	NaN	NaN	NaN	-1.21579	-0.299891	-0.411025	0.713425	NaN	0.533075	1.02286	-0.0751282	0.321775	0.992124	0.123323	-0.0557377	0.179061	0.363223	S	___1	cellular macromolecule metabolic process;cellular metabolic process;cellular nitrogen compound metabolic process;cellular process;macromolecule metabolic process;metabolic process;nitrogen compound metabolic process;nucleic acid metabolic process;nucleobase-containing compound metabolic process;primary metabolic process;RNA metabolic process;RNA processing	binding;nucleotide binding	cell part;intracellular membrane-bounded organelle;intracellular organelle;intracellular organelle part;intracellular part;membrane-bounded organelle;nuclear part;nucleoplasm;nucleus;organelle;organelle part	Spliceosome	cwf21;RRM_1;Surp	BERNARD_PPAPDC1B_TARGETS_UP;BROWNE_HCMV_INFECTION_12HR_DN;BRUINS_UVC_RESPONSE_VIA_TP53_GROUP_A;CAIRO_HEPATOBLASTOMA_CLASSES_UP;CHANDRAN_METASTASIS_TOP50_UP;CHANDRAN_METASTASIS_UP;chr3q23;DACOSTA_UV_RESPONSE_VIA_ERCC3_COMMON_DN;DACOSTA_UV_RESPONSE_VIA_ERCC3_DN;DANG_BOUND_BY_MYC;DODD_NASOPHARYNGEAL_CARCINOMA_DN;FARMER_BREAST_CANCER_APOCRINE_VS_LUMINAL;FARMER_BREAST_CANCER_BASAL_VS_LULMINAL;FEVR_CTN…	Acetylation;Alternativesplicing;Coiledcoil;Completeproteome;Nucleus;Phosphoprotein;Referenceproteome;RNA-binding	17S U2 snRNP;Spliceosome	b-Adrenergic Receptor kinase substrate motif;ERK1,2 kinase substrate motif;GSK-3, ERK1, ERK2, CDK5 substrate motif;MAPKAPK2 kinase substrate motif;WW domain binding motif	+	0.999999	7.53614e-67	196.11	184.54	184.34
0.169399	-0.315267	0.104012	0.136316	0.225555	-0.781204	0.149053	-0.060635	NaN	-0.763508	0.0399356	NaN	0.817227	0.724916	1.27344	0.600706	NaN	NaN	NaN	NaN	-0.0482849	-0.139603	0.341565	-0.0906005	NaN	NaN	0.616233	NaN	0.890188	-0.0482849	0.142684	-0.190969	0.226821	S	___1	cellular macromolecule metabolic process;cellular metabolic process;cellular nitrogen compound metabolic process;cellular process;macromolecule metabolic process;metabolic process;nitrogen compound metabolic process;nucleic acid metabolic process;nucleobase-containing compound metabolic process;primary metabolic process;RNA metabolic process;RNA processing	binding;nucleotide binding	cell part;intracellular membrane-bounded organelle;intracellular organelle;intracellular organelle part;intracellular part;membrane-bounded organelle;nuclear part;nucleoplasm;nucleus;organelle;organelle part	Spliceosome	cwf21;RRM_1;Surp	BERNARD_PPAPDC1B_TARGETS_UP;BROWNE_HCMV_INFECTION_12HR_DN;BRUINS_UVC_RESPONSE_VIA_TP53_GROUP_A;CAIRO_HEPATOBLASTOMA_CLASSES_UP;CHANDRAN_METASTASIS_TOP50_UP;CHANDRAN_METASTASIS_UP;chr3q23;DACOSTA_UV_RESPONSE_VIA_ERCC3_COMMON_DN;DACOSTA_UV_RESPONSE_VIA_ERCC3_DN;DANG_BOUND_BY_MYC;DODD_NASOPHARYNGEAL_CARCINOMA_DN;FARMER_BREAST_CANCER_APOCRINE_VS_LUMINAL;FARMER_BREAST_CANCER_BASAL_VS_LULMINAL;FEVR_CTN…	Acetylation;Alternativesplicing;Coiledcoil;Completeproteome;Nucleus;Phosphoprotein;Referenceproteome;RNA-binding	17S U2 snRNP;Spliceosome	14-3-3 domain binding motif;Akt kinase substrate motif;Calmodulin-dependent protein kinase II substrate motif;Cdc2 kinase substrate motif;CDK kinase substrate motif;CDK1,2,4,6 kinase substrate motif;ERK1,2 kinase substrate motif;Growth associated histone HI kinase substrate motif;GSK-3, ERK1, ERK2, CDK5 substrate motif;MAPKAPK1 kinase substrate motif;PKA kinase substrate motif;PKC kinase substrat…	+	0.999955	0.00487246	84.817	39.837	82.445
3.25036	NaN	2.21237	2.30304	4.14674	3.67055	1.08028	3.71327	NaN	NaN	2.60994	4.22726	NaN	2.05324	3.88278	3.03999	4.03465	4.57438	3.61726	3.68337	NaN	4.21774	NaN	2.85835	4.39737	2.44977	3.20752	1.78417	0.43901	3.61726	3.25036	0.366904	0.188435	S	___1	activation of immune response;antigen receptor-mediated signaling pathway;biological regulation;cell surface receptor linked signaling pathway;cellular macromolecule metabolic process;cellular metabolic process;cellular process;cellular protein metabolic process;cellular response to stimulus;establishment of localization;establishment of localization in cell;establishment of protein localization;…	binding;protein binding;receptor binding	actin cytoskeleton;cell part;cytoplasmic part;cytoskeleton;cytosol;intracellular membrane-bounded organelle;intracellular non-membrane-bounded organelle;intracellular organelle;intracellular part;membrane-bounded organelle;non-membrane-bounded organelle;nucleus;organelle		hSH3;SH3_2	ACEVEDO_LIVER_CANCER_WITH_H3K9ME3_UP;ACEVEDO_METHYLATED_IN_LIVER_CANCER_DN;ACTIN_CYTOSKELETON;AFFAR_YY1_TARGETS_UP;BIOPOLYMER_METABOLIC_PROCESS;BIOPOLYMER_MODIFICATION;BOYLAN_MULTIPLE_MYELOMA_C_D_DN;BOYLAN_MULTIPLE_MYELOMA_PCA1_UP;BROWNE_HCMV_INFECTION_2HR_UP;CELLULAR_LOCALIZATION;CELLULAR_MACROMOLECULE_METABOLIC_PROCESS;CELLULAR_PROTEIN_METABOLIC_PROCESS;CHIARETTI_T_ALL_REFRACTORY_TO_THERAPY;chr…	3D-structure;Acetylation;Alternativesplicing;Coiledcoil;Completeproteome;Cytoplasm;Directproteinsequencing;Nucleus;Phosphoprotein;Polymorphism;Referenceproteome;SH3domain	FYB-CARMA1-BCL-10-MALT1 complex	Casein kinase II substrate motif;PKA kinase substrate motif;PKC kinase substrate motif	+	0.999976	0.00617288	74.464	55.37	61.962
-1.57242	NaN	NaN	-1.72563	NaN	NaN	-1.64848	NaN	-2.14323	0.68863	NaN	NaN	-0.155013	NaN	NaN	-1.75541	NaN	NaN	NaN	-3.40589	-2.54497	-0.472054	NaN	-2.4835	NaN	NaN	NaN	-0.959658	0.27587	-2.4835	-1.64848	-0.835018	0.00342637	S	___1	cellular component organization;cellular component organization at cellular level;cellular component organization or biogenesis;cellular component organization or biogenesis at cellular level;cellular membrane fusion;cellular membrane organization;cellular process;ER to Golgi vesicle-mediated transport;establishment of localization;establishment of localization in cell;establishment of protein lo…		cell part;cis-Golgi network;cytoplasmic part;endoplasmic reticulum membrane;endoplasmic reticulum part;Golgi apparatus part;Golgi cisterna;Golgi membrane;integral to membrane;intracellular organelle part;intracellular part;intrinsic to membrane;membrane;membrane part;organelle membrane;organelle part;organelle subcompartment	SNARE interactions in vesicular transport	SNARE	AACATTC,MIR-409-3P;AATGTGA,MIR-23A,MIR-23B;ACATTCC,MIR-1,MIR-206;ACEVEDO_LIVER_CANCER_UP;ACTAYRNNNCCCR_UNKNOWN;AGUIRRE_PANCREATIC_CANCER_COPY_NUMBER_UP;BLALOCK_ALZHEIMERS_DISEASE_DN;BORCZUK_MALIGNANT_MESOTHELIOMA_UP;BRUINS_UVC_RESPONSE_LATE;BUYTAERT_PHOTODYNAMIC_THERAPY_STRESS_UP;BYSTRYKH_HEMATOPOIESIS_STEM_CELL_QTL_TRANS;CELLULAR_LOCALIZATION;chr7q21;CTTTGT_V$LEF1_Q2;CYCLIN_D1_KE_.V1_DN;CYTOPLAS…	3D-structure;Alternativesplicing;Coiledcoil;Completeproteome;Endoplasmicreticulum;ER-Golgitransport;Golgiapparatus;Membrane;Phosphoprotein;Proteintransport;Referenceproteome;Transmembrane;Transmembranehelix;Transport		Casein kinase II substrate motif;Phosphorylase kinase substrate motif;PKA kinase substrate motif;PKC kinase substrate motif	+	0.999946	1.09401e-13	153.18	104.66	93.716
-0.406595	0.38283	-0.347208	0.677915	0.193266	-0.480173	0.374602	-0.165247	0.313999	-0.669621	-0.356873	0.491274	-0.418155	0.618122	-0.0815868	-0.384427	-0.221408	0.0719387	0.511559	-0.590279	0.0364533	-0.481518	1.02872	-0.888831	0.736518	-0.102937	-0.0817588	0.673233	0.603151	0.0364533	-0.165247	0.201701	0.339365	S	___1	biological regulation;biosynthetic process;calcium ion homeostasis;catabolic process;cation homeostasis;cellular biosynthetic process;cellular macromolecule biosynthetic process;cellular macromolecule metabolic process;cellular metabolic process;cellular nitrogen compound metabolic process;cellular process;cellular protein metabolic process;cellular response to chemical stimulus;cellular response…	acid-amino acid ligase activity;binding;catalytic activity;cation binding;chromatin binding;DNA binding;estrogen response element binding;histone acetyl-lysine binding;histone binding;ion binding;kinase activity;ligase activity;ligase activity, forming carbon-nitrogen bonds;metal ion binding;nucleic acid binding;p53 binding;phosphotransferase activity, alcohol group as acceptor;protein binding;pr…	cell part;chromatin;chromosomal part;cytoplasmic part;cytosol;euchromatin;intracellular membrane-bounded organelle;intracellular organelle;intracellular organelle part;intracellular part;membrane-bounded organelle;nuclear chromatin;nuclear chromosome part;nuclear euchromatin;nuclear part;nucleoplasm;nucleus;organelle;organelle part;perichromatin fibrils		Bromodomain;PHD;zf-B_box	AAAGACA,MIR-511;BENPORATH_ES_1;BENPORATH_MYC_MAX_TARGETS;BENPORATH_NANOG_TARGETS;BENPORATH_NOS_TARGETS;BENPORATH_OCT4_TARGETS;BENPORATH_SOX2_TARGETS;BIOPOLYMER_METABOLIC_PROCESS;BLALOCK_ALZHEIMERS_DISEASE_UP;chr7q32;COLIN_PILOCYTIC_ASTROCYTOMA_VS_GLIOBLASTOMA_DN;CREIGHTON_ENDOCRINE_THERAPY_RESISTANCE_2;CTTTGT_V$LEF1_Q2;DACOSTA_UV_RESPONSE_VIA_ERCC3_DN;DACOSTA_UV_RESPONSE_VIA_ERCC3_TTD_DN;DODD_NAS…	3D-structure;Alternativesplicing;Bromodomain;Chromosomalrearrangement;Coiledcoil;Completeproteome;Cytoplasm;Directproteinsequencing;DNA-binding;Isopeptidebond;Ligase;Metal-binding;Nucleus;Phosphoprotein;Polymorphism;Referenceproteome;Repeat;Repressor;Transcription;Transcriptionregulation;Tumorsuppressor;Ublconjugation;Ublconjugationpathway;Zinc;Zinc-finger		ERK1,2 kinase substrate motif;Growth associated histone HI kinase substrate motif;GSK-3, ERK1, ERK2, CDK5 substrate motif;WW domain binding motif	+	0.999759	3.14426e-55	180.66	180.66	171.29
0.0476269	0.790585	-0.446791	-1.57704	-2.2268	NaN	-0.297952	-1.1739	-0.20838	1.39476	-1.40623	NaN	0.447759	-0.204098	-0.388602	-0.394838	NaN	NaN	-0.425147	-0.534557	-0.652332	-0.190703	0.0372893	NaN	NaN	NaN	NaN	NaN	0.862639	-0.425147	-0.343277	-0.08187	0.337877	S	___1	biological regulation;biosynthetic process;cellular biosynthetic process;cellular macromolecule biosynthetic process;cellular macromolecule metabolic process;cellular metabolic process;cellular nitrogen compound metabolic process;cellular process;macromolecule biosynthetic process;macromolecule metabolic process;metabolic process;negative regulation of biological process;negative regulation of bi…	binding;DNA binding;nucleic acid binding	cell part;cytoplasmic part;endoplasmic reticulum;intracellular membrane-bounded organelle;intracellular non-membrane-bounded organelle;intracellular organelle;intracellular organelle part;intracellular part;membrane-bounded organelle;non-membrane-bounded organelle;nuclear part;nucleolus;nucleus;organelle;organelle part		G-patch;R3H	CATTTCA,MIR-203;chrxq24;CTTTGTA,MIR-524;GEORGES_TARGETS_OF_MIR192_AND_MIR215;GREGORY_SYNTHETIC_LETHAL_WITH_IMATINIB;GSE10325_BCELL_VS_LUPUS_BCELL_UP;GSE10325_LUPUS_BCELL_VS_LUPUS_MYELOID_UP;GSE13411_IGM_MEMORY_BCELL_VS_PLASMA_CELL_UP;GSE13411_SWITCHED_MEMORY_BCELL_VS_PLASMA_CELL_UP;GSE13484_UNSTIM_VS_YF17D_VACCINE_STIM_PBMC_UP;GSE20366_EX_VIVO_VS_HOMEOSTATIC_CONVERSION_NAIVE_CD4_TCELL_UP;GSE2197_…	Alternativesplicing;Completeproteome;DNA-binding;Nucleus;Referenceproteome;Repressor;Transcription;Transcriptionregulation		14-3-3 domain binding motif;b-Adrenergic Receptor kinase substrate motif;Calmodulin-dependent protein kinase II substrate motif;Calmodulin-dependent protein kinase IV substrate motif;Casein kinase II substrate motif;PKA kinase substrate motif;PKC kinase substrate motif;Pyruvate dehydrogenase kinase substrate motif	+	0.999924	1.82927e-17	174.72	123.15	170.22
1.91513	2.24315	3.22003	2.58452	NaN	NaN	NaN	2.45355	2.70595	NaN	2.78441	3.75854	0.418164	-0.415064	NaN	NaN	2.78995	NaN	2.94503	2.1807	1.24776	NaN	NaN	2.55615	0.386934	NaN	NaN	1.01762	0.375629	1.71423	2.58452	-0.870289	0.00246971	S	___1		binding;cation binding;ion binding;metal ion binding;transition metal ion binding;zinc ion binding	actin cytoskeleton;adherens junction;anchoring junction;cell junction;cell part;cell-substrate adherens junction;cell-substrate junction;cytoplasm;cytoskeleton;focal adhesion;intracellular non-membrane-bounded organelle;intracellular organelle;intracellular part;membrane;non-membrane-bounded organelle;organelle;plasma membrane			ACEVEDO_LIVER_CANCER_WITH_H3K9ME3_DN;BAELDE_DIABETIC_NEPHROPATHY_DN;BASAKI_YBX1_TARGETS_UP;BENPORATH_NANOG_TARGETS;BHAT_ESR1_TARGETS_NOT_VIA_AKT1_UP;BHAT_ESR1_TARGETS_VIA_AKT1_UP;CASORELLI_ACUTE_PROMYELOCYTIC_LEUKEMIA_UP;CATION_BINDING;chrxq28;CONCANNON_APOPTOSIS_BY_EPOXOMICIN_UP;CROMER_TUMORIGENESIS_DN;CUI_TCF21_TARGETS_2_DN;DCA_UP.V1_UP;DODD_NASOPHARYNGEAL_CARCINOMA_UP;DUTERTRE_ESTRADIOL_RESPON…	Alternativesplicing;Celljunction;Completeproteome;Cytoplasm;Cytoskeleton;LIMdomain;Metal-binding;Referenceproteome;Zinc		14-3-3 domain binding motif;b-Adrenergic Receptor kinase substrate motif;Calmodulin-dependent protein kinase II substrate motif;Calmodulin-dependent protein kinase IV substrate motif;Casein kinase II substrate motif;Chk1 kinase substrate motif;G protein-coupled receptor kinase 1 substrate motif;GSK3 kinase substrate motif;PAK2 kinase substrate motif;PKA kinase substrate motif;PKC epsilon kinase s…	+	0.999941	1.2888e-124	271.19	249.98	250.55
-0.237192	0.813715	0.0910862	0.178762	-0.204591	-0.213568	0.251169	-0.101235	-0.368687	0.0641783	-0.560557	0.153575	-0.200048	0.417671	-0.121806	0.0527455	-0.213014	NaN	-0.413671	0.0552516	-0.543424	-0.896721	-0.520766	0.0421319	NaN	-0.109874	-0.212361	0.368485	0.138454	-0.212361	-0.101235	-0.111126	0.30606	S	___1	biological regulation;catabolic process;cellular catabolic process;cellular localization;cellular macromolecule catabolic process;cellular macromolecule localization;cellular macromolecule metabolic process;cellular metabolic process;cellular nitrogen compound metabolic process;cellular process;establishment of localization;establishment of RNA localization;gene expression;intracellular mRNA loca…	binding;enzyme binding;identical protein binding;protein binding;ubiquitin protein ligase binding	cell part;cytoplasmic part;cytosol;exon-exon junction complex;intracellular organelle part;intracellular part;macromolecular complex;nuclear body;nuclear part;nuclear speck;nucleoplasm part;organelle part;perinuclear region of cytoplasm;protein complex;ribonucleoprotein complex	mRNA surveillance pathway;RNA transport	Btz	ACTGTGA,MIR-27A,MIR-27B;BLALOCK_ALZHEIMERS_DISEASE_UP;BOYAULT_LIVER_CANCER_SUBCLASS_G3_UP;CAATGCA,MIR-33;CACTGTG,MIR-128A,MIR-128B;chr17q11;CTCAGGG,MIR-125B,MIR-125A;GCCATNTTG_V$YY1_Q6;GRAESSMANN_APOPTOSIS_BY_DOXORUBICIN_DN;GRAESSMANN_RESPONSE_TO_MC_AND_DOXORUBICIN_DN;GSE11864_UNTREATED_VS_CSF1_IN_MAC_DN;GSE11864_UNTREATED_VS_CSF1_PAM3CYS_IN_MAC_DN;GSE11924_TH1_VS_TH2_CD4_TCELL_UP;GSE11924_TH2_VS…	3D-structure;ADP-ribosylation;Coiledcoil;Completeproteome;Cytoplasm;mRNAprocessing;mRNAsplicing;mRNAtransport;Nonsense-mediatedmRNAdecay;Nucleus;Phosphoprotein;Referenceproteome;RNA-binding;Stressresponse;Translationregulation;Transport;Ublconjugation	eIF4AIII-Btz complex;Exon junction complex (EIF4A3-MLN51-MAGOH-Y14);Exon junction complex (EIF4A3-MLN51-MAGOH-Y14), RNA-protein complex;Exon junction complex (EIF4A3-MLN51-UPF3B-MAGOH-Y14);Exon junction complex (F4A3-MLN51-UPF3B-MAGOH-Y14-PYM);Exon junction complex, EIF4A3-MLN51-MAGOH-Y14 (RNA-protein complex)	Casein kinase I substrate motif;PKA kinase substrate motif;PKC kinase substrate motif	+	1	1.51067e-153	254.6	245.04	246.4
1.28027	0.983089	0.00260585	NaN	-0.0634653	1.99887	0.698348	0.728106	0.63859	0.519073	0.501441	0.604332	0.490692	-0.0859254	0.845132	0.784679	1.09622	1.86238	NaN	1.02559	1.96915	0.470144	-0.278472	0.250186	NaN	0.684974	0.595781	NaN	0.668014	0.640378	0.668469	-0.0280909	0.399341	S	___1	biological regulation;cellular component assembly;cellular component assembly at cellular level;cellular component organization;cellular component organization at cellular level;cellular component organization or biogenesis;cellular component organization or biogenesis at cellular level;cellular localization;cellular membrane fusion;cellular membrane organization;cellular process;establishment of…	binding;channel inhibitor activity;channel regulator activity;chloride channel inhibitor activity;chloride channel regulator activity;ion channel inhibitor activity;protein binding;SNAP receptor activity;SNARE binding;syntaxin binding	azurophil granule;cell part;cytoplasmic membrane-bounded vesicle;cytoplasmic part;cytoplasmic vesicle;early endosome;early endosome membrane;endocytic vesicle;endomembrane system;endosomal part;endosome;endosome membrane;extracellular membrane-bounded organelle;extracellular organelle;extracellular region part;extracellular vesicular exosome;immunological synapse;integral to membrane;intracellula…	Phagosome;SNARE interactions in vesicular transport	SNARE	BAELDE_DIABETIC_NEPHROPATHY_DN;BENPORATH_MYC_MAX_TARGETS;CASORELLI_ACUTE_PROMYELOCYTIC_LEUKEMIA_DN;CELLULAR_LOCALIZATION;CHEN_METABOLIC_SYNDROM_NETWORK;chr6q23;DAVICIONI_MOLECULAR_ARMS_VS_ERMS_UP;DODD_NASOPHARYNGEAL_CARCINOMA_UP;ENK_UV_RESPONSE_KERATINOCYTE_DN;ESC_V6.5_UP_LATE.V1_UP;ESTABLISHMENT_OF_CELLULAR_LOCALIZATION;ESTABLISHMENT_OF_LOCALIZATION;FEVR_CTNNB1_TARGETS_UP;GARY_CD5_TARGETS_DN;GEN…	Acetylation;Alternativesplicing;Coiledcoil;Completeproteome;Directproteinsequencing;Endosome;Membrane;Phosphoprotein;Referenceproteome;Transmembrane;Transmembranehelix	Class C Vps complex (VPS11, VPS18, STX7)	Casein kinase II substrate motif;G protein-coupled receptor kinase 1 substrate motif;MAPKAPK2 kinase substrate motif;PKA kinase substrate motif;PKC kinase substrate motif	+	0.999905	1.24719e-49	190.09	184.01	124.42
0.0946777	NaN	-0.320186	-0.148555	-0.551073	0.138699	-0.234045	NaN	-0.585903	-0.23549	1.60639	-0.919965	-0.560251	0.630543	NaN	-0.626708	NaN	NaN	-0.276514	-1.05607	NaN	-0.388987	0.432413	0.918926	NaN	-0.569789	-0.76896	1.53454	0.769479	-0.33275	-0.23549	-0.0972609	0.320976	S	___1	biological regulation;cellular component assembly;cellular component assembly at cellular level;cellular component organization;cellular component organization at cellular level;cellular component organization or biogenesis;cellular component organization or biogenesis at cellular level;cellular process;chromatin assembly;chromatin assembly or disassembly;chromatin modification;chromatin organiza…	binding;chromatin binding;DNA binding;nucleic acid binding;regulatory region DNA binding;regulatory region nucleic acid binding;sequence-specific DNA binding;transcription regulatory region DNA binding;transcription regulatory region sequence-specific DNA binding	cell part;chromatin;chromatin remodeling complex;chromatin silencing complex;chromosomal part;cytoplasm;cytoplasmic part;intracellular membrane-bounded organelle;intracellular organelle;intracellular organelle part;intracellular part;macromolecular complex;membrane;membrane-bounded organelle;mitochondrion;nuclear membrane;nuclear part;nucleoplasm;nucleus;organelle;organelle membrane;organelle par…		BAH	BAKKER_FOXO3_TARGETS_DN;CHARAFE_BREAST_CANCER_LUMINAL_VS_BASAL_UP;chr7p22;DCA_UP.V1_DN;DELACROIX_RAR_TARGETS_DN;DELACROIX_RARG_BOUND_MEF;DODD_NASOPHARYNGEAL_CARCINOMA_UP;GSE14308_NAIVE_CD4_TCELL_VS_NATURAL_TREG_UP;GSE14308_TH17_VS_NATURAL_TREG_DN;GSE17721_0.5H_VS_8H_GARDIQUIMOD_BMDM_DN;GSE17721_CTRL_VS_LPS_24H_BMDM_DN;GSE17721_LPS_VS_GARDIQUIMOD_24H_BMDM_UP;GSE17721_PAM3CSK4_VS_GADIQUIMOD_0.5H_BM…	Alternativesplicing;Coiledcoil;Completeproteome;Isopeptidebond;Phosphoprotein;Polymorphism;Referenceproteome;Ublconjugation		Cdc2 kinase substrate motif;CDK kinase substrate motif;CDK1,2,4,6 kinase substrate motif;CDK4 kinase substrate motif;ERK1,2 kinase substrate motif;Growth associated histone HI kinase substrate motif;GSK-3, ERK1, ERK2, CDK5 substrate motif;PKA kinase substrate motif;PKC kinase substrate motif;WW domain binding motif	+	1	0.00414894	80.231	27.43	43.308
0.271474	NaN	NaN	-0.754761	NaN	-0.725107	-1.02387	NaN	NaN	NaN	NaN	NaN	-2.10824	NaN	NaN	NaN	NaN	NaN	NaN	-1.90545	0.298489	0.0683043	-1.43736	NaN	NaN	NaN	NaN	-0.0174927	0.658826	-0.0174927	-0.754761	0.737268	0.0264217	S	___1	biological regulation;cellular component assembly;cellular component assembly at cellular level;cellular component organization;cellular component organization at cellular level;cellular component organization or biogenesis;cellular component organization or biogenesis at cellular level;cellular process;chromatin assembly;chromatin assembly or disassembly;chromatin modification;chromatin organiza…	binding;chromatin binding;DNA binding;nucleic acid binding;regulatory region DNA binding;regulatory region nucleic acid binding;sequence-specific DNA binding;transcription regulatory region DNA binding;transcription regulatory region sequence-specific DNA binding	cell part;chromatin;chromatin remodeling complex;chromatin silencing complex;chromosomal part;cytoplasm;cytoplasmic part;intracellular membrane-bounded organelle;intracellular organelle;intracellular organelle part;intracellular part;macromolecular complex;membrane;membrane-bounded organelle;mitochondrion;nuclear membrane;nuclear part;nucleoplasm;nucleus;organelle;organelle membrane;organelle par…		BAH	BAKKER_FOXO3_TARGETS_DN;CHARAFE_BREAST_CANCER_LUMINAL_VS_BASAL_UP;chr7p22;DCA_UP.V1_DN;DELACROIX_RAR_TARGETS_DN;DELACROIX_RARG_BOUND_MEF;DODD_NASOPHARYNGEAL_CARCINOMA_UP;GSE14308_NAIVE_CD4_TCELL_VS_NATURAL_TREG_UP;GSE14308_TH17_VS_NATURAL_TREG_DN;GSE17721_0.5H_VS_8H_GARDIQUIMOD_BMDM_DN;GSE17721_CTRL_VS_LPS_24H_BMDM_DN;GSE17721_LPS_VS_GARDIQUIMOD_24H_BMDM_UP;GSE17721_PAM3CSK4_VS_GADIQUIMOD_0.5H_BM…	Alternativesplicing;Coiledcoil;Completeproteome;Isopeptidebond;Phosphoprotein;Polymorphism;Referenceproteome;Ublconjugation		14-3-3 domain binding motif;Akt kinase substrate motif;AMP-activated protein kinase 2 substrate motif;Calmodulin-dependent protein kinase II substrate motif;Casein kinase II substrate motif;DNA dependent Protein kinase substrate motif;MAPKAPK1 kinase substrate motif;p70 Ribosomal S6 kinase substrate motif;Phosphorylase kinase substrate motif;PKA kinase substrate motif;PKC kinase substrate motif	+	1	6.51888e-09	129.17	121.39	93.228
-1.02165	NaN	-1.15068	-1.78139	-0.985154	0.00603235	-1.03598	NaN	-0.446295	NaN	-2.00222	NaN	-0.639947	NaN	NaN	-1.47165	NaN	NaN	NaN	-0.109072	-0.739435	NaN	0.22453	-1.23719	NaN	NaN	NaN	-1.30747	0.279137	-0.739435	-1.02881	0.289378	0.25355	S	___1		binding;cation binding;ion binding;metal ion binding;transition metal ion binding;zinc ion binding			zf-CCCH	BENPORATH_CYCLING_GENES;BROWNE_HCMV_INFECTION_6HR_DN;chrxq25;COLINA_TARGETS_OF_4EBP1_AND_4EBP2;DACOSTA_UV_RESPONSE_VIA_ERCC3_UP;GSE11924_TFH_VS_TH2_CD4_TCELL_DN;GSE12366_GC_BCELL_VS_PLASMA_CELL_DN;GSE13484_UNSTIM_VS_YF17D_VACCINE_STIM_PBMC_UP;GSE1460_CD4_THYMOCYTE_VS_NAIVE_CD4_TCELL_ADULT_BLOOD_DN;GSE15659_CD45RA_NEG_CD4_TCELL_VS_ACTIVATED_TREG_DN;GSE15659_NAIVE_CD4_TCELL_VS_ACTIVATED_TREG_DN;GSE…	Acetylation;Completeproteome;Metal-binding;Phosphoprotein;Referenceproteome;Zinc;Zinc-finger		Casein kinase I substrate motif;Cdc2 kinase substrate motif;CDK kinase substrate motif;CDK1,2,4,6 kinase substrate motif;ERK1,2 kinase substrate motif;G protein-coupled receptor kinase 1 substrate motif;GSK-3, ERK1, ERK2, CDK5 substrate motif;WW domain binding motif	+	1	2.6347e-15	118.23	111.31	109.19
NaN	NaN	NaN	NaN	NaN	0.290853	NaN	0.740176	NaN	NaN	1.00057	0.716272	NaN	NaN	NaN	0.818144	0.746248	1.86282	NaN	1.5316	-0.651919	NaN	NaN	1.44526	NaN	-1.44035	NaN	NaN	0.813574	1.44526	0.743212	0.702048	0.0331709	S	___1	biological regulation;cellular process;cellular response to stimulus;defense response;immune response;immune system process;inflammatory response;innate immune response;intracellular receptor mediated signaling pathway;negative regulation of biological process;negative regulation of chemokine production;negative regulation of cytokine production;negative regulation of defense response;negative re…	actin binding;binding;cation binding;cytoskeletal protein binding;ion binding;metal ion binding;protein binding;transition metal ion binding;zinc ion binding	cell part;cell projection;cytoplasmic part;cytoskeletal part;cytosol;intracellular membrane-bounded organelle;intracellular organelle;intracellular organelle part;intracellular part;lamellipodium;macromolecular complex;membrane-bounded organelle;microtubule;microtubule associated complex;nucleus;organelle;organelle part;protein complex;ruffle	NOD-like receptor signaling pathway	PRY;PYRIN;SPRY;zf-B_box	ACTIN_BINDING;ALTEMEIER_RESPONSE_TO_LPS_WITH_MECHANICAL_VENTILATION;CHEN_METABOLIC_SYNDROM_NETWORK;chr16p13;CHYLA_CBFA2T3_TARGETS_UP;CYTOSKELETAL_PART;CYTOSKELETAL_PROTEIN_BINDING;CYTOSKELETON;DEFENSE_RESPONSE;GSE10094_LCMV_VS_LISTERIA_IND_EFF_CD4_TCELL_DN;GSE14026_TH1_VS_TH17_UP;GSE17721_0.5H_VS_12H_CPG_BMDM_DN;GSE17721_12H_VS_24H_PAM3CSK4_BMDM_UP;GSE17721_CTRL_VS_GARDIQUIMOD_1H_BMDM_DN;GSE17721…	3D-structure;Actin-binding;Alternativesplicing;Amyloidosis;Cellprojection;Coiledcoil;Completeproteome;Cytoplasm;Cytoskeleton;Diseasemutation;Immunity;Inflammatoryresponse;Innateimmunity;Metal-binding;Microtubule;Nucleus;Polymorphism;Referenceproteome;Zinc;Zinc-finger		14-3-3 domain binding motif;Calmodulin-dependent protein kinase II substrate motif;Casein kinase II substrate motif;G protein-coupled receptor kinase 1 substrate motif;MAPKAPK1 kinase substrate motif;p70 Ribosomal S6 kinase substrate motif;Phosphorylase kinase substrate motif;PKA kinase substrate motif;PKC kinase substrate motif	+	1	7.79394e-09	129.17	94.957	105.03
-1.27642	NaN	NaN	-0.124929	NaN	NaN	NaN	-1.43245	-0.099684	NaN	-0.820146	NaN	-1.2644	NaN	0.733488	NaN	NaN	-0.116745	-0.582085	NaN	NaN	NaN	-0.123566	-0.0933506	NaN	NaN	NaN	-0.63533	0.385172	-0.123566	-0.820146	0.696579	0.0343364	S	___1	biological regulation;biosynthetic process;carbon catabolite regulation of transcription;cell communication;cellular biosynthetic process;cellular component organization;cellular component organization at cellular level;cellular component organization or biogenesis;cellular component organization or biogenesis at cellular level;cellular macromolecule biosynthetic process;cellular macromolecule me…	binding;catalytic activity;histone binding;methylated histone residue binding;methyltransferase activity;protein binding;S-adenosylmethionine-dependent methyltransferase activity;transferase activity;transferase activity, transferring one-carbon groups	cell part;chromatin;chromatin remodeling complex;chromatin silencing complex;chromosomal part;cytoplasm;heterochromatin;intracellular membrane-bounded organelle;intracellular non-membrane-bounded organelle;intracellular organelle;intracellular organelle part;intracellular part;macromolecular complex;membrane;membrane-bounded organelle;non-membrane-bounded organelle;nuclear part;nucleolus;nucleopl…		Methyltransf_8	BOUDOUKHA_BOUND_BY_IGF2BP2;CACGTG_V$MYC_Q2;CAIRO_LIVER_DEVELOPMENT_UP;chr11p15;ESC_J1_UP_EARLY.V1_DN;ESC_J1_UP_LATE.V1_DN;GGGAGGRR_V$MAZ_Q6;GRAESSMANN_APOPTOSIS_BY_DOXORUBICIN_DN;GRAESSMANN_RESPONSE_TO_MC_AND_DOXORUBICIN_DN;GSE12845_IGD_NEG_BLOOD_VS_PRE_GC_TONSIL_BCELL_UP;GSE12845_IGD_POS_BLOOD_VS_PRE_GC_TONSIL_BCELL_UP;GSE12845_PRE_GC_VS_DARKZONE_GC_TONSIL_BCELL_DN;GSE17721_12H_VS_24H_PAM3CSK4_B…	3D-structure;Chromatinregulator;Completeproteome;Methyltransferase;Nucleus;Phosphoprotein;Polymorphism;Referenceproteome;Repressor;rRNAprocessing;S-adenosyl-L-methionine;Transcription;Transcriptionregulation;Transferase		ERK1,2 kinase substrate motif;G protein-coupled receptor kinase 1 substrate motif;Growth associated histone HI kinase substrate motif;GSK-3, ERK1, ERK2, CDK5 substrate motif;PKA kinase substrate motif;PKC kinase substrate motif;WW domain binding motif	+	0.786943	5.39861e-06	71.853	71.853	71.853
0.569646	0.202311	0.0676144	0.438055	0.0347117	0.190315	-0.0691959	0.10802	0.0475766	0.457215	0.197704	0.110974	0.178283	-0.0237463	1.04837	0.0767659	0.35621	0.0682297	0.639152	0.015687	0.653492	0.750163	0.364573	0.0859682	0.51133	0.406715	0.291206	0.449476	0.148768	0.406715	0.178283	0.228431	0.31201	S	___1	biological regulation;cell cycle arrest;cell cycle process;cellular component assembly;cellular component assembly at cellular level;cellular component organization;cellular component organization at cellular level;cellular component organization or biogenesis;cellular component organization or biogenesis at cellular level;cellular macromolecular complex assembly;cellular macromolecular complex s…		Cajal body;catalytic step 2 spliceosome;cell part;cytoplasm;cytoplasmic part;cytosol;Golgi apparatus;intracellular membrane-bounded organelle;intracellular organelle;intracellular organelle part;intracellular part;macromolecular complex;membrane-bounded organelle;nuclear body;nuclear part;nucleoplasm;nucleoplasm part;organelle;organelle part;ribonucleoprotein complex;small nuclear ribonucleoprote…	Spliceosome	SART-1	ANATOMICAL_STRUCTURE_DEVELOPMENT;BLALOCK_ALZHEIMERS_DISEASE_UP;CATRRAGC_UNKNOWN;CELL_ACTIVATION;CHEOK_RESPONSE_TO_MERCAPTOPURINE_AND_HD_MTX_DN;chr11q13;CYTOPLASM;CYTOPLASMIC_PART;CYTOSOL;GGGCGGR_V$SP1_Q6;GSE12845_NAIVE_VS_DARKZONE_GC_TONSIL_BCELL_DN;GSE13411_NAIVE_BCELL_VS_PLASMA_CELL_UP;GSE14000_TRANSLATED_RNA_VS_MRNA_4H_LPS_DC_UP;GSE14308_TH1_VS_INDUCED_TREG_UP;GSE1448_CTRL_VS_ANTI_VALPHA2_DP_T…	3D-structure;Allergen;Alternativesplicing;Coiledcoil;Completeproteome;mRNAprocessing;mRNAsplicing;Nucleus;Phosphoprotein;Polymorphism;Referenceproteome;Spliceosome;Ublconjugation	C complex spliceosome;Spliceosome	14-3-3 domain binding motif;Calmodulin-dependent protein kinase II substrate motif;Casein kinase II substrate motif;G protein-coupled receptor kinase 1 substrate motif;MAPKAPK1 kinase substrate motif;PAK2 kinase substrate motif;Pim1 kinase substrate sequence;PKA kinase substrate motif;PKC epsilon kinase substrate motif;PKC kinase substrate motif;ZIP kinase substrate motif	+	1	1.3166e-140	279.93	259.51	84.299
-0.376767	0.0658849	0.638198	-0.449064	0.831174	0.105033	-0.414735	0.415689	1.45708	-1.24304	0.656477	0.951039	0.568619	-0.258746	NaN	-0.0721729	-0.1551	NaN	NaN	0.794029	-0.463306	-0.185778	-0.248914	0.705651	-0.518268	1.40128	0.375779	-0.772491	0.870415	-0.185778	0.085459	-0.271237	0.160366	S	___1	alcohol metabolic process;carbohydrate metabolic process;cellular carbohydrate metabolic process;cellular metabolic process;cellular process;inositol metabolic process;inositol phosphate metabolic process;metabolic process;organophosphate metabolic process;polyol metabolic process;primary metabolic process;small molecule metabolic process	acid phosphatase activity;adenyl nucleotide binding;adenyl ribonucleotide binding;ATP binding;binding;catalytic activity;diphosphoinositol-pentakisphosphate kinase activity;hydrolase activity;hydrolase activity, acting on ester bonds;inositol 1,3,4,5,6-pentakisphosphate kinase activity;inositol hexakisphosphate 1-kinase activity;inositol hexakisphosphate 3-kinase activity;inositol hexakisphosphat…	cell part;cytoplasmic part;cytosol;intracellular part		His_Phos_2	ATGCTGC,MIR-103,MIR-107;chr5q21;CUI_TCF21_TARGETS_2_DN;DACOSTA_UV_RESPONSE_VIA_ERCC3_DN;DAZARD_RESPONSE_TO_UV_NHEK_DN;GRABARCZYK_BCL11B_TARGETS_UP;GSE13484_UNSTIM_VS_YF17D_VACCINE_STIM_PBMC_UP;GSE14308_INDUCED_VS_NATURAL_TREG_DN;GSE20366_EX_VIVO_VS_DEC205_CONVERSION_UP;GSE22886_IGG_IGA_MEMORY_BCELL_VS_BLOOD_PLASMA_CELL_DN;GSE22886_IGM_MEMORY_BCELL_VS_BLOOD_PLASMA_CELL_DN;GSE28237_EARLY_VS_LATE_GC…	3D-structure;Alternativesplicing;ATP-binding;Completeproteome;Cytoplasm;Kinase;Nucleotide-binding;Phosphoprotein;Polymorphism;Referenceproteome;Transferase		ERK1,2 kinase substrate motif;GSK-3, ERK1, ERK2, CDK5 substrate motif;MDC1 BRCT domain binding motif;PKA kinase substrate motif;PKC kinase substrate motif;Plk1 PBD domain binding motif;WW domain binding motif	+	0.970897	0.0122504	94.539	81.691	94.539
-0.386953	-1.53444	0.800136	0.118927	-0.857584	-0.632998	-1.33396	0.829321	-0.734446	NaN	0.112229	-0.920497	0.401141	NaN	NaN	-1.59536	NaN	NaN	-0.0604521	0.681724	-0.80866	NaN	NaN	0.748812	NaN	-1.82873	0.718651	-1.83893	0.844632	-0.0604521	-0.632998	0.572546	0.0710409	S	___1	activation of immune response;activation of innate immune response;activation of MAPK activity;activation of MAPKK activity;activation of NF-kappaB-inducing kinase activity;activation of protein kinase activity;anatomical structure formation involved in morphogenesis;angiogenesis;antigen receptor-mediated signaling pathway;apoptosis;biological regulation;biosynthetic process;cell death;cell surfa…	adenyl nucleotide binding;adenyl ribonucleotide binding;ATP binding;binding;catalytic activity;cation binding;ion binding;kinase activity;magnesium ion binding;MAP kinase kinase activity;MAP kinase kinase kinase activity;metal ion binding;molecular transducer activity;nucleotide binding;phosphotransferase activity, alcohol group as acceptor;protein binding;protein kinase activity;protein serine/t…	Ada2/Gcn5/Ada3 transcription activator complex;cell part;cytoplasm;cytoplasmic part;cytosol;endosomal part;endosome membrane;histone acetyltransferase complex;intracellular membrane-bounded organelle;intracellular organelle;intracellular organelle part;intracellular part;macromolecular complex;membrane;membrane-bounded organelle;nuclear part;nucleoplasm;nucleoplasm part;nucleus;organelle;organell…	Adherens junction;Leishmaniasis;MAPK signaling pathway;Measles;NOD-like receptor signaling pathway;Osteoclast differentiation;RIG-I-like receptor signaling pathway;T cell receptor signaling pathway;Toll-like receptor signaling pathway;Toxoplasmosis;Wnt signaling pathway	Pkinase_Tyr	ACAGGGT,MIR-10A,MIR-10B;ACTIVATION_OF_PROTEIN_KINASE_ACTIVITY;ADAPTIVE_IMMUNE_RESPONSE;ADAPTIVE_IMMUNE_RESPONSE_GO_0002460;AGGCACT,MIR-515-3P;BIOCARTA_ALK_PATHWAY;BIOCARTA_FAS_PATHWAY;BIOCARTA_IL1R_PATHWAY;BIOCARTA_MAPK_PATHWAY;BIOCARTA_NFKB_PATHWAY;BIOCARTA_NTHI_PATHWAY;BIOCARTA_P38MAPK_PATHWAY;BIOCARTA_PAR1_PATHWAY;BIOCARTA_TGFB_PATHWAY;BIOCARTA_TNFR1_PATHWAY;BIOCARTA_TOLL_PATHWAY;BIOCARTA_WNT_…	3D-structure;Alternativesplicing;Apoptosis;ATP-binding;Cellmembrane;Completeproteome;Cytoplasm;Isopeptidebond;Kinase;Magnesium;Membrane;Metal-binding;Nucleotide-binding;Phosphoprotein;Referenceproteome;Serine/threonine-proteinkinase;Stressresponse;Transcription;Transcriptionregulation;Transferase;Ublconjugation	STAT3-NLK-MAP3K7 complex;TNF-alpha/NF-kappa B signaling complex 7;TRAF6-TAK1 complex;TRIKA2 protein kinase complex (TAK1, TAB1, TAB2)	G protein-coupled receptor kinase 1 substrate motif;GSK3 kinase substrate motif;PAK2 kinase substrate motif;PKA kinase substrate motif;PKC kinase substrate motif	+	1	2.08937e-19	160.48	144.68	160.48
-0.788965	-1.43749	-0.0416178	-0.434579	-0.60685	-0.768763	-1.37969	0.478813	-0.186275	-1.38622	-0.102508	-0.438469	-0.751276	-3.03266	NaN	-0.764225	-1.00125	-0.517329	-0.491173	0.564053	-0.922186	-1.29404	-1.72554	0.405785	-1.73708	-0.46521	-1.07567	-0.94709	0.884891	-0.922186	-0.757751	-0.164436	0.251801	S	___1	activation of immune response;activation of innate immune response;activation of MAPK activity;activation of MAPKK activity;activation of NF-kappaB-inducing kinase activity;activation of protein kinase activity;anatomical structure formation involved in morphogenesis;angiogenesis;antigen receptor-mediated signaling pathway;apoptosis;biological regulation;biosynthetic process;cell death;cell surfa…	adenyl nucleotide binding;adenyl ribonucleotide binding;ATP binding;binding;catalytic activity;cation binding;ion binding;kinase activity;magnesium ion binding;MAP kinase kinase activity;MAP kinase kinase kinase activity;metal ion binding;molecular transducer activity;nucleotide binding;phosphotransferase activity, alcohol group as acceptor;protein binding;protein kinase activity;protein serine/t…	Ada2/Gcn5/Ada3 transcription activator complex;cell part;cytoplasm;cytoplasmic part;cytosol;endosomal part;endosome membrane;histone acetyltransferase complex;intracellular membrane-bounded organelle;intracellular organelle;intracellular organelle part;intracellular part;macromolecular complex;membrane;membrane-bounded organelle;nuclear part;nucleoplasm;nucleoplasm part;nucleus;organelle;organell…	Adherens junction;Leishmaniasis;MAPK signaling pathway;Measles;NOD-like receptor signaling pathway;Osteoclast differentiation;RIG-I-like receptor signaling pathway;T cell receptor signaling pathway;Toll-like receptor signaling pathway;Toxoplasmosis;Wnt signaling pathway	Pkinase_Tyr	ACAGGGT,MIR-10A,MIR-10B;ACTIVATION_OF_PROTEIN_KINASE_ACTIVITY;ADAPTIVE_IMMUNE_RESPONSE;ADAPTIVE_IMMUNE_RESPONSE_GO_0002460;AGGCACT,MIR-515-3P;BIOCARTA_ALK_PATHWAY;BIOCARTA_FAS_PATHWAY;BIOCARTA_IL1R_PATHWAY;BIOCARTA_MAPK_PATHWAY;BIOCARTA_NFKB_PATHWAY;BIOCARTA_NTHI_PATHWAY;BIOCARTA_P38MAPK_PATHWAY;BIOCARTA_PAR1_PATHWAY;BIOCARTA_TGFB_PATHWAY;BIOCARTA_TNFR1_PATHWAY;BIOCARTA_TOLL_PATHWAY;BIOCARTA_WNT_…	3D-structure;Alternativesplicing;Apoptosis;ATP-binding;Cellmembrane;Completeproteome;Cytoplasm;Isopeptidebond;Kinase;Magnesium;Membrane;Metal-binding;Nucleotide-binding;Phosphoprotein;Referenceproteome;Serine/threonine-proteinkinase;Stressresponse;Transcription;Transcriptionregulation;Transferase;Ublconjugation	STAT3-NLK-MAP3K7 complex;TNF-alpha/NF-kappa B signaling complex 7;TRAF6-TAK1 complex;TRIKA2 protein kinase complex (TAK1, TAB1, TAB2)	14-3-3 domain binding motif;Aurora-A kinase substrate motif;Calmodulin-dependent protein kinase II substrate motif;Casein kinase II substrate motif;PAK2 kinase substrate motif;Phosphorylase kinase substrate motif;PKA kinase substrate motif;PKC epsilon kinase substrate motif;PKC kinase substrate motif;Pyruvate dehydrogenase kinase substrate motif	+	1	7.06744e-91	211.66	205.18	197.4
-0.0987771	-1.03356	-0.0196581	-0.0891361	-0.745758	-0.390289	-0.0873882	-0.857765	-0.961892	0.407472	-0.342472	-0.446718	-0.947811	-0.338091	-0.155269	-0.314357	-0.382857	0.995984	-0.144543	-0.583151	-0.536714	0.0143903	0.267057	NaN	-0.0497207	-0.292528	-2.57017	-0.360931	0.811431	-0.218535	-0.342472	0.123937	0.423401	S	___1	assembly of spliceosomal tri-snRNP;cellular component assembly;cellular component assembly at cellular level;cellular component organization;cellular component organization at cellular level;cellular component organization or biogenesis;cellular component organization or biogenesis at cellular level;cellular macromolecular complex assembly;cellular macromolecular complex subunit organization;cell…	binding;identical protein binding;protein binding	Cajal body;cell part;cytoplasm;intracellular membrane-bounded organelle;intracellular organelle;intracellular organelle part;intracellular part;macromolecular complex;membrane-bounded organelle;nuclear body;nuclear part;nuclear speck;nucleoplasm;nucleoplasm part;nucleus;organelle;organelle part;ribonucleoprotein complex;small nuclear ribonucleoprotein complex;spliceosomal complex;U4/U6 x U5 tri-s…	Spliceosome	DUF1115;PRP3;PWI	AACTTT_UNKNOWN;ACEVEDO_LIVER_CANCER_UP;AGTCAGC,MIR-345;BASAKI_YBX1_TARGETS_UP;BIOPOLYMER_METABOLIC_PROCESS;BROWNE_HCMV_INFECTION_14HR_UP;BRUINS_UVC_RESPONSE_VIA_TP53_GROUP_D;CHEN_HOXA5_TARGETS_9HR_UP;CHIBA_RESPONSE_TO_TSA;chr1q21;ENK_UV_RESPONSE_KERATINOCYTE_UP;GAUSSMANN_MLL_AF4_FUSION_TARGETS_A_UP;GGAANCGGAANY_UNKNOWN;GGGCGGR_V$SP1_Q6;GSE13411_SWITCHED_MEMORY_BCELL_VS_PLASMA_CELL_UP;GSE14000_UNS…	3D-structure;Alternativesplicing;Completeproteome;Directproteinsequencing;Diseasemutation;mRNAprocessing;mRNAsplicing;Nucleus;Phosphoprotein;Polymorphism;Referenceproteome;Retinitispigmentosa;Spliceosome;Ublconjugation	Spliceosome	b-Adrenergic Receptor kinase substrate motif;BARD1 BRCT domain binding motif;Casein kinase I substrate motif;Casein kinase II substrate motif;G protein-coupled receptor kinase 1 substrate motif	+	1	2.86673e-101	265.27	253.9	149.16
-1.70054	-1.10217	0.246054	-0.0105791	-1.12446	-2.78749	-2.86963	-0.324708	-1.12337	-2.68802	0.336683	-1.45468	-1.73607	-2.62868	-3.57589	-1.02989	-2.11072	-0.431154	-2.05091	-0.399132	-2.07529	-2.00706	-2.21739	-0.329482	-2.74729	-2.64933	-1.53731	-0.745513	0.896983	-2.00706	-1.45468	-0.552381	0.0324337	S	___1	biological regulation;regulation of biological process;regulation of cell proliferation;regulation of cellular process	binding;identical protein binding;protein binding;protein dimerization activity;protein heterodimerization activity;protein homodimerization activity	cell part;cytoplasm;cytoplasmic part;intracellular part;perinuclear region of cytoplasm		TPD52	AGUIRRE_PANCREATIC_CANCER_COPY_NUMBER_UP;BLALOCK_ALZHEIMERS_DISEASE_UP;BOYAULT_LIVER_CANCER_SUBCLASS_G3_UP;BROWNE_HCMV_INFECTION_20HR_DN;CAGCTTT,MIR-320;CAIRO_HEPATOBLASTOMA_CLASSES_UP;chr20q13;ENK_UV_RESPONSE_EPIDERMIS_UP;GGGCGGR_V$SP1_Q6;GRAESSMANN_APOPTOSIS_BY_DOXORUBICIN_DN;GSE10239_KLRG1INT_VS_KLRG1HIGH_EFF_CD8_TCELL_UP;GSE10325_LUPUS_BCELL_VS_LUPUS_MYELOID_DN;GSE10325_LUPUS_CD4_TCELL_VS_LUP…	Acetylation;Alternativesplicing;Coiledcoil;Completeproteome;Phosphoprotein;Referenceproteome		Casein kinase II substrate motif;Pyruvate dehydrogenase kinase substrate motif	+	0.999999	5.3784e-42	224.55	224.55	142.45
-2.32933	NaN	NaN	-2.08146	NaN	NaN	-1.57406	NaN	-3.02213	-1.54079	-2.18042	NaN	-2.76011	NaN	NaN	-2.75791	NaN	-2.96112	-2.41936	NaN	-2.50499	-2.3521	-1.15813	NaN	NaN	-1.52736	NaN	-2.11252	0.668512	-2.3521	-2.25488	-0.0972228	0.321017	S	___1	biological regulation;regulation of biological process;regulation of cell proliferation;regulation of cellular process	binding;identical protein binding;protein binding;protein dimerization activity;protein heterodimerization activity;protein homodimerization activity	cell part;cytoplasm;cytoplasmic part;intracellular part;perinuclear region of cytoplasm		TPD52	AGUIRRE_PANCREATIC_CANCER_COPY_NUMBER_UP;BLALOCK_ALZHEIMERS_DISEASE_UP;BOYAULT_LIVER_CANCER_SUBCLASS_G3_UP;BROWNE_HCMV_INFECTION_20HR_DN;CAGCTTT,MIR-320;CAIRO_HEPATOBLASTOMA_CLASSES_UP;chr20q13;ENK_UV_RESPONSE_EPIDERMIS_UP;GGGCGGR_V$SP1_Q6;GRAESSMANN_APOPTOSIS_BY_DOXORUBICIN_DN;GSE10239_KLRG1INT_VS_KLRG1HIGH_EFF_CD8_TCELL_UP;GSE10325_LUPUS_BCELL_VS_LUPUS_MYELOID_DN;GSE10325_LUPUS_CD4_TCELL_VS_LUP…	Acetylation;Alternativesplicing;Coiledcoil;Completeproteome;Phosphoprotein;Referenceproteome		Cdc2 kinase substrate motif;CDK kinase substrate motif;CDK1,2,4,6 kinase substrate motif;ERK1,2 kinase substrate motif;GSK-3, ERK1, ERK2, CDK5 substrate motif;WW domain binding motif	+	1	4.60373e-36	185.2	175.92	94.313
-1.04943	NaN	0.556471	0.556145	NaN	NaN	NaN	NaN	-1.40136	-0.286973	0.871228	-1.28626	-1.41806	-1.5024	NaN	-0.16221	NaN	NaN	-1.34517	NaN	-1.84588	0.398021	-0.517245	0.411787	NaN	-0.638895	-0.533746	NaN	0.874542	-0.533746	-0.668203	0.134457	0.41173	S	___1	biological regulation;regulation of biological process;regulation of cell proliferation;regulation of cellular process	binding;identical protein binding;protein binding;protein dimerization activity;protein heterodimerization activity;protein homodimerization activity	cell part;cytoplasm;cytoplasmic part;intracellular part;perinuclear region of cytoplasm		TPD52	AGUIRRE_PANCREATIC_CANCER_COPY_NUMBER_UP;BLALOCK_ALZHEIMERS_DISEASE_UP;BOYAULT_LIVER_CANCER_SUBCLASS_G3_UP;BROWNE_HCMV_INFECTION_20HR_DN;CAGCTTT,MIR-320;CAIRO_HEPATOBLASTOMA_CLASSES_UP;chr20q13;ENK_UV_RESPONSE_EPIDERMIS_UP;GGGCGGR_V$SP1_Q6;GRAESSMANN_APOPTOSIS_BY_DOXORUBICIN_DN;GSE10239_KLRG1INT_VS_KLRG1HIGH_EFF_CD8_TCELL_UP;GSE10325_LUPUS_BCELL_VS_LUPUS_MYELOID_DN;GSE10325_LUPUS_CD4_TCELL_VS_LUP…	Acetylation;Alternativesplicing;Coiledcoil;Completeproteome;Phosphoprotein;Referenceproteome		Casein kinase II substrate motif;Pyruvate dehydrogenase kinase substrate motif	+	1	2.72494e-13	145.82	131.88	145.82
-2.28818	-1.62715	-0.77182	-2.03243	NaN	-4.96694	-2.54929	NaN	-0.745868	-2.08611	-0.917043	NaN	-0.891927	-1.14408	-1.98609	NaN	NaN	NaN	NaN	-1.57671	NaN	NaN	-2.24514	-0.884661	NaN	NaN	-2.13237	-1.58329	0.725302	-1.58329	-1.80662	0.223325	0.317162	S	___1	biological regulation;cell surface receptor linked signaling pathway;cellular process;cellular response to chemical stimulus;cellular response to cytokine stimulus;cellular response to organic substance;cellular response to stimulus;cytokine-mediated signaling pathway;posttranscriptional regulation of gene expression;regulation of biological process;regulation of biosynthetic process;regulation o…	binding;nucleic acid binding;RNA binding;RNA cap binding;translation factor activity, nucleic acid binding;translation initiation factor activity	cell part;cytoplasmic part;cytosol;eukaryotic translation initiation factor 4F complex;intracellular part;macromolecular complex;protein complex	RNA transport;Viral myocarditis	MA3;MIF4G;W2	ACAACTT,MIR-382;BIOCARTA_EIF_PATHWAY;BIOCARTA_EIF4_PATHWAY;BIOCARTA_MTOR_PATHWAY;BIOSYNTHETIC_PROCESS;CELLULAR_BIOSYNTHETIC_PROCESS;CELLULAR_COMPONENT_ASSEMBLY;CELLULAR_MACROMOLECULE_METABOLIC_PROCESS;CELLULAR_PROTEIN_METABOLIC_PROCESS;chr1p36;CTTGTAT,MIR-381;CYTOPLASM;CYTOPLASMIC_PART;DACOSTA_UV_RESPONSE_VIA_ERCC3_COMMON_DN;DACOSTA_UV_RESPONSE_VIA_ERCC3_DN;ENK_UV_RESPONSE_EPIDERMIS_DN;FORTSCHEGG…	3D-structure;Alternativesplicing;Coiledcoil;Completeproteome;Host-virusinteraction;Initiationfactor;Phosphoprotein;Polymorphism;Proteinbiosynthesis;Referenceproteome;Repeat;RNA-binding;Translationregulation		14-3-3 domain binding motif;AMP-activated protein kinase substrate motif;Calmodulin-dependent protein kinase I substrate motif;Calmodulin-dependent protein kinase II substrate motif;Calmodulin-dependent protein kinase IV substrate motif;Casein kinase II substrate motif;HMGCoA Reductase kinase substrate motif;PKA kinase substrate motif;PKC kinase substrate motif;Pyruvate dehydrogenase kinase subst…	+	0.976899	7.15931e-66	207.13	195.11	189.07
-1.30186	-0.739831	0.210068	-1.80347	-1.42516	-0.146577	-1.06319	-0.0769067	-0.178631	-1.1325	-1.37736	NaN	-1.24842	0.145958	NaN	-0.201796	NaN	NaN	NaN	-0.316828	-0.379982	-1.2366	-1.61616	NaN	NaN	NaN	NaN	-1.02049	0.583942	-1.02049	-0.901512	-0.118983	0.297746	S	___1	biological regulation;cell surface receptor linked signaling pathway;cellular process;cellular response to chemical stimulus;cellular response to cytokine stimulus;cellular response to organic substance;cellular response to stimulus;cytokine-mediated signaling pathway;posttranscriptional regulation of gene expression;regulation of biological process;regulation of biosynthetic process;regulation o…	binding;nucleic acid binding;RNA binding;RNA cap binding;translation factor activity, nucleic acid binding;translation initiation factor activity	cell part;cytoplasmic part;cytosol;eukaryotic translation initiation factor 4F complex;intracellular part;macromolecular complex;protein complex	RNA transport;Viral myocarditis	MA3;MIF4G;W2	ACAACTT,MIR-382;BIOCARTA_EIF_PATHWAY;BIOCARTA_EIF4_PATHWAY;BIOCARTA_MTOR_PATHWAY;BIOSYNTHETIC_PROCESS;CELLULAR_BIOSYNTHETIC_PROCESS;CELLULAR_COMPONENT_ASSEMBLY;CELLULAR_MACROMOLECULE_METABOLIC_PROCESS;CELLULAR_PROTEIN_METABOLIC_PROCESS;chr1p36;CTTGTAT,MIR-381;CYTOPLASM;CYTOPLASMIC_PART;DACOSTA_UV_RESPONSE_VIA_ERCC3_COMMON_DN;DACOSTA_UV_RESPONSE_VIA_ERCC3_DN;ENK_UV_RESPONSE_EPIDERMIS_DN;FORTSCHEGG…	3D-structure;Alternativesplicing;Coiledcoil;Completeproteome;Host-virusinteraction;Initiationfactor;Phosphoprotein;Polymorphism;Proteinbiosynthesis;Referenceproteome;Repeat;RNA-binding;Translationregulation		Calmodulin-dependent protein kinase II substrate motif;Chk1 kinase substrate motif;DNA dependent Protein kinase substrate motif;ERK1,2 kinase substrate motif;GSK-3, ERK1, ERK2, CDK5 substrate motif;PKA kinase substrate motif;PKC kinase substrate motif;WW domain binding motif	+	1	7.12552e-21	162.15	142.16	58.858
-1.14578	-0.880625	0.83207	-1.17365	-0.895704	-0.136644	-0.98024	0.616145	-1.29388	-1.14786	-0.79984	0.105849	-1.58956	0.27651	-0.284931	-0.00883829	-0.323543	NaN	-2.15524	-0.211094	-0.251835	-0.350878	-1.65853	-0.232903	0.188469	-0.97219	-0.388138	-1.23554	0.48897	-0.369508	-0.79984	0.430332	0.14368	S	___1	biological regulation;cell surface receptor linked signaling pathway;cellular process;cellular response to chemical stimulus;cellular response to cytokine stimulus;cellular response to organic substance;cellular response to stimulus;cytokine-mediated signaling pathway;posttranscriptional regulation of gene expression;regulation of biological process;regulation of biosynthetic process;regulation o…	binding;nucleic acid binding;RNA binding;RNA cap binding;translation factor activity, nucleic acid binding;translation initiation factor activity	cell part;cytoplasmic part;cytosol;eukaryotic translation initiation factor 4F complex;intracellular part;macromolecular complex;protein complex	RNA transport;Viral myocarditis	MA3;MIF4G;W2	ACAACTT,MIR-382;BIOCARTA_EIF_PATHWAY;BIOCARTA_EIF4_PATHWAY;BIOCARTA_MTOR_PATHWAY;BIOSYNTHETIC_PROCESS;CELLULAR_BIOSYNTHETIC_PROCESS;CELLULAR_COMPONENT_ASSEMBLY;CELLULAR_MACROMOLECULE_METABOLIC_PROCESS;CELLULAR_PROTEIN_METABOLIC_PROCESS;chr1p36;CTTGTAT,MIR-381;CYTOPLASM;CYTOPLASMIC_PART;DACOSTA_UV_RESPONSE_VIA_ERCC3_COMMON_DN;DACOSTA_UV_RESPONSE_VIA_ERCC3_DN;ENK_UV_RESPONSE_EPIDERMIS_DN;FORTSCHEGG…	3D-structure;Alternativesplicing;Coiledcoil;Completeproteome;Host-virusinteraction;Initiationfactor;Phosphoprotein;Polymorphism;Proteinbiosynthesis;Referenceproteome;Repeat;RNA-binding;Translationregulation		ERK1,2 kinase substrate motif;G protein-coupled receptor kinase 1 substrate motif;Growth associated histone HI kinase substrate motif;GSK-3, ERK1, ERK2, CDK5 substrate motif;PKA kinase substrate motif;PKC kinase substrate motif;WW domain binding motif	+	1	1.056e-14	140.2	120.92	93.342
-0.163212	NaN	-1.48288	0.333427	-0.187732	NaN	0.325476	-1.53351	0.154448	NaN	NaN	NaN	0.402718	-0.144228	NaN	NaN	NaN	-0.610613	-0.0162379	NaN	NaN	0.0502846	NaN	NaN	-0.202831	NaN	NaN	-0.0820619	0.769044	-0.0820619	-0.144228	0.0621656	0.492956	S	___1	biological regulation;cell differentiation;cellular developmental process;cellular process;developmental process;epithelial cell differentiation;negative regulation of biological process;negative regulation of biosynthetic process;negative regulation of cell projection organization;negative regulation of cellular biosynthetic process;negative regulation of cellular component organization;negative…	binding;cation binding;ion binding;metal ion binding;nucleic acid binding transcription factor activity;protein binding transcription factor activity;sequence-specific DNA binding transcription factor activity;transcription cofactor activity;transcription corepressor activity;transcription factor binding transcription factor activity	cell part;intracellular membrane-bounded organelle;intracellular organelle;intracellular part;membrane-bounded organelle;nucleus;organelle		NHR2;TAFH;zf-MYND	AATGTGA,MIR-23A,MIR-23B;BUYTAERT_PHOTODYNAMIC_THERAPY_STRESS_UP;BYSTRYKH_HEMATOPOIESIS_STEM_CELL_QTL_CIS;CACCAGC,MIR-138;CAGCTG_V$AP4_Q5;CAGNYGKNAAA_UNKNOWN;CATTGTYY_V$SOX9_B1;CELL_PROLIFERATION_GO_0008283;CHANG_IMMORTALIZED_BY_HPV31_DN;chr20q11;CTTTGA_V$LEF1_Q2;DAZARD_RESPONSE_TO_UV_NHEK_DN;GATTGGY_V$NFY_Q6_01;GSE12845_IGD_POS_BLOOD_VS_PRE_GC_TONSIL_BCELL_UP;GSE13484_12H_VS_3H_YF17D_VACCINE_STIM…	Alternativesplicing;Coiledcoil;Completeproteome;Metal-binding;Nucleus;Phosphoprotein;Referenceproteome;Zinc;Zinc-finger		14-3-3 domain binding motif;Calmodulin-dependent protein kinase II substrate motif;Calmodulin-dependent protein kinase IV substrate motif;Casein kinase II substrate motif;Chk1 kinase substrate motif;ERK1,2 kinase substrate motif;G protein-coupled receptor kinase 1 substrate motif;GSK-3, ERK1, ERK2, CDK5 substrate motif;MAPKAPK2 kinase substrate motif;PKA kinase substrate motif;PKC kinase substrat…	+	0.999985	4.92068e-17	149.67	140.02	149.67
-0.956582	NaN	-1.32013	-2.96227	-1.18806	-2.49785	-2.64473	-0.225758	-1.10777	-0.507145	-0.710797	-2.28412	-2.93501	-1.16029	NaN	-2.00827	-3.31604	NaN	NaN	-0.386201	-2.6713	-1.81864	-1.63109	-1.44806	NaN	NaN	-2.8572	-3.1441	0.552745	-1.81864	-1.32013	-0.498507	0.0462192	S	___1	actin cytoskeleton organization;actin filament-based process;cellular component organization;cellular component organization at cellular level;cellular component organization or biogenesis;cellular component organization or biogenesis at cellular level;cellular process;cortical actin cytoskeleton organization;cortical cytoskeleton organization;cytoskeleton organization;organelle organization	structural molecule activity	adherens junction;anchoring junction;cell cortex part;cell junction;cell part;cell-substrate adherens junction;cell-substrate junction;cytoplasmic part;cytoskeletal part;extracellular membrane-bounded organelle;extracellular organelle;extracellular region part;extracellular vesicular exosome;extrinsic to membrane;focal adhesion;intracellular membrane-bounded organelle;intracellular organelle;intr…	Tight junction	4_1_CTD;FA;FERM_C;FERM_M;FERM_N;SAB	ACTIN_CYTOSKELETON;BASSO_HAIRY_CELL_LEUKEMIA_DN;BROCKE_APOPTOSIS_REVERSED_BY_IL6;BRUECKNER_TARGETS_OF_MIRLET7A3_DN;CASORELLI_ACUTE_PROMYELOCYTIC_LEUKEMIA_DN;CELL_CORTEX;CELL_CORTEX_PART;CHARAFE_BREAST_CANCER_LUMINAL_VS_MESENCHYMAL_DN;CHEN_METABOLIC_SYNDROM_NETWORK;CHICAS_RB1_TARGETS_CONFLUENT;chr6q23;CORTICAL_ACTIN_CYTOSKELETON;CORTICAL_CYTOSKELETON;CREIGHTON_ENDOCRINE_THERAPY_RESISTANCE_5;CYTOPL…	Acetylation;Actin-binding;Alternativesplicing;Cellmembrane;Completeproteome;Cytoplasm;Cytoskeleton;Directproteinsequencing;Membrane;Phosphoprotein;Polymorphism;Referenceproteome		Casein kinase I substrate motif;Casein kinase II substrate motif;Cdc2 kinase substrate motif;CDK kinase substrate motif;CDK1,2,4,6 kinase substrate motif;ERK1,2 kinase substrate motif;G protein-coupled receptor kinase 1 substrate motif;Growth associated histone HI kinase substrate motif;GSK-3, ERK1, ERK2, CDK5 substrate motif;WW domain binding motif	+	0.99998	3.24178e-122	263.16	255.65	254.4
-0.38896	-1.67173	-0.935823	1.11483	0.342607	-2.29968	-1.76923	-0.311471	-1.94626	-1.2631	0.443606	-2.72927	-1.41493	-1.08213	-2.20093	-1.29364	-1.82761	-0.0839016	NaN	-0.786008	-0.0229671	0.0276532	-1.11309	-0.154742	-2.04621	1.42551	-1.77529	-0.938423	0.169136	-0.470375	-1.29364	0.823268	0.0146066	S	___1	actin cytoskeleton organization;actin filament-based process;anatomical structure formation involved in morphogenesis;anatomical structure morphogenesis;apoptosis;biological regulation;blood circulation;cell communication;cell death;cell junction assembly;cell junction organization;cell part morphogenesis;cell projection morphogenesis;cell projection organization;cell-cell junction assembly;cell-…	1-phosphatidylinositol binding;binding;cytoskeletal protein binding;lipid binding;phosphatidylinositol binding;phospholipid binding;protein binding;spectrin binding;structural constituent of cytoskeleton;structural molecule activity	adherens junction;anchoring junction;axolemma;axon part;cell cortex part;cell junction;cell part;cell projection membrane;cell projection part;cell-cell junction;cell-substrate adherens junction;cell-substrate junction;cortical cytoskeleton;cytoplasm;cytoplasmic part;cytoskeletal part;cytoskeleton;cytosol;extracellular membrane-bounded organelle;extracellular organelle;extracellular region part;e…	Tight junction	4_1_CTD;FA;FERM_C;FERM_M;FERM_N;SAB	AAAYWAACM_V$HFH4_01;AACTGAC,MIR-223;AACTTT_UNKNOWN;AAGCACA,MIR-218;AAGTCCA,MIR-422B,MIR-422A;ACACTGG,MIR-199A,MIR-199B;ACTGTGA,MIR-27A,MIR-27B;ACTIN_CYTOSKELETON;AGGCACT,MIR-515-3P;AGGTGCA,MIR-500;ALCALAY_AML_BY_NPM1_LOCALIZATION_UP;ALONSO_METASTASIS_UP;ASTIER_INTEGRIN_SIGNALING;ATACTGT,MIR-144;ATGAAGG,MIR-205;ATTACAT,MIR-380-3P;BASSO_HAIRY_CELL_LEUKEMIA_DN;BERTUCCI_MEDULLARY_VS_DUCTAL_BREAST_CAN…	3D-structure;Acetylation;Actin-binding;Alternativesplicing;Apoptosis;Calmodulin-binding;Celljunction;Cellmembrane;Completeproteome;Cytoplasm;Cytoskeleton;Directproteinsequencing;Diseasemutation;Elliptocytosis;Glycoprotein;Hereditaryhemolyticanemia;Membrane;Mentalretardation;Nucleus;Phosphoprotein;Polymorphism;Pyropoikilocytosis;Referenceproteome;Transmembrane;Transmembranehelix;Tumorsuppressor		Casein kinase II substrate motif;G protein-coupled receptor kinase 1 substrate motif;NIMA kinase substrate motif;PKA kinase substrate motif;PKC kinase substrate motif	+	0.999998	0.0161595	90.37	54.243	90.37
-1.07754	-1.73984	-0.572304	-2.76669	-1.15263	-3.04549	-2.55559	0.301652	0.383603	-0.800108	-0.225933	NaN	-1.22915	-1.67642	-1.3602	-2.02273	NaN	NaN	-2.83564	-0.373556	-2.26357	-3.87298	-0.895841	-0.442945	NaN	-1.33724	NaN	-2.59688	0.332458	-1.8004	-1.22915	-0.571257	0.0284906	S	___1	actin cytoskeleton organization;actin filament-based process;cellular component organization;cellular component organization at cellular level;cellular component organization or biogenesis;cellular component organization or biogenesis at cellular level;cellular process;cortical actin cytoskeleton organization;cortical cytoskeleton organization;cytoskeleton organization;organelle organization	structural molecule activity	adherens junction;anchoring junction;cell cortex part;cell junction;cell part;cell-substrate adherens junction;cell-substrate junction;cytoplasmic part;cytoskeletal part;extracellular membrane-bounded organelle;extracellular organelle;extracellular region part;extracellular vesicular exosome;extrinsic to membrane;focal adhesion;intracellular membrane-bounded organelle;intracellular organelle;intr…	Tight junction	4_1_CTD;FA;FERM_C;FERM_M;FERM_N;SAB	ACTIN_CYTOSKELETON;BASSO_HAIRY_CELL_LEUKEMIA_DN;BROCKE_APOPTOSIS_REVERSED_BY_IL6;BRUECKNER_TARGETS_OF_MIRLET7A3_DN;CASORELLI_ACUTE_PROMYELOCYTIC_LEUKEMIA_DN;CELL_CORTEX;CELL_CORTEX_PART;CHARAFE_BREAST_CANCER_LUMINAL_VS_MESENCHYMAL_DN;CHEN_METABOLIC_SYNDROM_NETWORK;CHICAS_RB1_TARGETS_CONFLUENT;chr6q23;CORTICAL_ACTIN_CYTOSKELETON;CORTICAL_CYTOSKELETON;CREIGHTON_ENDOCRINE_THERAPY_RESISTANCE_5;CYTOPL…	Acetylation;Actin-binding;Alternativesplicing;Cellmembrane;Completeproteome;Cytoplasm;Cytoskeleton;Directproteinsequencing;Membrane;Phosphoprotein;Polymorphism;Referenceproteome		AMP-activated protein kinase substrate motif;Calmodulin-dependent protein kinase II substrate motif;Casein kinase II substrate motif;Chk1 kinase substrate motif;PKA kinase substrate motif;PKC kinase substrate motif	+	0.999981	3.23333e-15	169.17	147.09	162.94
-2.88962	-2.01103	NaN	NaN	-5.4011	-0.953387	NaN	NaN	NaN	-2.91584	NaN	NaN	NaN	-3.37443	NaN	NaN	-0.218659	NaN	NaN	NaN	NaN	-0.730855	-4.33751	NaN	-2.64188	-0.861891	NaN	-3.06791	0.828105	-2.64188	-2.88962	0.247733	0.292872	S	___1			cell part;cytoplasmic membrane-bounded vesicle;cytoplasmic part;cytoplasmic vesicle;Golgi apparatus;Golgi apparatus part;integral to membrane;intracellular membrane-bounded organelle;intracellular organelle;intracellular organelle part;intracellular part;intrinsic to membrane;membrane;membrane part;membrane-bounded organelle;membrane-bounded vesicle;nuclear part;nucleoplasm;organelle;organelle pa…			ACCAAAG,MIR-9;BALDWIN_PRKCI_TARGETS_UP;BASSO_B_LYMPHOCYTE_NETWORK;CACTTTG,MIR-520G,MIR-520H;CASORELLI_ACUTE_PROMYELOCYTIC_LEUKEMIA_UP;CCTGCTG,MIR-214;chr2p11;CREIGHTON_ENDOCRINE_THERAPY_RESISTANCE_3;CTCAGGG,MIR-125B,MIR-125A;CYTOPLASM;CYTOPLASMIC_MEMBRANE_BOUND_VESICLE;CYTOPLASMIC_PART;CYTOPLASMIC_VESICLE;FAELT_B_CLL_WITH_VH_REARRANGEMENTS_DN;FEVR_CTNNB1_TARGETS_UP;GCACTTT,MIR-17-5P,MIR-20A,MIR-1…	Alternativesplicing;Cellmembrane;Completeproteome;Glycoprotein;Golgiapparatus;Membrane;Phosphoprotein;Polymorphism;Referenceproteome;Repeat;Signal;Transmembrane;Transmembranehelix		Casein kinase II substrate motif;MDC1 BRCT domain binding motif;PKA kinase substrate motif;PKC kinase substrate motif;Plk1 PBD domain binding motif	+	0.989902	8.80877e-242	328.3	322.96	328.3
-0.336678	0.692836	1.05318	NaN	2.17761	NaN	0.325933	2.24957	1.46297	NaN	3.1529	NaN	0.415296	0.403827	NaN	0.217221	NaN	NaN	2.31473	1.64493	0.669494	NaN	0.186721	1.75191	NaN	NaN	2.06743	1.07405	0.481835	1.64493	0.692836	0.952097	0.00543719	S	___1	actin cytoskeleton organization;actin filament organization;actin filament-based movement;actin filament-based process;actin polymerization or depolymerization;biological regulation;cellular component assembly;cellular component movement;cellular component organization;cellular component organization at cellular level;cellular component organization or biogenesis;cellular component organization o…	actin binding;binding;cytoskeletal protein binding;profilin binding;protein binding	actin cytoskeleton;actin filament;cell part;cell projection;cytoplasmic membrane-bounded vesicle;cytoplasmic part;cytoplasmic vesicle;cytoskeletal part;cytoskeleton;cytosol;intracellular membrane-bounded organelle;intracellular non-membrane-bounded organelle;intracellular organelle;intracellular organelle part;intracellular part;macromolecular complex;membrane-bounded organelle;membrane-bounded v…		WH2	ACTIN_BINDING;ACTIN_CYTOSKELETON;ACTIN_CYTOSKELETON_ORGANIZATION_AND_BIOGENESIS;ACTIN_FILAMENT_BASED_PROCESS;ACTIN_POLYMERIZATION_AND_OR_DEPOLYMERIZATION;ATTCTTT,MIR-186;AZARE_NEOPLASTIC_TRANSFORMATION_BY_STAT3_DN;BANDRES_RESPONSE_TO_CARMUSTIN_MGMT_48HR_DN;BANDRES_RESPONSE_TO_CARMUSTIN_WITHOUT_MGMT_48HR_DN;BOYAULT_LIVER_CANCER_SUBCLASS_G5_DN;BYSTRYKH_HEMATOPOIESIS_STEM_CELL_QTL_TRANS;CAGTATT,MIR-…	3D-structure;Actin-binding;Alternativesplicing;Cellprojection;Completeproteome;Cytoplasm;Cytoplasmicvesicle;Cytoskeleton;Phosphoprotein;Polymorphism;Referenceproteome;Repeat	CRKL-WIPF1-WAS complex;WIP-WASp-actin-myosin-IIa complex;ZAP70-CRKL-WIPF1-WAS complex	G protein-coupled receptor kinase 1 substrate motif;GSK3 kinase substrate motif;PKA kinase substrate motif;PKC kinase substrate motif	+	0.999999	0.000123858	98.337	45.947	92.856
-0.576186	NaN	1.29424	1.27651	1.78058	NaN	-0.816102	1.85364	1.01435	NaN	2.52119	NaN	NaN	NaN	NaN	0.386178	NaN	2.28761	NaN	1.90069	0.0568566	1.37627	-0.181441	1.81638	NaN	NaN	NaN	0.890348	0.713804	1.37627	1.27651	0.0997529	0.45047	S	___1	actin cytoskeleton organization;actin filament organization;actin filament-based movement;actin filament-based process;actin polymerization or depolymerization;biological regulation;cellular component assembly;cellular component movement;cellular component organization;cellular component organization at cellular level;cellular component organization or biogenesis;cellular component organization o…	actin binding;binding;cytoskeletal protein binding;profilin binding;protein binding	actin cytoskeleton;actin filament;cell part;cell projection;cytoplasmic membrane-bounded vesicle;cytoplasmic part;cytoplasmic vesicle;cytoskeletal part;cytoskeleton;cytosol;intracellular membrane-bounded organelle;intracellular non-membrane-bounded organelle;intracellular organelle;intracellular organelle part;intracellular part;macromolecular complex;membrane-bounded organelle;membrane-bounded v…		WH2	ACTIN_BINDING;ACTIN_CYTOSKELETON;ACTIN_CYTOSKELETON_ORGANIZATION_AND_BIOGENESIS;ACTIN_FILAMENT_BASED_PROCESS;ACTIN_POLYMERIZATION_AND_OR_DEPOLYMERIZATION;ATTCTTT,MIR-186;AZARE_NEOPLASTIC_TRANSFORMATION_BY_STAT3_DN;BANDRES_RESPONSE_TO_CARMUSTIN_MGMT_48HR_DN;BANDRES_RESPONSE_TO_CARMUSTIN_WITHOUT_MGMT_48HR_DN;BOYAULT_LIVER_CANCER_SUBCLASS_G5_DN;BYSTRYKH_HEMATOPOIESIS_STEM_CELL_QTL_TRANS;CAGTATT,MIR-…	3D-structure;Actin-binding;Alternativesplicing;Cellprojection;Completeproteome;Cytoplasm;Cytoplasmicvesicle;Cytoskeleton;Phosphoprotein;Polymorphism;Referenceproteome;Repeat	CRKL-WIPF1-WAS complex;WIP-WASp-actin-myosin-IIa complex;ZAP70-CRKL-WIPF1-WAS complex	14-3-3 domain binding motif;Calmodulin-dependent protein kinase II substrate motif;Casein kinase II substrate motif;G protein-coupled receptor kinase 1 substrate motif;GSK3 kinase substrate motif;Phosphorylase kinase substrate motif;PKA kinase substrate motif;PKC kinase substrate motif	+	0.999904	1.03408e-36	157.88	157.88	148.36
-0.775354	NaN	0.953659	1.04591	NaN	-0.32682	NaN	0.0754914	-0.665929	NaN	-0.120986	NaN	NaN	NaN	2.17742	NaN	NaN	0.681549	-0.429664	0.808614	0.10523	0.140342	NaN	1.07319	NaN	NaN	NaN	NaN	0.816068	0.410946	-0.0227472	0.433693	0.141527	S	___1	activation of caspase activity;anatomical structure development;anatomical structure formation involved in morphogenesis;anatomical structure morphogenesis;apoptosis;B cell apoptosis;B cell homeostasis;biological adhesion;biological regulation;brain development;cell adhesion;cell death;cell surface receptor linked signaling pathway;cell-matrix adhesion;cell-substrate adhesion;cellular process;cel…		Bcl-2 family protein complex;BIM-BCL-2 complex;BIM-BCL-xl complex;cell part;cytoplasmic part;cytosol;endomembrane system;extrinsic to membrane;intracellular organelle part;intracellular part;macromolecular complex;membrane;membrane part;mitochondrial membrane;mitochondrial outer membrane;mitochondrial part;organelle membrane;organelle outer membrane;organelle part;outer membrane;protein complex		Bclx_interact;Bim_N	AGCACTT,MIR-93,MIR-302A,MIR-302B,MIR-302C,MIR-302D,MIR-372,MIR-373,MIR-520E,MIR-520A,MIR-526B,MIR-520B,MIR-520C,MIR-520D;APOPTOSIS_GO;ATM_DN.V1_UP;BILD_E2F3_ONCOGENIC_SIGNATURE;BROCKE_APOPTOSIS_REVERSED_BY_IL6;BROWNE_HCMV_INFECTION_10HR_UP;BROWNE_HCMV_INFECTION_1HR_UP;CATTGTYY_V$SOX9_B1;CCTGTGA,MIR-513;CELL_DEVELOPMENT;CELL_FRACTION;CHEBOTAEV_GR_TARGETS_UP;chr2q13;CONCANNON_APOPTOSIS_BY_EPOXOMICI…	3D-structure;Alternativesplicing;Apoptosis;Completeproteome;Membrane;Mitochondrion;Phosphoprotein;Referenceproteome;Ublconjugation	BIM-BCL2 complex;BIM-BCL2xL complex	14-3-3 domain binding motif;Aurora-A kinase substrate motif;Calmodulin-dependent protein kinase II alpha substrate motif;Calmodulin-dependent protein kinase II substrate motif;Calmodulin-dependent protein kinase IV substrate motif;Casein kinase II substrate motif;MDC1 BRCT domain binding motif;PAK2 kinase substrate motif;Phosphorylase kinase substrate motif;PKA kinase substrate motif;PKC epsilon …	+	0.903168	0.0176654	107.95	28.804	107.95
0.275064	-0.199944	0.939323	0.379496	0.141256	0.114135	-0.0651271	1.42923	1.18324	-1.00131	1.71458	0.849766	0.912617	-0.500144	-1.45732	0.369264	1.08512	1.47292	-0.179217	1.15844	0.942006	1.2026	-0.967623	1.54629	0.279026	-0.37091	0.27972	-0.587753	0.834341	0.27972	0.369264	-0.0895442	0.329406	S	___1	associative learning;asymmetric cell division;behavior;biological regulation;cell cycle phase;cell cycle process;cell division;cell surface receptor linked signaling pathway;cellular component organization;cellular component organization at cellular level;cellular component organization or biogenesis;cellular component organization or biogenesis at cellular level;cellular process;cellular respons…	binding;cytoskeletal protein binding;enzyme activator activity;enzyme regulator activity;GDP-dissociation inhibitor activity;GTPase activator activity;GTPase regulator activity;microtubule binding;molecular transducer activity;nucleoside-triphosphatase regulator activity;protein binding;protein complex scaffold;receptor signaling complex scaffold activity;receptor signaling protein activity;signa…	cell junction;cell part;cell projection;cell projection part;centrosome;cytoplasm;cytoplasmic part;cytoskeletal part;dendrite;dendritic spine;intracellular membrane-bounded organelle;intracellular non-membrane-bounded organelle;intracellular organelle;intracellular organelle part;intracellular part;macromolecular complex;membrane;membrane-bounded organelle;microtubule;microtubule organizing cente…		GoLoco;RBD;RGS	ACOSTA_PROLIFERATION_INDEPENDENT_MYC_TARGETS_UP;BLALOCK_ALZHEIMERS_DISEASE_DN;BLALOCK_ALZHEIMERS_DISEASE_INCIPIENT_DN;BONOME_OVARIAN_CANCER_SURVIVAL_OPTIMAL_DEBULKING;CELL_SURFACE_RECEPTOR_LINKED_SIGNAL_TRANSDUCTION_GO_0007166;CHEN_METABOLIC_SYNDROM_NETWORK;chr5q35;DARWICHE_PAPILLOMA_PROGRESSION_RISK;DODD_NASOPHARYNGEAL_CARCINOMA_UP;ENZYME_ACTIVATOR_ACTIVITY;ENZYME_REGULATOR_ACTIVITY;G_PROTEIN_CO…	3D-structure;Alternativesplicing;Cellcycle;Celldivision;Celljunction;Cellmembrane;Cellprojection;Completeproteome;Cytoplasm;Cytoskeleton;GTPaseactivation;Membrane;Microtubule;Nucleus;Phosphoprotein;Postsynapticcellmembrane;Referenceproteome;Repeat;Signaltransductioninhibitor;Synapse		Casein kinase II substrate motif;G protein-coupled receptor kinase 1 substrate motif;MAPKAPK2 kinase substrate motif;PKA kinase substrate motif;PKC kinase substrate motif	+	1	3.69911e-50	195.46	180.88	162.32
-0.22088	NaN	0.067674	-0.0509207	-1.0321	-0.118179	NaN	0.576676	0.368743	-1.9313	NaN	NaN	0.0946293	NaN	NaN	0.0794552	NaN	1.07082	0.157791	1.01262	-0.0513419	1.06892	-1.70598	0.858899	-1.44722	-1.08986	NaN	NaN	0.655061	0.157791	0.00837665	0.149415	0.395271	S	___1	associative learning;asymmetric cell division;behavior;biological regulation;cell cycle phase;cell cycle process;cell division;cell surface receptor linked signaling pathway;cellular component organization;cellular component organization at cellular level;cellular component organization or biogenesis;cellular component organization or biogenesis at cellular level;cellular process;cellular respons…	binding;cytoskeletal protein binding;enzyme activator activity;enzyme regulator activity;GDP-dissociation inhibitor activity;GTPase activator activity;GTPase regulator activity;microtubule binding;molecular transducer activity;nucleoside-triphosphatase regulator activity;protein binding;protein complex scaffold;receptor signaling complex scaffold activity;receptor signaling protein activity;signa…	cell junction;cell part;cell projection;cell projection part;centrosome;cytoplasm;cytoplasmic part;cytoskeletal part;dendrite;dendritic spine;intracellular membrane-bounded organelle;intracellular non-membrane-bounded organelle;intracellular organelle;intracellular organelle part;intracellular part;macromolecular complex;membrane;membrane-bounded organelle;microtubule;microtubule organizing cente…		GoLoco;RBD;RGS	ACOSTA_PROLIFERATION_INDEPENDENT_MYC_TARGETS_UP;BLALOCK_ALZHEIMERS_DISEASE_DN;BLALOCK_ALZHEIMERS_DISEASE_INCIPIENT_DN;BONOME_OVARIAN_CANCER_SURVIVAL_OPTIMAL_DEBULKING;CELL_SURFACE_RECEPTOR_LINKED_SIGNAL_TRANSDUCTION_GO_0007166;CHEN_METABOLIC_SYNDROM_NETWORK;chr5q35;DARWICHE_PAPILLOMA_PROGRESSION_RISK;DODD_NASOPHARYNGEAL_CARCINOMA_UP;ENZYME_ACTIVATOR_ACTIVITY;ENZYME_REGULATOR_ACTIVITY;G_PROTEIN_CO…	3D-structure;Alternativesplicing;Cellcycle;Celldivision;Celljunction;Cellmembrane;Cellprojection;Completeproteome;Cytoplasm;Cytoskeleton;GTPaseactivation;Membrane;Microtubule;Nucleus;Phosphoprotein;Postsynapticcellmembrane;Referenceproteome;Repeat;Signaltransductioninhibitor;Synapse		14-3-3 domain binding motif;Calmodulin-dependent protein kinase II substrate motif;ERK1,2 kinase substrate motif;G protein-coupled receptor kinase 1 substrate motif;GSK-3, ERK1, ERK2, CDK5 substrate motif;MAPKAPK2 kinase substrate motif;PKA kinase substrate motif;PKC kinase substrate motif;WW domain binding motif	+	1	0.000157806	117.28	60.65	105.52
-0.210697	NaN	1.79052	0.672739	0.626684	-0.989019	-1.39938	1.76649	0.304429	-0.878438	1.47892	-0.377911	0.456813	NaN	NaN	0.440945	1.24492	1.06645	-0.620892	2.0707	1.58925	0.621752	-0.467304	2.49453	NaN	1.47558	0.136328	-0.120389	0.2944	0.844102	0.448879	0.395223	0.167484	S	___1	biological adhesion;biological regulation;cell adhesion;cellular component organization;cellular component organization or biogenesis;cellular membrane organization;cellular process;cellular response to stimulus;defense response;endocytosis;establishment of localization;immune response;immune system process;inflammatory response;innate immune response;intracellular receptor mediated signaling pat…		actin filament bundle;actomyosin;actomyosin contractile ring;cell cortex part;cell division site part;cell part;cell projection;cleavage furrow;contractile ring;cytoplasmic part;cytoskeletal part;cytosol;intracellular organelle part;intracellular part;lamellipodium;membrane;organelle part;perinuclear region of cytoplasm;stress fiber;uropod	NOD-like receptor signaling pathway	FCH;SH3_9	ALCALA_APOPTOSIS;ATF2_S_UP.V1_UP;BRUINS_UVC_RESPONSE_LATE;CAGGTG_V$E12_Q6;CAHOY_ASTROGLIAL;CHIARADONNA_NEOPLASTIC_TRANSFORMATION_KRAS_DN;chr15q24;DUNNE_TARGETS_OF_AML1_MTG8_FUSION_UP;FERREIRA_EWINGS_SARCOMA_UNSTABLE_VS_STABLE_UP;FULCHER_INFLAMMATORY_RESPONSE_LECTIN_VS_LPS_UP;GNF2_CASP1;GNF2_CASP4;GNF2_CD97;GNF2_ICAM3;GNF2_ITGB2;GNF2_PTPRC;GNF2_S100A4;GNF2_TNFRSF1B;GRAESSMANN_APOPTOSIS_BY_DOXORUBI…	3D-structure;Alternativesplicing;Celladhesion;Cellprojection;Coiledcoil;Completeproteome;Cytoplasm;Cytoskeleton;Diseasemutation;Endocytosis;Immunity;Inflammatoryresponse;Innateimmunity;Phosphoprotein;Polymorphism;Referenceproteome;SH3domain		Calmodulin-dependent protein kinase II substrate motif;Chk1 kinase substrate motif;PAK2 kinase substrate motif;PKA kinase substrate motif;PKC kinase substrate motif	+	1	1.54023e-13	149	130.87	47.082
-3.09713	-1.64368	-1.49206	-0.941316	-2.01062	-3.30251	-1.35015	-0.41477	-0.891561	-3.05981	0.0137472	-1.73738	-0.887213	-3.8232	-4.57335	-2.89702	-4.90037	-0.860284	-2.55056	-1.18646	-3.18567	-1.95903	-2.70973	-1.22366	-3.52486	-2.82245	-3.22283	-2.61551	0.699816	-2.61551	-1.73738	-0.878128	0.0022931	S	___1	biological regulation;catabolic process;cell differentiation;cell proliferation;cellular catabolic process;cellular developmental process;cellular metabolic process;cellular nitrogen compound catabolic process;cellular nitrogen compound metabolic process;cellular process;deoxyribonucleoside monophosphate catabolic process;deoxyribonucleoside monophosphate metabolic process;deoxyribonucleotide cat…	catalytic activity;deoxyribonucleoside 5'-monophosphate N-glycosidase activity;hydrolase activity;hydrolase activity, acting on glycosyl bonds;hydrolase activity, hydrolyzing N-glycosyl compounds;nucleoside deoxyribosyltransferase activity;transferase activity;transferase activity, transferring glycosyl groups;transferase activity, transferring pentosyl groups	cell part;cytoplasm;extracellular membrane-bounded organelle;extracellular organelle;extracellular region part;extracellular vesicular exosome;intracellular membrane-bounded organelle;intracellular organelle;intracellular organelle part;intracellular part;membrane-bounded organelle;membrane-bounded vesicle;nuclear part;nucleoplasm;nucleus;organelle;organelle part;vesicle		Nuc_deoxyrib_tr		3D-structure;Acetylation;Alternativesplicing;Completeproteome;Cytoplasm;Glycosidase;Hydrolase;Nucleotidemetabolism;Nucleus;Phosphoprotein;Referenceproteome		14-3-3 domain binding motif;b-Adrenergic Receptor kinase substrate motif;Calmodulin-dependent protein kinase II substrate motif;Casein kinase II substrate motif;CLK1 kinase substrate motif;PKA kinase substrate motif;PKC kinase substrate motif	+	1	5.74766e-05	157.33	105.99	157.33
0.165183	0.697225	1.37611	0.771066	0.627694	0.828162	0.468508	0.347526	0.952872	1.18503	0.455985	0.951584	0.977134	0.260399	0.848326	0.478603	0.784591	0.398721	0.78726	0.455766	-0.0487383	0.404939	0.641401	0.253187	NaN	0.281941	-0.469679	0.57027	0.0123624	0.40183	0.771066	-0.369236	0.0984625	S	___1	biological regulation;biosynthetic process;cellular biosynthetic process;cellular macromolecule biosynthetic process;cellular macromolecule metabolic process;cellular metabolic process;cellular nitrogen compound metabolic process;cellular process;macromolecule biosynthetic process;macromolecule metabolic process;metabolic process;nitrogen compound metabolic process;nucleic acid metabolic process;…	binding;nucleotide binding	cell part;intracellular membrane-bounded organelle;intracellular organelle;intracellular organelle part;intracellular part;membrane-bounded organelle;nuclear part;nucleoplasm;nucleus;organelle;organelle part		RRM_1	ACEVEDO_LIVER_TUMOR_VS_NORMAL_ADJACENT_TISSUE_UP;BIOPOLYMER_METABOLIC_PROCESS;CAGGTG_V$E12_Q6;CHEOK_RESPONSE_TO_MERCAPTOPURINE_AND_LD_MTX_UP;CHIARADONNA_NEOPLASTIC_TRANSFORMATION_CDC25_UP;chrxq26;DIAZ_CHRONIC_MEYLOGENOUS_LEUKEMIA_UP;GCM_DDX5;GCM_RAD21;GGGCGGR_V$SP1_Q6;GRAESSMANN_APOPTOSIS_BY_DOXORUBICIN_DN;GRAESSMANN_APOPTOSIS_BY_SERUM_DEPRIVATION_UP;GSE12845_NAIVE_VS_PRE_GC_TONSIL_BCELL_DN;GSE14…	3D-structure;Acetylation;Activator;Completeproteome;Directproteinsequencing;Nucleus;Phosphoprotein;Polymorphism;Referenceproteome;Repeat;RNA-binding;Transcription;Transcriptionregulation	RNA pol II containing coactivator complex Tat-SF;Spliceosome	Casein kinase I substrate motif;Casein kinase II substrate motif;G protein-coupled receptor kinase 1 substrate motif;PKA kinase substrate motif;PKC kinase substrate motif	+	1	1.60466e-106	232.12	213.02	79.69
0.634648	1.03082	1.02645	1.32903	1.00102	1.26549	1.2051	0.389763	1.4128	1.35077	0.924019	0.9274	0.664075	1.10698	1.48468	NaN	NaN	1.23615	0.760184	0.488968	0.678166	0.953536	1.15372	0.570011	1.12082	0.653653	0.799798	1.82198	0.408014	0.799798	1.03082	-0.231026	0.191899	S	___1	biological regulation;biosynthetic process;cellular biosynthetic process;cellular macromolecule biosynthetic process;cellular macromolecule metabolic process;cellular metabolic process;cellular nitrogen compound metabolic process;cellular process;macromolecule biosynthetic process;macromolecule metabolic process;metabolic process;nitrogen compound metabolic process;nucleic acid metabolic process;…	binding;nucleotide binding	cell part;intracellular membrane-bounded organelle;intracellular organelle;intracellular organelle part;intracellular part;membrane-bounded organelle;nuclear part;nucleoplasm;nucleus;organelle;organelle part		RRM_1	ACEVEDO_LIVER_TUMOR_VS_NORMAL_ADJACENT_TISSUE_UP;BIOPOLYMER_METABOLIC_PROCESS;CAGGTG_V$E12_Q6;CHEOK_RESPONSE_TO_MERCAPTOPURINE_AND_LD_MTX_UP;CHIARADONNA_NEOPLASTIC_TRANSFORMATION_CDC25_UP;chrxq26;DIAZ_CHRONIC_MEYLOGENOUS_LEUKEMIA_UP;GCM_DDX5;GCM_RAD21;GGGCGGR_V$SP1_Q6;GRAESSMANN_APOPTOSIS_BY_DOXORUBICIN_DN;GRAESSMANN_APOPTOSIS_BY_SERUM_DEPRIVATION_UP;GSE12845_NAIVE_VS_PRE_GC_TONSIL_BCELL_DN;GSE14…	3D-structure;Acetylation;Activator;Completeproteome;Directproteinsequencing;Nucleus;Phosphoprotein;Polymorphism;Referenceproteome;Repeat;RNA-binding;Transcription;Transcriptionregulation	RNA pol II containing coactivator complex Tat-SF;Spliceosome	Casein kinase II substrate motif;Cdc2 kinase substrate motif;CDK kinase substrate motif;CDK1,2,4,6 kinase substrate motif;ERK1,2 kinase substrate motif;Growth associated histone HI kinase substrate motif;GSK-3, ERK1, ERK2, CDK5 substrate motif;MDC1 BRCT domain binding motif;PKA kinase substrate motif;PKC kinase substrate motif;Plk1 PBD domain binding motif;WW domain binding motif	+	0.99165	1.36724e-84	193.06	193.06	193.06
NaN	NaN	NaN	0.610285	NaN	NaN	0.728221	-0.183297	0.523232	NaN	-0.0886739	0.0300825	NaN	0.769177	NaN	0.066655	NaN	NaN	1.02372	NaN	NaN	0.741691	1.578	-0.556023	NaN	-0.203885	NaN	0.177462	0.678964	0.459577	0.294944	0.164633	0.378716	S	___1	biological regulation;biosynthetic process;cellular biosynthetic process;cellular macromolecule biosynthetic process;cellular macromolecule metabolic process;cellular metabolic process;cellular nitrogen compound metabolic process;cellular process;macromolecule biosynthetic process;macromolecule metabolic process;metabolic process;nitrogen compound metabolic process;nucleic acid metabolic process;…	binding;nucleotide binding	cell part;intracellular membrane-bounded organelle;intracellular organelle;intracellular organelle part;intracellular part;membrane-bounded organelle;nuclear part;nucleoplasm;nucleus;organelle;organelle part		RRM_1	ACEVEDO_LIVER_TUMOR_VS_NORMAL_ADJACENT_TISSUE_UP;BIOPOLYMER_METABOLIC_PROCESS;CAGGTG_V$E12_Q6;CHEOK_RESPONSE_TO_MERCAPTOPURINE_AND_LD_MTX_UP;CHIARADONNA_NEOPLASTIC_TRANSFORMATION_CDC25_UP;chrxq26;DIAZ_CHRONIC_MEYLOGENOUS_LEUKEMIA_UP;GCM_DDX5;GCM_RAD21;GGGCGGR_V$SP1_Q6;GRAESSMANN_APOPTOSIS_BY_DOXORUBICIN_DN;GRAESSMANN_APOPTOSIS_BY_SERUM_DEPRIVATION_UP;GSE12845_NAIVE_VS_PRE_GC_TONSIL_BCELL_DN;GSE14…	3D-structure;Acetylation;Activator;Completeproteome;Directproteinsequencing;Nucleus;Phosphoprotein;Polymorphism;Referenceproteome;Repeat;RNA-binding;Transcription;Transcriptionregulation	RNA pol II containing coactivator complex Tat-SF;Spliceosome	b-Adrenergic Receptor kinase substrate motif;Casein kinase I substrate motif;Casein kinase II substrate motif	+	1	1.44164e-68	215.28	205.47	134.03
0.547375	1.6058	0.532293	0.694203	0.448596	0.794612	0.786404	0.223603	1.47094	0.733708	0.758985	1.31541	1.39285	1.1781	NaN	0.713098	1.47307	NaN	NaN	0.428535	-0.0189083	0.395446	1.12596	0.44815	1.08269	0.412617	0.881154	0.766092	0.0806725	0.44815	0.772694	-0.324544	0.1241	S	___1	biological regulation;biosynthetic process;cellular biosynthetic process;cellular macromolecule biosynthetic process;cellular macromolecule metabolic process;cellular metabolic process;cellular nitrogen compound metabolic process;cellular process;macromolecule biosynthetic process;macromolecule metabolic process;metabolic process;nitrogen compound metabolic process;nucleic acid metabolic process;…	binding;nucleotide binding	cell part;intracellular membrane-bounded organelle;intracellular organelle;intracellular organelle part;intracellular part;membrane-bounded organelle;nuclear part;nucleoplasm;nucleus;organelle;organelle part		RRM_1	ACEVEDO_LIVER_TUMOR_VS_NORMAL_ADJACENT_TISSUE_UP;BIOPOLYMER_METABOLIC_PROCESS;CAGGTG_V$E12_Q6;CHEOK_RESPONSE_TO_MERCAPTOPURINE_AND_LD_MTX_UP;CHIARADONNA_NEOPLASTIC_TRANSFORMATION_CDC25_UP;chrxq26;DIAZ_CHRONIC_MEYLOGENOUS_LEUKEMIA_UP;GCM_DDX5;GCM_RAD21;GGGCGGR_V$SP1_Q6;GRAESSMANN_APOPTOSIS_BY_DOXORUBICIN_DN;GRAESSMANN_APOPTOSIS_BY_SERUM_DEPRIVATION_UP;GSE12845_NAIVE_VS_PRE_GC_TONSIL_BCELL_DN;GSE14…	3D-structure;Acetylation;Activator;Completeproteome;Directproteinsequencing;Nucleus;Phosphoprotein;Polymorphism;Referenceproteome;Repeat;RNA-binding;Transcription;Transcriptionregulation	RNA pol II containing coactivator complex Tat-SF;Spliceosome	b-Adrenergic Receptor kinase substrate motif	+	1	0	343.46	335.15	62.052
0.194903	1.39201	0.567369	0.942421	0.623744	0.737677	0.876936	0.420946	1.29731	0.659945	0.5256	0.652686	0.365207	0.418835	NaN	0.408936	0.661265	0.623346	0.749813	0.408982	-0.0236617	0.405218	0.82761	0.242582	NaN	0.28717	0.600849	1.3133	0.381883	0.504916	0.638215	-0.133299	0.282869	S	___1	biological regulation;biosynthetic process;cellular biosynthetic process;cellular macromolecule biosynthetic process;cellular macromolecule metabolic process;cellular metabolic process;cellular nitrogen compound metabolic process;cellular process;macromolecule biosynthetic process;macromolecule metabolic process;metabolic process;nitrogen compound metabolic process;nucleic acid metabolic process;…	binding;nucleotide binding	cell part;intracellular membrane-bounded organelle;intracellular organelle;intracellular organelle part;intracellular part;membrane-bounded organelle;nuclear part;nucleoplasm;nucleus;organelle;organelle part		RRM_1	ACEVEDO_LIVER_TUMOR_VS_NORMAL_ADJACENT_TISSUE_UP;BIOPOLYMER_METABOLIC_PROCESS;CAGGTG_V$E12_Q6;CHEOK_RESPONSE_TO_MERCAPTOPURINE_AND_LD_MTX_UP;CHIARADONNA_NEOPLASTIC_TRANSFORMATION_CDC25_UP;chrxq26;DIAZ_CHRONIC_MEYLOGENOUS_LEUKEMIA_UP;GCM_DDX5;GCM_RAD21;GGGCGGR_V$SP1_Q6;GRAESSMANN_APOPTOSIS_BY_DOXORUBICIN_DN;GRAESSMANN_APOPTOSIS_BY_SERUM_DEPRIVATION_UP;GSE12845_NAIVE_VS_PRE_GC_TONSIL_BCELL_DN;GSE14…	3D-structure;Acetylation;Activator;Completeproteome;Directproteinsequencing;Nucleus;Phosphoprotein;Polymorphism;Referenceproteome;Repeat;RNA-binding;Transcription;Transcriptionregulation	RNA pol II containing coactivator complex Tat-SF;Spliceosome	b-Adrenergic Receptor kinase substrate motif;Casein kinase I substrate motif;Casein kinase II substrate motif	+	1	0	352.64	332.53	150.4
NaN	-1.55408	0.128882	0.23814	-0.498459	-2.55518	0.625827	-0.390793	-0.0466657	-1.96624	-0.333992	NaN	-0.388515	-3.37593	NaN	NaN	NaN	NaN	NaN	-0.167048	NaN	NaN	-1.02902	-1.03425	NaN	NaN	-1.58915	-1.03468	0.767062	-1.03425	-0.389654	-0.6446	0.0167501	S	___1	biological regulation;cell cycle;cell cycle phase;cell cycle process;cell division;cellular component organization;cellular component organization at cellular level;cellular component organization or biogenesis;cellular component organization or biogenesis at cellular level;cellular process;establishment of localization;G2/M transition of mitotic cell cycle;mitosis;mitotic cell cycle;negative reg…	binding;channel inhibitor activity;channel regulator activity;enzyme binding;enzyme inhibitor activity;enzyme regulator activity;ion channel inhibitor activity;phosphatase binding;phosphatase inhibitor activity;phosphatase regulator activity;potassium channel inhibitor activity;potassium channel regulator activity;protein binding;protein phosphatase 2A binding;protein phosphatase binding;protein …	cell part;cytoplasm;intracellular organelle part;intracellular part;nuclear part;nucleoplasm;organelle part		Endosulfine	AGGGCAG,MIR-18A;AUXILIARY_TRANSPORT_PROTEIN_ACTIVITY;BENPORATH_NANOG_TARGETS;BENPORATH_SOX2_TARGETS;BERNARD_PPAPDC1B_TARGETS_UP;BLALOCK_ALZHEIMERS_DISEASE_DN;BONOME_OVARIAN_CANCER_SURVIVAL_OPTIMAL_DEBULKING;BUYTAERT_PHOTODYNAMIC_THERAPY_STRESS_DN;CASORELLI_ACUTE_PROMYELOCYTIC_LEUKEMIA_DN;CCAGGGG,MIR-331;CHANNEL_REGULATOR_ACTIVITY;CHARAFE_BREAST_CANCER_LUMINAL_VS_MESENCHYMAL_UP;chr1q21;CREIGHTON_E…	Acetylation;Alternativesplicing;Cellcycle;Celldivision;Completeproteome;Cytoplasm;Mitosis;Phosphoprotein;Proteinphosphataseinhibitor;Referenceproteome		ATM kinase substrate motif;DNA dependent Protein kinase substrate motif;PKA kinase substrate motif;PKC kinase substrate motif	+	1	0	341.9	336.14	110.17
-4.11126	-1.49096	-1.05011	-1.51989	-1.15117	-4.22002	-2.97552	-0.907466	-2.09042	-4.09345	-0.286698	-3.51255	-2.30881	-4.00639	-5.53355	-4.82982	-5.00745	-1.38216	-2.68379	-0.979696	-4.43486	-3.64247	-2.5924	-1.14429	-3.79378	-2.5891	-1.77743	-1.94709	0.415343	-2.5891	-2.97552	0.386425	0.173826	S	___1	biological regulation;cell cycle;cell cycle phase;cell cycle process;cell division;cell surface receptor linked signaling pathway;cellular component organization;cellular component organization at cellular level;cellular component organization or biogenesis;cellular component organization or biogenesis at cellular level;cellular process;cellular response to stimulus;dopamine receptor signaling pa…	binding;channel inhibitor activity;channel regulator activity;enzyme binding;enzyme inhibitor activity;enzyme regulator activity;ion channel inhibitor activity;phosphatase binding;phosphatase inhibitor activity;phosphatase regulator activity;potassium channel inhibitor activity;potassium channel regulator activity;protein binding;protein phosphatase 2A binding;protein phosphatase binding;protein …	cell part;cytoplasm;intracellular organelle part;intracellular part;nuclear part;nucleoplasm;organelle part		Endosulfine	AAGCACA,MIR-218;ACAACCT,MIR-453;ACEVEDO_LIVER_CANCER_UP;ACEVEDO_LIVER_TUMOR_VS_NORMAL_ADJACENT_TISSUE_UP;ACTGAAA,MIR-30A-3P,MIR-30E-3P;AGGGCAG,MIR-18A;ALCOHOL_METABOLIC_PROCESS;AUXILIARY_TRANSPORT_PROTEIN_ACTIVITY;BENPORATH_MYC_MAX_TARGETS;BENPORATH_NANOG_TARGETS;BENPORATH_SOX2_TARGETS;BERNARD_PPAPDC1B_TARGETS_UP;BIDUS_METASTASIS_UP;BIOSYNTHETIC_PROCESS;BLALOCK_ALZHEIMERS_DISEASE_DN;BLUM_RESPONSE…	Acetylation;Alternativesplicing;Cellcycle;Celldivision;Completeproteome;Cytoplasm;Mitosis;Phosphoprotein;Proteinphosphataseinhibitor;Referenceproteome		b-Adrenergic Receptor kinase substrate motif;Casein kinase II substrate motif;PKA kinase substrate motif	+	1	4.34344e-13	143.56	138.06	124.43
-0.588223	-0.463197	-0.840216	-0.449183	-1.67734	-0.635323	-0.713853	-1.42264	-0.697988	-0.934024	-0.496911	-0.640402	-0.412937	-0.441222	-0.443596	-0.641277	-0.358336	-0.0867433	-0.448005	-0.283376	-0.258996	-0.738892	0.189485	-1.26137	0	-1.36834	-1.78359	-0.609249	0.661899	-0.448005	-0.635323	0.187318	0.354454	S	___1	biological regulation;cell cycle phase;cell cycle process;cellular component organization;cellular component organization at cellular level;cellular component organization or biogenesis;cellular component organization or biogenesis at cellular level;cellular macromolecule metabolic process;cellular metabolic process;cellular nitrogen compound metabolic process;cellular process;cellular response t…	binding;cation binding;DNA binding;double-stranded DNA binding;ion binding;metal ion binding;nucleic acid binding;structure-specific DNA binding;transition metal ion binding;zinc ion binding	cell part;chromosome;condensed chromosome;cytoplasmic part;female pronucleus;Golgi apparatus;intracellular membrane-bounded organelle;intracellular non-membrane-bounded organelle;intracellular organelle;intracellular organelle part;intracellular part;membrane;membrane-bounded organelle;mitochondrion;non-membrane-bounded organelle;nuclear matrix;nuclear part;nucleoplasm;nucleus;organelle;organelle…		AKAP95	ACAWNRNSRCGG_UNKNOWN;BIOCARTA_AKAP95_PATHWAY;BYSTRYKH_HEMATOPOIESIS_STEM_CELL_AND_BRAIN_QTL_TRANS;CELL_CYCLE_GO_0007049;CELL_CYCLE_PHASE;CELL_CYCLE_PROCESS;chr19p13;DOUGLAS_BMI1_TARGETS_UP;GATTGGY_V$NFY_Q6_01;GCCATNTTG_V$YY1_Q6;GGGCGGR_V$SP1_Q6;GOLDRATH_HOMEOSTATIC_PROLIFERATION;GRAESSMANN_APOPTOSIS_BY_DOXORUBICIN_DN;GRAESSMANN_RESPONSE_TO_MC_AND_DOXORUBICIN_DN;GROSS_HYPOXIA_VIA_ELK3_AND_HIF1A_DN…	Completeproteome;DNA-binding;Metal-binding;Nucleus;Phosphoprotein;Polymorphism;Referenceproteome;Repeat;Zinc;Zinc-finger		Casein kinase I substrate motif;Casein kinase II substrate motif	+	1	7.62981e-139	271.42	265.63	150.64
-2.78868	-0.757904	2.35964	-0.904426	-2.16551	-2.67341	-1.6801	-0.333807	-1.83244	-3.21019	-0.386578	-2.26786	-1.12172	0.814242	-2.78595	-2.47267	-3.01136	NaN	-2.32992	-0.224866	-2.54223	-1.58839	-3.10025	-0.68061	2.152	2.00819	-1.69176	-1.44071	0.436166	-1.51455	-1.83244	0.317893	0.228319	S	___1	biological regulation;cell migration;cell motility;cell proliferation;cellular component movement;cellular component organization;cellular component organization or biogenesis;cellular process;locomotion;macromolecule metabolic process;metabolic process;neuromuscular junction development;positive regulation of biological process;positive regulation of catabolic process;positive regulation of cell…	binding;catalytic activity;cation binding;endopeptidase activity;epidermal growth factor binding;growth factor binding;hormone binding;hydrolase activity;ion binding;metal ion binding;metalloendopeptidase activity;metallopeptidase activity;peptidase activity;peptidase activity, acting on L-amino acid peptides;protein binding	cell part;cell surface;cytoplasmic part;cytosol;intracellular part		Peptidase_M16;Peptidase_M16_C	ACEVEDO_LIVER_TUMOR_VS_NORMAL_ADJACENT_TISSUE_UP;ACTGCAG,MIR-17-3P;ANATOMICAL_STRUCTURE_DEVELOPMENT;BILD_CTNNB1_ONCOGENIC_SIGNATURE;CELL_DEVELOPMENT;CELL_MIGRATION;CELL_PROLIFERATION_GO_0008283;CELL_SURFACE;CHAUHAN_RESPONSE_TO_METHOXYESTRADIOL_DN;chr1p32;CYTOPLASM;CYTOPLASMIC_PART;CYTOSOL;EXTRACELLULAR_STRUCTURE_ORGANIZATION_AND_BIOGENESIS;GATTGGY_V$NFY_Q6_01;GGGCGGR_V$SP1_Q6;GROWTH_FACTOR_BINDIN…	Alternativesplicing;Completeproteome;Hydrolase;Metal-binding;Metalloprotease;Phosphoprotein;Polymorphism;Protease;Referenceproteome;Signal;Zinc		14-3-3 domain binding motif;Aurora-A kinase substrate motif;Calmodulin-dependent protein kinase II substrate motif;Casein kinase II substrate motif;G protein-coupled receptor kinase 1 substrate motif;PAK2 kinase substrate motif;Phosphorylase kinase substrate motif;PKA kinase substrate motif;PKC epsilon kinase substrate motif;PKC kinase substrate motif	+	0.998843	3.28072e-49	187.85	172.46	160.67
-0.0994023	0.0132275	-0.32483	-0.130902	-0.370199	0.0289824	0.0230167	-0.341994	-0.485768	0.0831113	-0.420482	-0.614476	-0.00611952	0.305929	-0.426199	-0.346625	NaN	NaN	-0.264154	-0.179119	0.0883734	-0.102823	-0.150537	-0.357115	NaN	-0.28172	-0.325809	-0.331092	0.832517	-0.264154	-0.227866	-0.0362878	0.389765	S	___1	cellular macromolecule metabolic process;cellular metabolic process;cellular nitrogen compound metabolic process;cellular process;macromolecule metabolic process;metabolic process;mRNA metabolic process;mRNA processing;nitrogen compound metabolic process;nuclear mRNA splicing, via spliceosome;nucleic acid metabolic process;nucleobase-containing compound metabolic process;primary metabolic process…	adenyl nucleotide binding;adenyl ribonucleotide binding;ATP binding;ATPase activity;ATPase activity, coupled;ATP-dependent helicase activity;ATP-dependent RNA helicase activity;binding;catalytic activity;helicase activity;hydrolase activity;hydrolase activity, acting on acid anhydrides;hydrolase activity, acting on acid anhydrides, in phosphorus-containing anhydrides;nucleoside-triphosphatase act…	cell part;cytoplasm;intracellular membrane-bounded organelle;intracellular organelle;intracellular organelle part;intracellular part;macromolecular complex;membrane-bounded organelle;nuclear part;nucleoplasm;nucleus;organelle;organelle part;ribonucleoprotein complex;spliceosomal complex	Spliceosome	DEAD;HA2;Helicase_C;OB_NTP_bind	ACEVEDO_LIVER_CANCER_UP;ACEVEDO_LIVER_TUMOR_VS_NORMAL_ADJACENT_TISSUE_UP;BANDRES_RESPONSE_TO_CARMUSTIN_MGMT_24HR_DN;BANDRES_RESPONSE_TO_CARMUSTIN_MGMT_48HR_DN;BIOPOLYMER_METABOLIC_PROCESS;chr6p21;GINESTIER_BREAST_CANCER_20Q13_AMPLIFICATION_DN;GSE11864_UNTREATED_VS_CSF1_IFNG_IN_MAC_DN;GSE12845_IGD_POS_VS_NEG_BLOOD_BCELL_UP;GSE13229_IMM_VS_INTMATURE_NKCELL_DN;GSE13306_RA_VS_UNTREATED_TREG_DN;GSE140…	ATP-binding;Completeproteome;Helicase;Hydrolase;mRNAprocessing;mRNAsplicing;Nucleotide-binding;Nucleus;Phosphoprotein;Polymorphism;Referenceproteome	CF IIAm complex (Cleavage factor IIAm complex);Spliceosome	b-Adrenergic Receptor kinase substrate motif;BARD1 BRCT domain binding motif;Casein kinase II substrate motif;G protein-coupled receptor kinase 1 substrate motif;PKA kinase substrate motif;PKC kinase substrate motif	+	1	1.01175e-35	185.09	165.51	157.85
1.03111	3.11808	0.477897	0.531695	0.630643	0.722887	1.90952	0.501858	2.1013	0.715709	0.938863	2.14427	2.37087	0.978313	1.74579	1.80865	NaN	NaN	1.81743	0.980502	1.34074	1.70908	0.753454	1.4813	0.771747	2.07124	1.72378	0.400278	0.844729	1.41102	1.00471	0.406312	0.159705	S	___1	biological regulation;catabolic process;cellular catabolic process;cellular macromolecule catabolic process;cellular macromolecule metabolic process;cellular metabolic process;cellular process;cellular protein catabolic process;cellular protein metabolic process;defense response;defense response to virus;immune effector process;immune system process;macromolecule catabolic process;macromolecule m…	binding;identical protein binding;lamin binding;protein binding;protein dimerization activity;protein heterodimerization activity;protein homodimerization activity	cell part;cytoplasmic part;endoplasmic reticulum;envelope;integral to membrane;intracellular membrane-bounded organelle;intracellular organelle;intracellular organelle part;intracellular part;intrinsic to membrane;membrane;membrane part;membrane-bounded organelle;mitochondrial membrane;mitochondrial outer membrane;mitochondrial part;mitochondrion;nuclear envelope;nuclear part;organelle;organelle …		BNIP3	AATGTGA,MIR-23A,MIR-23B;AGGAAGC,MIR-516-3P;ALCALA_APOPTOSIS;ANTI_APOPTOSIS;APOPTOSIS_GO;BILBAN_B_CLL_LPL_UP;BLALOCK_ALZHEIMERS_DISEASE_DN;BONOME_OVARIAN_CANCER_SURVIVAL_SUBOPTIMAL_DEBULKING;BRACHAT_RESPONSE_TO_CAMPTOTHECIN_DN;BRACHAT_RESPONSE_TO_METHOTREXATE_DN;BROWNE_HCMV_INFECTION_24HR_DN;CACCAGC,MIR-138;CCTGTGA,MIR-513;CELL_DEVELOPMENT;CHEOK_RESPONSE_TO_HD_MTX_DN;chr8p21;CTTTGA_V$LEF1_Q2;CTTTG…	Alternativesplicing;Apoptosis;Completeproteome;Endoplasmicreticulum;Host-virusinteraction;Membrane;Mitochondrion;Mitochondrionoutermembrane;Nucleus;Phosphoprotein;Referenceproteome;Transmembrane;Transmembranehelix		14-3-3 domain binding motif;Calmodulin-dependent protein kinase II substrate motif;Casein kinase II substrate motif;Phosphorylase kinase substrate motif;PKA kinase substrate motif;PKC kinase substrate motif	+	0.999975	0.000714423	118.41	58.335	105.94
0.234816	0.0668791	0.978183	1.23321	0.017978	1.37682	0.656079	-0.413676	0.48988	1.10893	-0.381747	0.264759	0.233645	0.530825	0.414814	1.01991	0.62023	1.22769	-0.119661	-0.0946349	0.342059	0.880351	-0.293478	-0.69712	NaN	0.184579	-0.183699	-0.393058	0.0864012	-0.107148	0.48988	-0.597028	0.0237584	S	___1	androgen receptor signaling pathway;biological regulation;biosynthetic process;cellular biosynthetic process;cellular macromolecule metabolic process;cellular metabolic process;cellular nitrogen compound metabolic process;cellular process;cellular response to stimulus;developmental process;gene expression;intracellular receptor mediated signaling pathway;macromolecule metabolic process;metabolic …	binding;hormone receptor binding;ligand-dependent nuclear receptor transcription coactivator activity;nuclear hormone receptor binding;protein binding;protein binding transcription factor activity;receptor activity;receptor binding;RNA polymerase II transcription cofactor activity;RNA polymerase II transcription factor binding transcription factor activity;thyroid hormone receptor binding;transcr…	cell part;intracellular membrane-bounded organelle;intracellular organelle;intracellular organelle part;intracellular part;macromolecular complex;mediator complex;membrane;membrane-bounded organelle;nuclear part;nucleoplasm;nucleoplasm part;nucleus;organelle;organelle part;protein complex		Med14	AAGCAAT,MIR-137;ACAWNRNSRCGG_UNKNOWN;ACTGTGA,MIR-27A,MIR-27B;ACTTTAT,MIR-142-5P;AMUNDSON_RESPONSE_TO_ARSENITE;ANDROGEN_RECEPTOR_SIGNALING_PATHWAY;ATACTGT,MIR-144;BENPORATH_ES_1;BIDUS_METASTASIS_UP;BIOPOLYMER_METABOLIC_PROCESS;BLUM_RESPONSE_TO_SALIRASIB_DN;CATTTCA,MIR-203;CELLULAR_COMPONENT_ASSEMBLY;chrxp11;CTTGTAT,MIR-381;DNA_DIRECTED_RNA_POLYMERASEII_HOLOENZYME;GAZDA_DIAMOND_BLACKFAN_ANEMIA_ERYT…	Activator;Completeproteome;Directproteinsequencing;Nucleus;Phosphoprotein;Polymorphism;Referenceproteome;Repeat;Transcription;Transcriptionregulation	ARC complex;ARC92-Mediator complex;ARC-L complex;BRD4 complex;CRSP complex;CRSP-Mediator 2 complex;DRIP complex;Mediator complex;Mediator complex 1;Mediator complex 2;NAT complex;PC2 complex;SMCC complex;TFTC-type histone acetyl transferase complex;TRAP complex	14-3-3 domain binding motif;Calmodulin-dependent protein kinase II substrate motif;Pim1 kinase substrate sequence;PKA kinase substrate motif;PKA, PKG kinase substrate motif;PKC epsilon kinase substrate motif;PKC kinase substrate motif;PKG kinase substrate motif	+	1	2.43979e-38	207.05	184.66	92.178
NaN	1.30317	-0.364863	-0.129003	NaN	NaN	NaN	NaN	-0.192178	-0.0574735	-0.628854	NaN	0.042649	0.0906317	1.15932	NaN	NaN	NaN	0.557587	-0.479926	0.612339	0.764238	-0.298808	NaN	NaN	NaN	NaN	NaN	0.784473	0.557587	-0.0574735	0.615061	0.0560412	S	___1	androgen receptor signaling pathway;biological regulation;biosynthetic process;cellular biosynthetic process;cellular macromolecule metabolic process;cellular metabolic process;cellular nitrogen compound metabolic process;cellular process;cellular response to stimulus;developmental process;gene expression;intracellular receptor mediated signaling pathway;macromolecule metabolic process;metabolic …	binding;hormone receptor binding;ligand-dependent nuclear receptor transcription coactivator activity;nuclear hormone receptor binding;protein binding;protein binding transcription factor activity;receptor activity;receptor binding;RNA polymerase II transcription cofactor activity;RNA polymerase II transcription factor binding transcription factor activity;thyroid hormone receptor binding;transcr…	cell part;intracellular membrane-bounded organelle;intracellular organelle;intracellular organelle part;intracellular part;macromolecular complex;mediator complex;membrane;membrane-bounded organelle;nuclear part;nucleoplasm;nucleoplasm part;nucleus;organelle;organelle part;protein complex		Med14	AAGCAAT,MIR-137;ACAWNRNSRCGG_UNKNOWN;ACTGTGA,MIR-27A,MIR-27B;ACTTTAT,MIR-142-5P;AMUNDSON_RESPONSE_TO_ARSENITE;ANDROGEN_RECEPTOR_SIGNALING_PATHWAY;ATACTGT,MIR-144;BENPORATH_ES_1;BIDUS_METASTASIS_UP;BIOPOLYMER_METABOLIC_PROCESS;BLUM_RESPONSE_TO_SALIRASIB_DN;CATTTCA,MIR-203;CELLULAR_COMPONENT_ASSEMBLY;chrxp11;CTTGTAT,MIR-381;DNA_DIRECTED_RNA_POLYMERASEII_HOLOENZYME;GAZDA_DIAMOND_BLACKFAN_ANEMIA_ERYT…	Activator;Completeproteome;Directproteinsequencing;Nucleus;Phosphoprotein;Polymorphism;Referenceproteome;Repeat;Transcription;Transcriptionregulation	ARC complex;ARC92-Mediator complex;ARC-L complex;BRD4 complex;CRSP complex;CRSP-Mediator 2 complex;DRIP complex;Mediator complex;Mediator complex 1;Mediator complex 2;NAT complex;PC2 complex;SMCC complex;TFTC-type histone acetyl transferase complex;TRAP complex	ERK1,2 kinase substrate motif;Growth associated histone HI kinase substrate motif;GSK-3, ERK1, ERK2, CDK5 substrate motif;PKA kinase substrate motif;PKC kinase substrate motif;WW domain binding motif	+	0.949628	5.62856e-56	169.22	164.32	103.14
NaN	-0.789002	-1.07978	-1.22966	-1.17763	-0.640517	-0.842954	NaN	-1.44372	-0.684207	-1.72109	NaN	-1.56021	-0.69136	-1.23281	-1.67463	NaN	NaN	NaN	-1.72082	-0.460088	-0.429246	-1.27163	-2.27146	NaN	-1.32832	-0.832932	-0.3263	0.838856	-1.05228	-1.17763	0.125346	0.421833	S	___1	ATP-dependent chromatin remodeling;biological regulation;biosynthetic process;cellular biosynthetic process;cellular component assembly;cellular component assembly at cellular level;cellular component organization;cellular component organization at cellular level;cellular component organization or biogenesis;cellular component organization or biogenesis at cellular level;cellular macromolecular c…	adenyl nucleotide binding;adenyl ribonucleotide binding;ATP binding;ATPase activity;binding;catalytic activity;chromatin binding;DNA binding;helicase activity;hydrolase activity;hydrolase activity, acting on acid anhydrides;hydrolase activity, acting on acid anhydrides, in phosphorus-containing anhydrides;nucleic acid binding;nucleoside-triphosphatase activity;nucleotide binding;purine nucleotide…	cell part;chromatin remodeling complex;chromatin silencing complex;chromosome;condensed chromosome;intracellular membrane-bounded organelle;intracellular non-membrane-bounded organelle;intracellular organelle;intracellular organelle part;intracellular part;ISWI complex;macromolecular complex;membrane-bounded organelle;non-membrane-bounded organelle;nuclear part;nucleolus;nucleoplasm;nucleus;NURF …		DBINO;HAND;Helicase_C;SLIDE;SNF2_N	ADENYL_NUCLEOTIDE_BINDING;ADENYL_RIBONUCLEOTIDE_BINDING;ATP_BINDING;ATPASE_ACTIVITY;BARIS_THYROID_CANCER_DN;BIOPOLYMER_METABOLIC_PROCESS;CAGCTG_V$AP4_Q5;CATTGTYY_V$SOX9_B1;CELLULAR_COMPONENT_ASSEMBLY;CGTSACG_V$PAX3_B;chr4q31;CHROMATIN_ASSEMBLY;CHROMATIN_ASSEMBLY_OR_DISASSEMBLY;CHROMATIN_REMODELING_COMPLEX;CHROMOSOME;CHROMOSOME_ORGANIZATION_AND_BIOGENESIS;CONDENSED_CHROMOSOME;DACOSTA_UV_RESPONSE_V…	Acetylation;ATP-binding;Chromatinregulator;Completeproteome;Helicase;Hydrolase;Nucleotide-binding;Nucleus;Phosphoprotein;Referenceproteome;Repeat	ALL-1 supercomplex;ATP-utilizing chromatin assembly and remodeling factor (hACF) complex;CEN complex;DNMT3B complex;HuCHRAC complex;Nucleolar remodeling complex (NoRC complex);Polycomb repressive complex 1 (PRC1, hPRC-H);Remodeling and spacing factor (RSF) complex;SNF2h-cohesin-NuRD complex;SNF2h-HDAC12 complex;WCRF complex;WICH complex	Cdc2 kinase substrate motif;CDK kinase substrate motif;CDK1,2,4,6 kinase substrate motif;ERK1,2 kinase substrate motif;Growth associated histone HI kinase substrate motif;GSK-3, ERK1, ERK2, CDK5 substrate motif;PKA kinase substrate motif;WW domain binding motif	+	0.994954	1.96382e-66	181.92	171.34	119.62
-1.63396	NaN	NaN	-0.608865	NaN	NaN	-0.74777	NaN	-0.856105	NaN	0.425464	NaN	-1.27579	NaN	NaN	NaN	NaN	-0.488311	NaN	-0.984307	NaN	-1.39435	NaN	-0.411272	NaN	NaN	NaN	-0.92173	0.869861	-0.92173	-0.801937	-0.119792	0.296896	S	___1	activation of JUN kinase activity;activation of MAPK activity;biological regulation;cell differentiation;cellular component assembly;cellular component organization;cellular component organization or biogenesis;cellular developmental process;cellular macromolecule metabolic process;cellular metabolic process;cellular process;cellular protein metabolic process;developmental process;endosome transp…	binding;binding, bridging;cytoskeletal protein binding;enzyme binding;JUN kinase binding;kinase binding;kinesin binding;MAP-kinase scaffold activity;protein binding;protein complex scaffold;protein kinase binding;receptor signaling complex scaffold activity;signaling adaptor activity;structural molecule activity	acrosomal vesicle;cell part;cytoplasm;cytoplasmic membrane-bounded vesicle;cytoplasmic part;cytoplasmic vesicle;cytosol;extracellular membrane-bounded organelle;extracellular organelle;extracellular region part;extracellular vesicular exosome;integral to membrane;intracellular membrane-bounded organelle;intracellular organelle;intracellular part;intrinsic to membrane;membrane part;membrane-bounde…		Jnk-SapK_ap_N	AAANWWTGC_UNKNOWN;AACTTT_UNKNOWN;AAGCACA,MIR-218;ACAWYAAAG_UNKNOWN;AGUIRRE_PANCREATIC_CANCER_COPY_NUMBER_UP;BENPORATH_NANOG_TARGETS;BENPORATH_NOS_TARGETS;BENPORATH_OCT4_TARGETS;BENPORATH_SOX2_TARGETS;BLALOCK_ALZHEIMERS_DISEASE_UP;BROWNE_HCMV_INFECTION_14HR_DN;BROWNE_HCMV_INFECTION_1HR_DN;BUYTAERT_PHOTODYNAMIC_THERAPY_STRESS_UP;CAGGTG_V$E12_Q6;CAGTGTT,MIR-141,MIR-200A;CATRRAGC_UNKNOWN;CATTGTYY_V$S…	3D-structure;Acetylation;Alternativesplicing;Coiledcoil;Completeproteome;Cytoplasm;Cytoplasmicvesicle;Phosphoprotein;Polymorphism;Referenceproteome	CHUK-NFKB2-REL-IKBKG-SPAG9-NFKB1-NFKBIE-COPB2-TNIP1-NFKBIA-RELA-TNIP2 complex	MDC1 BRCT domain binding motif;Plk1 PBD domain binding motif	+	0.999614	2.70664e-93	229.65	206.58	229.65
0.477967	NaN	0.408185	NaN	0.12649	NaN	NaN	0.355552	1.72774	NaN	-0.0675107	NaN	1.01727	1.53451	1.12255	NaN	0.254984	-0.924013	1.12987	0.525099	0.767599	0.236558	0.330386	0.21093	NaN	0.678031	NaN	-0.715237	0.151079	0.330386	0.443076	-0.11269	0.304397	S	___1	cellular macromolecule metabolic process;cellular metabolic process;cellular nitrogen compound metabolic process;cellular process;macromolecule metabolic process;metabolic process;nitrogen compound metabolic process;nucleic acid metabolic process;nucleobase-containing compound metabolic process;primary metabolic process;RNA metabolic process;RNA processing	binding;cation binding;ion binding;metal ion binding	cell part;extracellular region part;extracellular space;intracellular		zf-C3H1	AAAGGGA,MIR-204,MIR-211;AAGCAAT,MIR-137;ACACTGG,MIR-199A,MIR-199B;AGTCAGC,MIR-345;ATAACCT,MIR-154;ATGTACA,MIR-493;CATTTCA,MIR-203;chr12q21;CROMER_METASTASIS_UP;DAZARD_RESPONSE_TO_UV_NHEK_DN;DEBIASI_APOPTOSIS_BY_REOVIRUS_INFECTION_DN;FLECHNER_PBL_KIDNEY_TRANSPLANT_REJECTED_VS_OK_UP;GACTGTT,MIR-212,MIR-132;GAGACTG,MIR-452;GGCAGAC,MIR-346;GSE10094_LCMV_VS_LISTERIA_IND_EFF_CD4_TCELL_UP;GSE11924_TH1_V…	Acetylation;Alternativesplicing;Coiledcoil;Completeproteome;Metal-binding;Phosphoprotein;Polymorphism;Referenceproteome;Repeat;TPRrepeat;Zinc;Zinc-finger		14-3-3 domain binding motif;AMP-activated protein kinase substrate motif;Calmodulin-dependent protein kinase I substrate motif;Calmodulin-dependent protein kinase II substrate motif;Calmodulin-dependent protein kinase IV substrate motif;Casein kinase II substrate motif;Chk1 kinase substrate motif;PAK2 kinase substrate motif;PKA kinase substrate motif;PKC epsilon kinase substrate motif;PKC kinase …	+	0.947669	4.87165e-19	179.94	179.94	147.83
-0.241239	0.857196	-0.757814	NaN	0.0675843	NaN	NaN	-1.12818	NaN	NaN	-0.309065	NaN	0.555814	0.134195	-0.433953	NaN	NaN	NaN	NaN	-0.446004	0.303416	NaN	0.113147	-0.396275	NaN	NaN	0.00821268	-0.643048	0.886637	-0.194031	-0.241239	0.0472079	0.489414	S	___1	cellular macromolecule metabolic process;cellular metabolic process;cellular nitrogen compound metabolic process;cellular process;macromolecule metabolic process;metabolic process;nitrogen compound metabolic process;nucleic acid metabolic process;nucleobase-containing compound metabolic process;primary metabolic process;RNA metabolic process;RNA processing	binding;cation binding;ion binding;metal ion binding	cell part;extracellular region part;extracellular space;intracellular		zf-C3H1	AAAGGGA,MIR-204,MIR-211;AAGCAAT,MIR-137;ACACTGG,MIR-199A,MIR-199B;AGTCAGC,MIR-345;ATAACCT,MIR-154;ATGTACA,MIR-493;CATTTCA,MIR-203;chr12q21;CROMER_METASTASIS_UP;DAZARD_RESPONSE_TO_UV_NHEK_DN;DEBIASI_APOPTOSIS_BY_REOVIRUS_INFECTION_DN;FLECHNER_PBL_KIDNEY_TRANSPLANT_REJECTED_VS_OK_UP;GACTGTT,MIR-212,MIR-132;GAGACTG,MIR-452;GGCAGAC,MIR-346;GSE10094_LCMV_VS_LISTERIA_IND_EFF_CD4_TCELL_UP;GSE11924_TH1_V…	Acetylation;Alternativesplicing;Coiledcoil;Completeproteome;Metal-binding;Phosphoprotein;Polymorphism;Referenceproteome;Repeat;TPRrepeat;Zinc;Zinc-finger		Casein kinase II substrate motif;Cdc2 kinase substrate motif;CDK kinase substrate motif;CDK1,2,4,6 kinase substrate motif;ERK1,2 kinase substrate motif;Growth associated histone HI kinase substrate motif;GSK-3, ERK1, ERK2, CDK5 substrate motif;MAPKAPK2 kinase substrate motif;WW domain binding motif	+	0.998262	0.00107995	90.913	30.811	90.913
-0.662867	NaN	NaN	0.39388	0.149496	0.324282	NaN	2.00705	-1.04329	NaN	0.903623	NaN	-0.354144	NaN	NaN	0.695664	NaN	1.47101	-1.16922	1.46443	0.32414	-0.212782	NaN	2.08951	NaN	-0.167619	NaN	NaN	0.617737	0.32414	0.324282	-0.000142485	0.432412	S	___1		adenyl nucleotide binding;adenyl ribonucleotide binding;ATP binding;binding;catalytic activity;cation binding;ion binding;kinase activity;magnesium ion binding;metal ion binding;nucleotide binding;phosphotransferase activity, alcohol group as acceptor;protein kinase activity;protein serine/threonine kinase activity;purine nucleotide binding;purine ribonucleoside triphosphate binding;purine ribonu…			DUF1908;PDZ;Pkinase	BONOME_OVARIAN_CANCER_SURVIVAL_SUBOPTIMAL_DEBULKING;chr19p13;ESC_V6.5_UP_EARLY.V1_UP;GSE11924_TFH_VS_TH17_CD4_TCELL_UP;GSE13493_DP_VS_CD4INTCD8POS_THYMOCYTE_UP;GSE13493_DP_VS_CD8POS_THYMOCYTE_UP;GSE1432_CTRL_VS_IFNG_6H_MICROGLIA_UP;GSE15659_TREG_VS_TCONV_UP;GSE17721_0.5H_VS_4H_CPG_BMDM_UP;GSE17721_0.5H_VS_8H_CPG_BMDM_UP;GSE17721_12H_VS_24H_LPS_BMDM_DN;GSE17721_LPS_VS_PAM3CSK4_16H_BMDM_DN;GSE17721…	3D-structure;ATP-binding;Completeproteome;Kinase;Magnesium;Nucleotide-binding;Phosphoprotein;Polymorphism;Referenceproteome;Serine/threonine-proteinkinase;Transferase		14-3-3 domain binding motif;Calmodulin-dependent protein kinase II substrate motif;Calmodulin-dependent protein kinase IV substrate motif;PAK2 kinase substrate motif;PKA kinase substrate motif;PKC epsilon kinase substrate motif;PKC kinase substrate motif	+	1	0.0185802	94.692	31.476	71.451
-1.60369	NaN	0.870253	NaN	NaN	NaN	NaN	0.191075	NaN	0.767953	0.281881	NaN	NaN	NaN	NaN	0.0741417	NaN	NaN	NaN	NaN	-2.27589	-1.10994	-0.256305	0.664891	NaN	NaN	NaN	-0.575899	0.221376	-0.575899	0.236478	-0.812377	0.00420431	S	___1	biological regulation;cellular component organization;cellular component organization or biogenesis;cellular process;cellular response to chemical stimulus;cellular response to endogenous stimulus;cellular response to hormone stimulus;cellular response to insulin stimulus;cellular response to organic substance;cellular response to peptide hormone stimulus;cellular response to stimulus;establishme…	enzyme activator activity;enzyme regulator activity;GTPase activator activity;GTPase regulator activity;nucleoside-triphosphatase regulator activity	cell part;cytoplasm;cytoplasmic part;cytoplasmic vesicle membrane;cytoplasmic vesicle part;extracellular membrane-bounded organelle;extracellular organelle;extracellular region part;extracellular vesicular exosome;intracellular organelle part;intracellular part;membrane;membrane-bounded organelle;membrane-bounded vesicle;organelle;organelle membrane;organelle part;vesicle;vesicle membrane		DUF3350;PID;RabGAP-TBC	ACEVEDO_METHYLATED_IN_LIVER_CANCER_DN;ATGTACA,MIR-493;CASORELLI_ACUTE_PROMYELOCYTIC_LEUKEMIA_DN;chr13q21;DELYS_THYROID_CANCER_DN;DEURIG_T_CELL_PROLYMPHOCYTIC_LEUKEMIA_DN;FORTSCHEGGER_PHF8_TARGETS_UP;FULCHER_INFLAMMATORY_RESPONSE_LECTIN_VS_LPS_UP;GSE10325_CD4_TCELL_VS_BCELL_UP;GSE10325_CD4_TCELL_VS_MYELOID_UP;GSE10325_LUPUS_CD4_TCELL_VS_LUPUS_BCELL_UP;GSE10325_LUPUS_CD4_TCELL_VS_LUPUS_MYELOID_UP;G…	3D-structure;Acetylation;Alternativesplicing;Completeproteome;Cytoplasm;Diabetesmellitus;GTPaseactivation;Phosphoprotein;Polymorphism;Referenceproteome;Repeat		14-3-3 domain binding motif;Akt kinase substrate motif;Calmodulin-dependent protein kinase II substrate motif;Casein kinase II substrate motif;MAPKAPK1 kinase substrate motif;p70 Ribosomal S6 kinase substrate motif;Phosphorylase kinase substrate motif;PKA kinase substrate motif;PKC kinase substrate motif	+	1	4.45104e-07	133.05	91.886	70.889
1.69879	NaN	2.55563	1.5871	2.32264	NaN	NaN	NaN	NaN	2.07224	1.25077	NaN	2.26149	NaN	NaN	NaN	NaN	NaN	3.2657	1.73915	NaN	NaN	1.74008	0.309924	NaN	NaN	NaN	0.666213	0.476718	1.73915	2.07224	-0.333089	0.118869	S	___1	biological regulation;biosynthetic process;cell cycle arrest;cell cycle process;cell surface receptor linked signaling pathway;cellular biosynthetic process;cellular macromolecule biosynthetic process;cellular macromolecule metabolic process;cellular metabolic process;cellular nitrogen compound metabolic process;cellular process;cellular response to stimulus;macromolecule biosynthetic process;mac…	binding;DNA binding;nucleic acid binding;RNA binding	cell part;intracellular organelle part;intracellular part;nuclear part;nucleoplasm;organelle part		AXH;HMG_box	AACTTT_UNKNOWN;ACCATTT,MIR-522;ACEVEDO_LIVER_CANCER_UP;ACTAYRNNNCCCR_UNKNOWN;AGCATTA,MIR-155;BENPORATH_NANOG_TARGETS;BENPORATH_SOX2_TARGETS;BHAT_ESR1_TARGETS_NOT_VIA_AKT1_DN;BHAT_ESR1_TARGETS_VIA_AKT1_DN;BLALOCK_ALZHEIMERS_DISEASE_UP;BUYTAERT_PHOTODYNAMIC_THERAPY_STRESS_UP;CACGTG_V$MYC_Q2;chr7q22;CSR_EARLY_UP.V1_DN;CTTGTAT,MIR-381;CTTTAAR_UNKNOWN;CTTTGA_V$LEF1_Q2;CTTTGCA,MIR-527;DANG_BOUND_BY_MYC…	3D-structure;Alternativesplicing;Completeproteome;DNA-binding;Nucleus;Referenceproteome;Repressor;Transcription;Transcriptionregulation;Wntsignalingpathway		14-3-3 domain binding motif;Akt kinase substrate motif;Aurora-A kinase substrate motif;Calmodulin-dependent protein kinase II substrate motif;Casein kinase II substrate motif;DMPK1 kinase substrate motif;MAPKAPK1 kinase substrate motif;p70 Ribosomal S6 kinase substrate motif;PAK2 kinase substrate motif;Phosphorylase kinase substrate motif;PKA kinase substrate motif;PKC epsilon kinase substrate mo…	+	0.968642	2.1975e-05	112.14	100.77	57.806
2.30195	NaN	NaN	2.43786	3.0598	2.04436	2.38572	NaN	NaN	NaN	2.4185	2.09034	NaN	NaN	3.99677	NaN	3.06297	NaN	NaN	1.63681	2.64607	3.70816	3.08278	1.95113	NaN	NaN	NaN	3.14388	0.897314	2.86443	2.4185	0.445924	0.133879	S	___1	biological regulation;biosynthetic process;cell cycle arrest;cell cycle process;cell surface receptor linked signaling pathway;cellular biosynthetic process;cellular macromolecule biosynthetic process;cellular macromolecule metabolic process;cellular metabolic process;cellular nitrogen compound metabolic process;cellular process;cellular response to stimulus;macromolecule biosynthetic process;mac…	binding;DNA binding;nucleic acid binding;RNA binding	cell part;intracellular organelle part;intracellular part;nuclear part;nucleoplasm;organelle part		AXH;HMG_box	AACTTT_UNKNOWN;ACCATTT,MIR-522;ACEVEDO_LIVER_CANCER_UP;ACTAYRNNNCCCR_UNKNOWN;AGCATTA,MIR-155;BENPORATH_NANOG_TARGETS;BENPORATH_SOX2_TARGETS;BHAT_ESR1_TARGETS_NOT_VIA_AKT1_DN;BHAT_ESR1_TARGETS_VIA_AKT1_DN;BLALOCK_ALZHEIMERS_DISEASE_UP;BUYTAERT_PHOTODYNAMIC_THERAPY_STRESS_UP;CACGTG_V$MYC_Q2;chr7q22;CSR_EARLY_UP.V1_DN;CTTGTAT,MIR-381;CTTTAAR_UNKNOWN;CTTTGA_V$LEF1_Q2;CTTTGCA,MIR-527;DANG_BOUND_BY_MYC…	3D-structure;Alternativesplicing;Completeproteome;DNA-binding;Nucleus;Referenceproteome;Repressor;Transcription;Transcriptionregulation;Wntsignalingpathway		ERK1,2 kinase substrate motif;GSK-3, ERK1, ERK2, CDK5 substrate motif;MDC1 BRCT domain binding motif;PKA kinase substrate motif;PKC kinase substrate motif;Plk1 PBD domain binding motif;WW domain binding motif		0.831491	3.65054e-13	145.61	136.38	83.692
1.85559	NaN	NaN	1.01016	2.17208	NaN	NaN	0.826493	1.64379	NaN	-0.320644	NaN	1.48428	1.89136	2.01891	1.615	2.91073	1.55888	NaN	1.47815	2.13669	NaN	NaN	NaN	NaN	2.28847	NaN	0.785632	0.802295	1.55888	1.64379	-0.0849147	0.334506	S	___1	cellular component organization;cellular component organization or biogenesis;cellular membrane organization;cellular process;defense response;endocytosis;establishment of localization;immune response;immune system process;inflammatory response;membrane invagination;membrane organization;response to stimulus;response to stress;response to wounding;transport;vesicle-mediated transport	binding;carbohydrate binding;receptor activity	cell part;extracellular membrane-bounded organelle;extracellular organelle;extracellular region part;extracellular vesicular exosome;integral to membrane;integral to plasma membrane;intrinsic to membrane;intrinsic to plasma membrane;membrane part;membrane-bounded organelle;membrane-bounded vesicle;organelle;plasma membrane part;vesicle		fn2;Lectin_C	BERENJENO_TRANSFORMED_BY_RHOA_REVERSIBLY_DN;BERENJENO_TRANSFORMED_BY_RHOA_UP;CASORELLI_ACUTE_PROMYELOCYTIC_LEUKEMIA_UP;chr2q24;CREIGHTON_ENDOCRINE_THERAPY_RESISTANCE_3;DEFENSE_RESPONSE;FLECHNER_BIOPSY_KIDNEY_TRANSPLANT_OK_VS_DONOR_UP;GATTGGY_V$NFY_Q6_01;GOTZMANN_EPITHELIAL_TO_MESENCHYMAL_TRANSITION_UP;GRAESSMANN_APOPTOSIS_BY_SERUM_DEPRIVATION_UP;GRAESSMANN_RESPONSE_TO_MC_AND_SERUM_DEPRIVATION_UP;…	Alternativesplicing;Completeproteome;Directproteinsequencing;Disulfidebond;Endocytosis;Glycoprotein;Lectin;Membrane;Phosphoprotein;Polymorphism;Receptor;Referenceproteome;Repeat;Signal;Transmembrane;Transmembranehelix				0.8153	8.98124e-12	141.13	141.13	134.99
1.88914	NaN	NaN	1.02893	2.17208	NaN	NaN	0.826493	1.72562	NaN	-0.320644	NaN	1.80377	1.86931	2.01891	1.78903	NaN	1.55888	NaN	NaN	2.07965	1.46296	NaN	0.844289	NaN	2.28847	NaN	0.67494	0.989913	1.51092	1.7964	-0.285484	0.150056	S	___1	cellular component organization;cellular component organization or biogenesis;cellular membrane organization;cellular process;defense response;endocytosis;establishment of localization;immune response;immune system process;inflammatory response;membrane invagination;membrane organization;response to stimulus;response to stress;response to wounding;transport;vesicle-mediated transport	binding;carbohydrate binding;receptor activity	cell part;extracellular membrane-bounded organelle;extracellular organelle;extracellular region part;extracellular vesicular exosome;integral to membrane;integral to plasma membrane;intrinsic to membrane;intrinsic to plasma membrane;membrane part;membrane-bounded organelle;membrane-bounded vesicle;organelle;plasma membrane part;vesicle		fn2;Lectin_C	BERENJENO_TRANSFORMED_BY_RHOA_REVERSIBLY_DN;BERENJENO_TRANSFORMED_BY_RHOA_UP;CASORELLI_ACUTE_PROMYELOCYTIC_LEUKEMIA_UP;chr2q24;CREIGHTON_ENDOCRINE_THERAPY_RESISTANCE_3;DEFENSE_RESPONSE;FLECHNER_BIOPSY_KIDNEY_TRANSPLANT_OK_VS_DONOR_UP;GATTGGY_V$NFY_Q6_01;GOTZMANN_EPITHELIAL_TO_MESENCHYMAL_TRANSITION_UP;GRAESSMANN_APOPTOSIS_BY_SERUM_DEPRIVATION_UP;GRAESSMANN_RESPONSE_TO_MC_AND_SERUM_DEPRIVATION_UP;…	Alternativesplicing;Completeproteome;Directproteinsequencing;Disulfidebond;Endocytosis;Glycoprotein;Lectin;Membrane;Phosphoprotein;Polymorphism;Receptor;Referenceproteome;Repeat;Signal;Transmembrane;Transmembranehelix		Casein kinase II substrate motif;G protein-coupled receptor kinase 1 substrate motif;MDC1 BRCT domain binding motif;PKA kinase substrate motif;PKC kinase substrate motif;Plk1 PBD domain binding motif		0.949226	1.1309e-08	130.1	130.1	119.74
3.94688	-0.741151	2.59553	2.3484	2.63976	2.75705	NaN	NaN	2.37763	1.97418	2.33828	NaN	NaN	4.15795	6.15307	3.5542	NaN	4.0394	NaN	1.99614	3.44014	NaN	NaN	2.63381	NaN	4.12939	NaN	1.63849	0.831273	3.03698	2.61765	0.419333	0.150879	S	___1	axon guidance;biological adhesion;biological regulation;cell adhesion;cellular process;cellular response to stimulus;chemotaxis;locomotion;regulation of biological process;regulation of cellular process;response to chemical stimulus;response to external stimulus;response to stimulus;signal transduction;taxis	binding;protein binding;receptor activity;receptor binding	cell part;integral to membrane;intracellular;intrinsic to membrane;membrane;membrane part;plasma membrane	Axon guidance	Plexin_cytopl;PSI;TIG	AACTTT_UNKNOWN;ALCALAY_AML_BY_NPM1_LOCALIZATION_DN;BASSO_CD40_SIGNALING_UP;BASSO_HAIRY_CELL_LEUKEMIA_DN;BEGUM_TARGETS_OF_PAX3_FOXO1_FUSION_UP;BENPORATH_EED_TARGETS;BENPORATH_ES_WITH_H3K27ME3;BROWNE_HCMV_INFECTION_48HR_DN;CAGCTTT,MIR-320;CAGGTG_V$E12_Q6;CAIRO_HEPATOBLASTOMA_UP;CCAWYNNGAAR_UNKNOWN;CHEN_METABOLIC_SYNDROM_NETWORK;chr12q23;CREIGHTON_ENDOCRINE_THERAPY_RESISTANCE_2;CTTTGT_V$LEF1_Q2;DANG…	3D-structure;Completeproteome;Disulfidebond;Glycoprotein;Membrane;Polymorphism;Referenceproteome;Signal;Transmembrane;Transmembranehelix	PlexinC1-SEMA7A complex	14-3-3 domain binding motif;ATM kinase substrate motif;Calmodulin-dependent protein kinase II substrate motif;Calmodulin-dependent protein kinase IV substrate motif;Chk1 kinase substrate motif;DNA dependent Protein kinase substrate motif;MAPKAPK2 kinase substrate motif;PKA kinase substrate motif;PKC epsilon kinase substrate motif;PKC kinase substrate motif	+	1	4.82656e-84	244.22	226.79	152.24
-2.33119	NaN	0.655825	0.105752	-1.64803	NaN	-1.57061	-0.0301303	-1.56372	-1.4365	NaN	NaN	-0.722852	NaN	NaN	-1.50415	NaN	NaN	NaN	0.360993	NaN	-0.817325	NaN	-0.215404	NaN	-2.26687	-1.26627	-1.75832	0.983341	-1.0418	-1.47033	0.428531	0.144842	S	___1	biological regulation;biosynthetic process;cation transport;cellular biosynthetic process;cellular component organization;cellular component organization at cellular level;cellular component organization or biogenesis;cellular component organization or biogenesis at cellular level;cellular macromolecule biosynthetic process;cellular macromolecule metabolic process;cellular membrane organization;c…	binding;enzyme binding;lipid binding;phosphatase binding;phosphatidylinositol binding;phosphatidylinositol-3,5-bisphosphate binding;phosphatidylinositol-3-phosphate binding;phosphatidylinositol-4-phosphate binding;phosphatidylinositol-5-phosphate binding;phospholipid binding;protein binding;protein phosphatase binding	cell part;clathrin-coated vesicle;coated vesicle;cytoplasm;cytoplasmic membrane-bounded vesicle;cytoplasmic part;cytoplasmic vesicle;cytosol;early endosome;early endosome membrane;early phagosome;endocytic vesicle;endosomal part;endosome;endosome membrane;extracellular membrane-bounded organelle;extracellular organelle;extracellular region part;extracellular vesicular exosome;extrinsic to membran…		PX	AGUIRRE_PANCREATIC_CANCER_COPY_NUMBER_DN;ATGTCAC,MIR-489;BENPORATH_MYC_MAX_TARGETS;BLALOCK_ALZHEIMERS_DISEASE_DN;BONOME_OVARIAN_CANCER_SURVIVAL_SUBOPTIMAL_DEBULKING;chr6q21;CYTOPLASM;DANG_BOUND_BY_MYC;DAZARD_RESPONSE_TO_UV_SCC_UP;DE_YY1_TARGETS_DN;DIAZ_CHRONIC_MEYLOGENOUS_LEUKEMIA_UP;ESTABLISHMENT_OF_LOCALIZATION;GOLDRATH_ANTIGEN_RESPONSE;GOLDRATH_EFF_VS_MEMORY_CD8_TCELL_UP;GSE10325_CD4_TCELL_VS_…	3D-structure;Acetylation;Alternativesplicing;Chromosomalrearrangement;Completeproteome;Cytoplasmicvesicle;Directproteinsequencing;Endosome;Lipid-binding;Microphthalmia;Phosphoprotein;Proteintransport;Referenceproteome;Transport;Ublconjugation		14-3-3 domain binding motif;Calmodulin-dependent protein kinase II substrate motif;Calmodulin-dependent protein kinase IV substrate motif;Casein kinase II substrate motif;Chk1 kinase substrate motif;MAPKAPK1 kinase substrate motif;PAK2 kinase substrate motif;Pim1 kinase substrate sequence;PKA kinase substrate motif;PKA, PKG kinase substrate motif;PKC epsilon kinase substrate motif;PKC kinase subs…	+	1	2.14097e-09	172.41	142.43	124.43
NaN	NaN	NaN	-0.0711275	-0.816584	NaN	-0.277969	-0.518857	-0.42653	NaN	NaN	NaN	NaN	NaN	0.0770637	NaN	NaN	NaN	NaN	-0.316691	NaN	-0.336028	NaN	-0.034518	-0.349961	NaN	-0.498766	0.866395	0.376032	-0.326359	-0.35225	0.0258903	0.463654	S	___1	alcohol metabolic process;biosynthetic process;carbohydrate biosynthetic process;carbohydrate metabolic process;cellular biosynthetic process;cellular carbohydrate metabolic process;cellular lipid metabolic process;cellular macromolecule metabolic process;cellular metabolic process;cellular nitrogen compound metabolic process;cellular process;cellular protein metabolic process;C-terminal protein …	alcohol binding;binding;carbohydrate binding;catalytic activity;dolichyl-phosphate beta-D-mannosyltransferase activity;dolichyl-phosphate-mannose-protein mannosyltransferase activity;mannose binding;mannosyltransferase activity;monosaccharide binding;sugar binding;transferase activity;transferase activity, transferring glycosyl groups;transferase activity, transferring hexosyl groups	cell part;cytoplasmic part;dolichol-phosphate-mannose synthase complex;endoplasmic reticulum;endoplasmic reticulum membrane;endoplasmic reticulum part;intracellular membrane-bounded organelle;intracellular organelle;intracellular organelle part;intracellular part;macromolecular complex;mannosyltransferase complex;membrane;membrane part;membrane-bounded organelle;nucleus;organelle;organelle membra…	N-Glycan biosynthesis	Glycos_transf_2	ACEVEDO_LIVER_CANCER_UP;BENPORATH_MYC_MAX_TARGETS;BENPORATH_NANOG_TARGETS;BIOPOLYMER_METABOLIC_PROCESS;BIOPOLYMER_MODIFICATION;BIOSYNTHETIC_PROCESS;BOCHKIS_FOXA2_TARGETS;BROCKE_APOPTOSIS_REVERSED_BY_IL6;BRUINS_UVC_RESPONSE_LATE;CELLULAR_LIPID_METABOLIC_PROCESS;CELLULAR_MACROMOLECULE_METABOLIC_PROCESS;CELLULAR_PROTEIN_METABOLIC_PROCESS;CHIANG_LIVER_CANCER_SUBCLASS_UNANNOTATED_DN;chr20q13;CYTOPLASM…	Acetylation;Completeproteome;Congenitaldisorderofglycosylation;Congenitalmusculardystrophy;Diseasemutation;Dystroglycanopathy;Endoplasmicreticulum;Glycosyltransferase;Phosphoprotein;Referenceproteome;Transferase	Dolichol-phosphate mannose (DPM) synthase	Casein kinase II substrate motif;MAPKAPK2 kinase substrate motif	+	0.89934	3.94576e-10	136.3	127.89	126.09
0.46132	0.796492	-0.0392335	-0.207274	-0.70713	0.270278	-0.797614	-0.517961	-0.318942	-0.591698	-0.745481	-0.121675	0.14054	0.303605	0.0647937	0.369171	0.885158	0.286891	0.0837756	-0.287721	0.530709	-0.159492	-0.369383	-0.0412709	-0.278802	-0.160633	-0.539625	1.05066	0.772887	-0.159492	-0.0392335	-0.120259	0.296406	S	___1	alcohol metabolic process;biosynthetic process;carbohydrate biosynthetic process;carbohydrate metabolic process;cellular biosynthetic process;cellular carbohydrate metabolic process;cellular lipid metabolic process;cellular macromolecule metabolic process;cellular metabolic process;cellular nitrogen compound metabolic process;cellular process;cellular protein metabolic process;C-terminal protein …	alcohol binding;binding;carbohydrate binding;catalytic activity;dolichyl-phosphate beta-D-mannosyltransferase activity;dolichyl-phosphate-mannose-protein mannosyltransferase activity;mannose binding;mannosyltransferase activity;monosaccharide binding;sugar binding;transferase activity;transferase activity, transferring glycosyl groups;transferase activity, transferring hexosyl groups	cell part;cytoplasmic part;dolichol-phosphate-mannose synthase complex;endoplasmic reticulum;endoplasmic reticulum membrane;endoplasmic reticulum part;intracellular membrane-bounded organelle;intracellular organelle;intracellular organelle part;intracellular part;macromolecular complex;mannosyltransferase complex;membrane;membrane part;membrane-bounded organelle;nucleus;organelle;organelle membra…	N-Glycan biosynthesis	Glycos_transf_2	ACEVEDO_LIVER_CANCER_UP;BENPORATH_MYC_MAX_TARGETS;BENPORATH_NANOG_TARGETS;BIOPOLYMER_METABOLIC_PROCESS;BIOPOLYMER_MODIFICATION;BIOSYNTHETIC_PROCESS;BOCHKIS_FOXA2_TARGETS;BROCKE_APOPTOSIS_REVERSED_BY_IL6;BRUINS_UVC_RESPONSE_LATE;CELLULAR_LIPID_METABOLIC_PROCESS;CELLULAR_MACROMOLECULE_METABOLIC_PROCESS;CELLULAR_PROTEIN_METABOLIC_PROCESS;CHIANG_LIVER_CANCER_SUBCLASS_UNANNOTATED_DN;chr20q13;CYTOPLASM…	Acetylation;Completeproteome;Congenitaldisorderofglycosylation;Congenitalmusculardystrophy;Diseasemutation;Dystroglycanopathy;Endoplasmicreticulum;Glycosyltransferase;Phosphoprotein;Referenceproteome;Transferase	Dolichol-phosphate mannose (DPM) synthase	Cdc2 kinase substrate motif;CDK kinase substrate motif;CDK1,2,4,6 kinase substrate motif;ERK1,2 kinase substrate motif;G protein-coupled receptor kinase 1 substrate motif;Growth associated histone HI kinase substrate motif;GSK3 kinase substrate motif;GSK-3, ERK1, ERK2, CDK5 substrate motif;PKA kinase substrate motif;PKC kinase substrate motif;WW domain binding motif	+	0.999925	2.0819e-41	225.36	208.22	225.36
1.73141	-0.194009	1.57052	NaN	NaN	0.884332	0.468863	-0.0336403	-1.0522	-0.701646	0.786479	0.789306	NaN	0.69775	0.855013	1.33065	NaN	NaN	NaN	NaN	NaN	NaN	NaN	0.578516	0.591749	2.13052	-0.22669	0.19878	0.824995	0.578516	0.786479	-0.207963	0.211586	S	___1	cellular component organization;cellular component organization or biogenesis;cellular membrane organization;cellular process;endocytosis;endosome transport;establishment of localization;establishment of localization in cell;establishment of protein localization;intracellular protein transport;intracellular transport;membrane invagination;membrane organization;protein transport;transport;vesicle-…	binding;clathrin binding;protein binding	cell part;cytoplasm;cytoplasmic part;cytosol;early endosome;endosome;extracellular membrane-bounded organelle;extracellular organelle;extracellular region part;extracellular vesicular exosome;intracellular membrane-bounded organelle;intracellular organelle;intracellular part;membrane;membrane-bounded organelle;membrane-bounded vesicle;organelle;vesicle		GAT;VHS	AACTTT_UNKNOWN;AGUIRRE_PANCREATIC_CANCER_COPY_NUMBER_DN;BERENJENO_TRANSFORMED_BY_RHOA_DN;BLALOCK_ALZHEIMERS_DISEASE_UP;BLUM_RESPONSE_TO_SALIRASIB_UP;BRUINS_UVC_RESPONSE_LATE;CACGTG_V$MYC_Q2;CELLULAR_LOCALIZATION;CHEN_METABOLIC_SYNDROM_NETWORK;chr22q13;CONCANNON_APOPTOSIS_BY_EPOXOMICIN_UP;CREIGHTON_AKT1_SIGNALING_VIA_MTOR_DN;CREIGHTON_ENDOCRINE_THERAPY_RESISTANCE_3;CYTOPLASM;CYTOPLASMIC_PART;CYTOS…	3D-structure;Acetylation;Alternativesplicing;Completeproteome;Cytoplasm;Membrane;Phosphoprotein;Polymorphism;Proteintransport;Referenceproteome;Transport		Casein kinase II substrate motif;G protein-coupled receptor kinase 1 substrate motif;GSK3 kinase substrate motif	+	0.999999	6.98554e-14	164.93	117.09	134.06
NaN	NaN	NaN	-0.348077	0.278265	NaN	NaN	0.259602	-0.465035	0.258977	NaN	NaN	-0.51027	NaN	NaN	-0.236073	NaN	0.12367	NaN	-0.287441	1.3354	0.893745	NaN	NaN	NaN	0.288857	NaN	NaN	0.120088	0.288857	-0.236073	0.52493	0.0913047	S	___1	anatomical structure development;antibacterial humoral response;antimicrobial humoral response;cellular component assembly;cellular component assembly at cellular level;cellular component organization;cellular component organization at cellular level;cellular component organization or biogenesis;cellular component organization or biogenesis at cellular level;cellular macromolecular complex assemb…	binding;DNA binding;nucleic acid binding	cell part;chromosomal part;extracellular membrane-bounded organelle;extracellular organelle;extracellular region part;extracellular space;extracellular vesicular exosome;intracellular membrane-bounded organelle;intracellular organelle;intracellular organelle part;intracellular part;macromolecular complex;membrane-bounded organelle;membrane-bounded vesicle;nuclear chromosome part;nuclear nucleosom…	Systemic lupus erythematosus	Histone	ACEVEDO_LIVER_CANCER_UP;ACEVEDO_LIVER_CANCER_WITH_H3K27ME3_DN;ACEVEDO_LIVER_CANCER_WITH_H3K9ME3_DN;ACEVEDO_LIVER_TUMOR_VS_NORMAL_ADJACENT_TISSUE_UP;AFFAR_YY1_TARGETS_UP;AKT_UP.V1_UP;ALCALAY_AML_BY_NPM1_LOCALIZATION_UP;AMUNDSON_RESPONSE_TO_ARSENITE;BAE_BRCA1_TARGETS_UP;BENPORATH_CYCLING_GENES;BENPORATH_EED_TARGETS;BENPORATH_MYC_MAX_TARGETS;BENPORATH_NANOG_TARGETS;BLALOCK_ALZHEIMERS_DISEASE_UP;BONO…	3D-structure;Acetylation;Alternativesplicing;Antibiotic;Antimicrobial;Chromosome;Completeproteome;Directproteinsequencing;DNA-binding;Glycoprotein;Isopeptidebond;Methylation;Nucleosomecore;Nucleus;Phosphoprotein;Polymorphism;Referenceproteome;Ublconjugation	H2AX complex II;Nop56p-associated pre-rRNA complex	14-3-3 domain binding motif;Akt kinase substrate motif;b-Adrenergic Receptor kinase substrate motif;Calmodulin-dependent protein kinase II substrate motif;Casein kinase II substrate motif;MAPKAPK1 kinase substrate motif;MAPKAPK2 kinase substrate motif;PKA kinase substrate motif;PKC epsilon kinase substrate motif;PKC kinase substrate motif	+	0.999684	5.47725e-08	128.71	104.77	120.29
NaN	NaN	1.45252	1.59906	NaN	NaN	NaN	3.92835	NaN	NaN	2.91328	NaN	NaN	-0.341626	NaN	0.267936	0.797876	NaN	2.81319	1.66739	0.157173	1.03892	1.52585	1.67483	NaN	NaN	NaN	-0.150228	0.698916	1.52585	1.45252	0.0733309	0.480305	S	___1	alcohol catabolic process;alcohol metabolic process;biological regulation;carbohydrate catabolic process;carbohydrate metabolic process;carbohydrate phosphorylation;carboxylic acid metabolic process;catabolic process;cellular carbohydrate catabolic process;cellular carbohydrate metabolic process;cellular ketone metabolic process;cellular metabolic process;cellular process;fructose 2,6-bisphosphat…	6-phosphofructo-2-kinase activity;adenyl nucleotide binding;adenyl ribonucleotide binding;ATP binding;binding;carbohydrate kinase activity;carbohydrate phosphatase activity;catalytic activity;enzyme binding;fructose-2,6-bisphosphate 2-phosphatase activity;hydrolase activity;hydrolase activity, acting on ester bonds;kinase activity;kinase binding;nucleotide binding;phosphatase activity;phosphofruc…	cell part;cytoplasmic part;cytosol;intracellular part	Fructose and mannose metabolism	6PF2K;His_Phos_1	AFFAR_YY1_TARGETS_UP;AGTCAGC,MIR-345;ATACTGT,MIR-144;BANDRES_RESPONSE_TO_CARMUSTIN_MGMT_48HR_DN;CAGGTCC,MIR-492;CAGGTG_V$E12_Q6;CAR_MLANA;CAR_MYST2;CAR_WBSCR22;CARBOHYDRATE_KINASE_ACTIVITY;CHEN_LVAD_SUPPORT_OF_FAILING_HEART_DN;chr1q31;CREIGHTON_ENDOCRINE_THERAPY_RESISTANCE_3;CRX_DN.V1_UP;CTGTTAC,MIR-194;FEVR_CTNNB1_TARGETS_UP;GAUSSMANN_MLL_AF4_FUSION_TARGETS_A_UP;GGGCGGR_V$SP1_Q6;GRAESSMANN_APOPT…	Acetylation;Alternativesplicing;ATP-binding;Completeproteome;Hydrolase;Kinase;Multifunctionalenzyme;Nucleotide-binding;Phosphoprotein;Referenceproteome;Transferase		14-3-3 domain binding motif;Akt kinase substrate motif;AMP-activated protein kinase substrate motif;Calmodulin-dependent protein kinase II substrate motif;Casein kinase II substrate motif;HMGCoA Reductase kinase substrate motif;MAPKAPK1 kinase substrate motif;PAK2 kinase substrate motif;PKA kinase substrate motif;PKC epsilon kinase substrate motif;PKC kinase substrate motif	+	0.999748	9.62964e-12	125.59	96.014	125.59
-0.184125	1.07385	-0.269389	-0.457024	NaN	NaN	-0.103404	-0.949042	NaN	1.12483	-0.366922	NaN	0.777732	0.0962774	NaN	NaN	NaN	NaN	NaN	-1.87105	NaN	-0.334559	-0.0475005	NaN	0.435766	NaN	NaN	0.0243885	0.374494	-0.0475005	-0.143765	0.0962641	0.454397	S	___1	anatomical structure homeostasis;biological regulation;biosynthetic process;box H/ACA snoRNA 3'-end processing;box H/ACA snoRNA metabolic process;box H/ACA snoRNA processing;cell proliferation;cellular biosynthetic process;cellular component organization;cellular component organization at cellular level;cellular component organization or biogenesis;cellular component organization or biogenesis at…	binding;catalytic activity;DNA polymerase activity;intramolecular transferase activity;isomerase activity;nucleic acid binding;nucleotidyltransferase activity;pseudouridine synthase activity;RNA binding;RNA-directed DNA polymerase activity;telomerase activity;transferase activity;transferase activity, transferring phosphorus-containing groups	box H/ACA RNP complex;box H/ACA snoRNP complex;Cajal body;cell part;cytoplasm;intracellular membrane-bounded organelle;intracellular non-membrane-bounded organelle;intracellular organelle;intracellular organelle part;intracellular part;macromolecular complex;membrane-bounded organelle;non-membrane-bounded organelle;nuclear body;nuclear part;nucleolar part;nucleolus;nucleoplasm;nucleoplasm part;nu…	Ribosome biogenesis in eukaryotes	DKCLD;PUA;TruB_N	BENPORATH_CYCLING_GENES;BENPORATH_MYC_TARGETS_WITH_EBOX;BIDUS_METASTASIS_UP;BILD_MYC_ONCOGENIC_SIGNATURE;BIOPOLYMER_METABOLIC_PROCESS;BONOME_OVARIAN_CANCER_SURVIVAL_SUBOPTIMAL_DEBULKING;BORCZUK_MALIGNANT_MESOTHELIOMA_UP;BOYAULT_LIVER_CANCER_SUBCLASS_G3_UP;CAIRO_HEPATOBLASTOMA_CLASSES_UP;CASORELLI_ACUTE_PROMYELOCYTIC_LEUKEMIA_DN;CELL_PROLIFERATION_GO_0008283;CHANG_CYCLING_GENES;CHROMOSOME_ORGANIZA…	Acetylation;Alternativesplicing;Completeproteome;Cytoplasm;Directproteinsequencing;Diseasemutation;Dyskeratosiscongenita;Isomerase;Nucleus;Phosphoprotein;Referenceproteome;Ribonucleoprotein;Ribosomebiogenesis;RNA-binding;rRNAprocessing		b-Adrenergic Receptor kinase substrate motif;Casein kinase II substrate motif;G protein-coupled receptor kinase 1 substrate motif	+	1	1.70292e-37	155.16	141.05	114.24
0.575324	1.51516	-0.11447	0.22627	0.413039	0.107773	0.578227	-1.08046	0.239587	0.681234	-0.0212948	-0.139645	0.57959	0.774356	0.698537	0.444261	-0.459705	0.0539921	NaN	-0.574599	-0.100314	-0.262541	0.607454	-0.284617	0.790431	1.06381	-0.277354	0.537112	0.538323	-0.023161	0.413039	-0.4362	0.0676421	S	___1	anatomical structure homeostasis;biological regulation;biosynthetic process;box H/ACA snoRNA 3'-end processing;box H/ACA snoRNA metabolic process;box H/ACA snoRNA processing;cell proliferation;cellular biosynthetic process;cellular component organization;cellular component organization at cellular level;cellular component organization or biogenesis;cellular component organization or biogenesis at…	binding;catalytic activity;DNA polymerase activity;intramolecular transferase activity;isomerase activity;nucleic acid binding;nucleotidyltransferase activity;pseudouridine synthase activity;RNA binding;RNA-directed DNA polymerase activity;telomerase activity;transferase activity;transferase activity, transferring phosphorus-containing groups	box H/ACA RNP complex;box H/ACA snoRNP complex;Cajal body;cell part;cytoplasm;intracellular membrane-bounded organelle;intracellular non-membrane-bounded organelle;intracellular organelle;intracellular organelle part;intracellular part;macromolecular complex;membrane-bounded organelle;non-membrane-bounded organelle;nuclear body;nuclear part;nucleolar part;nucleolus;nucleoplasm;nucleoplasm part;nu…	Ribosome biogenesis in eukaryotes	DKCLD;PUA;TruB_N	BENPORATH_CYCLING_GENES;BENPORATH_MYC_TARGETS_WITH_EBOX;BIDUS_METASTASIS_UP;BILD_MYC_ONCOGENIC_SIGNATURE;BIOPOLYMER_METABOLIC_PROCESS;BONOME_OVARIAN_CANCER_SURVIVAL_SUBOPTIMAL_DEBULKING;BORCZUK_MALIGNANT_MESOTHELIOMA_UP;BOYAULT_LIVER_CANCER_SUBCLASS_G3_UP;CAIRO_HEPATOBLASTOMA_CLASSES_UP;CASORELLI_ACUTE_PROMYELOCYTIC_LEUKEMIA_DN;CELL_PROLIFERATION_GO_0008283;CHANG_CYCLING_GENES;CHROMOSOME_ORGANIZA…	Acetylation;Alternativesplicing;Completeproteome;Cytoplasm;Directproteinsequencing;Diseasemutation;Dyskeratosiscongenita;Isomerase;Nucleus;Phosphoprotein;Referenceproteome;Ribonucleoprotein;Ribosomebiogenesis;RNA-binding;rRNAprocessing		b-Adrenergic Receptor kinase substrate motif;Casein kinase I substrate motif;Casein kinase II substrate motif	+	0.966809	1.22049e-88	201.58	201.58	170.1
0.0421064	2.6158	-0.422654	-0.120008	0.240686	0.832126	0.0980321	-2.30928	0.419461	-0.107414	-0.95137	1.30041	0.586389	1.04144	NaN	-0.241708	NaN	NaN	NaN	NaN	-0.316431	-0.603894	0.759692	NaN	NaN	0.232283	0.834812	0.364858	0.978004	0.298571	0.0980321	0.200538	0.340576	S	___1	anatomical structure homeostasis;biological regulation;biosynthetic process;box H/ACA snoRNA 3'-end processing;box H/ACA snoRNA metabolic process;box H/ACA snoRNA processing;cell proliferation;cellular biosynthetic process;cellular component organization;cellular component organization at cellular level;cellular component organization or biogenesis;cellular component organization or biogenesis at…	binding;catalytic activity;DNA polymerase activity;intramolecular transferase activity;isomerase activity;nucleic acid binding;nucleotidyltransferase activity;pseudouridine synthase activity;RNA binding;RNA-directed DNA polymerase activity;telomerase activity;transferase activity;transferase activity, transferring phosphorus-containing groups	box H/ACA RNP complex;box H/ACA snoRNP complex;Cajal body;cell part;cytoplasm;intracellular membrane-bounded organelle;intracellular non-membrane-bounded organelle;intracellular organelle;intracellular organelle part;intracellular part;macromolecular complex;membrane-bounded organelle;non-membrane-bounded organelle;nuclear body;nuclear part;nucleolar part;nucleolus;nucleoplasm;nucleoplasm part;nu…	Ribosome biogenesis in eukaryotes	DKCLD;PUA;TruB_N	BENPORATH_CYCLING_GENES;BENPORATH_MYC_TARGETS_WITH_EBOX;BIDUS_METASTASIS_UP;BILD_MYC_ONCOGENIC_SIGNATURE;BIOPOLYMER_METABOLIC_PROCESS;BONOME_OVARIAN_CANCER_SURVIVAL_SUBOPTIMAL_DEBULKING;BORCZUK_MALIGNANT_MESOTHELIOMA_UP;BOYAULT_LIVER_CANCER_SUBCLASS_G3_UP;CAIRO_HEPATOBLASTOMA_CLASSES_UP;CASORELLI_ACUTE_PROMYELOCYTIC_LEUKEMIA_DN;CELL_PROLIFERATION_GO_0008283;CHANG_CYCLING_GENES;CHROMOSOME_ORGANIZA…	Acetylation;Alternativesplicing;Completeproteome;Cytoplasm;Directproteinsequencing;Diseasemutation;Dyskeratosiscongenita;Isomerase;Nucleus;Phosphoprotein;Referenceproteome;Ribonucleoprotein;Ribosomebiogenesis;RNA-binding;rRNAprocessing		Casein kinase I substrate motif;G protein-coupled receptor kinase 1 substrate motif	+	1	2.95002e-13	179.19	163.86	84.568
-1.71854	-2.11363	-0.646856	-1.36138	-2.7536	-2.69764	-2.93949	-1.9149	-4.37054	-1.45169	-1.129	-3.71893	-1.94265	-2.39193	-2.68488	-3.10084	-2.88534	NaN	NaN	-1.88502	-2.7576	-3.06573	-2.41521	-1.64156	NaN	-2.81606	-3.08078	-1.04906	0.991932	-2.5864	-2.39193	-0.194472	0.223631	S	___1	biological regulation;biosynthetic process;cellular biosynthetic process;cellular macromolecule biosynthetic process;cellular macromolecule metabolic process;cellular metabolic process;cellular process;cellular protein metabolic process;gene expression;macromolecule biosynthetic process;macromolecule metabolic process;metabolic process;posttranscriptional regulation of gene expression;primary met…	binding;catalytic activity;GTP binding;GTPase activity;guanyl nucleotide binding;guanyl ribonucleotide binding;hydrolase activity;hydrolase activity, acting on acid anhydrides;hydrolase activity, acting on acid anhydrides, in phosphorus-containing anhydrides;nucleic acid binding;nucleoside-triphosphatase activity;nucleotide binding;purine nucleotide binding;purine ribonucleoside triphosphate bind…	cell part;cytoplasm;cytoplasmic part;cytosol;intracellular part	RNA transport	GTP_EFTU;GTP_EFTU_D2;GTP_EFTU_D4;IF-2	ACACTGG,MIR-199A,MIR-199B;BILANGES_SERUM_SENSITIVE_VIA_TSC2;BLALOCK_ALZHEIMERS_DISEASE_INCIPIENT_UP;BLALOCK_ALZHEIMERS_DISEASE_UP;BROWNE_HCMV_INFECTION_1HR_DN;BROWNE_HCMV_INFECTION_48HR_DN;BUCKANOVICH_T_LYMPHOCYTE_HOMING_ON_TUMOR_UP;BYSTRYKH_HEMATOPOIESIS_STEM_CELL_AND_BRAIN_QTL_TRANS;BYSTRYKH_HEMATOPOIESIS_STEM_CELL_QTL_TRANS;CAGTATT,MIR-200B,MIR-200C,MIR-429;CAIRO_HEPATOBLASTOMA_CLASSES_UP;CASO…	Completeproteome;Cytoplasm;Directproteinsequencing;GTP-binding;Initiationfactor;Nucleotide-binding;Phosphoprotein;Polymorphism;Proteinbiosynthesis;Referenceproteome		Casein kinase II substrate motif;PKA kinase substrate motif;PKC kinase substrate motif;Pyruvate dehydrogenase kinase substrate motif	+	1	1.22083e-241	324.55	324.55	255.21
-1.45807	-0.704282	-0.690705	-1.8132	-1.31714	-1.05436	-1.69406	-0.774916	-0.582365	-0.673752	-1.11517	NaN	-1.04617	-0.284035	-0.352428	-1.45939	-0.798376	NaN	NaN	-0.937559	1.8062	0.368254	-0.864691	-0.569845	NaN	-0.14518	-1.53585	-0.540903	0.105533	-0.555374	-0.922271	0.366897	0.18844	S	___1	biological regulation;biosynthetic process;cellular biosynthetic process;cellular macromolecule biosynthetic process;cellular macromolecule metabolic process;cellular metabolic process;cellular process;cellular protein metabolic process;gene expression;macromolecule biosynthetic process;macromolecule metabolic process;metabolic process;posttranscriptional regulation of gene expression;primary met…	binding;catalytic activity;GTP binding;GTPase activity;guanyl nucleotide binding;guanyl ribonucleotide binding;hydrolase activity;hydrolase activity, acting on acid anhydrides;hydrolase activity, acting on acid anhydrides, in phosphorus-containing anhydrides;nucleic acid binding;nucleoside-triphosphatase activity;nucleotide binding;purine nucleotide binding;purine ribonucleoside triphosphate bind…	cell part;cytoplasm;cytoplasmic part;cytosol;intracellular part	RNA transport	GTP_EFTU;GTP_EFTU_D2;GTP_EFTU_D4;IF-2	ACACTGG,MIR-199A,MIR-199B;BILANGES_SERUM_SENSITIVE_VIA_TSC2;BLALOCK_ALZHEIMERS_DISEASE_INCIPIENT_UP;BLALOCK_ALZHEIMERS_DISEASE_UP;BROWNE_HCMV_INFECTION_1HR_DN;BROWNE_HCMV_INFECTION_48HR_DN;BUCKANOVICH_T_LYMPHOCYTE_HOMING_ON_TUMOR_UP;BYSTRYKH_HEMATOPOIESIS_STEM_CELL_AND_BRAIN_QTL_TRANS;BYSTRYKH_HEMATOPOIESIS_STEM_CELL_QTL_TRANS;CAGTATT,MIR-200B,MIR-200C,MIR-429;CAIRO_HEPATOBLASTOMA_CLASSES_UP;CASO…	Completeproteome;Cytoplasm;Directproteinsequencing;GTP-binding;Initiationfactor;Nucleotide-binding;Phosphoprotein;Polymorphism;Proteinbiosynthesis;Referenceproteome		b-Adrenergic Receptor kinase substrate motif;Casein kinase I substrate motif;Casein kinase II substrate motif;G protein-coupled receptor kinase 1 substrate motif	+	1	1.22083e-241	324.55	324.55	222.54
-1.19966	-1.31443	-0.969921	-1.46728	-1.62584	-1.26844	-1.94244	-1.36415	-1.16502	-1.20623	-0.747987	-1.32028	-1.37036	-1.05375	-1.29894	-1.87128	-1.1401	-1.38741	-2.02456	-1.34027	-1.1462	-1.21543	-1.13064	-1.20245	-1.06034	-1.01605	-2.25892	-0.89862	0.88655	-1.20245	-1.29894	0.0964873	0.454146	S	___1	biological regulation;biosynthetic process;cellular biosynthetic process;cellular macromolecule biosynthetic process;cellular macromolecule metabolic process;cellular metabolic process;cellular process;cellular protein metabolic process;gene expression;macromolecule biosynthetic process;macromolecule metabolic process;metabolic process;posttranscriptional regulation of gene expression;primary met…	binding;catalytic activity;GTP binding;GTPase activity;guanyl nucleotide binding;guanyl ribonucleotide binding;hydrolase activity;hydrolase activity, acting on acid anhydrides;hydrolase activity, acting on acid anhydrides, in phosphorus-containing anhydrides;nucleic acid binding;nucleoside-triphosphatase activity;nucleotide binding;purine nucleotide binding;purine ribonucleoside triphosphate bind…	cell part;cytoplasm;cytoplasmic part;cytosol;intracellular part	RNA transport	GTP_EFTU;GTP_EFTU_D2;GTP_EFTU_D4;IF-2	ACACTGG,MIR-199A,MIR-199B;BILANGES_SERUM_SENSITIVE_VIA_TSC2;BLALOCK_ALZHEIMERS_DISEASE_INCIPIENT_UP;BLALOCK_ALZHEIMERS_DISEASE_UP;BROWNE_HCMV_INFECTION_1HR_DN;BROWNE_HCMV_INFECTION_48HR_DN;BUCKANOVICH_T_LYMPHOCYTE_HOMING_ON_TUMOR_UP;BYSTRYKH_HEMATOPOIESIS_STEM_CELL_AND_BRAIN_QTL_TRANS;BYSTRYKH_HEMATOPOIESIS_STEM_CELL_QTL_TRANS;CAGTATT,MIR-200B,MIR-200C,MIR-429;CAIRO_HEPATOBLASTOMA_CLASSES_UP;CASO…	Completeproteome;Cytoplasm;Directproteinsequencing;GTP-binding;Initiationfactor;Nucleotide-binding;Phosphoprotein;Polymorphism;Proteinbiosynthesis;Referenceproteome		Casein kinase II substrate motif;G protein-coupled receptor kinase 1 substrate motif;PKA kinase substrate motif;Pyruvate dehydrogenase kinase substrate motif	+	1	6.91735e-113	277.64	262.45	123.02
-1.23133	-1.59251	-0.749269	-1.52245	-1.43259	-1.70299	-2.19288	-0.924052	-1.45271	-1.24229	-0.79016	-1.02751	-1.50178	-1.24406	-1.12346	-1.65868	-1.60825	-0.869873	-2.0402	-0.91697	-1.68697	-1.43148	-1.49749	-0.899526	-1.17953	-0.508922	-1.69428	-0.899244	0.500997	-1.17953	-1.43259	0.253061	0.287688	S	___1	biological regulation;biosynthetic process;cellular biosynthetic process;cellular macromolecule biosynthetic process;cellular macromolecule metabolic process;cellular metabolic process;cellular process;cellular protein metabolic process;gene expression;macromolecule biosynthetic process;macromolecule metabolic process;metabolic process;posttranscriptional regulation of gene expression;primary met…	binding;catalytic activity;GTP binding;GTPase activity;guanyl nucleotide binding;guanyl ribonucleotide binding;hydrolase activity;hydrolase activity, acting on acid anhydrides;hydrolase activity, acting on acid anhydrides, in phosphorus-containing anhydrides;nucleic acid binding;nucleoside-triphosphatase activity;nucleotide binding;purine nucleotide binding;purine ribonucleoside triphosphate bind…	cell part;cytoplasm;cytoplasmic part;cytosol;intracellular part	RNA transport	GTP_EFTU;GTP_EFTU_D2;GTP_EFTU_D4;IF-2	ACACTGG,MIR-199A,MIR-199B;BILANGES_SERUM_SENSITIVE_VIA_TSC2;BLALOCK_ALZHEIMERS_DISEASE_INCIPIENT_UP;BLALOCK_ALZHEIMERS_DISEASE_UP;BROWNE_HCMV_INFECTION_1HR_DN;BROWNE_HCMV_INFECTION_48HR_DN;BUCKANOVICH_T_LYMPHOCYTE_HOMING_ON_TUMOR_UP;BYSTRYKH_HEMATOPOIESIS_STEM_CELL_AND_BRAIN_QTL_TRANS;BYSTRYKH_HEMATOPOIESIS_STEM_CELL_QTL_TRANS;CAGTATT,MIR-200B,MIR-200C,MIR-429;CAIRO_HEPATOBLASTOMA_CLASSES_UP;CASO…	Completeproteome;Cytoplasm;Directproteinsequencing;GTP-binding;Initiationfactor;Nucleotide-binding;Phosphoprotein;Polymorphism;Proteinbiosynthesis;Referenceproteome		b-Adrenergic Receptor kinase substrate motif;Casein kinase II substrate motif	+	1	1.55183e-79	210.28	202.35	65.801
1.39692	0.372465	0.495671	0.479766	0.0419263	-0.0313295	0.629199	0.207791	0.820687	0.548717	-0.0425685	0.507585	0.688491	0.312441	0.473859	0.381271	NaN	0.599125	1.09401	0.229902	1.17311	0.798504	0.105283	0.380762	1.13033	0.711524	0.316531	0.739361	0.163632	0.711524	0.476813	0.234712	0.305724	S	___1	biological regulation;biosynthetic process;cell cycle process;cell proliferation;cellular biosynthetic process;cellular component organization;cellular component organization at cellular level;cellular component organization or biogenesis;cellular component organization or biogenesis at cellular level;cellular macromolecule biosynthetic process;cellular macromolecule metabolic process;cellular me…	binding;chromatin binding;DNA binding;histone acetyl-lysine binding;histone binding;nucleic acid binding;p53 binding;protein binding	carboxy-terminal domain protein kinase complex;cell part;chromatin;chromosomal part;chromosome;condensed chromosome;condensed nuclear chromosome;cytoplasm;intracellular membrane-bounded organelle;intracellular non-membrane-bounded organelle;intracellular organelle;intracellular organelle part;intracellular part;macromolecular complex;membrane-bounded organelle;non-membrane-bounded organelle;nucle…		Bromodomain	AAAGGGA,MIR-204,MIR-211;ACCAAAG,MIR-9;ACTGCCT,MIR-34B;AUNG_GASTRIC_CANCER;BLALOCK_ALZHEIMERS_DISEASE_UP;BUYTAERT_PHOTODYNAMIC_THERAPY_STRESS_UP;BYSTROEM_CORRELATED_WITH_IL5_UP;BYSTRYKH_HEMATOPOIESIS_STEM_CELL_QTL_TRANS;CAGCTG_V$AP4_Q5;chr19p13;GCANCTGNY_V$MYOD_Q6;GGATTA_V$PITX2_Q2;GGCAGCT,MIR-22;GGGTGGRR_V$PAX4_03;GRAESSMANN_APOPTOSIS_BY_DOXORUBICIN_DN;GRESHOCK_CANCER_COPY_NUMBER_UP;GSE11924_TFH_…	3D-structure;Acetylation;Alternativesplicing;Bromodomain;Chromatinregulator;Chromosomalrearrangement;Chromosome;Completeproteome;DNAdamage;Host-virusinteraction;Nucleus;Phosphoprotein;Polymorphism;Referenceproteome;Repeat;Transcription;Transcriptionregulation	BRD4 complex;BRD4-P-TEFb complex;BRD4-RFC complex;P-TEFb-BRD4-TRAP220 complex	ERK1,2 kinase substrate motif;GSK-3, ERK1, ERK2, CDK5 substrate motif;PKA kinase substrate motif;PKC kinase substrate motif;WW domain binding motif	+	1	0.000280168	152.38	108.4	128.57
2.84761	NaN	4.20894	NaN	NaN	4.41493	1.50631	2.46928	NaN	NaN	4.83601	3.74539	NaN	2.51877	NaN	NaN	8.11496	6.83193	NaN	4.7748	4.0066	7.45412	NaN	4.90073	3.95822	NaN	NaN	NaN	0.120017	4.83776	3.74539	1.09237	0.00161295	S	___1	biological regulation;cell surface receptor linked signaling pathway;cellular process;cellular response to stimulus;defense response;immune system process;negative regulation of biological process;negative regulation of cell differentiation;negative regulation of cellular process;negative regulation of developmental process;negative regulation of myeloid cell differentiation;negative regulation o…	molecular transducer activity;receptor activity;signal transducer activity;signaling receptor activity;transmembrane signaling receptor activity	cell part;integral to membrane;integral to plasma membrane;intrinsic to membrane;intrinsic to plasma membrane;membrane part;plasma membrane part			APPEL_IMATINIB_RESPONSE;CELL_SURFACE_RECEPTOR_LINKED_SIGNAL_TRANSDUCTION_GO_0007166;chr19q13;DEFENSE_RESPONSE;DIAZ_CHRONIC_MEYLOGENOUS_LEUKEMIA_DN;FONTAINE_FOLLICULAR_THYROID_ADENOMA_DN;FONTAINE_PAPILLARY_THYROID_CARCINOMA_DN;FONTAINE_THYROID_TUMOR_UNCERTAIN_MALIGNANCY_DN;FULCHER_INFLAMMATORY_RESPONSE_LECTIN_VS_LPS_DN;GAL_LEUKEMIC_STEM_CELL_DN;GNF2_CARD15;GNF2_CASP1;GNF2_CD14;GNF2_CD1D;GNF2_CD33;…	Adaptiveimmunity;Alternativesplicing;Cellmembrane;Completeproteome;Disulfidebond;Glycoprotein;Immunity;Immunoglobulindomain;Membrane;Phosphoprotein;Polymorphism;Receptor;Referenceproteome;Repeat;Signal;Transmembrane;Transmembranehelix		14-3-3 domain binding motif;Calmodulin-dependent protein kinase II substrate motif;Calmodulin-dependent protein kinase IV substrate motif;Chk1 kinase substrate motif;ERK1,2 kinase substrate motif;GSK-3, ERK1, ERK2, CDK5 substrate motif;MDC1 BRCT domain binding motif;PAK2 kinase substrate motif;PKA kinase substrate motif;PKC epsilon kinase substrate motif;PKC kinase substrate motif;Plk1 PBD domain…	+	1	8.84585e-114	264.07	244.04	150.17
3.09696	NaN	2.12017	1.96511	3.69815	NaN	NaN	0.902432	NaN	NaN	2.2327	NaN	1.99875	3.265	NaN	NaN	NaN	NaN	4.02319	1.24309	1.46264	2.22115	NaN	2.24495	NaN	5.59949	2.93665	3.37183	0.440746	2.5908	2.17644	0.414363	0.154208	S	___1			cell part;integral to membrane;intrinsic to membrane;membrane part		Tmemb_cc2	ACEVEDO_FGFR1_TARGETS_IN_PROSTATE_CANCER_MODEL_DN;ACEVEDO_METHYLATED_IN_LIVER_CANCER_DN;BRUINS_UVC_RESPONSE_VIA_TP53_GROUP_D;chr1q32;CTCTGGA,MIR-520A,MIR-525;CTGAGCC,MIR-24;CUI_TCF21_TARGETS_2_DN;GNF2_ANK1;GNF2_BNIP3L;GNF2_MAP2K3;GNF2_RAD23A;GNF2_SPTA1;GNF2_SPTB;GNF2_TAL1;GOBERT_OLIGODENDROCYTE_DIFFERENTIATION_DN;GRAESSMANN_APOPTOSIS_BY_DOXORUBICIN_UP;GRAESSMANN_APOPTOSIS_BY_SERUM_DEPRIVATION_DN;…	Alternativesplicing;Coiledcoil;Completeproteome;Membrane;Referenceproteome;Transmembrane;Transmembranehelix		PKA kinase substrate motif;PKC kinase substrate motif	+	1	9.44727e-148	267.78	259.44	101.04
1.09828	1.66316	-1.38903	1.81882	1.43247	0.708914	0.361464	0.565519	1.37161	1.59648	NaN	1.59743	1.04822	1.07238	NaN	NaN	NaN	NaN	NaN	-0.733681	-0.611463	NaN	1.8049	NaN	2.8628	1.48761	0.905514	1.72996	0.904888	1.48761	1.09828	0.389332	0.171713	S	___1	biological regulation;biosynthetic process;cell differentiation;cell proliferation;cellular biosynthetic process;cellular developmental process;cellular macromolecule biosynthetic process;cellular macromolecule metabolic process;cellular metabolic process;cellular nitrogen compound metabolic process;cellular process;developmental process;granulocyte differentiation;leukocyte differentiation;macro…	binding;cation binding;chromatin binding;ion binding;metal ion binding;nucleic acid binding transcription factor activity;protein binding transcription factor activity;sequence-specific DNA binding transcription factor activity;transcription cofactor activity;transcription corepressor activity;transcription factor binding transcription factor activity	cell part;cytoplasmic part;Golgi apparatus part;Golgi membrane;intracellular membrane-bounded organelle;intracellular non-membrane-bounded organelle;intracellular organelle;intracellular organelle part;intracellular part;membrane;membrane-bounded organelle;non-membrane-bounded organelle;nuclear part;nucleolus;nucleoplasm;nucleus;organelle;organelle membrane;organelle part		NHR2;TAFH;zf-MYND	AACTTT_UNKNOWN;AATGTGA,MIR-23A,MIR-23B;ACOSTA_PROLIFERATION_INDEPENDENT_MYC_TARGETS_DN;ACTACCT,MIR-196A,MIR-196B;ACTGTGA,MIR-27A,MIR-27B;AUNG_GASTRIC_CANCER;BHAT_ESR1_TARGETS_NOT_VIA_AKT1_UP;BHAT_ESR1_TARGETS_VIA_AKT1_UP;BROWN_MYELOID_CELL_DEVELOPMENT_DN;BROWNE_HCMV_INFECTION_18HR_DN;BROWNE_HCMV_INFECTION_30MIN_DN;BRUINS_UVC_RESPONSE_VIA_TP53_GROUP_A;CACTGCC,MIR-34A,MIR-34C,MIR-449;CAGCTG_V$AP4_Q…	Alternativesplicing;Chromosomalrearrangement;Coiledcoil;Completeproteome;Differentiation;Golgiapparatus;Isopeptidebond;Membrane;Metal-binding;Nucleus;Phosphoprotein;Polymorphism;Referenceproteome;Repressor;Transcription;Transcriptionregulation;Ublconjugation;Zinc;Zinc-finger		14-3-3 domain binding motif;Akt kinase substrate motif;Calmodulin-dependent protein kinase II substrate motif;MAPKAPK1 kinase substrate motif;MDC1 BRCT domain binding motif;PKA kinase substrate motif;PKC kinase substrate motif;Plk1 PBD domain binding motif	+	0.991388	1.50642e-23	149.19	135.21	137.27
-1.2281	NaN	NaN	-1.74418	NaN	-0.610478	-1.35057	1.14844	0.0242125	NaN	0.906634	NaN	0.0669791	NaN	NaN	-0.248824	NaN	NaN	NaN	0.709984	-0.722381	-0.434864	NaN	0.458906	NaN	NaN	NaN	-0.950975	0.75494	-0.434864	-0.248824	-0.18604	0.231353	S	___1	biological regulation;cellular process;cellular response to abiotic stimulus;cellular response to light stimulus;cellular response to radiation;cellular response to stimulus;cellular response to UV;negative regulation of biological process;negative regulation of catabolic process;negative regulation of cellular catabolic process;negative regulation of cellular metabolic process;negative regulatio…		cell part;intracellular non-membrane-bounded organelle;intracellular organelle;intracellular organelle part;intracellular part;non-membrane-bounded organelle;nuclear body;nuclear part;nucleolus;nucleoplasm part;organelle;organelle part;PML body		RNase_Zc3h12a	ACTGTGA,MIR-27A,MIR-27B;AGCATTA,MIR-155;AGCTCCT,MIR-28;ATGCTGC,MIR-103,MIR-107;BAELDE_DIABETIC_NEPHROPATHY_DN;BLALOCK_ALZHEIMERS_DISEASE_UP;BROWNE_HCMV_INFECTION_24HR_UP;BUYTAERT_PHOTODYNAMIC_THERAPY_STRESS_UP;CAGCTTT,MIR-320;CAGGTG_V$E12_Q6;chr16q12;DACOSTA_UV_RESPONSE_VIA_ERCC3_DN;DAZARD_RESPONSE_TO_UV_NHEK_DN;DAZARD_RESPONSE_TO_UV_SCC_DN;DEBIASI_APOPTOSIS_BY_REOVIRUS_INFECTION_UP;DEURIG_T_CELL…	Completeproteome;Nucleus;Phosphoprotein;Referenceproteome;Ublconjugation		Casein kinase II substrate motif;Phosphorylase kinase substrate motif;PKA kinase substrate motif;PKC kinase substrate motif	+	1	6.37989e-67	197.28	197.28	71.735
NaN	-0.709884	0.248676	-1.03	NaN	-0.770451	-0.867353	0.765536	0.223695	NaN	NaN	NaN	-0.111387	-1.45138	-1.64441	NaN	-1.64	-0.0554298	-1.14287	1.95335	-0.26403	-0.358452	NaN	0.491025	-0.563267	NaN	NaN	-0.442182	0.174906	-0.311241	-0.770451	0.459209	0.125898	S	___1	biological regulation;cellular process;cellular response to abiotic stimulus;cellular response to light stimulus;cellular response to radiation;cellular response to stimulus;cellular response to UV;negative regulation of biological process;negative regulation of catabolic process;negative regulation of cellular catabolic process;negative regulation of cellular metabolic process;negative regulatio…		cell part;intracellular non-membrane-bounded organelle;intracellular organelle;intracellular organelle part;intracellular part;non-membrane-bounded organelle;nuclear body;nuclear part;nucleolus;nucleoplasm part;organelle;organelle part;PML body		RNase_Zc3h12a	ACTGTGA,MIR-27A,MIR-27B;AGCATTA,MIR-155;AGCTCCT,MIR-28;ATGCTGC,MIR-103,MIR-107;BAELDE_DIABETIC_NEPHROPATHY_DN;BLALOCK_ALZHEIMERS_DISEASE_UP;BROWNE_HCMV_INFECTION_24HR_UP;BUYTAERT_PHOTODYNAMIC_THERAPY_STRESS_UP;CAGCTTT,MIR-320;CAGGTG_V$E12_Q6;chr16q12;DACOSTA_UV_RESPONSE_VIA_ERCC3_DN;DAZARD_RESPONSE_TO_UV_NHEK_DN;DAZARD_RESPONSE_TO_UV_SCC_DN;DEBIASI_APOPTOSIS_BY_REOVIRUS_INFECTION_UP;DEURIG_T_CELL…	Completeproteome;Nucleus;Phosphoprotein;Referenceproteome;Ublconjugation		14-3-3 domain binding motif;Calmodulin-dependent protein kinase II substrate motif;Casein kinase II substrate motif;PAK2 kinase substrate motif;Pim1 kinase substrate sequence;PKA kinase substrate motif;PKA, PKG kinase substrate motif;PKC epsilon kinase substrate motif;PKC kinase substrate motif;PKG kinase substrate motif	+	0.999771	4.81285e-09	171.49	135.99	171.49
NaN	NaN	-0.505852	NaN	-1.92079	NaN	NaN	-1.27728	-1.39402	NaN	-0.280293	0.259528	-1.22465	NaN	NaN	-0.251961	NaN	NaN	NaN	-0.329543	-1.16165	-1.34149	-0.676088	-0.195191	NaN	NaN	NaN	-2.14243	0.711304	-0.918871	-0.865253	-0.0536188	0.369746	S	___1	axon guidance;biological regulation;cell cycle;cell cycle phase;cell cycle process;cell division;cellular component organization;cellular component organization at cellular level;cellular component organization or biogenesis;cellular component organization or biogenesis at cellular level;cellular process;cellular response to stimulus;chemotaxis;cytoskeleton organization;establishment or maintenan…	alpha(1,2)-fucosyltransferase activity;binding;catalytic activity;cytoskeletal protein binding;fucosyltransferase activity;galactoside 2-alpha-L-fucosyltransferase activity;microtubule binding;microtubule plus-end binding;protein binding;transferase activity;transferase activity, transferring glycosyl groups;transferase activity, transferring hexosyl groups;tubulin binding	cell cortex;cell part;cell projection membrane;cell projection part;chromosomal part;condensed chromosome kinetochore;cytoplasm;cytoplasmic microtubule;cytoplasmic part;cytoskeletal part;cytosol;Golgi apparatus;Golgi apparatus part;intracellular membrane-bounded organelle;intracellular non-membrane-bounded organelle;intracellular organelle;intracellular organelle part;intracellular part;kinetocho…		CLASP_N	ACEVEDO_METHYLATED_IN_LIVER_CANCER_DN;ANATOMICAL_STRUCTURE_DEVELOPMENT;ANATOMICAL_STRUCTURE_MORPHOGENESIS;ATGCTGG,MIR-338;BLALOCK_ALZHEIMERS_DISEASE_DN;BOYLAN_MULTIPLE_MYELOMA_C_D_UP;CAGTATT,MIR-200B,MIR-200C,MIR-429;CAGTGTT,MIR-141,MIR-200A;CATGTAA,MIR-496;CATTTCA,MIR-203;chr3p24;CTACCTC,LET-7A,LET-7B,LET-7C,LET-7D,LET-7E,LET-7F,MIR-98,LET-7G,LET-7I;CYTOPLASM;CYTOPLASMIC_PART;CYTOSKELETAL_PART;C…	Alternativesplicing;Cellcycle;Celldivision;Cellmembrane;Cellprojection;Centromere;Chromosome;Coiledcoil;Completeproteome;Cytoplasm;Cytoskeleton;Golgiapparatus;Kinetochore;Membrane;Microtubule;Mitosis;Phosphoprotein;Referenceproteome;Repeat		Casein kinase II substrate motif;G protein-coupled receptor kinase 1 substrate motif;GSK3 kinase substrate motif;MAPKAPK2 kinase substrate motif	+	0.999999	3.88281e-05	85.855	76.009	79.489
-1.49157	-0.96725	-0.132111	-1.3916	-0.876943	-1.59856	-1.04712	0.218117	-1.04697	-1.51807	0.186253	-0.317493	-0.893896	-0.826927	-2.1957	-0.719054	-1.16345	-1.00033	-1.27587	0.0325657	NaN	-0.651218	-1.18702	0.311887	-1.54554	-0.612094	-0.628212	-1.63133	0.672549	-0.825776	-0.96725	0.141474	0.403987	S	___1	axon guidance;biological regulation;cell cycle;cell cycle phase;cell cycle process;cell division;cellular component organization;cellular component organization at cellular level;cellular component organization or biogenesis;cellular component organization or biogenesis at cellular level;cellular process;cellular response to stimulus;chemotaxis;cytoskeleton organization;establishment or maintenan…	alpha(1,2)-fucosyltransferase activity;binding;catalytic activity;cytoskeletal protein binding;fucosyltransferase activity;galactoside 2-alpha-L-fucosyltransferase activity;microtubule binding;microtubule plus-end binding;protein binding;transferase activity;transferase activity, transferring glycosyl groups;transferase activity, transferring hexosyl groups;tubulin binding	cell cortex;cell part;cell projection membrane;cell projection part;chromosomal part;condensed chromosome kinetochore;cytoplasm;cytoplasmic microtubule;cytoplasmic part;cytoskeletal part;cytosol;Golgi apparatus;Golgi apparatus part;intracellular membrane-bounded organelle;intracellular non-membrane-bounded organelle;intracellular organelle;intracellular organelle part;intracellular part;kinetocho…		CLASP_N	ACEVEDO_METHYLATED_IN_LIVER_CANCER_DN;ANATOMICAL_STRUCTURE_DEVELOPMENT;ANATOMICAL_STRUCTURE_MORPHOGENESIS;ATGCTGG,MIR-338;BLALOCK_ALZHEIMERS_DISEASE_DN;BOYLAN_MULTIPLE_MYELOMA_C_D_UP;CAGTATT,MIR-200B,MIR-200C,MIR-429;CAGTGTT,MIR-141,MIR-200A;CATGTAA,MIR-496;CATTTCA,MIR-203;chr3p24;CTACCTC,LET-7A,LET-7B,LET-7C,LET-7D,LET-7E,LET-7F,MIR-98,LET-7G,LET-7I;CYTOPLASM;CYTOPLASMIC_PART;CYTOSKELETAL_PART;C…	Alternativesplicing;Cellcycle;Celldivision;Cellmembrane;Cellprojection;Centromere;Chromosome;Coiledcoil;Completeproteome;Cytoplasm;Cytoskeleton;Golgiapparatus;Kinetochore;Membrane;Microtubule;Mitosis;Phosphoprotein;Referenceproteome;Repeat		14-3-3 domain binding motif;Calmodulin-dependent protein kinase I substrate motif;Calmodulin-dependent protein kinase II substrate motif;Calmodulin-dependent protein kinase IV substrate motif;Casein kinase II substrate motif;Chk1 kinase substrate motif;PKA kinase substrate motif;PKC kinase substrate motif;Pyruvate dehydrogenase kinase substrate motif	+	0.994168	1.91712e-42	194.24	168.16	189.82
-1.23032	-0.500693	0.053719	-0.548728	-0.502069	-0.663563	-0.842489	0.190737	NaN	-1.77806	-0.046305	-0.118941	-0.538953	NaN	NaN	0.358912	NaN	NaN	-1.16636	0.296135	NaN	-1.11774	-0.436986	0.469369	-1.65254	NaN	-0.888129	-0.603416	0.603283	-0.745772	-0.502069	-0.243704	0.18157	S	___1	axon guidance;biological regulation;cell cycle;cell cycle phase;cell cycle process;cell division;cellular component organization;cellular component organization at cellular level;cellular component organization or biogenesis;cellular component organization or biogenesis at cellular level;cellular process;cellular response to stimulus;chemotaxis;cytoskeleton organization;establishment or maintenan…	alpha(1,2)-fucosyltransferase activity;binding;catalytic activity;cytoskeletal protein binding;fucosyltransferase activity;galactoside 2-alpha-L-fucosyltransferase activity;microtubule binding;microtubule plus-end binding;protein binding;transferase activity;transferase activity, transferring glycosyl groups;transferase activity, transferring hexosyl groups;tubulin binding	cell cortex;cell part;cell projection membrane;cell projection part;chromosomal part;condensed chromosome kinetochore;cytoplasm;cytoplasmic microtubule;cytoplasmic part;cytoskeletal part;cytosol;Golgi apparatus;Golgi apparatus part;intracellular membrane-bounded organelle;intracellular non-membrane-bounded organelle;intracellular organelle;intracellular organelle part;intracellular part;kinetocho…		CLASP_N	ACEVEDO_METHYLATED_IN_LIVER_CANCER_DN;ANATOMICAL_STRUCTURE_DEVELOPMENT;ANATOMICAL_STRUCTURE_MORPHOGENESIS;ATGCTGG,MIR-338;BLALOCK_ALZHEIMERS_DISEASE_DN;BOYLAN_MULTIPLE_MYELOMA_C_D_UP;CAGTATT,MIR-200B,MIR-200C,MIR-429;CAGTGTT,MIR-141,MIR-200A;CATGTAA,MIR-496;CATTTCA,MIR-203;chr3p24;CTACCTC,LET-7A,LET-7B,LET-7C,LET-7D,LET-7E,LET-7F,MIR-98,LET-7G,LET-7I;CYTOPLASM;CYTOPLASMIC_PART;CYTOSKELETAL_PART;C…	Alternativesplicing;Cellcycle;Celldivision;Cellmembrane;Cellprojection;Centromere;Chromosome;Coiledcoil;Completeproteome;Cytoplasm;Cytoskeleton;Golgiapparatus;Kinetochore;Membrane;Microtubule;Mitosis;Phosphoprotein;Referenceproteome;Repeat		ATM kinase substrate motif;Casein kinase II substrate motif;DNA dependent Protein kinase substrate motif;MAPKAPK2 kinase substrate motif;MDC1 BRCT domain binding motif;Plk1 PBD domain binding motif	+	0.992178	3.42421e-44	165.17	144.16	115.57
-2.3772	-2.86325	-2.02895	-1.42607	-2.76564	-4.14725	-5.17947	-2.30736	-3.09299	-3.59485	-1.44742	-4.76486	-2.81369	-3.98099	NaN	-3.24059	-2.61974	-3.07498	NaN	-1.61743	-3.71864	-3.31247	NaN	-0.921321	-4.38635	-3.22155	-4.28088	-3.05325	0.958671	-3.22155	-2.83847	-0.38308	0.0913685	S	___1	axon guidance;biological regulation;cell cycle;cell cycle phase;cell cycle process;cell division;cellular component organization;cellular component organization at cellular level;cellular component organization or biogenesis;cellular component organization or biogenesis at cellular level;cellular process;cellular response to stimulus;chemotaxis;cytoskeleton organization;establishment or maintenan…	alpha(1,2)-fucosyltransferase activity;binding;catalytic activity;cytoskeletal protein binding;fucosyltransferase activity;galactoside 2-alpha-L-fucosyltransferase activity;microtubule binding;microtubule plus-end binding;protein binding;transferase activity;transferase activity, transferring glycosyl groups;transferase activity, transferring hexosyl groups;tubulin binding	cell cortex;cell part;cell projection membrane;cell projection part;chromosomal part;condensed chromosome kinetochore;cytoplasm;cytoplasmic microtubule;cytoplasmic part;cytoskeletal part;cytosol;Golgi apparatus;Golgi apparatus part;intracellular membrane-bounded organelle;intracellular non-membrane-bounded organelle;intracellular organelle;intracellular organelle part;intracellular part;kinetocho…		CLASP_N	ACEVEDO_METHYLATED_IN_LIVER_CANCER_DN;ANATOMICAL_STRUCTURE_DEVELOPMENT;ANATOMICAL_STRUCTURE_MORPHOGENESIS;ATGCTGG,MIR-338;BLALOCK_ALZHEIMERS_DISEASE_DN;BOYLAN_MULTIPLE_MYELOMA_C_D_UP;CAGTATT,MIR-200B,MIR-200C,MIR-429;CAGTGTT,MIR-141,MIR-200A;CATGTAA,MIR-496;CATTTCA,MIR-203;chr3p24;CTACCTC,LET-7A,LET-7B,LET-7C,LET-7D,LET-7E,LET-7F,MIR-98,LET-7G,LET-7I;CYTOPLASM;CYTOPLASMIC_PART;CYTOSKELETAL_PART;C…	Alternativesplicing;Cellcycle;Celldivision;Cellmembrane;Cellprojection;Centromere;Chromosome;Coiledcoil;Completeproteome;Cytoplasm;Cytoskeleton;Golgiapparatus;Kinetochore;Membrane;Microtubule;Mitosis;Phosphoprotein;Referenceproteome;Repeat		Calmodulin-dependent protein kinase II substrate motif;Casein kinase II substrate motif;Chk1 kinase substrate motif;PKA kinase substrate motif;PKC kinase substrate motif;Pyruvate dehydrogenase kinase substrate motif		1	6.23802e-153	242.83	242.83	160.07
0.213714	NaN	0.921901	0.876869	0.665614	0.924664	1.11676	0.636483	-0.325386	0.235055	-0.0911074	0.620998	NaN	-0.276406	0.432636	0.499286	1.12849	3.03782	0.234937	0.416564	NaN	0.74652	0.013033	0.232907	NaN	0.571989	0.437286	-0.757105	0.908416	0.416564	0.620998	-0.204434	0.214699	S	___1	anatomical structure development;biological regulation;biosynthetic process;cellular biosynthetic process;cellular component organization;cellular component organization at cellular level;cellular component organization or biogenesis;cellular component organization or biogenesis at cellular level;cellular macromolecule biosynthetic process;cellular macromolecule metabolic process;cellular metabol…	binding;catalytic activity;cation binding;demethylase activity;dioxygenase activity;histone binding;histone demethylase activity;histone demethylase activity (H3-K9 specific);ion binding;iron ion binding;metal ion binding;methylated histone residue binding;oxidoreductase activity;protein binding;transition metal ion binding;zinc ion binding	cell part;chromosomal part;condensed chromosome kinetochore;cytoplasm;intracellular membrane-bounded organelle;intracellular non-membrane-bounded organelle;intracellular organelle;intracellular organelle part;intracellular part;kinetochore;macromolecular complex;membrane-bounded organelle;non-membrane-bounded organelle;nuclear part;nucleolus;nucleoplasm;nucleus;organelle;organelle part;protein co…		JmjC;PHD	ACCTGTTG_UNKNOWN;AGCACTT,MIR-93,MIR-302A,MIR-302B,MIR-302C,MIR-302D,MIR-372,MIR-373,MIR-520E,MIR-520A,MIR-526B,MIR-520B,MIR-520C,MIR-520D;ATGTACA,MIR-493;ATGTAGC,MIR-221,MIR-222;BASSO_HAIRY_CELL_LEUKEMIA_DN;BILD_E2F3_ONCOGENIC_SIGNATURE;chr9q22;CTTGTAT,MIR-381;DARWICHE_PAPILLOMA_RISK_HIGH_DN;DARWICHE_PAPILLOMA_RISK_LOW_DN;DARWICHE_SKIN_TUMOR_PROMOTER_DN;DARWICHE_SQUAMOUS_CELL_CARCINOMA_DN;FLECHNE…	3D-structure;Acetylation;Activator;Centromere;Chromatinregulator;Chromosome;Completeproteome;Dioxygenase;Iron;Kinetochore;Metal-binding;Nucleus;Oxidoreductase;Phosphoprotein;Polymorphism;Referenceproteome;Transcription;Transcriptionregulation;Zinc;Zinc-finger		14-3-3 domain binding motif;Calmodulin-dependent protein kinase II substrate motif;G protein-coupled receptor kinase 1 substrate motif;MAPKAPK1 kinase substrate motif;Pim1 kinase substrate sequence;PKA kinase substrate motif;PKA, PKG kinase substrate motif;PKC epsilon kinase substrate motif;PKC kinase substrate motif;PKG kinase substrate motif	+	1	3.57718e-56	222.11	205.92	97.083
0.813933	1.5538	0.853735	1.47524	-0.0286335	1.10634	1.34251	0.648772	0.444541	1.76618	0.520715	1.16848	1.28133	0.246307	1.04312	1.05723	0.733488	1.3221	1.79525	0.677608	1.08619	0.653019	0.22762	0.824704	1.14496	1.12842	1.22552	0.85082	0.765963	1.08619	1.04312	0.0430732	0.484411	S	___1	establishment of localization;establishment of localization in cell;establishment of RNA localization;intracellular transport;mRNA export from nucleus;mRNA transport;nuclear export;nuclear transport;nucleic acid transport;nucleobase-containing compound transport;nucleocytoplasmic transport;poly(A)+ mRNA export from nucleus;RNA export from nucleus;RNA transport;transport	binding;cation binding;ion binding;metal ion binding				AACTGGA,MIR-145;ACCATTT,MIR-522;ATACCTC,MIR-202;ATTCTTT,MIR-186;BASAKI_YBX1_TARGETS_DN;BYSTRYKH_HEMATOPOIESIS_STEM_CELL_QTL_CIS;chr1q32;DODD_NASOPHARYNGEAL_CARCINOMA_DN;GARY_CD5_TARGETS_UP;GAUSSMANN_MLL_AF4_FUSION_TARGETS_C_UP;GGCCAGT,MIR-193A,MIR-193B;GSE10856_CTRL_VS_TNFRSF6B_IN_MACROPHAGE_UP;GSE17721_0.5H_VS_12H_PAM3CSK4_BMDM_DN;GSE17721_0.5H_VS_24H_PAM3CSK4_BMDM_DN;GSE17721_CTRL_VS_CPG_6H_BMD…	Acetylation;Coiledcoil;Completeproteome;Metal-binding;mRNAtransport;Phosphoprotein;Polymorphism;Referenceproteome;Repeat;Transport;Zinc;Zinc-finger		14-3-3 domain binding motif;Calmodulin-dependent protein kinase II substrate motif;Pim1 kinase substrate sequence;PKA kinase substrate motif;PKC epsilon kinase substrate motif;PKC kinase substrate motif	+	1	5.27328e-20	149.36	149.36	135.43
0.405105	0.19601	1.17428	1.04006	0.761094	NaN	-0.297596	0.0998715	1.11757	-0.683667	0.362344	0.440246	0.993919	0.729103	NaN	0.201963	0.429122	-0.592786	0.01824	0.29987	0.788996	0.217094	0.465104	NaN	NaN	0.425019	0.983676	0.612508	0.607918	0.425019	0.429122	-0.0041033	0.427691	S	___1	establishment of localization;establishment of localization in cell;establishment of RNA localization;intracellular transport;mRNA export from nucleus;mRNA transport;nuclear export;nuclear transport;nucleic acid transport;nucleobase-containing compound transport;nucleocytoplasmic transport;poly(A)+ mRNA export from nucleus;RNA export from nucleus;RNA transport;transport	binding;cation binding;ion binding;metal ion binding				AACTGGA,MIR-145;ACCATTT,MIR-522;ATACCTC,MIR-202;ATTCTTT,MIR-186;BASAKI_YBX1_TARGETS_DN;BYSTRYKH_HEMATOPOIESIS_STEM_CELL_QTL_CIS;chr1q32;DODD_NASOPHARYNGEAL_CARCINOMA_DN;GARY_CD5_TARGETS_UP;GAUSSMANN_MLL_AF4_FUSION_TARGETS_C_UP;GGCCAGT,MIR-193A,MIR-193B;GSE10856_CTRL_VS_TNFRSF6B_IN_MACROPHAGE_UP;GSE17721_0.5H_VS_12H_PAM3CSK4_BMDM_DN;GSE17721_0.5H_VS_24H_PAM3CSK4_BMDM_DN;GSE17721_CTRL_VS_CPG_6H_BMD…	Acetylation;Coiledcoil;Completeproteome;Metal-binding;mRNAtransport;Phosphoprotein;Polymorphism;Referenceproteome;Repeat;Transport;Zinc;Zinc-finger		14-3-3 domain binding motif;Calmodulin-dependent protein kinase II substrate motif;Casein kinase II substrate motif;G protein-coupled receptor kinase 1 substrate motif;MAPKAPK1 kinase substrate motif;PAK2 kinase substrate motif;PKA kinase substrate motif;PKC epsilon kinase substrate motif;PKC kinase substrate motif	+	0.999991	6.27454e-153	258.09	239.47	212.51
-0.31659	NaN	1.75401	0.662498	0.647641	-0.36378	-0.126359	2.42481	0.675879	NaN	2.16814	0.386086	1.48878	NaN	NaN	-0.970122	-0.537391	1.61721	1.32589	1.60683	-1.21084	0.258863	NaN	1.27714	NaN	NaN	0.32242	1.42453	0.637431	1.30151	0.647641	0.653873	0.0446407	S	___1		enzyme inhibitor activity;enzyme regulator activity;phosphatase inhibitor activity;phosphatase regulator activity;protein phosphatase inhibitor activity;protein phosphatase regulator activity			RPEL	AAGGGAT,MIR-188;AATGTGA,MIR-23A,MIR-23B;ATGTTAA,MIR-302C;BILD_CTNNB1_ONCOGENIC_SIGNATURE;BONOME_OVARIAN_CANCER_SURVIVAL_OPTIMAL_DEBULKING;BONOME_OVARIAN_CANCER_SURVIVAL_SUBOPTIMAL_DEBULKING;BRUECKNER_TARGETS_OF_MIRLET7A3_UP;CHEMNITZ_RESPONSE_TO_PROSTAGLANDIN_E2_DN;CHIANG_LIVER_CANCER_SUBCLASS_POLYSOMY7_DN;chr6q24;DAVICIONI_TARGETS_OF_PAX_FOXO1_FUSIONS_UP;DEURIG_T_CELL_PROLYMPHOCYTIC_LEUKEMIA_DN;D…	Actin-binding;Alternativesplicing;Completeproteome;Phosphoprotein;Polymorphism;Proteinphosphataseinhibitor;Referenceproteome;Repeat		14-3-3 domain binding motif;Calmodulin-dependent protein kinase II alpha substrate motif;Calmodulin-dependent protein kinase II substrate motif;Calmodulin-dependent protein kinase IV substrate motif;Chk1 kinase substrate motif;DMPK1,2 kinase substrate motif;G protein-coupled receptor kinase 1 substrate motif;MAPKAPK2 kinase substrate motif;Phosphorylase kinase substrate motif;PKA kinase substrate…	+	1	1.11447e-58	213.84	175.22	183.88
-0.445887	0.0472756	-0.222521	0.423995	0.274492	-0.721093	NaN	0.379281	0.0415125	NaN	NaN	NaN	-0.311372	0.380522	NaN	NaN	NaN	NaN	NaN	0.73176	-0.343445	-1.03013	-0.439619	0.821998	NaN	NaN	NaN	NaN	0.927137	-0.343445	0.0443941	-0.387839	0.0890196	S	___1			cell part;cytoplasm;intracellular membrane-bounded organelle;intracellular organelle;intracellular part;membrane-bounded organelle;organelle		SAPS	ACTACCT,MIR-196A,MIR-196B;ACTGCCT,MIR-34B;ATGCTGC,MIR-103,MIR-107;BROWNE_HCMV_INFECTION_48HR_DN;chr22q13;GACAGGG,MIR-339;GCACTTT,MIR-17-5P,MIR-20A,MIR-106A,MIR-106B,MIR-20B,MIR-519D;GINESTIER_BREAST_CANCER_ZNF217_AMPLIFIED_DN;GSE13306_TREG_VS_TCONV_LAMINA_PROPRIA_DN;GSE14308_TH1_VS_INDUCED_TREG_DN;GSE14308_TH2_VS_TH1_UP;GSE1460_CD4_THYMOCYTE_VS_NAIVE_CD4_TCELL_ADULT_BLOOD_DN;GSE1460_CORD_VS_ADULT…	Alternativesplicing;Completeproteome;Cytoplasm;Phosphoprotein;Polymorphism;Referenceproteome	TNF-alpha/NF-kappa B signaling complex (CHUK, BTRC, NFKB2, PPP6C, REL, CUL1, IKBKE, SAPS2, SAPS1, ANKRD28, RELA, SKP1)	14-3-3 domain binding motif;Calmodulin-dependent protein kinase II substrate motif;Casein kinase II substrate motif;ERK1,2 kinase substrate motif;G protein-coupled receptor kinase 1 substrate motif;GSK-3, ERK1, ERK2, CDK5 substrate motif;MDC1 BRCT domain binding motif;PKA kinase substrate motif;PKC kinase substrate motif;Plk1 PBD domain binding motif;Pyruvate dehydrogenase kinase substrate motif;…	+	0.999501	2.57235e-17	124.63	123.01	124.63
NaN	NaN	-0.0416483	NaN	-0.440402	NaN	NaN	NaN	0.96638	-1.958	0.00564094	0.365118	0.479015	-0.08295	NaN	NaN	NaN	NaN	NaN	0.583636	NaN	NaN	NaN	0.192917	-0.454899	NaN	0.957921	-0.260155	0.483461	0.192917	-0.0180037	0.210921	0.329824	S	___1	anatomical structure maturation;biological regulation;blood vessel maturation;defense response;defense response to bacterium;developmental maturation;developmental process;immune response;immune system process;innate immune response;multi-organism process;negative regulation of biological process;negative regulation of cell differentiation;negative regulation of cellular process;negative regulati…	binding;chromatin binding	cell part;chromatin;chromosomal part;cytoplasm;intracellular membrane-bounded organelle;intracellular organelle;intracellular organelle part;intracellular part;membrane;membrane-bounded organelle;nucleus;organelle;organelle part		Ank;Ank_2;KH_1	AACTGAC,MIR-223;ATGTACA,MIR-493;BYSTRYKH_HEMATOPOIESIS_STEM_CELL_QTL_TRANS;CACGTG_V$MYC_Q2;chr4q21;CROONQUIST_STROMAL_STIMULATION_DN;DACOSTA_UV_RESPONSE_VIA_ERCC3_COMMON_DN;DACOSTA_UV_RESPONSE_VIA_ERCC3_DN;DAVICIONI_MOLECULAR_ARMS_VS_ERMS_UP;GAVIN_FOXP3_TARGETS_CLUSTER_T4;GCANCTGNY_V$MYOD_Q6;GCM_CALM1;GCM_CRKL;GCM_CSNK1A1;GCM_DFFA;GCM_FANCL;GCM_MAP4K4;GCM_MYST2;GCM_NCAM1;GCM_PTK2;GCM_PTPRD;GCM_RA…	Acetylation;Alternativesplicing;ANKrepeat;Coiledcoil;Completeproteome;Cytoplasm;Host-virusinteraction;Immunity;Innateimmunity;Nucleus;Phosphoprotein;Polymorphism;Referenceproteome;Repeat;RNA-binding		Casein kinase II substrate motif;ERK1,2 kinase substrate motif;GSK-3, ERK1, ERK2, CDK5 substrate motif;PKA kinase substrate motif;PKC kinase substrate motif;Pyruvate dehydrogenase kinase substrate motif;WW domain binding motif	+	1	8.19601e-07	103.75	94.751	103.75
-1.12021	-0.738307	-1.69801	-0.0847658	-0.857521	-1.03553	0.238787	-0.793602	-0.119567	-0.355766	-0.874377	-1.08006	-0.989039	-0.718785	-1.78975	-0.924125	-1.39663	-0.850705	NaN	-2.43007	-0.999653	-1.41033	-1.21346	-2.56771	-1.04323	-1.6382	-0.764506	1.12106	0.353401	-1.12834	-0.874377	-0.253964	0.173472	S	___1	actin cytoskeleton organization;actin filament-based process;anatomical structure development;biological adhesion;biological regulation;cell adhesion;cell differentiation;cell differentiation involved in embryonic placenta development;cell-cell adhesion;cellular component organization;cellular component organization at cellular level;cellular component organization or biogenesis;cellular componen…	ATPase activator activity;ATPase regulator activity;binding;chaperone binding;DNA binding;enzyme activator activity;enzyme regulator activity;heat shock protein binding;nucleic acid binding;nucleoside-triphosphatase regulator activity;protein binding;unfolded protein binding	cell part;contractile fiber part;cytoplasm;cytoplasmic part;cytosol;intracellular membrane-bounded organelle;intracellular organelle;intracellular organelle part;intracellular part;membrane;membrane-bounded organelle;nuclear part;nucleoplasm;nucleus;organelle;organelle part;perinuclear region of cytoplasm;Z disc		DnaJ	AKL_HTLV1_INFECTION_DN;ALFANO_MYC_TARGETS;AMUNDSON_RESPONSE_TO_ARSENITE;APOPTOSIS_GO;ATGTTAA,MIR-302C;BENPORATH_CYCLING_GENES;BENPORATH_ES_1;BROWNE_HCMV_INFECTION_10HR_UP;BURTON_ADIPOGENESIS_PEAK_AT_2HR;BUYTAERT_PHOTODYNAMIC_THERAPY_STRESS_UP;BYSTRYKH_HEMATOPOIESIS_STEM_CELL_AND_BRAIN_QTL_TRANS;CACCAGC,MIR-138;CACTTTG,MIR-520G,MIR-520H;CAGTATT,MIR-200B,MIR-200C,MIR-429;CCTGCTG,MIR-214;CELL_DEVELO…	Alternativesplicing;Chaperone;Completeproteome;Cytoplasm;Directproteinsequencing;Diseasemutation;Limb-girdlemusculardystrophy;Nucleus;Phosphoprotein;Referenceproteome		BARD1 BRCT domain binding motif;Casein kinase II substrate motif;G protein-coupled receptor kinase 1 substrate motif	+	1	1.05088e-92	234.49	234.49	40.432
-1.23991	NaN	0.895804	0.361106	0.429147	-0.88782	-0.0275461	NaN	0.790949	NaN	1.09538	NaN	0.292575	NaN	NaN	NaN	NaN	NaN	NaN	0.854346	NaN	-0.567759	-0.462644	0.657251	NaN	NaN	0.298634	NaN	0.932482	0.298634	0.361106	-0.062472	0.35965	S	___1	biological regulation;catabolic process;cation transport;cell cycle process;cellular catabolic process;cellular component disassembly;cellular component disassembly at cellular level;cellular component organization;cellular component organization at cellular level;cellular component organization or biogenesis;cellular component organization or biogenesis at cellular level;cellular macromolecular …	adenyl nucleotide binding;adenyl ribonucleotide binding;ATP binding;ATPase activity;ATPase activity, coupled;binding;catalytic activity;hydrolase activity;hydrolase activity, acting on acid anhydrides;hydrolase activity, acting on acid anhydrides, in phosphorus-containing anhydrides;identical protein binding;nucleoside-triphosphatase activity;nucleotide binding;protein binding;protein C-terminus …	cell part;centrosome;cytoplasm;cytoplasmic part;cytoskeletal part;cytosol;endosomal part;endosome;endosome membrane;extracellular membrane-bounded organelle;extracellular organelle;extracellular region part;extracellular vesicular exosome;intracellular membrane-bounded organelle;intracellular non-membrane-bounded organelle;intracellular organelle;intracellular organelle part;intracellular part;la…	Endocytosis	AAA;MIT;Vps4_C	ATAACCT,MIR-154;ATPASE_ACTIVITY;ATPASE_ACTIVITY_COUPLED;BIOPOLYMER_METABOLIC_PROCESS;BUYTAERT_PHOTODYNAMIC_THERAPY_STRESS_UP;CACTGTG,MIR-128A,MIR-128B;CELLULAR_LOCALIZATION;CHEN_LIVER_METABOLISM_QTL_CIS;chr18q21;CTCAGGG,MIR-125B,MIR-125A;CYTOPLASM;CYTOPLASMIC_PART;DIAZ_CHRONIC_MEYLOGENOUS_LEUKEMIA_UP;ENDOSOME;ENDOSOME_TRANSPORT;ESTABLISHMENT_OF_CELLULAR_LOCALIZATION;ESTABLISHMENT_OF_LOCALIZATION;…	3D-structure;Acetylation;ATP-binding;Cellcycle;Celldivision;Coiledcoil;Completeproteome;Endosome;Hydrolase;Membrane;Nucleotide-binding;Phosphoprotein;Polymorphism;Proteintransport;Referenceproteome;Transport		b-Adrenergic Receptor kinase substrate motif;Casein kinase II substrate motif;PKA kinase substrate motif	+	1	8.51863e-54	179.2	173.39	179.2
NaN	-2.49502	-0.115413	-0.953071	NaN	NaN	-1.87812	-1.19148	NaN	-1.30509	-1.06504	NaN	-2.33454	NaN	0.171323	NaN	NaN	NaN	NaN	-0.794457	-0.643922	-0.0585021	-1.36899	-0.470774	NaN	NaN	NaN	-1.26699	0.215134	-0.71919	-1.19148	0.472292	0.11837	S	___1	biological regulation;biosynthetic process;cellular biosynthetic process;cellular macromolecule biosynthetic process;cellular macromolecule metabolic process;cellular metabolic process;cellular nitrogen compound metabolic process;cellular process;macromolecule biosynthetic process;macromolecule metabolic process;metabolic process;negative regulation of biological process;negative regulation of bi…	binding;cation binding;core promoter proximal region DNA binding;core promoter proximal region sequence-specific DNA binding;DNA binding;ion binding;metal ion binding;nucleic acid binding;nucleic acid binding transcription factor activity;regulatory region DNA binding;regulatory region nucleic acid binding;RNA polymerase II core promoter proximal region sequence-specific DNA binding;RNA polymeras…	cell part;chromatin remodeling complex;histone deacetylase complex;intracellular organelle part;intracellular part;macromolecular complex;nuclear part;nucleoplasm;nucleoplasm part;organelle part;protein complex		zf-C2H2	ACACTAC,MIR-142-3P;ACEVEDO_LIVER_CANCER_UP;AMUNDSON_GENOTOXIC_SIGNATURE;BENPORATH_CYCLING_GENES;BENPORATH_NANOG_TARGETS;BENPORATH_SOX2_TARGETS;BROWNE_HCMV_INFECTION_4HR_DN;CAGTATT,MIR-200B,MIR-200C,MIR-429;CHIN_BREAST_CANCER_COPY_NUMBER_UP;chr20q13;CROONQUIST_NRAS_VS_STROMAL_STIMULATION_UP;CROONQUIST_STROMAL_STIMULATION_DN;CTGAGCC,MIR-24;DAZARD_RESPONSE_TO_UV_NHEK_DN;DEBIASI_APOPTOSIS_BY_REOVIRUS…	3D-structure;Completeproteome;DNA-binding;Metal-binding;Nucleus;Phosphoprotein;Polymorphism;Referenceproteome;Repeat;Repressor;Transcription;Transcriptionregulation;Zinc;Zinc-finger	anti-BHC110 complex;BHC110 complex;CoREST-HDAC complex;CtBP complex;LSD1 complex	b-Adrenergic Receptor kinase substrate motif;Casein kinase II substrate motif;ERK1,2 kinase substrate motif;G protein-coupled receptor kinase 1 substrate motif;GSK3 kinase substrate motif;GSK-3, ERK1, ERK2, CDK5 substrate motif;WW domain binding motif	+	0.999482	4.27633e-10	123.42	123.42	123.42
-1.28518	NaN	-2.11684	-1.24676	-1.50817	NaN	NaN	-2.46257	-2.51148	NaN	NaN	NaN	-2.53907	-0.68134	-0.696729	NaN	-1.54992	NaN	NaN	-1.9915	-0.535655	-0.634186	-1.05769	-1.25625	NaN	NaN	-2.10233	-0.773459	0.177782	-1.05769	-1.52904	0.471351	0.1189	S	___1	alpha-beta T cell activation;alpha-beta T cell differentiation;anatomical structure development;biological regulation;biosynthetic process;CD4-positive, alpha-beta T cell activation;CD4-positive, alpha-beta T cell differentiation;CD4-positive, CD25-positive, alpha-beta regulatory T cell differentiation;cell activation;cell differentiation;cell surface receptor linked signaling pathway;cellular bi…	activating transcription factor binding;binding;chromatin binding;DNA binding;enzyme binding;enzyme regulator activity;histone deacetylase binding;histone deacetylase regulator activity;hormone receptor binding;nuclear hormone receptor binding;nucleic acid binding;nucleic acid binding transcription factor activity;protein binding;protein binding transcription factor activity;receptor binding;regu…	cell part;chromatin;chromosomal part;cytoplasm;cytoskeletal part;intracellular membrane-bounded organelle;intracellular organelle;intracellular organelle part;intracellular part;macromolecular complex;membrane;membrane-bounded organelle;microtubule;nuclear chromatin;nuclear chromosome part;nuclear part;nucleoplasm;nucleoplasm part;nucleus;organelle;organelle part;protein complex;spindle microtubu…		Myb_DNA-binding	BENPORATH_NANOG_TARGETS;BIOCARTA_PPARA_PATHWAY;BIOCARTA_VDR_PATHWAY;BIOPOLYMER_METABOLIC_PROCESS;CAGGTG_V$E12_Q6;chr17p11;CTAWWWATA_V$RSRFC4_Q2;CUI_TCF21_TARGETS_2_DN;DE_YY1_TARGETS_DN;DELACROIX_RAR_BOUND_ES;DIAZ_CHRONIC_MEYLOGENOUS_LEUKEMIA_UP;GAZDA_DIAMOND_BLACKFAN_ANEMIA_ERYTHROID_DN;GGGAGGRR_V$MAZ_Q6;GOBERT_OLIGODENDROCYTE_DIFFERENTIATION_DN;GRAESSMANN_APOPTOSIS_BY_DOXORUBICIN_DN;GSE11864_UNT…	3D-structure;Acetylation;Alternativesplicing;Chromatinregulator;Coiledcoil;Completeproteome;DNA-binding;Nucleus;Phosphoprotein;Referenceproteome;Repeat;Repressor;Transcription;Transcriptionregulation;Ublconjugation	Kaiso-NCOR complex;NCOR complex;NCOR1 complex;NCOR2 complex;NCOR-HDAC3 complex;SKI-NCOR1-SIN3A-HDAC1 complex;SMAD2-SKI-NCOR complex;SMAD3-SKI-NCOR complex;SMAD4-SKI-NCOR complex	Casein kinase I substrate motif;Casein kinase II substrate motif;Cdc2 kinase substrate motif;CDK kinase substrate motif;CDK1,2,4,6 kinase substrate motif;ERK1,2 kinase substrate motif;Growth associated histone HI kinase substrate motif;GSK-3, ERK1, ERK2, CDK5 substrate motif;MDC1 BRCT domain binding motif;Plk1 PBD domain binding motif;WW domain binding motif	+	0.979254	1.05121e-36	149.93	149.93	130.52
0.362442	-0.0995304	0.270307	0.25097	0.934969	0.221905	0.572224	0.412099	0.251967	-0.422337	0.21084	1.15531	0.354786	0.884594	NaN	0.530579	1.51701	-0.0690844	NaN	0.566443	1.07936	1.30771	1.08488	0.647714	1.1815	0.714015	NaN	0.463655	0.112831	0.714015	0.358614	0.355401	0.197388	S	___1	alpha-beta T cell activation;alpha-beta T cell differentiation;anatomical structure development;biological regulation;biosynthetic process;CD4-positive, alpha-beta T cell activation;CD4-positive, alpha-beta T cell differentiation;CD4-positive, CD25-positive, alpha-beta regulatory T cell differentiation;cell activation;cell differentiation;cell surface receptor linked signaling pathway;cellular bi…	activating transcription factor binding;binding;chromatin binding;DNA binding;enzyme binding;enzyme regulator activity;histone deacetylase binding;histone deacetylase regulator activity;hormone receptor binding;nuclear hormone receptor binding;nucleic acid binding;nucleic acid binding transcription factor activity;protein binding;protein binding transcription factor activity;receptor binding;regu…	cell part;chromatin;chromosomal part;cytoplasm;cytoskeletal part;intracellular membrane-bounded organelle;intracellular organelle;intracellular organelle part;intracellular part;macromolecular complex;membrane;membrane-bounded organelle;microtubule;nuclear chromatin;nuclear chromosome part;nuclear part;nucleoplasm;nucleoplasm part;nucleus;organelle;organelle part;protein complex;spindle microtubu…		Myb_DNA-binding	BENPORATH_NANOG_TARGETS;BIOCARTA_PPARA_PATHWAY;BIOCARTA_VDR_PATHWAY;BIOPOLYMER_METABOLIC_PROCESS;CAGGTG_V$E12_Q6;chr17p11;CTAWWWATA_V$RSRFC4_Q2;CUI_TCF21_TARGETS_2_DN;DE_YY1_TARGETS_DN;DELACROIX_RAR_BOUND_ES;DIAZ_CHRONIC_MEYLOGENOUS_LEUKEMIA_UP;GAZDA_DIAMOND_BLACKFAN_ANEMIA_ERYTHROID_DN;GGGAGGRR_V$MAZ_Q6;GOBERT_OLIGODENDROCYTE_DIFFERENTIATION_DN;GRAESSMANN_APOPTOSIS_BY_DOXORUBICIN_DN;GSE11864_UNT…	3D-structure;Acetylation;Alternativesplicing;Chromatinregulator;Coiledcoil;Completeproteome;DNA-binding;Nucleus;Phosphoprotein;Referenceproteome;Repeat;Repressor;Transcription;Transcriptionregulation;Ublconjugation	Kaiso-NCOR complex;NCOR complex;NCOR1 complex;NCOR2 complex;NCOR-HDAC3 complex;SKI-NCOR1-SIN3A-HDAC1 complex;SMAD2-SKI-NCOR complex;SMAD3-SKI-NCOR complex;SMAD4-SKI-NCOR complex	Casein kinase I substrate motif;Casein kinase II substrate motif;ERK1,2 kinase substrate motif;Growth associated histone HI kinase substrate motif;GSK-3, ERK1, ERK2, CDK5 substrate motif;WW domain binding motif	+	0.999971	6.02622e-70	230.93	221.9	221.85
1.33399	NaN	0.754104	1.22921	0.092457	NaN	1.1369	1.45366	0.318252	0.105324	0.92001	2.22419	1.79118	NaN	NaN	NaN	0.632769	NaN	NaN	1.45716	NaN	NaN	0.802077	0.72422	NaN	1.66708	0.946433	NaN	0.661335	0.946433	1.02846	-0.0820219	0.337709	S	___1	alpha-beta T cell activation;alpha-beta T cell differentiation;anatomical structure development;biological regulation;biosynthetic process;CD4-positive, alpha-beta T cell activation;CD4-positive, alpha-beta T cell differentiation;CD4-positive, CD25-positive, alpha-beta regulatory T cell differentiation;cell activation;cell differentiation;cell surface receptor linked signaling pathway;cellular bi…	activating transcription factor binding;binding;chromatin binding;DNA binding;enzyme binding;enzyme regulator activity;histone deacetylase binding;histone deacetylase regulator activity;hormone receptor binding;nuclear hormone receptor binding;nucleic acid binding;nucleic acid binding transcription factor activity;protein binding;protein binding transcription factor activity;receptor binding;regu…	cell part;chromatin;chromosomal part;cytoplasm;cytoskeletal part;intracellular membrane-bounded organelle;intracellular organelle;intracellular organelle part;intracellular part;macromolecular complex;membrane;membrane-bounded organelle;microtubule;nuclear chromatin;nuclear chromosome part;nuclear part;nucleoplasm;nucleoplasm part;nucleus;organelle;organelle part;protein complex;spindle microtubu…		Myb_DNA-binding	BENPORATH_NANOG_TARGETS;BIOCARTA_PPARA_PATHWAY;BIOCARTA_VDR_PATHWAY;BIOPOLYMER_METABOLIC_PROCESS;CAGGTG_V$E12_Q6;chr17p11;CTAWWWATA_V$RSRFC4_Q2;CUI_TCF21_TARGETS_2_DN;DE_YY1_TARGETS_DN;DELACROIX_RAR_BOUND_ES;DIAZ_CHRONIC_MEYLOGENOUS_LEUKEMIA_UP;GAZDA_DIAMOND_BLACKFAN_ANEMIA_ERYTHROID_DN;GGGAGGRR_V$MAZ_Q6;GOBERT_OLIGODENDROCYTE_DIFFERENTIATION_DN;GRAESSMANN_APOPTOSIS_BY_DOXORUBICIN_DN;GSE11864_UNT…	3D-structure;Acetylation;Alternativesplicing;Chromatinregulator;Coiledcoil;Completeproteome;DNA-binding;Nucleus;Phosphoprotein;Referenceproteome;Repeat;Repressor;Transcription;Transcriptionregulation;Ublconjugation	Kaiso-NCOR complex;NCOR complex;NCOR1 complex;NCOR2 complex;NCOR-HDAC3 complex;SKI-NCOR1-SIN3A-HDAC1 complex;SMAD2-SKI-NCOR complex;SMAD3-SKI-NCOR complex;SMAD4-SKI-NCOR complex	14-3-3 domain binding motif;Calmodulin-dependent protein kinase II substrate motif;Casein kinase II substrate motif;PAK2 kinase substrate motif;PKA kinase substrate motif;PKC epsilon kinase substrate motif;PKC kinase substrate motif	+	0.940191	1.05639e-153	259.2	238.18	190.82
-0.169865	-1.11844	-0.0799948	0.163011	NaN	-0.592195	-0.387246	0.3758	NaN	-0.563901	-0.580292	NaN	0.109422	0.403421	NaN	-0.555249	NaN	NaN	NaN	0.319935	0.584454	0.409783	0.123957	0.305567	NaN	NaN	-0.652289	-0.297754	0.11033	0.305567	-0.278555	0.584122	0.0666804	S	___1	alpha-beta T cell activation;alpha-beta T cell differentiation;anatomical structure development;biological regulation;biosynthetic process;CD4-positive, alpha-beta T cell activation;CD4-positive, alpha-beta T cell differentiation;CD4-positive, CD25-positive, alpha-beta regulatory T cell differentiation;cell activation;cell differentiation;cell surface receptor linked signaling pathway;cellular bi…	activating transcription factor binding;binding;chromatin binding;DNA binding;enzyme binding;enzyme regulator activity;histone deacetylase binding;histone deacetylase regulator activity;hormone receptor binding;nuclear hormone receptor binding;nucleic acid binding;nucleic acid binding transcription factor activity;protein binding;protein binding transcription factor activity;receptor binding;regu…	cell part;chromatin;chromosomal part;cytoplasm;cytoskeletal part;intracellular membrane-bounded organelle;intracellular organelle;intracellular organelle part;intracellular part;macromolecular complex;membrane;membrane-bounded organelle;microtubule;nuclear chromatin;nuclear chromosome part;nuclear part;nucleoplasm;nucleoplasm part;nucleus;organelle;organelle part;protein complex;spindle microtubu…		Myb_DNA-binding	BENPORATH_NANOG_TARGETS;BIOCARTA_PPARA_PATHWAY;BIOCARTA_VDR_PATHWAY;BIOPOLYMER_METABOLIC_PROCESS;CAGGTG_V$E12_Q6;chr17p11;CTAWWWATA_V$RSRFC4_Q2;CUI_TCF21_TARGETS_2_DN;DE_YY1_TARGETS_DN;DELACROIX_RAR_BOUND_ES;DIAZ_CHRONIC_MEYLOGENOUS_LEUKEMIA_UP;GAZDA_DIAMOND_BLACKFAN_ANEMIA_ERYTHROID_DN;GGGAGGRR_V$MAZ_Q6;GOBERT_OLIGODENDROCYTE_DIFFERENTIATION_DN;GRAESSMANN_APOPTOSIS_BY_DOXORUBICIN_DN;GSE11864_UNT…	3D-structure;Acetylation;Alternativesplicing;Chromatinregulator;Coiledcoil;Completeproteome;DNA-binding;Nucleus;Phosphoprotein;Referenceproteome;Repeat;Repressor;Transcription;Transcriptionregulation;Ublconjugation	Kaiso-NCOR complex;NCOR complex;NCOR1 complex;NCOR2 complex;NCOR-HDAC3 complex;SKI-NCOR1-SIN3A-HDAC1 complex;SMAD2-SKI-NCOR complex;SMAD3-SKI-NCOR complex;SMAD4-SKI-NCOR complex	Casein kinase II substrate motif;ERK1,2 kinase substrate motif;GSK-3, ERK1, ERK2, CDK5 substrate motif;MAPKAPK2 kinase substrate motif;PKA kinase substrate motif;PKC kinase substrate motif;WW domain binding motif	+	0.999983	4.35239e-78	196.8	182.44	167.27
-0.178368	NaN	-0.300058	-0.00190486	0.0633221	-0.393388	-0.574424	-0.0635128	-0.26274	-0.506965	-0.329206	0.0190218	-0.247284	-0.186174	-0.027642	-0.108695	0.561215	-0.0980528	-0.373445	0.0180624	0.681532	0.839101	-0.0272412	0.0333063	NaN	-0.102701	0.000310456	-0.243128	0.117529	-0.0134653	-0.182271	0.168806	0.374214	S	___1	alpha-beta T cell activation;alpha-beta T cell differentiation;anatomical structure development;biological regulation;biosynthetic process;CD4-positive, alpha-beta T cell activation;CD4-positive, alpha-beta T cell differentiation;CD4-positive, CD25-positive, alpha-beta regulatory T cell differentiation;cell activation;cell differentiation;cell surface receptor linked signaling pathway;cellular bi…	activating transcription factor binding;binding;chromatin binding;DNA binding;enzyme binding;enzyme regulator activity;histone deacetylase binding;histone deacetylase regulator activity;hormone receptor binding;nuclear hormone receptor binding;nucleic acid binding;nucleic acid binding transcription factor activity;protein binding;protein binding transcription factor activity;receptor binding;regu…	cell part;chromatin;chromosomal part;cytoplasm;cytoskeletal part;intracellular membrane-bounded organelle;intracellular organelle;intracellular organelle part;intracellular part;macromolecular complex;membrane;membrane-bounded organelle;microtubule;nuclear chromatin;nuclear chromosome part;nuclear part;nucleoplasm;nucleoplasm part;nucleus;organelle;organelle part;protein complex;spindle microtubu…		Myb_DNA-binding	BENPORATH_NANOG_TARGETS;BIOCARTA_PPARA_PATHWAY;BIOCARTA_VDR_PATHWAY;BIOPOLYMER_METABOLIC_PROCESS;CAGGTG_V$E12_Q6;chr17p11;CTAWWWATA_V$RSRFC4_Q2;CUI_TCF21_TARGETS_2_DN;DE_YY1_TARGETS_DN;DELACROIX_RAR_BOUND_ES;DIAZ_CHRONIC_MEYLOGENOUS_LEUKEMIA_UP;GAZDA_DIAMOND_BLACKFAN_ANEMIA_ERYTHROID_DN;GGGAGGRR_V$MAZ_Q6;GOBERT_OLIGODENDROCYTE_DIFFERENTIATION_DN;GRAESSMANN_APOPTOSIS_BY_DOXORUBICIN_DN;GSE11864_UNT…	3D-structure;Acetylation;Alternativesplicing;Chromatinregulator;Coiledcoil;Completeproteome;DNA-binding;Nucleus;Phosphoprotein;Referenceproteome;Repeat;Repressor;Transcription;Transcriptionregulation;Ublconjugation	Kaiso-NCOR complex;NCOR complex;NCOR1 complex;NCOR2 complex;NCOR-HDAC3 complex;SKI-NCOR1-SIN3A-HDAC1 complex;SMAD2-SKI-NCOR complex;SMAD3-SKI-NCOR complex;SMAD4-SKI-NCOR complex	Casein kinase II substrate motif;ERK1,2 kinase substrate motif;GSK-3, ERK1, ERK2, CDK5 substrate motif;PKA kinase substrate motif;PKC kinase substrate motif;WW domain binding motif	+	1	3.36045e-07	136.61	112.1	74.698
-1.33217	NaN	-1.68489	-1.12194	NaN	-0.109938	-0.717363	-0.976126	-0.302936	NaN	NaN	NaN	NaN	0.746181	NaN	-0.66753	NaN	0.389334	NaN	-0.296233	NaN	-1.21565	-1.5206	0.0658954	NaN	-0.983026	NaN	-0.0453551	0.649203	-0.296233	-0.717363	0.42113	0.149686	S	___1	anatomical structure morphogenesis;autophagic vacuole assembly;axon extension;biological regulation;cell communication;cell differentiation;cell differentiation in hindbrain;cell growth;cell migration;cell migration in hindbrain;cell motility;cell part morphogenesis;cell projection morphogenesis;cell projection organization;cellular component assembly;cellular component assembly at cellular level…	adenyl nucleotide binding;adenyl ribonucleotide binding;ATP binding;binding;catalytic activity;enzyme binding;GTPase binding;kinase activity;nucleotide binding;phosphotransferase activity, alcohol group as acceptor;protein binding;protein complex binding;protein kinase activity;protein serine/threonine kinase activity;purine nucleotide binding;purine ribonucleoside triphosphate binding;purine rib…	Atg1p signaling complex;autophagic vacuole;cell body;cell part;cell projection;cytoplasm;cytoplasmic part;cytoplasmic vesicle membrane;cytoplasmic vesicle part;cytosol;intracellular membrane-bounded organelle;intracellular organelle;intracellular organelle part;intracellular part;macromolecular complex;membrane;membrane-bounded organelle;neuron projection;neuronal cell body;organelle;organelle me…	mTOR signaling pathway;Regulation of autophagy	DUF3543;Pkinase	ACEVEDO_LIVER_CANCER_WITH_H3K27ME3_DN;ACTTTAT,MIR-142-5P;AGCACTT,MIR-93,MIR-302A,MIR-302B,MIR-302C,MIR-302D,MIR-372,MIR-373,MIR-520E,MIR-520A,MIR-526B,MIR-520B,MIR-520C,MIR-520D;BAKKER_FOXO3_TARGETS_UP;BIOPOLYMER_METABOLIC_PROCESS;BIOPOLYMER_MODIFICATION;BRACHAT_RESPONSE_TO_CAMPTOTHECIN_UP;BRUINS_UVC_RESPONSE_MIDDLE;BRUINS_UVC_RESPONSE_VIA_TP53_GROUP_B;BUYTAERT_PHOTODYNAMIC_THERAPY_STRESS_UP;CACT…	3D-structure;ATP-binding;Autophagy;Completeproteome;Cytoplasm;Kinase;Nucleotide-binding;Phosphoprotein;Polymorphism;Referenceproteome;Serine/threonine-proteinkinase;Transferase		14-3-3 domain binding motif;Calmodulin-dependent protein kinase II substrate motif;PKA kinase substrate motif;PKC kinase substrate motif	+	1	2.41001e-11	101.92	101.92	101.92
-0.461356	NaN	NaN	1.19811	0.543828	-1.02875	-1.12993	-3.50615	-1.05312	0.286234	0.148778	NaN	-0.327176	0.0307424	NaN	-3.33041	-1.57052	NaN	-0.601297	-1.54048	-0.510499	NaN	-0.89998	0.0307977	NaN	4.15653	NaN	-1.40404	0.439023	-0.601297	-0.461356	-0.13994	0.276091	S	___1	amine transport;amino acid transport;carboxylic acid transport;cellular process;establishment of localization;ion transport;neutral amino acid transport;nitrogen compound transport;organic acid transport;organic substance transport;transmembrane transport;transport	active transmembrane transporter activity;amine transmembrane transporter activity;amino acid transmembrane transporter activity;carboxylic acid transmembrane transporter activity;L-amino acid transmembrane transporter activity;neutral amino acid transmembrane transporter activity;organic acid transmembrane transporter activity;substrate-specific transmembrane transporter activity;substrate-speci…	cell part;integral to membrane;integral to plasma membrane;intrinsic to membrane;intrinsic to plasma membrane;membrane;membrane part;plasma membrane;plasma membrane part		MFS_1	ACEVEDO_METHYLATED_IN_LIVER_CANCER_DN;ACTIVE_TRANSMEMBRANE_TRANSPORTER_ACTIVITY;AMINE_TRANSMEMBRANE_TRANSPORTER_ACTIVITY;AMINE_TRANSPORT;AMINO_ACID_TRANSMEMBRANE_TRANSPORTER_ACTIVITY;AMINO_ACID_TRANSPORT;AMUNDSON_RESPONSE_TO_ARSENITE;BENPORATH_MYC_MAX_TARGETS;BOQUEST_STEM_CELL_CULTURED_VS_FRESH_UP;BRCA1_DN.V1_UP;CACGTG_V$MYC_Q2;CAGGTG_V$E12_Q6;CARBOXYLIC_ACID_TRANSMEMBRANE_TRANSPORTER_ACTIVITY;CA…	Alternativesplicing;Amino-acidtransport;Completeproteome;Glycoprotein;Membrane;Phosphoprotein;Polymorphism;Referenceproteome;Transmembrane;Transmembranehelix;Transport		PKA kinase substrate motif;PKC kinase substrate motif	+	1	1.55194e-13	150.12	116.85	60.246
-0.213565	1.26665	-0.0608671	-0.128275	1.15327	-0.647996	NaN	0.492801	NaN	1.08076	2.14148	NaN	0.328207	NaN	0.145027	-0.373816	-0.64768	3.23856	NaN	NaN	0.411495	0.198738	NaN	NaN	NaN	-1.32132	0.370841	0.414582	0.763239	0.391168	0.145027	0.246141	0.29443	S	___1	biological regulation;cellular process;ER to Golgi vesicle-mediated transport;establishment of localization;establishment of localization in cell;establishment of protein localization;Golgi vesicle transport;intracellular transport;positive regulation of biological process;positive regulation of catabolic process;positive regulation of macromolecule metabolic process;positive regulation of metabo…		cell part;cytoplasmic membrane-bounded vesicle;cytoplasmic part;cytoplasmic vesicle;endoplasmic reticulum membrane;endoplasmic reticulum part;endoplasmic reticulum-Golgi intermediate compartment;endoplasmic reticulum-Golgi intermediate compartment membrane;Golgi apparatus part;Golgi membrane;integral to membrane;intracellular membrane-bounded organelle;intracellular organelle;intracellular organe…	Phagosome;SNARE interactions in vesicular transport	Longin;Synaptobrevin	ACATTCC,MIR-1,MIR-206;BENPORATH_NANOG_TARGETS;BERENJENO_TRANSFORMED_BY_RHOA_DN;CELLULAR_LOCALIZATION;CHEOK_RESPONSE_TO_HD_MTX_DN;chr1q21;CREIGHTON_ENDOCRINE_THERAPY_RESISTANCE_5;ER_TO_GOLGI_VESICLE_MEDIATED_TRANSPORT;ESTABLISHMENT_OF_CELLULAR_LOCALIZATION;ESTABLISHMENT_OF_LOCALIZATION;FLECHNER_BIOPSY_KIDNEY_TRANSPLANT_OK_VS_DONOR_UP;GINESTIER_BREAST_CANCER_ZNF217_AMPLIFIED_UP;GOLGI_VESICLE_TRANSP…	3D-structure;Acetylation;Coiledcoil;Completeproteome;Directproteinsequencing;Endoplasmicreticulum;ER-Golgitransport;Golgiapparatus;Membrane;Phosphoprotein;Polymorphism;Proteintransport;Referenceproteome;Transmembrane;Transmembranehelix;Transport		Casein kinase II substrate motif;PKA kinase substrate motif;PKC kinase substrate motif	+	0.953656	3.22349e-06	127.02	127.02	92.75
0.37307	-0.308013	0.656649	1.09879	-0.286773	-0.451099	0.0208675	1.81302	-1.13447	0.592701	0.0280323	-0.615501	0.49575	-0.108383	1.96556	0.950791	1.33524	1.30845	0.214548	0.815761	0.608727	0.791604	-0.754302	1.7219	0.83801	2.09918	2.04751	-0.077489	0.158356	0.815761	0.37307	0.44269	0.135873	S	___1	biological regulation;cellular process;ER to Golgi vesicle-mediated transport;establishment of localization;establishment of localization in cell;establishment of protein localization;Golgi vesicle transport;intracellular transport;positive regulation of biological process;positive regulation of catabolic process;positive regulation of macromolecule metabolic process;positive regulation of metabo…		cell part;cytoplasmic membrane-bounded vesicle;cytoplasmic part;cytoplasmic vesicle;endoplasmic reticulum membrane;endoplasmic reticulum part;endoplasmic reticulum-Golgi intermediate compartment;endoplasmic reticulum-Golgi intermediate compartment membrane;Golgi apparatus part;Golgi membrane;integral to membrane;intracellular membrane-bounded organelle;intracellular organelle;intracellular organe…	Phagosome;SNARE interactions in vesicular transport	Longin;Synaptobrevin	ACATTCC,MIR-1,MIR-206;BENPORATH_NANOG_TARGETS;BERENJENO_TRANSFORMED_BY_RHOA_DN;CELLULAR_LOCALIZATION;CHEOK_RESPONSE_TO_HD_MTX_DN;chr1q21;CREIGHTON_ENDOCRINE_THERAPY_RESISTANCE_5;ER_TO_GOLGI_VESICLE_MEDIATED_TRANSPORT;ESTABLISHMENT_OF_CELLULAR_LOCALIZATION;ESTABLISHMENT_OF_LOCALIZATION;FLECHNER_BIOPSY_KIDNEY_TRANSPLANT_OK_VS_DONOR_UP;GINESTIER_BREAST_CANCER_ZNF217_AMPLIFIED_UP;GOLGI_VESICLE_TRANSP…	3D-structure;Acetylation;Coiledcoil;Completeproteome;Directproteinsequencing;Endoplasmicreticulum;ER-Golgitransport;Golgiapparatus;Membrane;Phosphoprotein;Polymorphism;Proteintransport;Referenceproteome;Transmembrane;Transmembranehelix;Transport		Casein kinase II substrate motif	+	1	9.30444e-59	219.85	219.85	216.72
-0.685635	NaN	-0.318677	-2.07416	NaN	NaN	-1.54038	-1.32817	NaN	NaN	-1.13384	NaN	NaN	-0.67788	NaN	NaN	NaN	-0.0101176	NaN	-1.08518	NaN	-1.09556	-0.0421794	NaN	-1.06498	NaN	-1.79691	NaN	0.491626	-1.07508	-1.13384	0.0587574	0.49682	S	___1	biological regulation;cell cycle;cell division;cell migration;cell motility;cellular component movement;cellular component organization;cellular component organization at cellular level;cellular component organization or biogenesis;cellular component organization or biogenesis at cellular level;cellular macromolecule metabolic process;cellular metabolic process;cellular nitrogen compound metaboli…		cell part;cytoplasm;intracellular organelle part;intracellular part;membrane;nuclear body;nuclear matrix;nuclear part;nuclear speck;nucleoplasm;nucleoplasm part;organelle part	Spliceosome	FF;WW	BENPORATH_ES_1;BLALOCK_ALZHEIMERS_DISEASE_INCIPIENT_UP;BLALOCK_ALZHEIMERS_DISEASE_UP;BRUINS_UVC_RESPONSE_LATE;CHANDRAN_METASTASIS_DN;chr2q23;DODD_NASOPHARYNGEAL_CARCINOMA_DN;FERREIRA_EWINGS_SARCOMA_UNSTABLE_VS_STABLE_UP;FLECHNER_BIOPSY_KIDNEY_TRANSPLANT_OK_VS_DONOR_UP;FLECHNER_BIOPSY_KIDNEY_TRANSPLANT_REJECTED_VS_OK_DN;FOURNIER_ACINAR_DEVELOPMENT_LATE_2;FUJII_YBX1_TARGETS_DN;GCM_MAX;GNF2_ELAC2;GN…	3D-structure;Acetylation;Alternativesplicing;Cellcycle;Celldivision;Completeproteome;mRNAprocessing;mRNAsplicing;Nucleus;Phosphoprotein;Referenceproteome;Repeat	Spliceosome	b-Adrenergic Receptor kinase substrate motif;Casein kinase II substrate motif	+	1	4.30164e-41	186.06	186.06	111.91
-1.20323	-0.130789	-0.532544	-0.370504	-0.0856617	NaN	-0.676454	0.305804	-0.204845	-0.325192	0.512068	NaN	-0.563177	NaN	-0.961086	NaN	NaN	-0.292647	NaN	-0.625428	-0.728716	-0.0882141	-0.892945	-0.305987	NaN	-0.755764	-0.149703	-0.823186	0.354922	-0.625428	-0.347848	-0.27758	0.15572	S	___1	biological regulation;cell surface receptor linked signaling pathway;cellular process;cellular response to stimulus;enzyme linked receptor protein signaling pathway;insulin-like growth factor receptor signaling pathway;regulation of biological process;regulation of cellular process;response to stimulus;signal transduction;transmembrane receptor protein tyrosine kinase signaling pathway				GYF	AGCACTT,MIR-93,MIR-302A,MIR-302B,MIR-302C,MIR-302D,MIR-372,MIR-373,MIR-520E,MIR-520A,MIR-526B,MIR-520B,MIR-520C,MIR-520D;AGGCACT,MIR-515-3P;CAGCACT,MIR-512-3P;chr7q22;GCACCTT,MIR-18A,MIR-18B;GCACTTT,MIR-17-5P,MIR-20A,MIR-106A,MIR-106B,MIR-20B,MIR-519D;GCM_DDX11;GCM_SMO;GCM_USP6;GGCACTT,MIR-519E;GGGTGGRR_V$PAX4_03;GINESTIER_BREAST_CANCER_ZNF217_AMPLIFIED_DN;GRADE_COLON_CANCER_UP;GSE13493_DP_VS_CD4…	Completeproteome;Phosphoprotein;Referenceproteome		14-3-3 domain binding motif;Calmodulin-dependent protein kinase II alpha substrate motif;Calmodulin-dependent protein kinase II substrate motif;Calmodulin-dependent protein kinase IV substrate motif;Casein kinase II substrate motif;Chk1 kinase substrate motif;G protein-coupled receptor kinase 1 substrate motif;GSK3 kinase substrate motif;MAPKAPK2 kinase substrate motif;Phosphorylase kinase substr…	+	0.999945	3.51157e-05	101.5	90.792	101.5
-1.81347	-1.02793	-0.542588	-0.237071	-0.612011	-1.61204	-1.35928	0.22947	-0.375494	-0.704829	0.723978	-0.576903	NaN	-0.908895	NaN	-0.899174	-2.28	-1.03324	-0.797308	-1.00095	-1.42329	NaN	-0.941853	-0.516626	NaN	-0.963145	-0.231344	-0.79213	0.809341	-0.941853	-0.704829	-0.237024	0.186968	S	___1	biological regulation;cell surface receptor linked signaling pathway;cellular process;cellular response to stimulus;enzyme linked receptor protein signaling pathway;insulin-like growth factor receptor signaling pathway;regulation of biological process;regulation of cellular process;response to stimulus;signal transduction;transmembrane receptor protein tyrosine kinase signaling pathway				GYF	AGCACTT,MIR-93,MIR-302A,MIR-302B,MIR-302C,MIR-302D,MIR-372,MIR-373,MIR-520E,MIR-520A,MIR-526B,MIR-520B,MIR-520C,MIR-520D;AGGCACT,MIR-515-3P;CAGCACT,MIR-512-3P;chr7q22;GCACCTT,MIR-18A,MIR-18B;GCACTTT,MIR-17-5P,MIR-20A,MIR-106A,MIR-106B,MIR-20B,MIR-519D;GCM_DDX11;GCM_SMO;GCM_USP6;GGCACTT,MIR-519E;GGGTGGRR_V$PAX4_03;GINESTIER_BREAST_CANCER_ZNF217_AMPLIFIED_DN;GRADE_COLON_CANCER_UP;GSE13493_DP_VS_CD4…	Completeproteome;Phosphoprotein;Referenceproteome		14-3-3 domain binding motif;Calmodulin-dependent protein kinase II substrate motif;Calmodulin-dependent protein kinase IV substrate motif;Casein kinase II substrate motif;Chk1 kinase substrate motif;PKA kinase substrate motif;PKC kinase substrate motif;Pyruvate dehydrogenase kinase substrate motif	+	0.998526	6.96763e-05	121.66	83.28	121.66
-2.22724	-1.51252	0.24489	-1.03717	NaN	-2.74267	-1.45352	0.0627053	NaN	-1.76631	0.51334	NaN	NaN	NaN	NaN	-1.67704	NaN	NaN	-1.62398	-0.898255	-1.49835	NaN	-1.63872	NaN	NaN	NaN	NaN	-1.15615	0.597711	-1.49835	-1.48302	-0.0153273	0.414369	S	___1	biological regulation;cell surface receptor linked signaling pathway;cellular process;cellular response to stimulus;enzyme linked receptor protein signaling pathway;insulin-like growth factor receptor signaling pathway;regulation of biological process;regulation of cellular process;response to stimulus;signal transduction;transmembrane receptor protein tyrosine kinase signaling pathway				GYF	AGCACTT,MIR-93,MIR-302A,MIR-302B,MIR-302C,MIR-302D,MIR-372,MIR-373,MIR-520E,MIR-520A,MIR-526B,MIR-520B,MIR-520C,MIR-520D;AGGCACT,MIR-515-3P;CAGCACT,MIR-512-3P;chr7q22;GCACCTT,MIR-18A,MIR-18B;GCACTTT,MIR-17-5P,MIR-20A,MIR-106A,MIR-106B,MIR-20B,MIR-519D;GCM_DDX11;GCM_SMO;GCM_USP6;GGCACTT,MIR-519E;GGGTGGRR_V$PAX4_03;GINESTIER_BREAST_CANCER_ZNF217_AMPLIFIED_DN;GRADE_COLON_CANCER_UP;GSE13493_DP_VS_CD4…	Completeproteome;Phosphoprotein;Referenceproteome		AMP-activated protein kinase substrate motif;Casein kinase II substrate motif;PKA kinase substrate motif	+	0.895337	1.03999e-36	149.53	140.25	149.53
-0.696556	NaN	-0.402383	1.54289	NaN	NaN	-0.846589	1.73878	0.44023	0.987814	1.59057	NaN	0.307706	-1.07845	NaN	NaN	NaN	1.06011	-0.738808	0.506468	NaN	-0.903921	NaN	1.33515	NaN	NaN	1.00958	0.748371	0.881888	0.748371	0.373968	0.374403	0.182736	S	___1	anatomical structure development;developmental process;nervous system development;system development		cell part;intracellular organelle part;intracellular part;nuclear body;nuclear part;nucleoplasm part;organelle part;PML body		CH;LRR_1;LRR_8	AAAGACA,MIR-511;ACCAAAG,MIR-9;AMUNDSON_POOR_SURVIVAL_AFTER_GAMMA_RADIATION_8G;ANATOMICAL_STRUCTURE_DEVELOPMENT;BANDRES_RESPONSE_TO_CARMUSTIN_WITHOUT_MGMT_48HR_DN;BLALOCK_ALZHEIMERS_DISEASE_UP;CAGCTG_V$AP4_Q5;CAGGTG_V$E12_Q6;CCAGGGG,MIR-331;CGCTGCT,MIR-503;chr7q22;DEURIG_T_CELL_PROLYMPHOCYTIC_LEUKEMIA_UP;ENGELMANN_CANCER_PROGENITORS_DN;FOSTER_KDM1A_TARGETS_DN;GAGCCAG,MIR-149;GATTGGY_V$NFY_Q6_01;GG…	Completeproteome;Leucine-richrepeat;Phosphoprotein;Polymorphism;Referenceproteome;Repeat		14-3-3 domain binding motif;b-Adrenergic Receptor kinase substrate motif;Calmodulin-dependent protein kinase II substrate motif;G protein-coupled receptor kinase 1 substrate motif;Phosphorylase kinase substrate motif;PKA kinase substrate motif;PKC epsilon kinase substrate motif;PKC kinase substrate motif	+	1	1.12412e-05	112.73	99.964	47.712
-0.262061	-0.0946477	-0.102914	-1.00332	-0.0252191	-0.143935	-0.394201	-0.898355	-0.746862	0.496238	-1.3913	NaN	-0.875868	-0.162295	NaN	0.197037	NaN	NaN	NaN	-0.871032	NaN	-0.917039	-0.107729	-1.14741	NaN	NaN	-0.228198	NaN	0.311244	-0.871032	-0.212178	-0.658854	0.0150302	S	___1	biological regulation;biosynthetic process;cell differentiation;cellular biosynthetic process;cellular component organization;cellular component organization at cellular level;cellular component organization or biogenesis;cellular component organization or biogenesis at cellular level;cellular developmental process;cellular macromolecule biosynthetic process;cellular macromolecule metabolic proce…	binding;cation binding;DNA binding;ion binding;metal ion binding;nucleic acid binding;protein binding transcription factor activity;transcription cofactor activity;transcription corepressor activity;transcription factor binding transcription factor activity	cell part;chromatin remodeling complex;histone deacetylase complex;intracellular organelle part;intracellular part;macromolecular complex;nuclear part;nucleoplasm;nucleoplasm part;organelle part;protein complex		SAP30_Sin3_bdg;zf-SAP30	AACTTT_UNKNOWN;AACYNNNNTTCCS_UNKNOWN;ALTEMEIER_RESPONSE_TO_LPS_WITH_MECHANICAL_VENTILATION;BENPORATH_CYCLING_GENES;BENPORATH_ES_CORE_NINE_CORRELATED;BENPORATH_MYC_MAX_TARGETS;BENPORATH_SOX2_TARGETS;BERENJENO_TRANSFORMED_BY_RHOA_UP;BLALOCK_ALZHEIMERS_DISEASE_UP;BORCZUK_MALIGNANT_MESOTHELIOMA_UP;BROWNE_HCMV_INFECTION_16HR_UP;BROWNE_HCMV_INFECTION_48HR_UP;BRUINS_UVC_RESPONSE_MIDDLE;CASORELLI_ACUTE_P…	3D-structure;Completeproteome;DNA-binding;Metal-binding;Nucleus;Phosphoprotein;Referenceproteome;Repressor;Transcription;Transcriptionregulation;Zinc;Zinc-finger	ALL-1 supercomplex;BRMS1-SIN3-HDAC complex;HCF-1 complex;ING2 complex;NCOR2 complex;SAP complex (Sin3-associated protein complex);Sin3 complex;SIN3 complex;SIN3-HDAC-SAP30-ARID4 complex;SIN3-ING1b complex I;SIN3-ING1b complex II;SIN3-SAP25 complex	14-3-3 domain binding motif;Akt kinase substrate motif;Calmodulin-dependent protein kinase II substrate motif;Casein kinase II substrate motif;MAPKAPK1 kinase substrate motif;Pim1 kinase substrate sequence;PKA kinase substrate motif;PKA, PKG kinase substrate motif;PKC epsilon kinase substrate motif;PKC kinase substrate motif;PKG kinase substrate motif;Pyruvate dehydrogenase kinase substrate motif	+	1	3.15457e-187	264.72	264.72	125.63
1.18314	1.85211	1.30323	1.30235	2.13534	1.28192	1.25838	0.817668	1.33137	0.898805	NaN	NaN	0.220689	1.20869	1.14858	1.06777	1.96412	NaN	0.66193	NaN	NaN	NaN	1.24037	0.942795	NaN	NaN	1.57308	1.99109	0.95071	1.24037	1.25838	-0.0180032	0.411207	S	___1	biological regulation;biosynthetic process;cellular biosynthetic process;cellular component assembly;cellular component assembly at cellular level;cellular component organization;cellular component organization at cellular level;cellular component organization or biogenesis;cellular component organization or biogenesis at cellular level;cellular macromolecular complex assembly;cellular macromolec…	activating transcription factor binding;binding;chromatin binding;DNA binding;nucleic acid binding;protein binding;protein binding transcription factor activity;RNA polymerase II transcription coactivator activity;RNA polymerase II transcription cofactor activity;RNA polymerase II transcription factor binding transcription factor activity;RNA polymerase II transcription factor binding transcripti…	cell part;chromatin;chromosomal part;cytoplasmic part;cytosol;heterochromatin;intracellular membrane-bounded organelle;intracellular organelle;intracellular organelle part;intracellular part;membrane-bounded organelle;nuclear chromatin;nuclear chromosome part;nuclear heterochromatin;nuclear part;nuclear periphery;nucleoplasm;nucleus;organelle;organelle part;transcriptionally active chromatin		LEDGF;PWWP	AAGCCAT,MIR-135A,MIR-135B;ACACTAC,MIR-142-3P;ACTGAAA,MIR-30A-3P,MIR-30E-3P;AGCATTA,MIR-155;AGUIRRE_PANCREATIC_CANCER_COPY_NUMBER_DN;BENPORATH_ES_1;BHATTACHARYA_EMBRYONIC_STEM_CELL;BILD_E2F3_ONCOGENIC_SIGNATURE;BOUDOUKHA_BOUND_BY_IGF2BP2;CAGCTG_V$AP4_Q5;CAGGTG_V$E12_Q6;CAGTATT,MIR-200B,MIR-200C,MIR-429;CATTGTYY_V$SOX9_B1;CHICAS_RB1_TARGETS_GROWING;CHICAS_RB1_TARGETS_SENESCENT;chr9p22;CREIGHTON_END…	3D-structure;Alternativesplicing;Chromosomalrearrangement;Citrullination;Coiledcoil;Completeproteome;Directproteinsequencing;DNA-binding;Host-virusinteraction;Nucleus;Phosphoprotein;Referenceproteome;Transcription;Transcriptionregulation		Casein kinase I substrate motif;Casein kinase II substrate motif;PKA kinase substrate motif;PKC kinase substrate motif;Pyruvate dehydrogenase kinase substrate motif	+	1	0	376.85	364.82	346.2
0.0869691	0.810345	0.0335234	0.595573	0.643696	-0.200171	0.279894	-0.324273	0.529194	0.46185	-0.087365	1.69447	0.318049	1.05932	0.563062	-0.306767	0.653403	0.422343	0.713919	-0.213447	-0.179522	-0.457099	0.303356	-0.731762	NaN	-0.0295574	NaN	1.30676	0.281435	-0.0295574	0.46185	-0.491407	0.048344	S	___1	biological regulation;biosynthetic process;cellular biosynthetic process;cellular component assembly;cellular component assembly at cellular level;cellular component organization;cellular component organization at cellular level;cellular component organization or biogenesis;cellular component organization or biogenesis at cellular level;cellular macromolecular complex assembly;cellular macromolec…	activating transcription factor binding;binding;chromatin binding;DNA binding;nucleic acid binding;protein binding;protein binding transcription factor activity;RNA polymerase II transcription coactivator activity;RNA polymerase II transcription cofactor activity;RNA polymerase II transcription factor binding transcription factor activity;RNA polymerase II transcription factor binding transcripti…	cell part;chromatin;chromosomal part;cytoplasmic part;cytosol;heterochromatin;intracellular membrane-bounded organelle;intracellular organelle;intracellular organelle part;intracellular part;membrane-bounded organelle;nuclear chromatin;nuclear chromosome part;nuclear heterochromatin;nuclear part;nuclear periphery;nucleoplasm;nucleus;organelle;organelle part;transcriptionally active chromatin		LEDGF;PWWP	AAGCCAT,MIR-135A,MIR-135B;ACACTAC,MIR-142-3P;ACTGAAA,MIR-30A-3P,MIR-30E-3P;AGCATTA,MIR-155;AGUIRRE_PANCREATIC_CANCER_COPY_NUMBER_DN;BENPORATH_ES_1;BHATTACHARYA_EMBRYONIC_STEM_CELL;BILD_E2F3_ONCOGENIC_SIGNATURE;BOUDOUKHA_BOUND_BY_IGF2BP2;CAGCTG_V$AP4_Q5;CAGGTG_V$E12_Q6;CAGTATT,MIR-200B,MIR-200C,MIR-429;CATTGTYY_V$SOX9_B1;CHICAS_RB1_TARGETS_GROWING;CHICAS_RB1_TARGETS_SENESCENT;chr9p22;CREIGHTON_END…	3D-structure;Alternativesplicing;Chromosomalrearrangement;Citrullination;Coiledcoil;Completeproteome;Directproteinsequencing;DNA-binding;Host-virusinteraction;Nucleus;Phosphoprotein;Referenceproteome;Transcription;Transcriptionregulation		Casein kinase II substrate motif;MAPKAPK2 kinase substrate motif;MDC1 BRCT domain binding motif;Plk1 PBD domain binding motif	+	0.999998	4.75443e-83	197.26	193.9	101.92
0.0441315	0.77608	0.649204	-0.144463	0.553787	-0.696677	-0.8037	0.259135	-2.41049	0.533626	-0.238602	-0.414484	-1.19653	-0.445312	NaN	-0.668247	0.51216	NaN	NaN	0.305843	0.297051	NaN	-0.283213	-0.194454	NaN	-0.0744682	0.348238	1.36247	0.120331	0.297051	-0.191533	0.488583	0.109447	S	___1	biological regulation;biosynthetic process;cellular biosynthetic process;cellular component assembly;cellular component assembly at cellular level;cellular component organization;cellular component organization at cellular level;cellular component organization or biogenesis;cellular component organization or biogenesis at cellular level;cellular macromolecular complex assembly;cellular macromolec…	activating transcription factor binding;binding;chromatin binding;DNA binding;nucleic acid binding;protein binding;protein binding transcription factor activity;RNA polymerase II transcription coactivator activity;RNA polymerase II transcription cofactor activity;RNA polymerase II transcription factor binding transcription factor activity;RNA polymerase II transcription factor binding transcripti…	cell part;chromatin;chromosomal part;cytoplasmic part;cytosol;heterochromatin;intracellular membrane-bounded organelle;intracellular organelle;intracellular organelle part;intracellular part;membrane-bounded organelle;nuclear chromatin;nuclear chromosome part;nuclear heterochromatin;nuclear part;nuclear periphery;nucleoplasm;nucleus;organelle;organelle part;transcriptionally active chromatin		LEDGF;PWWP	AAGCCAT,MIR-135A,MIR-135B;ACACTAC,MIR-142-3P;ACTGAAA,MIR-30A-3P,MIR-30E-3P;AGCATTA,MIR-155;AGUIRRE_PANCREATIC_CANCER_COPY_NUMBER_DN;BENPORATH_ES_1;BHATTACHARYA_EMBRYONIC_STEM_CELL;BILD_E2F3_ONCOGENIC_SIGNATURE;BOUDOUKHA_BOUND_BY_IGF2BP2;CAGCTG_V$AP4_Q5;CAGGTG_V$E12_Q6;CAGTATT,MIR-200B,MIR-200C,MIR-429;CATTGTYY_V$SOX9_B1;CHICAS_RB1_TARGETS_GROWING;CHICAS_RB1_TARGETS_SENESCENT;chr9p22;CREIGHTON_END…	3D-structure;Alternativesplicing;Chromosomalrearrangement;Citrullination;Coiledcoil;Completeproteome;Directproteinsequencing;DNA-binding;Host-virusinteraction;Nucleus;Phosphoprotein;Referenceproteome;Transcription;Transcriptionregulation		Casein kinase II substrate motif;G protein-coupled receptor kinase 1 substrate motif;MDC1 BRCT domain binding motif;PKA kinase substrate motif;PKC kinase substrate motif;Plk1 PBD domain binding motif	+	0.988024	1.85815e-09	131.56	104.08	109.42
-0.535368	0.340932	-0.824394	0.0753727	0.0382056	-0.151846	0.279433	-0.376424	-0.314775	0.256313	-1.18906	-0.0108932	-0.476346	0.354103	0.092389	0.141575	-0.307447	-0.684323	-0.663144	-1.02949	-0.643092	-0.139804	-0.697745	-0.669072	0.182958	0.439585	0.305315	0.864392	0.658964	-0.643092	-0.0108932	-0.632199	0.0183808	S	___1	assembly of spliceosomal tri-snRNP;biological regulation;cellular component assembly;cellular component assembly at cellular level;cellular component organization;cellular component organization at cellular level;cellular component organization or biogenesis;cellular component organization or biogenesis at cellular level;cellular macromolecular complex assembly;cellular macromolecular complex sub…	binding;nucleic acid binding;nucleotide binding;protein binding;protein domain specific binding;RNA binding;RS domain binding;unfolded protein binding	cell part;cytoplasm;intracellular membrane-bounded organelle;intracellular organelle;intracellular organelle part;intracellular part;membrane-bounded organelle;nuclear body;nuclear part;nuclear speck;nucleoplasm;nucleoplasm part;nucleus;organelle;organelle part	Spliceosome	RRM_1	ACCAAAG,MIR-9;ACTGAAA,MIR-30A-3P,MIR-30E-3P;ACTGTAG,MIR-139;ASTON_MAJOR_DEPRESSIVE_DISORDER_DN;ATACTGT,MIR-144;ATATGCA,MIR-448;ATGAAGG,MIR-205;ATGCACG,MIR-517B;BENPORATH_CYCLING_GENES;BILD_CTNNB1_ONCOGENIC_SIGNATURE;BIOPOLYMER_METABOLIC_PROCESS;BLUM_RESPONSE_TO_SALIRASIB_DN;BORCZUK_MALIGNANT_MESOTHELIOMA_UP;BOUDOUKHA_BOUND_BY_IGF2BP2;BROWNE_HCMV_INFECTION_16HR_UP;BURTON_ADIPOGENESIS_12;BYSTRYKH_H…	Alternativesplicing;Completeproteome;Cytoplasm;mRNAprocessing;mRNAsplicing;Nucleus;Phosphoprotein;Referenceproteome;RNA-binding		Casein kinase II substrate motif	+	0.996731	1.11044e-05	94.804	81.53	91.658
0.209446	-0.213465	-0.330707	-0.399756	0.175018	0.358276	0.184491	-0.776762	-0.263631	0.256831	-0.3563	-0.0567827	-0.267019	-0.105339	0.00415626	-0.250325	0.0414983	0.104953	0.305874	0.105263	0.427433	0.323236	-0.0173379	-0.396017	0.0709292	-0.218579	-0.176906	-0.444465	0.327377	0.0709292	-0.105339	0.176268	0.366206	S	___1	assembly of spliceosomal tri-snRNP;biological regulation;cellular component assembly;cellular component assembly at cellular level;cellular component organization;cellular component organization at cellular level;cellular component organization or biogenesis;cellular component organization or biogenesis at cellular level;cellular macromolecular complex assembly;cellular macromolecular complex sub…	binding;nucleic acid binding;nucleotide binding;protein binding;protein domain specific binding;RNA binding;RS domain binding;unfolded protein binding	cell part;cytoplasm;intracellular membrane-bounded organelle;intracellular organelle;intracellular organelle part;intracellular part;membrane-bounded organelle;nuclear body;nuclear part;nuclear speck;nucleoplasm;nucleoplasm part;nucleus;organelle;organelle part	Spliceosome	RRM_1	ACCAAAG,MIR-9;ACTGAAA,MIR-30A-3P,MIR-30E-3P;ACTGTAG,MIR-139;ASTON_MAJOR_DEPRESSIVE_DISORDER_DN;ATACTGT,MIR-144;ATATGCA,MIR-448;ATGAAGG,MIR-205;ATGCACG,MIR-517B;BENPORATH_CYCLING_GENES;BILD_CTNNB1_ONCOGENIC_SIGNATURE;BIOPOLYMER_METABOLIC_PROCESS;BLUM_RESPONSE_TO_SALIRASIB_DN;BORCZUK_MALIGNANT_MESOTHELIOMA_UP;BOUDOUKHA_BOUND_BY_IGF2BP2;BROWNE_HCMV_INFECTION_16HR_UP;BURTON_ADIPOGENESIS_12;BYSTRYKH_H…	Alternativesplicing;Completeproteome;Cytoplasm;mRNAprocessing;mRNAsplicing;Nucleus;Phosphoprotein;Referenceproteome;RNA-binding		14-3-3 domain binding motif;Akt kinase substrate motif;Calmodulin-dependent protein kinase II substrate motif;Casein kinase II substrate motif;MAPKAPK1 kinase substrate motif;MAPKAPK2 kinase substrate motif;PKA kinase substrate motif;PKC kinase substrate motif	+	1	1.56397e-13	179.68	151.74	122.75
0.214968	0.767591	-0.838117	-0.217647	0.316726	NaN	-0.391446	NaN	NaN	-0.219509	NaN	NaN	0.129034	-0.218654	0.105011	NaN	NaN	0.589942	0.226634	-0.196751	NaN	0.318545	NaN	NaN	NaN	0.13476	0.540823	0.00843069	0.148707	0.226634	-0.0563179	0.282952	0.259431	S	___1	assembly of spliceosomal tri-snRNP;biological regulation;cellular component assembly;cellular component assembly at cellular level;cellular component organization;cellular component organization at cellular level;cellular component organization or biogenesis;cellular component organization or biogenesis at cellular level;cellular macromolecular complex assembly;cellular macromolecular complex sub…	binding;nucleic acid binding;nucleotide binding;protein binding;protein domain specific binding;RNA binding;RS domain binding;unfolded protein binding	cell part;cytoplasm;intracellular membrane-bounded organelle;intracellular organelle;intracellular organelle part;intracellular part;membrane-bounded organelle;nuclear body;nuclear part;nuclear speck;nucleoplasm;nucleoplasm part;nucleus;organelle;organelle part	Spliceosome	RRM_1	ACCAAAG,MIR-9;ACTGAAA,MIR-30A-3P,MIR-30E-3P;ACTGTAG,MIR-139;ASTON_MAJOR_DEPRESSIVE_DISORDER_DN;ATACTGT,MIR-144;ATATGCA,MIR-448;ATGAAGG,MIR-205;ATGCACG,MIR-517B;BENPORATH_CYCLING_GENES;BILD_CTNNB1_ONCOGENIC_SIGNATURE;BIOPOLYMER_METABOLIC_PROCESS;BLUM_RESPONSE_TO_SALIRASIB_DN;BORCZUK_MALIGNANT_MESOTHELIOMA_UP;BOUDOUKHA_BOUND_BY_IGF2BP2;BROWNE_HCMV_INFECTION_16HR_UP;BURTON_ADIPOGENESIS_12;BYSTRYKH_H…	Alternativesplicing;Completeproteome;Cytoplasm;mRNAprocessing;mRNAsplicing;Nucleus;Phosphoprotein;Referenceproteome;RNA-binding		Casein kinase II substrate motif;ERK1,2 kinase substrate motif;G protein-coupled receptor kinase 1 substrate motif;Growth associated histone HI kinase substrate motif;GSK3 kinase substrate motif;GSK-3, ERK1, ERK2, CDK5 substrate motif;PKA kinase substrate motif;PKC kinase substrate motif;WW domain binding motif	+	0.996815	6.91168e-05	103.74	90.702	70.373
0.499254	NaN	-0.10683	-0.383024	-0.517483	0.575382	NaN	-0.00420032	-1.00272	0.0783057	0.0023964	NaN	-0.666285	0.0431281	0.223436	0.631245	NaN	0.155681	-0.0622563	0.15093	0.505905	0.318637	NaN	0.622169	0.343503	NaN	0.201798	1.90162	0.0472666	0.318637	0.0023964	0.316241	0.229741	S	___1	assembly of spliceosomal tri-snRNP;biological regulation;cellular component assembly;cellular component assembly at cellular level;cellular component organization;cellular component organization at cellular level;cellular component organization or biogenesis;cellular component organization or biogenesis at cellular level;cellular macromolecular complex assembly;cellular macromolecular complex sub…	binding;nucleic acid binding;nucleotide binding;protein binding;protein domain specific binding;RNA binding;RS domain binding;unfolded protein binding	cell part;cytoplasm;intracellular membrane-bounded organelle;intracellular organelle;intracellular organelle part;intracellular part;membrane-bounded organelle;nuclear body;nuclear part;nuclear speck;nucleoplasm;nucleoplasm part;nucleus;organelle;organelle part	Spliceosome	RRM_1	ACCAAAG,MIR-9;ACTGAAA,MIR-30A-3P,MIR-30E-3P;ACTGTAG,MIR-139;ASTON_MAJOR_DEPRESSIVE_DISORDER_DN;ATACTGT,MIR-144;ATATGCA,MIR-448;ATGAAGG,MIR-205;ATGCACG,MIR-517B;BENPORATH_CYCLING_GENES;BILD_CTNNB1_ONCOGENIC_SIGNATURE;BIOPOLYMER_METABOLIC_PROCESS;BLUM_RESPONSE_TO_SALIRASIB_DN;BORCZUK_MALIGNANT_MESOTHELIOMA_UP;BOUDOUKHA_BOUND_BY_IGF2BP2;BROWNE_HCMV_INFECTION_16HR_UP;BURTON_ADIPOGENESIS_12;BYSTRYKH_H…	Alternativesplicing;Completeproteome;Cytoplasm;mRNAprocessing;mRNAsplicing;Nucleus;Phosphoprotein;Referenceproteome;RNA-binding		14-3-3 domain binding motif;Calmodulin-dependent protein kinase II substrate motif;Casein kinase II substrate motif;PKA kinase substrate motif;PKC kinase substrate motif;Pyruvate dehydrogenase kinase substrate motif;ZIP kinase substrate motif	+	0.999145	1.71173e-118	224.07	220.95	126.8
2.18406	-0.362374	2.57679	1.45604	NaN	2.06607	-1.16976	NaN	-1.92406	NaN	2.96803	NaN	1.30026	0.956131	NaN	1.5388	2.60512	NaN	NaN	2.33715	1.36446	NaN	NaN	3.06467	NaN	NaN	2.50625	-0.112203	0.387846	2.33715	1.49742	0.839727	0.0129612	S	___1	B cell activation;biological regulation;cell activation;cellular component assembly;cellular component organization;cellular component organization or biogenesis;cellular process;cellular response to stimulus;immune system process;leukocyte activation;lymphocyte activation;macromolecular complex assembly;macromolecular complex subunit organization;negative regulation of biological process;negativ…	binding;binding, bridging;protein binding;protein binding, bridging;SH3/SH2 adaptor activity;signaling adaptor activity	cell part;cytoplasm;cytoplasmic part;cytosol;intracellular organelle part;intracellular part;membrane;nuclear part;nucleoplasm;organelle part;plasma membrane		PH;SH3_9	BLALOCK_ALZHEIMERS_DISEASE_DN;BUCKANOVICH_T_LYMPHOCYTE_HOMING_ON_TUMOR_UP;BURTON_ADIPOGENESIS_9;BYSTRYKH_HEMATOPOIESIS_STEM_CELL_AND_BRAIN_QTL_TRANS;BYSTRYKH_HEMATOPOIESIS_STEM_CELL_QTL_TRANS;CASORELLI_ACUTE_PROMYELOCYTIC_LEUKEMIA_DN;CELLULAR_COMPONENT_ASSEMBLY;CHARAFE_BREAST_CANCER_LUMINAL_VS_BASAL_DN;CHIARADONNA_NEOPLASTIC_TRANSFORMATION_CDC25_DN;chr7p15;COLINA_TARGETS_OF_4EBP1_AND_4EBP2;CRX_DN…	3D-structure;B-cellactivation;Completeproteome;Cytoplasm;Phosphoprotein;Polymorphism;Referenceproteome;SH3domain		14-3-3 domain binding motif;ATM kinase substrate motif;Calmodulin-dependent protein kinase II substrate motif;Casein kinase II substrate motif;DNA dependent Protein kinase substrate motif;PKA kinase substrate motif;PKC epsilon kinase substrate motif;PKC kinase substrate motif	+	0.999999	8.6941e-59	215.62	192.62	166.47
[truncated: 5,320 more rows]
[truncated: 16 more columns]

## Sheet: regulated p-sites; FC ordered
PRE-NR	PRE-NR	PRE-NR	PRE-NR	PRE-NR	PRE-NR	PRE-NR	PRE-NR	PRE-NR	PRE-NR	PRE-NR	PRE-NR	PRE-NR	PRE-NR	PRE-NR	PRE-NR	PRE-NR	PRE-R	PRE-R	PRE-R	PRE-R	PRE-R	PRE-R	PRE-R	PRE-R	PRE-R	PRE-R	PRE-R	p-value	median PRE-R	median PRE-NR	FC PRE R/NR	FC Significance	Amino acid	Multiplicity	GOBP name	GOMF name	GOCC name	GOBP slim name	GOCC slim name	KEGG name	Pfam	GSEA	Keywords	Corum	Pfam domains	active site	binding site	calcium-binding region	chain
[truncated: 107 more rows]
[truncated: 54 more columns]
