# Supplementary material for: Proteomic Studies of Primary Acute Myeloid Leukemia Cells Derived from Patients Before and during Disease-Stabilizing Treatment Based on All-Trans Retinoic Acid and Valproic Acid
Source: Cancers (Basel). 2021 Apr 29;13(9):2143. doi: 10.3390/cancers13092143 (PMC8125016; doi:10.3390/cancers13092143)
Supplement: Supplementary file 1 [file cancers-13-02143-s001.zip › cancers-1165153_supplementary/Supplementary file 3_Proteomics 5 RESPONDERS PRE 3D 8D.xlsx]

## Sheet: Details
MS proteomic data from the 5 responders at PRE, 3D and 8D treatment points (see Materials and Methods of the main text)
Datasheet "Proteomes 5 RESP PRE 3D 8D" contains the proteomics data for all the five responders at PRE, 3D and 8D
Datasheet "Proteins ass. each clusters" contains the proteins associated with each cluster
Datasheet "Reg. proteins 5 RESP PRE 3D" contains differentially expressed proteins at PRE vs 3D after applying two-sample t-test followed by Z-statistics and sorted according to their fold changes (FCs)
Datasheet "Reg. proteins 5 RESP PRE 8D" contains differentially expressed proteins at PRE vs 8D after applying two-sample t-test followed by Z-statistics and sorted according to their fold changes (FCs)
Datasheet "Reg. proteins 5 RESP 3D 8D" contains differentially expressed proteins at 3D vs 8D after applying two-sample t-test followed by Z-statistics and sorted according to their fold changes (FCs)

## Sheet: Proteome 5 RESP PRE 3D 8D
PRE_RESP	3D_RESP	8D_RESP	PRE_RESP	3D_RESP	8D_RESP	PRE_RESP	3D_RESP	8D_RESP	PRE_RESP	3D_RESP	8D_RESP	PRE_RESP	3D_RESP	8D_RESP	Protein IDs	Majority protein IDs	Protein names	Gene names
-0,324429720640183	-1,11779403686523	0,190011978149414	0,00103113963268697	0,0989184454083443	0,202940374612808	0,529669642448425	-1,04077696800232	0,728245377540588	-1,79815816879272	-0,946106851100922	0,294530183076859	-0,653801500797272	0,377639025449753	-0,8582643866539	A0AVT1;A0AVT1-2;A0AVT1-3;A0AVT1-4	A0AVT1;A0AVT1-2	Ubiquitin-like modifier-activating enzyme 6	UBA6
0,413415133953094	0,531470477581024	0,130358904600143	0,965890347957611	0,971939265727997	0,715002596378326	-1,35875248908997	-0,691648781299591	-1,5884108543396	0,339171439409256	0,246892154216766	-0,16326230764389	0,672511994838715	0,298223853111267	0,607077181339264	A0FGR8-2;A0FGR8;A0FGR8-4;A0FGR8-5	A0FGR8-2;A0FGR8;A0FGR8-4	Extended synaptotagmin-2	ESYT2
-0,541748583316803	-0,320176482200623	-1,33241736888886	-0,428272157907486	-0,916367590427399	-0,63493412733078	-0,326438665390015	0,174144715070724	-0,548267245292664	0,547264397144318	0,519374370574951	0,129125818610191	-0,170369625091553	-0,936986744403839	0,0853182896971703	A1L0T0	A1L0T0	Acetolactate synthase-like protein	ILVBL
0,325821846723557	0,221008777618408	0,183424338698387	0,326273262500763	0,590449512004852	0,607704520225525	0,153823375701904	0,443513423204422	0,165046468377113	0,144303396344185	0,20861804485321	-0,39310884475708	1,06474912166595	0,516901254653931	1,01932811737061	A2RRP1;A2RRP1-2	A2RRP1;A2RRP1-2	Neuroblastoma-amplified sequence	NBAS
0,171159252524376	0,397256284952164	-0,0809348300099373	1,80239844322205	1,8707789182663	2,04537177085876	0,644239962100983	1,29528653621674	0,349077463150024	0,206663116812706	-0,751355588436127	-0,982597053050995	0,683674037456512	0,405308753252029	0,51771092414856	A3KMH1-3;A3KMH1;A3KMH1-2	A3KMH1-3;A3KMH1;A3KMH1-2	von Willebrand factor A domain-containing protein 8	VWA8
-0,725474298000336	-0,738055348396301	-0,314142465591431	-0,688170731067657	-1,02627110481262	-0,646369338035584	-1,00355267524719	-1,30607855319977	-0,991156756877899	-0,703011274337769	-0,635699868202209	-0,527505218982697	-0,289796411991119	-0,763019740581512	-0,877419769763947	A3KN83-3;A3KN83-2;A3KN83;A3KN83-4	A3KN83-3;A3KN83-2;A3KN83	Protein strawberry notch homolog 1	SBNO1
0,259031027555466	0,0745746046304703	0,189839854836464	0,568461418151855	0,790187060832977	0,113568283617496	-1,09931075572968	-0,56062376499176	-0,335478663444519	0,41474449634552	-0,306314021348953	-0,376773804426193	0,71365761756897	0,742118179798126	0,722325563430786	A4D1P6;A4D1P6-2;A4D1P6-3	A4D1P6;A4D1P6-2;A4D1P6-3	WD repeat-containing protein 91	WDR91
-0,377475142478943	-0,431320548057556	-0,181261166930199	-0,385268062353134	-0,250665754079819	-0,218258261680603	-0,127031460404396	0,184684991836548	-0,376695096492767	-0,205732941627502	-0,172098502516747	-0,49780285358429	-0,0456039756536484	-0,233174532651901	-0,0273566246032715	A5YKK6;A5YKK6-2;A5YKK6-3;A5YKK6-4	A5YKK6;A5YKK6-2;A5YKK6-3;A5YKK6-4	CCR4-NOT transcription complex subunit 1	CNOT1
0,791293680667877	0,610340714454651	0,378184348344803	1,43156290054321	1,37649667263031	1,33761930465698	0,892356336116791	1,30696761608124	0,650633990764618	1,30546629428864	1,29060781002045	1,0013599395752	1,01486659049988	0,653316199779511	0,951120972633362	A6NHR9;A6NHR9-2;A6NHR9-3	A6NHR9;A6NHR9-2	Structural maintenance of chromosomes flexible hinge domain-containing protein 1	SMCHD1
0,0391871631145477	0,564936459064484	0,0556937903165817	1,19536554813385	1,19505107402802	1,14131093025208	0,350979387760162	0,52797257900238	0,365778595209122	1,04538130760193	0,864229321479797	0,80600893497467	0,351051777601242	0,290307849645615	0,298857986927032	A8MXV4	A8MXV4	Nucleoside diphosphate-linked moiety X motif 19, mitochondrial	NUDT19
0,153314918279648	0,102727435529232	-0,0235799625515938	-0,869822978973389	-1,27506709098816	-1,84010481834412	0,174807667732239	0,210736334323883	-0,0855292975902557	0,0684696435928345	-0,0206227898597717	0,132327973842621	-0,670459032058716	-0,731051981449127	-0,672709047794342	B0I1T2;B0I1T2-4;B0I1T2-3;B0I1T2-2	B0I1T2;B0I1T2-4	Unconventional myosin-Ig;Minor histocompatibility antigen HA-2	MYO1G
-1,70537424087524	-0,718076229095459	-1,4135730266571	-1,21877586841583	-1,18103408813477	-1,08110797405243	-0,707787394523621	-1,127277135849	-0,382742404937744	-1,46340441703796	-1,42413783073425	-1,44498884677887	-1,31171548366547	-0,949434340000153	-1,37993824481964	Q13765;E9PAV3-2;E9PAV3;Q9BZK3	Q13765;E9PAV3-2;E9PAV3	Nascent polypeptide-associated complex subunit alpha;Nascent polypeptide-associated complex subunit alpha, muscle-specific form	NACA
0,625047206878662	0,562550067901611	-0,247131928801537	0,830285429954529	1,1224627494812	1,02361726760864	0,205408364534378	0,701933920383453	0,187719717621803	0,842288911342621	0,903713285923004	0,349942237138748	1,49854040145874	1,6081018447876	1,76170742511749	L0R6Q1	L0R6Q1		SLC35A4
0,300222516059875	0,461703568696976	-0,148921564221382	-0,423850893974304	-0,473214775323868	-0,323884069919586	-0,213781103491783	0,16302278637886	-0,418447971343994	0,731686890125275	0,654368758201599	0,396965801715851	-0,249489843845367	-1,20479321479797	-0,261304676532745	O00116	O00116	Alkyldihydroxyacetonephosphate synthase, peroxisomal	AGPS
-0,367549270391464	-0,517473101615906	-0,431226521730423	0,408293545246124	0,344563126564026	0,47191333770752	-0,51069301366806	-0,0507218241691589	-0,239257365465164	-0,212527438998222	-0,207434922456741	-0,814842998981476	0,15347920358181	-0,192716985940933	0,12561047077179	O00139-2;O00139-1;O00139-5;O00139;O00139-4	O00139-2;O00139-1;O00139-5;O00139;O00139-4	Kinesin-like protein KIF2A	KIF2A
-0,561746597290039	-0,024440897628665	-0,412645578384399	0,12377705425024	0,00375350983813405	0,126590818166733	-0,230232417583466	0,0892140045762062	-0,574717700481415	0,307212710380554	0,327151894569397	-0,0363442897796631	-0,0842676237225533	-0,557559370994568	-0,0535826049745083	O00148;O00148-2;O00148-3	O00148;O00148-2;O00148-3	ATP-dependent RNA helicase DDX39A	DDX39A
-1,86828362941742	-1,46657645702362	-1,98061954975128	1,43273818492889	1,86435151100159	2,01660990715027	-0,597352862358093	-1,10017025470734	0,19729095697403	-0,671378970146179	-0,333532869815826	0,031185694038868	-0,403599828481674	0,467678636312485	-0,501911222934723	O00151	O00151	PDZ and LIM domain protein 1	PDLIM1
-2,46624159812927	-1,88498175144196	-2,38395309448242	-1,17879867553711	-1,20392334461212	-0,806161522865295	-0,893791019916534	-2,22012639045715	-0,478061586618423	-2,1242401599884	-3,30850505828857	-2,61277508735657	-1,19381392002106	-1,18402433395386	-1,42294108867645	O00154-4;O00154-6;O00154-7;O00154;O00154-5;O00154-2;O00154-3;Q6ZUV0	O00154-4;O00154-6;O00154-7;O00154;O00154-5;O00154-2;O00154-3	Cytosolic acyl coenzyme A thioester hydrolase	ACOT7
1,6722104549408	1,16121447086334	1,33030867576599	-0,292507588863373	-0,374842613935471	-0,377933949232101	1,48069059848785	1,00650000572205	1,29433798789978	0,526851832866669	1,21402680873871	1,68770027160645	-1,13729953765869	-0,495980858802795	-1,39867067337036	O00160	O00160	Unconventional myosin-If	MYO1F
0,323199361562729	0,902295470237732	0,014348397962749	0,72183358669281	0,493326246738434	0,298156499862671	1,32680523395538	1,79545402526855	1,06462526321411	1,51157879829407	1,19856321811676	0,9615797996521	-0,386585503816605	-0,521463453769684	-0,149458304047585	O00161;O00161-2	O00161;O00161-2	Synaptosomal-associated protein 23	SNAP23
-0,656286895275116	-0,407384037971497	-0,496237605810165	-0,658560752868652	-0,50071108341217	-0,397193074226379	-1,67902886867523	-0,968203186988831	-1,74792551994324	-0,133724614977837	-0,429315686225891	-0,733242750167847	0,11685835570097	-0,910130083560944	-0,38472244143486	O00165;O00165-2;O00165-5;O00165-3;O00165-4	O00165;O00165-2;O00165-5;O00165-3	HCLS1-associated protein X-1	HAX1
-0,765535116195679	-1,37745583057404	-1,09072518348694	-0,403002917766571	-0,478076756000519	-0,334989905357361	0,102129578590393	-0,756717681884766	-0,0433756969869137	-1,40493905544281	-1,09020113945007	-0,425237715244293	-0,887973606586456	-0,389059513807297	-0,955285668373108	O00170	O00170	AH receptor-interacting protein	AIP
-0,0609696917235851	0,0272737666964531	-0,130089163780212	-0,148526281118393	0,039744284003973	0,274093985557556	0,216119989752769	0,227148950099945	0,758748233318329	-0,556781828403473	0,0270421896129847	0,370947599411011	-0,778896391391754	0,0652667433023453	-0,897551238536835	O00178	O00178	GTP-binding protein 1	GTPBP1
-0,762900471687317	-0,833724319934845	-0,860165596008301	-0,749033868312836	-0,66826057434082	-1,09373116493225	0,712579727172852	0,100146971642971	0,828188419342041	-0,835191130638123	-0,897890329360962	-1,32157897949219	-0,662160813808441	-0,134496822953224	-0,880129396915436	O00182-3;O00182-2;O00182-6;O00182;O00182-5;O00182-4;Q3B8N2-2;Q6DKI2;Q3B8N2	O00182-3;O00182-2;O00182-6;O00182	Galectin-9	LGALS9
0,00158931687474251	-0,0541826672852039	-0,264800012111664	-0,406927525997162	-0,51672750711441	-0,90033745765686	0,107973299920559	0,316635221242905	-0,156278774142265	0,4307901263237	0,109519891440868	-0,0478197708725929	-0,199178636074066	-0,733737349510193	-0,171191155910492	O00186	O00186	Syntaxin-binding protein 3	STXBP3
-1,32989525794983	-1,82762491703033	-0,778944432735443	-0,146923288702965	0,05799525603652	0,426188260316849	0,208815172314644	-0,689765334129334	0,202353894710541	-1,2123566865921	-1,070347905159	-0,455999284982681	0,305475354194641	0,872343003749847	-0,332578361034393	O00193	O00193	Small acidic protein	SMAP
0,143156722187996	-0,105413764715195	0,223725721240044	-0,65903240442276	-0,67437618970871	-0,652891278266907	0,168586418032646	0,419102638959885	0,094986654818058	0,570047438144684	0,455046415328979	0,262223839759827	0,0431205742061138	-0,241440713405609	-0,12688335776329	O00203;O00203-3;Q13367;Q13367-4;Q13367-3	O00203;O00203-3	AP-3 complex subunit beta-1	AP3B1
0,760635256767273	0,873781502246857	0,873841822147369	0,998052418231964	0,992595016956329	0,834539175033569	0,066937156021595	0,369142532348633	-0,200350940227509	0,698194205760956	0,485488384962082	0,0740465596318245	0,687600195407867	0,373997360467911	0,973510026931763	O00217	O00217	NADH dehydrogenase [ubiquinone] iron-sulfur protein 8, mitochondrial	NDUFS8
-0,551466047763824	-0,875854253768921	-0,407005846500397	-0,952596485614777	-1,03408122062683	-1,01130199432373	-0,0655552446842194	-0,0358444042503834	0,064389668405056	-0,914890170097351	-0,52653169631958	-0,251826584339142	-0,812320053577423	-0,488941192626953	-0,930735468864441	O00231;O00231-2	O00231;O00231-2	26S proteasome non-ATPase regulatory subunit 11	PSMD11
-0,527572572231293	-0,665664076805115	-0,188560128211975	-1,00986003875732	-1,09961199760437	-1,04671001434326	-0,116974495351315	-0,13089556992054	0,0514634363353252	-0,928097248077393	-0,400929987430573	-0,443975925445557	-0,853967547416687	-0,578267395496368	-0,792140483856201	O00232;O00232-2	O00232;O00232-2	26S proteasome non-ATPase regulatory subunit 12	PSMD12
-0,0865564942359924	-0,709732532501221	-0,511530160903931	0,0786162242293358	-0,0739214867353439	0,0345634371042252	0,869154930114746	-0,252133876085281	1,07404172420502	-0,703011274337769	-1,04394948482513	0,478612273931503	-0,972101986408234	0,0821108967065811	-1,39278948307037	O00233;O00233-2;O00233-3	O00233;O00233-2	26S proteasome non-ATPase regulatory subunit 9	PSMD9
-0,197817340493202	0,547453045845032	0,398159503936768	0,785672426223755	1,14060521125793	1,1044008731842	0,021166130900383	-0,0126059455797076	-0,470611691474915	0,359147220849991	0,59585177898407	0,0097247464582324	0,929215371608734	0,621862769126892	0,958075761795044	O00255-3;O00255-2;O00255	O00255-3;O00255-2;O00255	Menin	MEN1
0,0738109275698662	0,354421526193619	0,821162939071655	-0,411065012216568	-0,348354160785675	-0,0672240406274796	-0,772220134735107	0,239414855837822	-0,752448916435242	0,436881899833679	0,431810468435287	0,311994016170502	0,0794473588466644	-0,68230676651001	0,0844361782073975	O00264;O00264-2	O00264;O00264-2	Membrane-associated progesterone receptor component 1	PGRMC1
0,1577228307724	0,147307649254799	0,0769608691334724	0,253854691982269	0,277694284915924	0,341202408075333	-0,0221794955432415	0,213603854179382	-0,17404018342495	0,146390542387962	0,0999246016144753	-0,234723284840584	0,387470990419388	-0,0615984015166759	0,464029610157013	O00267-2;O00267	O00267-2;O00267	Transcription elongation factor SPT5	SUPT5H
-1,15299308300018	-1,70446228981018	-0,673989832401276	0,0570603683590889	0,258665949106216	0,721589386463165	-0,189357295632362	-1,58053243160248	0,209882587194443	-1,45419371128082	-1,09240436553955	-0,14936751127243	-0,309668987989426	1,01011168956757	-0,623102068901062	O00273;O00273-2	O00273;O00273-2	DNA fragmentation factor subunit alpha	DFFA
0,492162764072418	0,0161390751600266	0,36335477232933	-0,480102181434631	-0,1382115483284	-0,0261697228997946	-0,448537230491638	-0,0167491752654314	-1,04386937618256	0,772269606590271	0,802797496318817	0,712601661682129	-0,82509857416153	-1,69808602333069	-0,518881261348724	O00291-4;O00291;O00291-3	O00291-4;O00291;O00291-3	Huntingtin-interacting protein 1	HIP1
-0,601420164108276	-1,17801415920258	-0,152437448501587	-0,741027295589447	-0,678201973438263	-0,759642243385315	0,0450053177773952	-2,50113129615784	0,106973379850388	-1,9651038646698	-1,79063844680786	-0,0193900056183338	-1,45786237716675	-0,158980220556259	-1,82050490379334	O00299;Q9NZA1-3;Q9NZA1-2;Q9NZA1	O00299	Chloride intracellular channel protein 1	CLIC1
-0,390348225831985	-0,590321123600006	-1,4000186920166	-0,591870605945587	-0,455673784017563	-0,73823755979538	-0,749552965164185	-0,348872989416122	-0,752448916435242	-0,160865321755409	-0,132558286190033	-0,586169421672821	-0,7565798163414	-0,811365306377411	-0,573470711708069	O00303	O00303	Eukaryotic translation initiation factor 3 subunit F	EIF3F
0,919739365577698	0,413742780685425	1,31723690032959	-0,328735619783401	-0,123590312898159	0,00744828209280968	1,01841282844543	0,000764152267947793	0,997970581054688	-0,529704511165619	0,0396878980100155	1,09989964962006	-0,529903173446655	1,12102377414703	-1,04609560966492	O00329;O00329-2	O00329	Phosphatidylinositol 4,5-bisphosphate 3-kinase catalytic subunit delta isoform	PIK3CD
-0,341077506542206	-0,0511583052575588	0,0554086416959763	0,892708957195282	0,712386906147003	0,504466533660889	-0,0280280560255051	0,182844787836075	-0,655904054641724	-0,0361222811043262	-0,373345851898193	-0,866013467311859	0,747477650642395	0,351051270961761	0,580653429031372	O00330-3;O00330;O00330-2	O00330-3;O00330;O00330-2	Pyruvate dehydrogenase protein X component, mitochondrial	PDHX
2,31995248794556	2,22064924240112	2,45598459243774	3,22710847854614	1,45231962203979	0,287097126245499	0,9087073802948	1,8056812286377	0,988496005535126	2,12398338317871	2,30978083610535	2,47728943824768	0,23792752623558	2,32313227653503	0,930507004261017	O00391;O00391-2	O00391;O00391-2	Sulfhydryl oxidase 1	QSOX1
0,269617557525635	-0,28601536154747	0,586291790008545	-0,253126949071884	-0,455400466918945	-0,33101949095726	0,528497755527496	-1,06292176246643	0,686651587486267	-1,17563271522522	-0,732998192310333	0,900088667869568	-1,03668963909149	0,524553000926971	-1,13312315940857	O00400	O00400	Acetyl-coenzyme A transporter 1	SLC33A1
-1,06708955764771	-1,05903148651123	-0,549201726913452	-1,31190717220306	-1,32167792320251	-1,37117052078247	-0,725936889648438	-1,10265016555786	-0,276360481977463	-1,34534740447998	-1,6087394952774	-0,775245189666748	-1,73334884643555	-1,71702075004578	-1,63400042057037	O00410;O00410-3;O00410-2	O00410;O00410-3;O00410-2	Importin-5	IPO5
0,50461757183075	0,894207298755646	0,271219372749329	0,50486433506012	0,545059561729431	0,514217019081116	-0,342400908470154	0,26177579164505	-0,407916337251663	0,40141549706459	0,436490327119827	-0,0161055289208889	0,576917827129364	0,221093967556953	0,332391023635864	O00422	O00422	Histone deacetylase complex subunit SAP18	SAP18
-0,247304484248161	-0,48285248875618	-0,265324413776398	-0,49156379699707	-0,387857288122177	-0,150604501366615	0,315732568502426	-0,0314992479979992	0,457429200410843	-0,771313309669495	-0,720349729061127	-0,57394403219223	-0,191667824983597	0,126576542854309	-0,279439002275467	O00429-2;O00429;O00429-4;O00429-5;O00429-3;O00429-8;O00429-6;O00429-7	O00429-2;O00429;O00429-4;O00429-5;O00429-3;O00429-8;O00429-6;O00429-7	Dynamin-1-like protein	DNM1L
-0,266619354486465	-0,765559077262878	-0,134640067815781	0,061867356300354	0,228911578655243	0,0698337331414223	-0,391541630029678	-1,60301566123962	0,0251635480672121	-1,03494954109192	-1,24559545516968	-0,368596076965332	-0,71379017829895	-0,0480961911380291	-0,716660678386688	O00442;O00442-2	O00442;O00442-2	RNA 3-terminal phosphate cyclase	RTCA
-0,308477729558945	-0,417797654867172	-0,129376962780952	0,704819679260254	1,04764342308044	1,22419512271881	0,27060729265213	-0,0154032856225967	-0,560451030731201	-0,363863497972488	-0,466761738061905	-1,09130191802979	0,636287331581116	-0,227171212434769	0,850573003292084	O00461	O00461	Golgi integral membrane protein 4	GOLIM4
0,283630013465881	-0,41028043627739	0,101764686405659	2,57292056083679	2,33977317810059	2,58622217178345	0,158209070563316	0,737804234027863	0,00729801412671804	1,78108489513397	1,72972226142883	1,74269795417786	2,27275633811951	2,68168616294861	2,62567782402039	O00462	O00462	Beta-mannosidase	MANBA
0,926322221755981	1,4202082157135	1,38743650913239	0,576181411743164	0,578566253185272	0,377209573984146	-0,269871145486832	-0,791211187839508	-0,544829428195953	1,1266063451767	0,636742889881134	0,929767310619354	1,02313995361328	1,32860600948334	0,532057344913483	O00470-2;O00470;O14770-6;O14770-7;O14770-8;O14770-3;O14770-2;O14770-4;O14770;O14770-5	O00470-2;O00470	Homeobox protein Meis1	MEIS1
1,52310001850128	1,7983922958374	1,6304544210434	1,22628581523895	1,2291487455368	1,1225198507309	0,801733553409576	1,17362368106842	0,531359314918518	1,24306905269623	0,936668276786804	0,584569036960602	1,35975623130798	1,51940727233887	1,59520673751831	O00483	O00483	Cytochrome c oxidase subunit NDUFA4	NDUFA4
-1,34295880794525	-1,26437997817993	-1,92701423168182	-0,879677593708038	-0,95758992433548	-1,10691261291504	-0,396001875400543	-0,241073191165924	0,0119174905121326	-0,970601916313171	-0,781459450721741	-0,652165770530701	-0,97394335269928	-0,758392333984375	-0,936046302318573	O00487	O00487	26S proteasome non-ATPase regulatory subunit 14	PSMD14
-0,861836135387421	-0,635432541370392	-0,823882400989532	-1,1192010641098	-1,37045848369598	-1,22159779071808	-0,766384840011597	-0,575981855392456	-0,795704782009125	-0,971296906471252	-1,03055942058563	-1,13449597358704	-0,92421966791153	-1,64580082893372	-0,758542716503143	O00505	O00505	Importin subunit alpha-4	KPNA3
-1,37365102767944	-0,720205128192902	-0,86216801404953	-0,32506999373436	-0,333255648612976	-0,3100306391716	-2,30353999137878	-1,54129695892334	-2,24911022186279	-0,98426216840744	-1,02451264858246	-2,19873905181885	-0,00907360017299652	-0,605087637901306	0,075406439602375	O00541	O00541	Pescadillo homolog	PES1
0,523760199546814	0,13008838891983	0,22576080262661	-1,30748522281647	-1,45534288883209	-1,65373373031616	0,630956768989563	-0,500749289989471	0,739750266075134	0,248337104916573	0,0252650249749422	0,568400859832764	-1,88735044002533	-2,52903604507446	-1,91969001293182	O00560-2;O00560;O00560-3	O00560-2;O00560;O00560-3	Syntenin-1	SDCBP
-1,28953146934509	-0,836606323719025	-1,44881725311279	0,50589781999588	0,473691076040268	0,541874170303345	-1,40656507015228	-0,524662017822266	-1,70224821567535	-0,80179238319397	-0,853741049766541	-2,13235402107239	0,742901742458344	-0,00760085880756378	0,64756315946579	O00566	O00566	U3 small nucleolar ribonucleoprotein protein MPP10	MPHOSPH10
0,581281304359436	0,617559373378754	0,315482199192047	1,64418148994446	1,62337017059326	1,68796670436859	-0,281596750020981	0,175890445709229	-0,276360481977463	0,4403295814991	0,293922066688538	-0,162577450275421	1,27373802661896	1,1236834526062	1,24769723415375	O00567	O00567	Nucleolar protein 56	NOP56
-0,891653180122375	-0,958228647708893	-1,07674729824066	-1,16328811645508	-1,17088580131531	-0,952222168445587	-0,601195812225342	-0,234147012233734	-0,555259346961975	-0,663550913333893	-0,62093847990036	-0,72907680273056	-1,16128122806549	-1,51062977313995	-0,895487487316132	O00571;O00571-2;Q9NQI0-3;Q9NQI0-2;Q9NQI0-4;Q9NQI0	O00571;O00571-2	ATP-dependent RNA helicase DDX3X	DDX3X
0,253622263669968	0,536744892597198	0,516287565231323	0,467507421970367	0,258481323719025	0,0432402566075325	-1,25602197647095	-0,692007303237915	-1,80109643936157	-0,0977705046534538	-0,200214877724648	-0,08636774122715	0,250297725200653	0,110142700374126	0,0035610618069768	O00584;O00584-2;Q07343-4;Q07343-2;Q07343-3;Q07343	O00584	Ribonuclease T2	RNASET2
0,021637199446559	-0,233482643961906	-0,214596301317215	-0,218656599521637	-0,568974554538727	-0,359444975852966	-0,175945058465004	-0,157589629292488	-0,250194102525711	-0,106385871767998	0,0155543861910701	0,0619824081659317	-0,0647811964154243	-0,244246318936348	-0,110951602458954	O00629	O00629	Importin subunit alpha-3	KPNA4
-0,212405011057854	-0,326936811208725	-0,339142918586731	-0,651182472705841	-0,478211611509323	-0,233182728290558	0,114066101610661	-0,209381476044655	0,322632730007172	-0,365741163492203	-0,10719183832407	0,213989615440369	-0,752116143703461	-0,671373426914215	-0,735323905944824	O00743;O00743-2;O00743-3	O00743;O00743-2;O00743-3	Serine/threonine-protein phosphatase 6 catalytic subunit;Serine/threonine-protein phosphatase 6 catalytic subunit, N-terminally processed	PPP6C
0,712896168231964	0,932399690151215	0,991557478904724	-0,772707641124725	-1,16698634624481	-1,51391267776489	-1,27970445156097	-0,675241470336914	-1,36138820648193	0,575649261474609	0,403117179870605	0,450604408979416	-0,166744217276573	-0,29385569691658	-0,269797712564468	O00754;O00754-2	O00754;O00754-2	Lysosomal alpha-mannosidase;Lysosomal alpha-mannosidase A peptide;Lysosomal alpha-mannosidase B peptide;Lysosomal alpha-mannosidase C peptide;Lysosomal alpha-mannosidase D peptide;Lysosomal alpha-mannosidase E peptide	MAN2B1
0,847088754177094	-0,158828154206276	0,957417905330658	-0,775934338569641	-0,630098342895508	-0,812384128570557	1,24405956268311	-1,67442965507507	1,04905390739441	-1,4701339006424	-0,796628534793854	0,985837399959564	-1,40801680088043	-0,301683783531189	-2,00149726867676	O00764;O00764-3;O00764-2	O00764;O00764-3;O00764-2	Pyridoxal kinase	PDXK
0,617282450199127	0,671176373958588	0,727852463722229	0,581431686878204	0,596906721591949	0,682093679904938	0,511830866336823	0,757440567016602	0,282632499933243	0,596334755420685	0,532186567783356	0,0122773395851254	0,875205397605896	0,228034943342209	0,855837166309357	O14497;O14497-2;O14497-3	O14497;O14497-2;O14497-3	AT-rich interactive domain-containing protein 1A	ARID1A
0,0892796814441681	0,465309202671051	0,285484611988068	0,967900097370148	0,204038515686989	0,315618336200714	-0,609423875808716	-0,148132786154747	-0,546892881393433	0,174670666456223	0,0788997411727905	-0,228715464472771	0,326758325099945	1,46410286426544	0,589776456356049	O14519;O14519-2;O75956	O14519;O14519-2	Cyclin-dependent kinase 2-associated protein 1	CDK2AP1
0,97914332151413	0,687461912631989	-0,398932307958603	1,42726099491119	1,73048567771912	1,39944922924042	0,997257769107819	1,54185009002686	0,967911541461945	1,37624311447144	0,78196132183075	0,216923549771309	1,08951485157013	0,86679619550705	1,77538740634918	O14548	O14548	Cytochrome c oxidase subunit 7A-related protein, mitochondrial	COX7A2L
0,241247653961182	0,60164612531662	0,380733251571655	0,00611443864181638	0,22378534078598	0,162364855408669	-0,572824239730835	0,062230359762907	-0,611543595790863	0,0659562945365906	0,0883368477225304	-0,35857817530632	0,626543164253235	-0,0711932331323624	0,364578038454056	O14561	O14561	Acyl carrier protein, mitochondrial	NDUFAB1
-0,252781867980957	-0,531331062316895	-0,587854027748108	-0,868351340293884	-0,693771123886108	-0,733740508556366	0,0130398850888014	0,250226706266403	-0,143703550100327	0,132369622588158	-0,072329506278038	-0,237848058342934	-0,513148188591003	-1,10597586631775	-0,5238077044487	O14579;O14579-3;O14579-2	O14579;O14579-3;O14579-2	Coatomer subunit epsilon	COPE
0,290208667516708	0,793709814548492	0,63054370880127	-0,584744274616241	-0,542993545532227	-0,708401024341583	0,152161836624146	0,511575162410736	-0,0284143108874559	0,483925223350525	0,305806934833527	0,227256715297699	-0,157574266195297	-0,225756034255028	-0,206882134079933	O14617-5;O14617;O14617-4;O14617-2;O14617-3	O14617-5;O14617;O14617-4;O14617-2;O14617-3	AP-3 complex subunit delta-1	AP3D1
-0,24359355866909	-0,756124079227448	-0,501577913761139	1,31954562664032	0,49966299533844	1,12626922130585	0,836726188659668	0,700270116329193	1,95475375652313	0,193525463342667	-0,716034412384033	0,930317759513855	0,646420061588287	1,81377053260803	0,00713204499334097	O14618	O14618	Copper chaperone for superoxide dismutase	CCS
-0,38433450460434	-0,389240890741348	-0,775686800479889	0,625366806983948	0,169585272669792	0,365235924720764	0,160307958722115	0,572600603103638	-0,171659648418427	0,290157347917557	0,203829362988472	-0,233419418334961	0,257231324911118	-0,430363893508911	0,609404385089874	O14646	O14646	Chromodomain-helicase-DNA-binding protein 1	CHD1
0,982836842536926	1,26942563056946	1,01435708999634	0,362334847450256	0,0164411012083292	-0,0854800790548325	0,0805772617459297	0,434457212686539	-0,0552140362560749	0,993893980979919	1,20723617076874	0,989706575870514	0,304734349250793	-0,0355346985161304	0,0660786628723145	O14656;O14656-2	O14656	Torsin-1A	TOR1A
0,619782865047455	0,504634737968445	1,07689714431763	-0,102277390658855	-0,130017638206482	-0,298769354820251	0,0163678620010614	-0,0263219233602285	0	0,33064678311348	0,504351556301117	0,529497563838959	-0,315090626478195	-0,545110464096069	-0,600713551044464	O14657	O14657	Torsin-1B	TOR1B
1,57284212112427	1,79105114936829	1,92861700057983	0,279026687145233	0,207988232374191	0,5592982172966	0,901692032814026	1,55506014823914	0,782051563262939	1,28929626941681	1,3407998085022	0,907575070858002	0,191048130393028	-0,163654983043671	0,0406179577112198	O14672;O14672-2	O14672;O14672-2	Disintegrin and metalloproteinase domain-containing protein 10	ADAM10
-0,757619261741638	-1,11503529548645	-0,782195746898651	-1,41591823101044	-1,19644522666931	-0,676832437515259	-1,2892872095108	-1,39165258407593	-1,0083749294281	-1,49634253978729	-1,05191349983215	-0,862296879291534	-1,15303516387939	-0,659396708011627	-1,37406206130981	O14737;O14737-2	O14737;O14737-2	Programmed cell death protein 5	PDCD5
-1,24504673480988	-1,09330868721008	-1,19755125045776	-1,27819716930389	-1,29267036914825	-1,40551519393921	-0,8348308801651	-0,941956996917725	-0,564675152301788	-1,62960088253021	-1,2778012752533	-1,47229754924774	-1,23602151870728	-0,758524537086487	-0,965602278709412	O14744;O14744-2;O14744-5;O14744-3;O14744-4	O14744;O14744-2;O14744-5;O14744-3;O14744-4	Protein arginine N-methyltransferase 5;Protein arginine N-methyltransferase 5, N-terminally processed	PRMT5
-0,0101569881662726	-0,227013304829597	0,36231517791748	0,722077369689941	0,861165940761566	0,854650616645813	1,01390731334686	-0,0488141663372517	1,32975316047668	-0,539553344249725	-0,00902892369776964	1,00249934196472	-0,647689759731293	0,733141303062439	-0,557277262210846	O14745;O14745-2	O14745;O14745-2	Na(+)/H(+) exchange regulatory cofactor NHE-RF1	SLC9A3R1
1,58769631385803	1,65184772014618	1,57063174247742	1,90880119800568	1,76531529426575	1,59866440296173	1,1003965139389	1,43811213970184	0,971873164176941	1,73309779167175	1,5521547794342	1,48181021213531	0,911318421363831	1,21064472198486	0,649206161499023	O14773;O14773-2	O14773;O14773-2	Tripeptidyl-peptidase 1	TPP1
-0,678814232349396	-0,570318341255188	-0,62034684419632	0,28418505191803	0,227583199739456	0,183253929018974	-0,428329676389694	-0,134892150759697	-0,748530328273773	0,154174745082855	0,0613592192530632	-0,265033572912216	0,576894581317902	0,18711856007576	0,497854292392731	O14776;O14776-2;Q5VWI1	O14776;O14776-2	Transcription elongation regulator 1	TCERG1
-0,698657155036926	-0,747826993465424	-0,385955423116684	-0,465325593948364	-0,292252391576767	-0,150586172938347	-0,729651212692261	-0,907466769218445	-0,241221100091934	-1,20681262016296	-0,999468326568604	-0,267456859350204	-1,26236271858215	-0,564193665981293	-1,17966401576996	O14787-2;O14787	O14787-2;O14787	Transportin-2	TNPO2
-0,692259132862091	-0,5998654961586	-0,237425744533539	-0,419416159391403	-0,538319885730743	-0,318055242300034	-0,10997212678194	-0,335551828145981	0,0352540425956249	-0,693552315235138	-0,228113129734993	0,246491566300392	-0,864920020103455	-0,0547139272093773	-0,883966147899628	O14818;O14818-4;O14818-2;Q8TAA3-2;Q8TAA3-5;Q8TAA3	O14818;O14818-4;O14818-2	Proteasome subunit alpha type-7	PSMA7
-0,366996049880981	0,110775791108608	-0,248722046613693	-0,744591236114502	-0,995246112346649	-0,970196902751923	-1,30955719947815	-0,675332129001617	-1,42687809467316	-0,174506917595863	-0,351910829544067	-0,731022357940674	-0,332439184188843	-0,971958994865417	-0,388721704483032	O14828;O14828-2	O14828;O14828-2	Secretory carrier-associated membrane protein 3	SCAMP3
-0,783973395824432	-0,372641354799271	-0,788773834705353	-0,640427470207214	-0,607566714286804	-0,708132386207581	-0,494936883449554	0,213142588734627	-0,640198409557343	-0,225506022572517	-0,699043214321136	-1,10517561435699	-0,275385975837708	-1,56139373779297	-0,236347034573555	O14874	O14874	[3-methyl-2-oxobutanoate dehydrogenase [lipoamide]] kinase, mitochondrial	BCKDK
1,68444776535034	1,44246327877045	1,31744074821472	1,27663230895996	1,17927801609039	1,02695178985596	0,867594480514526	1,14852499961853	0,906527161598206	0,567791938781738	0,21556368470192	-0,0158630982041359	1,02081704139709	0,67908638715744	0,70781421661377	O14880	O14880	Microsomal glutathione S-transferase 3	MGST3
0,772915124893188	-0,145819693803787	-0,10540783405304	-1,10944533348084	-1,10846197605133	-1,16943597793579	0,928924560546875	-1,44296860694885	0,951566517353058	-1,43984186649323	-0,566675364971161	0,970483958721161	-0,696033596992493	-0,259253144264221	-1,38155698776245	O14893;O14893-3;O14893-2;O14893-4	O14893;O14893-3;O14893-2	Gem-associated protein 2	GEMIN2
0,193230822682381	0,251769930124283	0,415303826332092	-0,902870893478394	-0,818343758583069	-0,596616804599762	0,64892590045929	0,312158614397049	0,423007726669312	-0,272046595811844	0,242590829730034	0,361951917409897	-0,719896137714386	0,196530222892761	-0,821876406669617	O14920-4;O14920-2;O14920;O14920-3	O14920-4;O14920-2;O14920	Inhibitor of nuclear factor kappa-B kinase subunit beta	IKBKB
-1,26821100711823	-0,540459752082825	-0,695688545703888	-0,921055018901825	-1,0419499874115	-1,15093719959259	-2,41609048843384	-1,17151975631714	-1,68785786628723	-0,67960911989212	-1,51214230060577	-1,76876223087311	-0,362755745649338	-1,33535981178284	-0,251892685890198	O14925;Q5SRD1	O14925;Q5SRD1	Mitochondrial import inner membrane translocase subunit Tim23;Putative mitochondrial import inner membrane translocase subunit Tim23B	TIMM23;TIMM23B
-1,06054198741913	-1,1582738161087	-0,676029980182648	-1,22501337528229	-1,26765561103821	-0,930270373821259	-1,01764094829559	-1,46566689014435	-1,17438387870789	-1,42868506908417	-1,15942645072937	-0,544870674610138	-0,90781956911087	-0,776308000087738	-1,2285407781601	O14929;O14929-2;REV__Q7LFX5	O14929;O14929-2	Histone acetyltransferase type B catalytic subunit	HAT1
1,15723645687103	1,33010220527649	1,03827702999115	0,947639405727386	1,041055560112	0,985651969909668	0,55171275138855	0,872885346412659	0,253003776073456	0,93113762140274	0,942455589771271	0,325826436281204	0,942627608776093	0,960040986537933	1,15967452526093	O14949	O14949	Cytochrome b-c1 complex subunit 8	UQCRQ
0,14813557267189	-0,403159111738205	0,411089777946472	0,0391588546335697	0,219796285033226	0,109612442553043	0,644570767879486	0,526735782623291	0,790781199932098	0,622750103473663	0,395927727222443	0,871648490428925	0,0812340080738068	0,54259318113327	-0,130883812904358	O14964;O14964-2	O14964;O14964-2	Hepatocyte growth factor-regulated tyrosine kinase substrate	HGS
-0,0162733420729637	0,0448967628180981	-0,974381446838379	0,48234686255455	0,288631916046143	0,280186325311661	1,22026824951172	1,54176259040833	0,718457400798798	1,21697664260864	1,14148008823395	0,983849942684174	0,488934606313705	0,513301908969879	0,583653926849365	O14972;O14972-2	O14972;O14972-2	Down syndrome critical region protein 3	DSCR3
-0,247304484248161	0,170038804411888	0,138611599802971	0,470389366149902	0,0296570379287004	-0,0502138957381248	1,17145991325378	1,35889708995819	1,16227400302887	0,417753964662552	0,54597395658493	0,873852849006653	0,754873752593994	0,761261582374573	0,687848448753357	O14974-4;O14974;O14974-3;O14974-2;O14974-5	O14974-4;O14974;O14974-3;O14974-2;O14974-5	Protein phosphatase 1 regulatory subunit 12A	PPP1R12A
-1,89635515213013	-0,858260214328766	-1,63640284538269	-0,908214509487152	-1,25643336772919	-1,48874735832214	-3,07115721702576	-1,97431111335754	-2,8551938533783	0,357829838991165	0,342451930046082	0,540160715579987	-0,264330834150314	-1,47953653335571	-0,0861518904566765	O14975	O14975	Very long-chain acyl-CoA synthetase	SLC27A2
-0,17554634809494	-0,667095959186554	-0,330977767705917	-1,00837349891663	-0,891905546188354	-0,793267071247101	0,274595737457275	0,263137549161911	0,298945754766464	-0,192665666341782	-0,0413027629256248	0,155910104513168	-1,12414455413818	-0,593103289604187	-1,07152342796326	O14976;O14976-2	O14976;O14976-2	Cyclin-G-associated kinase	GAK
-0,459870398044586	-0,0398105792701244	-1,36630058288574	-0,456041187047958	-0,450607925653458	-0,294549196958542	-0,453477412462235	0,0883850082755089	-0,719855666160584	-0,00454809656366706	-0,105466447770596	-0,675054430961609	0,386784642934799	-0,277410447597504	0,301410228013992	O14979	O14979	Heterogeneous nuclear ribonucleoprotein D-like	HNRNPDL
-1,35880064964294	-1,07907891273499	-0,0272241551429033	-0,0440975055098534	0,00087205262389034	-0,149450808763504	-0,400927424430847	0,188456520438194	-0,465435564517975	-0,264332145452499	-0,267941862344742	-0,592192828655243	0,275326490402222	-0,318755090236664	0,523430168628693	O14979-3;O14979-2	O14979-3;O14979-2	Heterogeneous nuclear ribonucleoprotein D-like	HNRNPDL
-0,765973746776581	-0,798102617263794	-0,276299625635147	-0,596503853797913	-0,552945554256439	-0,445080935955048	-0,308834254741669	-0,473183512687683	-0,179977715015411	-0,908756017684937	-0,648664236068726	-0,28808057308197	-0,627027869224548	-0,286850333213806	-0,439315915107727	O14980	O14980	Exportin-1	XPO1
-0,48484593629837	-1,06489634513855	-0,142008543014526	-0,668434739112854	-1,12283384799957	-0,879573106765747	-0,529865980148315	-0,660841107368469	-0,641241133213043	-1,45795524120331	-1,08665752410889	-1,11423337459564	-0,294625133275986	-0,93842738866806	-0,760934233665466	O14981;O14981-2	O14981	TATA-binding protein-associated factor 172	BTAF1
-0,536618590354919	-0,164484262466431	-0,229404777288437	-0,789978921413422	-0,645883679389954	-0,847162663936615	-0,200193732976913	-0,0208226665854454	-0,50698709487915	0,0325755253434181	-0,206057816743851	-0,0491386391222477	-0,569738149642944	-0,885716915130615	-0,49309229850769	O15027-2;O15027-4;O15027-3;O15027;O15027-5	O15027-2;O15027-4;O15027-3;O15027;O15027-5	Protein transport protein Sec16A	SEC16A
0,539517521858215	0,464624285697937	0,135488763451576	-0,335452109575272	0,393753230571747	-1,10443496704102	0,892696797847748	1,17244565486908	0,441711127758026	0,371476888656616	0,00163736392278224	-1,80428159236908	-0,108023554086685	-0,982884228229523	0,0280813090503216	O15031;O43157-2;O43157	O15031	Plexin-B2	PLXNB2
0,132059082388878	0,382376164197922	0,148902401328087	0,583430230617523	0,5638108253479	0,519880175590515	-0,141080901026726	0,214509576559067	-0,490739494562149	0,298750340938568	0,294697731733322	-0,161069959402084	0,878770768642426	0,395354956388474	0,657749831676483	O15042-2;O15042;O15042-3	O15042-2;O15042;O15042-3	U2 snRNP-associated SURP motif-containing protein	U2SURP
-1,02081894874573	-1,53049039840698	-0,654583275318146	-0,475941300392151	-0,423648953437805	-0,250930428504944	-0,320478826761246	-1,70450520515442	0,0669563487172127	-2,002760887146	-2,01504492759705	-0,715758621692657	-1,13123607635498	-0,308971166610718	-1,24406063556671	O15067	O15067	Phosphoribosylformylglycinamidine synthase	PFAS
-0,281073451042175	-0,62718802690506	0,109367504715919	-0,554369807243347	-0,725171327590942	-0,513260364532471	-0,0540209524333477	-0,809466302394867	0,24646407365799	-0,741257071495056	-0,888243615627289	0,0331701040267944	-0,967049479484558	-0,113919720053673	-1,06620800495148	O15116	O15116	U6 snRNA-associated Sm-like protein LSm1	LSM1
-0,332350462675095	0,430411070585251	-0,410607993602753	-0,208565980195999	-0,27540796995163	-0,544126927852631	-1,34849035739899	-0,482050836086273	-0,800472378730774	0,191138744354248	-0,070909209549427	-0,131425008177757	0,0165585614740849	-0,271550625562668	-0,207690954208374	O15118;O15118-2	O15118;O15118-2	Niemann-Pick C1 protein	NPC1
-1,40977251529694	-0,531729400157928	-0,669287741184235	-0,0789451971650124	-0,0356386341154575	-0,193761378526688	-0,0834103301167488	0,229496896266937	-0,455037385225296	0,933870732784271	0,935437381267548	0,523336946964264	0,254391461610794	-0,297093003988266	0,13100092113018	O15126;O15126-2	O15126;O15126-2	Secretory carrier-associated membrane protein 1	SCAMP1
1,0585663318634	1,13965582847595	0,942349672317505	0,450900733470917	0,503247320652008	0,0326521247625351	0,834685862064362	1,1003600358963	0,425638407468796	1,54633915424347	1,42891430854797	1,23608863353729	0,691360712051392	0,379846483469009	0,486312836408615	O15127	O15127	Secretory carrier-associated membrane protein 2	SCAMP2
1,06532275676727	0,347860515117645	0,381821841001511	-0,138747185468674	-0,294063031673431	-0,246943727135658	1,04097867012024	0,147088915109634	1,03955960273743	-0,36844739317894	0,0711924731731415	0,97284871339798	-1,33148884773254	-0,346471935510635	-1,2217915058136	O15143	O15143	Actin-related protein 2/3 complex subunit 1B	ARPC1B
1,4629602432251	0,829564988613129	1,54041028022766	-0,0755815207958221	-0,225545614957809	-0,0495363362133503	1,21230971813202	0,292981892824173	1,20115065574646	-0,248649969696999	0,363328903913498	1,25162601470947	-0,959456086158752	0,177366361021996	-1,20101726055145	O15144	O15144	Actin-related protein 2/3 complex subunit 2	ARPC2
1,20483112335205	0,588018000125885	0,624666452407837	-0,121985621750355	-0,129617661237717	-0,0511620715260506	1,17041504383087	0,29480829834938	1,37844491004944	-0,260106801986694	0,238019868731499	1,27163577079773	-0,929971933364868	0,29479193687439	-1,02881896495819	O15145	O15145	Actin-related protein 2/3 complex subunit 3	ARPC3
-1,61141383647919	-1,43714678287506	-2,0294976234436	0,33202937245369	0,18128664791584	0,0732772126793861	-1,8754096031189	-1,66524910926819	-1,611985206604	-1,24400186538696	-1,47939229011536	-1,84351897239685	-0,13505619764328	-0,440467536449432	-0,0353556983172894	O15160;O15160-2	O15160;O15160-2	DNA-directed RNA polymerases I and III subunit RPAC1	POLR1C
0,60205066204071	0,844309151172638	0,207325175404549	0,983437418937683	0,855364859104156	0,872479617595673	-0,341089695692062	0,0348478704690933	-0,0715540274977684	0,58109050989151	0,211691722273827	0,204642727971077	0,275698363780975	0,217623591423035	0,628839612007141	O15173;O15173-2	O15173;O15173-2	Membrane-associated progesterone receptor component 2	PGRMC2
-1,44537258148193	-0,731815993785858	-2,13621520996094	-0,934488236904144	-0,928617417812347	-0,991555452346802	-0,77739143371582	-1,02621865272522	-0,443119615316391	-1,35387659072876	-0,898610651493073	-0,590255796909332	-1,29897677898407	-0,976430952548981	-1,1495635509491	O15212	O15212	Prefoldin subunit 6	PFDN6
-0,891755104064941	-0,647989809513092	-1,03219640254974	0,253302067518234	0,319300681352615	0,530502259731293	-1,27204120159149	-0,783926367759705	-1,27864289283752	-0,610700190067291	-0,43363144993782	-1,81949186325073	0,852270722389221	-0,0731562376022339	0,851658642292023	O15213	O15213	WD repeat-containing protein 46	WDR46
-0,508444964885712	-0,647408485412598	-0,644637048244476	-0,776282727718353	-1,03177094459534	-0,991326034069061	-1,67634868621826	-1,0258651971817	-1,86399602890015	-0,998834133148193	-1,20451068878174	-2,4933397769928	-0,320870846509933	-1,4260538816452	-0,214354798197746	O15226;O15226-2	O15226;O15226-2	NF-kappa-B-repressing factor	NKRF
0,0577591992914677	0,548219740390778	0,0436188839375973	-0,836432576179504	-0,685232222080231	-0,430565774440765	-0,863625764846802	-0,229800790548325	-1,06673145294189	0,580605030059814	0,709472715854645	0,0696750059723854	0,320728361606598	-0,516183733940125	-0,213770881295204	O15228;O15228-2	O15228;O15228-2	Dihydroxyacetone phosphate acyltransferase	GNPAT
0,832076549530029	1,29127681255341	1,0542938709259	-0,129443794488907	0,039458192884922	-0,0904838517308235	0,400386691093445	0,698319494724274	-0,0804471895098686	0,727097690105438	0,20501334965229	0,117957018315792	0,0205567888915539	-0,141348138451576	-0,121172934770584	O15258	O15258	Protein RER1	RER1
0,547219216823578	0,653191328048706	0,508514285087585	-0,969644606113434	-0,981399714946747	-1,11871540546417	-0,22534753382206	0,0831713452935219	-0,643324792385101	0,682251274585724	0,500424444675446	0,305226892232895	-0,668903231620789	-1,34028220176697	-0,86052143573761	O15260-2;O15260;O15260-3	O15260-2;O15260;O15260-3	Surfeit locus protein 4	SURF4
0,199653029441834	0,0972886756062508	-0,164055898785591	0,293767780065537	0,315618067979813	-0,00287360977381468	-0,043899729847908	0,223857998847961	-0,421255558729172	0,633981823921204	0,443969398736954	0,134301632642746	0,0462403818964958	-0,726073682308197	-0,160890877246857	O15269;O15269-2	O15269	Serine palmitoyltransferase 1	SPTLC1
-0,0329819284379482	-0,15035018324852	-0,641308009624481	0,982334613800049	1,20907962322235	1,19716286659241	0,371423363685608	0,746492326259613	0,0883453041315079	1,17305076122284	0,840896725654602	0,128517553210258	0,50588595867157	-0,0333148278295994	0,492844611406326	O15270	O15270	Serine palmitoyltransferase 2	SPTLC2
-0,16391259431839	-0,230858489871025	-0,0252512022852898	0,309506595134735	0,308891981840134	0,442541748285294	-0,181500762701035	0,288435250520706	0,299450874328613	-0,0259302295744419	-0,0187579002231359	0,0306770838797092	0,0659711137413979	-0,11966709792614	0,255051463842392	O15294;O15294-3;O15294-2;O15294-4	O15294;O15294-3;O15294-2;O15294-4	UDP-N-acetylglucosamine--peptide N-acetylglucosaminyltransferase 110 kDa subunit	OGT
-1,18792152404785	-1,19358742237091	-0,804962933063507	-1,21367621421814	-1,36291372776031	-1,47344255447388	-0,626611053943634	-2,30602598190308	-0,915872693061829	-1,36671054363251	-1,10847365856171	-0,403704434633255	-0,423353016376495	-0,162739172577858	-0,843495011329651	O15347	O15347	High mobility group protein B3	HMGB3
-1,29469966888428	-1,17053949832916	-0,923230230808258	-1,34940803050995	-1,58261942863464	-1,37988781929016	-0,923227548599243	-1,04921770095825	-1,127272605896	-1,73927938938141	-1,35973942279816	-1,5188182592392	-1,0107901096344	-1,18171370029449	-1,43032824993134	O15355	O15355	Protein phosphatase 1G	PPM1G
-0,583101034164429	-0,763770520687103	-0,729679584503174	-0,761842310428619	-0,552301168441772	-0,686238884925842	-0,903093874454498	-0,276165962219238	-0,842577397823334	-0,475254833698273	-0,585058867931366	-0,733335196971893	-0,754612624645233	-0,917063355445862	-0,545914113521576	O15371-2;O15371-3;O15371	O15371-2;O15371-3;O15371	Eukaryotic translation initiation factor 3 subunit D	EIF3D
-0,0174601022154093	-0,0832409560680389	-0,212431073188782	-0,554268479347229	-0,55268794298172	-0,553226113319397	-0,750994205474854	-0,173470318317413	-0,693996965885162	-0,0543305091559887	0,127120792865753	-0,336389422416687	-0,460500031709671	-0,675117433071136	-0,362226366996765	O15372	O15372	Eukaryotic translation initiation factor 3 subunit H	EIF3H
-0,380084872245789	-0,428385585546494	-1,00916588306427	0,119386538863182	0,210275188088417	0,109653532505035	-0,308500379323959	0,135594606399536	-0,475915819406509	0,209765061736107	0,0587653666734695	-0,131425008177757	0,612569630146027	0,186495766043663	0,593847572803497	O15379;O15379-2	O15379;O15379-2	Histone deacetylase 3	HDAC3
-1,01133739948273	-0,507121086120605	-1,33521127700806	-0,61964750289917	-0,512242794036865	-0,623284816741943	-1,55627906322479	-1,05130279064178	-1,87998819351196	-0,261184006929398	-0,421437740325928	-0,997313439846039	-0,145642563700676	-1,08560132980347	-0,123911969363689	O15381-5;O15381;O15381-3;O15381-2;O15381-4	O15381-5;O15381;O15381-3;O15381-2;O15381-4	Nuclear valosin-containing protein-like	NVL
0,93564784526825	1,13332569599152	0,994248509407043	1,10283124446869	1,19993603229523	1,23594880104065	-0,285488665103912	-0,00626602908596396	-0,670189619064331	0,605754911899567	0,70289933681488	0,202384948730469	1,59703612327576	1,47671043872833	1,5144659280777	O15382;O15382-2	O15382;O15382-2	Branched-chain-amino-acid aminotransferase, mitochondrial	BCAT2
-1,05702745914459	-1,40701580047607	-0,537591814994812	-1,0701892375946	-0,830580711364746	-0,708401024341583	-0,462090522050858	-0,876363575458527	-0,426268607378006	-0,293955832719803	-1,36380159854889	-1,07714831829071	-0,684575200080872	-0,341327726840973	-0,901177644729614	O15397;O15397-2	O15397;O15397-2	Importin-8	IPO8
1,3097482919693	0,747151494026184	1,18464279174805	1,14369082450867	1,58656096458435	1,56566667556763	1,75082397460938	2,02741456031799	1,81269121170044	2,08462262153625	1,94235742092133	1,89007222652435	0,98346084356308	1,3585193157196	1,05484282970428	O15400-2;O15400	O15400-2;O15400	Syntaxin-7	STX7
-1,33517968654633	-0,22528925538063	-1,5845183134079	-2,11060404777527	-2,70659732818604	-2,53526425361633	-1,28860425949097	-0,460991442203522	-1,59365177154541	0,157116815447807	0,0308991856873035	-0,352461934089661	-2,35987305641174	-3,90920519828796	-2,26002597808838	O15427	O15427	Monocarboxylate transporter 4	SLC16A3
-1,284996509552	-0,775384068489075	-1,02989971637726	0,68828296661377	0,731517791748047	0,689073324203491	-1,75078141689301	-1,24155735969543	-2,04464244842529	-0,852056622505188	-1,34975218772888	-1,20256519317627	0,453660815954208	-0,12489178031683	0,507498860359192	O15446;O15446-2	O15446;O15446-2	DNA-directed RNA polymerase I subunit RPA34	CD3EAP
1,77274203300476	1,11825096607208	1,80774033069611	-0,059782087802887	-0,055771928280592	-0,00805245712399483	1,50239133834839	0,46733021736145	1,25204885005951	-0,10047048330307	0,61446475982666	1,49542307853699	-1,09025835990906	0,505424976348877	-1,41142761707306	O15511;O15511-2	O15511;O15511-2	Actin-related protein 2/3 complex subunit 5	ARPC5
0,362904369831085	0,768144607543945	0,695462346076965	0,77167159318924	0,733977258205414	0,69490122795105	0,245333522558212	0,625135004520416	0,36644184589386	0,803543150424957	0,763513386249542	0,192023649811745	0,410771369934082	0,537102460861206	0,432711362838745	O15514	O15514	DNA-directed RNA polymerase II subunit RPB4	POLR2D
1,50026774406433	1,35615968704224	0,914269387722015	1,50599241256714	1,44906544685364	1,3866765499115	1,72098731994629	1,82156109809875	1,58572554588318	1,30406188964844	1,15142226219177	0,88575804233551	0,912299931049347	0,285703331232071	0,909625053405762	O15533-2;O15533;O15533-3;O15533-4;REV__Q8WY36-3	O15533-2;O15533;O15533-3;O15533-4	Tapasin	TAPBP
-0,405290991067886	-0,262980252504349	-0,343897551298141	-0,0370565168559551	-0,1615871489048	-0,21455192565918	-0,550009846687317	-0,213790997862816	-0,708981037139893	-0,0928018391132355	-0,133120998740196	-0,299468189477921	0,23319835960865	0,0267883036285639	0,166588544845581	O43143	O43143	Putative pre-mRNA-splicing factor ATP-dependent RNA helicase DHX15	DHX15
-1,13866150379181	-0,958512783050537	-0,766839206218719	0,181021004915237	-0,129034250974655	-0,114437311887741	-0,195937871932983	0,142450734972954	-0,380628257989883	-0,538437485694885	-0,918611586093903	-1,22229933738709	0,462681591510773	0,209083378314972	0,528273403644562	O43148;O43148-2	O43148;O43148-2	mRNA cap guanine-N7 methyltransferase	RNMT
-1,29558634757996	-0,712910950183868	-0,926031708717346	-1,4016489982605	-1,73170340061188	-1,40487670898438	-1,45849823951721	-0,992522180080414	-1,11078536510468	-1,5376148223877	-2,3631374835968	-1,66403806209564	-1,24351847171783	-1,53713977336884	-0,779252052307129	O43156	O43156	TELO2-interacting protein 1 homolog	TTI1
-0,510736346244812	0,0253892987966537	-0,658709824085236	0,0599709376692772	0,362352550029755	0,580206990242004	-1,20546960830688	-0,066896490752697	-1,22260940074921	0,19267538189888	-0,0393598489463329	-0,348490625619888	1,0241414308548	1,00604462623596	0,753770291805267	O43159	O43159	Ribosomal RNA-processing protein 8	RRP8
0,283648133277893	0,589374840259552	0,259880751371384	0,0499642975628376	0,282330930233002	-0,164481803774834	-0,0621198043227196	0,160947173833847	-0,00543171539902687	0,217314198613167	0,22201731801033	-0,0422644913196564	-0,18778569996357	-0,596865773200989	-0,482004046440125	O43169	O43169	Cytochrome b5 type B	CYB5B
-0,326554954051971	-0,387813866138458	-1,1909453868866	0,320669770240784	0,320260047912598	0,274568825960159	-0,507402956485748	-0,11573937535286	-0,6769700050354	-0,12199617177248	-0,127481833100319	-0,565666913986206	0,390766561031342	-0,148967698216438	0,423593997955322	O43172-2;O43172	O43172-2;O43172	U4/U6 small nuclear ribonucleoprotein Prp4	PRPF4
-1,68139553070068	-1,72567510604858	-1,98405516147614	-3,7586464881897	-4,70807981491089	-3,97385811805725	-1,86426973342896	-2,85165119171143	-1,39107990264893	-3,29773187637329	-4,03136444091797	-3,99555683135986	-1,53899776935577	-0,661212146282196	-1,58447802066803	O43175	O43175	D-3-phosphoglycerate dehydrogenase	PHGDH
1,01613438129425	0,944748640060425	0,421656906604767	1,594850897789	1,6185896396637	1,71351802349091	0,469676285982132	0,994373619556427	0,561287045478821	1,23713135719299	1,26278245449066	0,701237320899963	1,40270245075226	1,33254539966583	1,22038662433624	O43181	O43181	NADH dehydrogenase [ubiquinone] iron-sulfur protein 4, mitochondrial	NDUFS4
-0,527446568012238	-0,660783231258392	-0,33336865901947	-0,912030756473541	-1,12046229839325	-0,99052232503891	-0,1555495262146	-0,151686489582062	0,0987784937024117	-1,04961407184601	-0,519259870052338	-0,361089169979095	-0,840598702430725	-0,562426865100861	-0,894015669822693	O43242;O43242-2	O43242;O43242-2	26S proteasome non-ATPase regulatory subunit 3	PSMD3
0,927463889122009	-0,31015756726265	0,821573555469513	0,834563255310059	0,928099572658539	1,07028365135193	1,20657694339752	-0,40412437915802	1,33141136169434	-0,937194526195526	-0,253757119178772	0,732803821563721	0,0843138247728348	0,900603771209717	-0,364215165376663	O43252	O43252	Bifunctional 3-phosphoadenosine 5-phosphosulfate synthase 1;Sulfate adenylyltransferase;Adenylyl-sulfate kinase	PAPSS1
-0,394436478614807	-0,688171744346619	-0,418504804372787	-0,680475473403931	-0,500844120979309	-0,678745031356812	-0,469135344028473	-0,212280750274658	-0,391474157571793	-0,496402412652969	-0,584670662879944	-0,785179436206818	-0,1699308604002	-0,668456017971039	-0,0709474608302116	O43264;O43264-2	O43264;O43264-2	Centromere/kinetochore protein zw10 homolog	ZW10
-0,645970284938812	-0,303497523069382	-0,706430673599243	0,545602202415466	0,560930788516998	0,551782965660095	-0,161710187792778	0,268296003341675	-0,378662884235382	0,300284445285797	0,1657385379076	-0,359654903411865	0,716255128383636	0,482010334730148	0,770852446556091	O43290	O43290	U4/U6,U5 tri-snRNP-associated protein 1	SART1
-1,03240990638733	-1,10854136943817	-0,753380060195923	0,382017105817795	0,409846961498261	0,926131069660187	0,792584240436554	0,266024678945541	1,0081502199173	-0,00207881932146847	0,563559055328369	0,545548141002655	-0,0502458028495312	1,20720362663269	-0,411595195531845	O43314-2;O43314	O43314-2;O43314	Inositol hexakisphosphate and diphosphoinositol-pentakisphosphate kinase 2	PPIP5K2
-1,18680596351624	-1,20537650585175	-1,54422426223755	-1,3049350976944	-1,25357377529144	-0,983503639698029	-0,698240220546722	-0,445921778678894	-0,510639905929565	-0,696731746196747	-0,870930373668671	-0,692652523517609	-1,16095972061157	-0,785722315311432	-1,11143326759338	O43324;O43324-2	O43324;O43324-2	Eukaryotic translation elongation factor 1 epsilon-1	EEF1E1
0,480431765317917	0,308592915534973	0,314578503370285	0,994129538536072	1,04656589031219	1,07413685321808	0,275513648986816	0,651872634887695	0,11247992515564	0,524997174739838	0,6028813123703	0,180302962660789	1,07894158363342	0,997004568576813	1,11625230312347	O43390;O43390-3	O43390;O43390-3	Heterogeneous nuclear ribonucleoprotein R	HNRNPR
-0,227170243859291	-0,0990381389856339	-0,288623929023743	0,260716915130615	0,338813751935959	0,24728262424469	-0,227966085076332	0,08071169257164	-0,626455008983612	-0,046593464910984	-0,16991700232029	-0,575284600257874	0,479997247457504	-0,0328626222908497	0,412927478551865	O43395;O43395-3	O43395	U4/U6 small nuclear ribonucleoprotein Prp3	PRPF3
-1,64370286464691	-1,5770537853241	-1,25010347366333	0,0262851901352406	0,219095721840858	0,233289420604706	0,173972114920616	-0,143512710928917	0,882530570030212	-0,940500974655151	-1,00288891792297	0,0722771435976028	-0,700034141540527	0,500751256942749	-0,879844546318054	O43396	O43396	Thioredoxin-like protein 1	TXNL1
-0,544869184494019	-0,76899665594101	0,145636007189751	-0,945861101150513	-0,905170559883118	-0,642194211483002	0,861619412899017	0,352873682975769	0,631490468978882	-0,00217772414907813	0,235086739063263	0,541395723819733	-0,662658989429474	0,289646029472351	-0,932015478610992	O43399;O43399-5;O43399-7	O43399;O43399-5;O43399-7	Tumor protein D54	TPD52L2
0,558474063873291	0,799810111522675	0,557682752609253	-0,71338301897049	-0,827748000621796	-0,503655552864075	0,156195864081383	0,445786505937576	-0,0150179658085108	0,249595448374748	0,314328670501709	-0,204431891441345	0,116891369223595	-0,1804219186306	-0,186580508947372	O43427-2;O43427	O43427-2;O43427	Acidic fibroblast growth factor intracellular-binding protein	FIBP
-1,78563952445984	-1,78855717182159	-3,08831381797791	-0,852478623390198	-0,923584401607513	-1,32350754737854	-1,87979018688202	-1,73091089725494	-1,48937427997589	-1,06523609161377	-1,56449413299561	-1,76749360561371	-0,992356181144714	-1,37815427780151	-0,736862182617188	O43447;O43447-2	O43447;O43447-2	Peptidyl-prolyl cis-trans isomerase H	PPIH
-0,319744884967804	-0,703629553318024	-0,295201927423477	0,391232788562775	0,527255177497864	0,689101874828339	0,337041944265366	-1,1771205663681	0,409127652645111	-0,976802170276642	-0,90722268819809	0,265943586826324	-0,353922754526138	0,760825395584106	-0,444568485021591	O43488;Q8NHP1;O95154	O43488	Aflatoxin B1 aldehyde reductase member 2	AKR7A2
-3,70464015007019	-1,84772849082947	-1,63067436218262	-1,73193597793579	-1,45444929599762	-1,33596873283386	-0,272937208414078	0,077247329056263	0,236351609230042	-1,68655490875244	-2,27468967437744	-3,82799816131592	-0,770837783813477	-0,699200987815857	-0,603739678859711	O43491-4	O43491-4	Band 4,1-like protein 2	EPB41L2
0,242933183908463	-0,0768664181232452	-0,412406086921692	0,634007513523102	0,751944065093994	0,468600153923035	0,700459480285645	0,95982152223587	0,350931316614151	0,95478743314743	0,877742350101471	0,692371487617493	0,923653423786163	1,09059107303619	0,83678674697876	O43504	O43504	Ragulator complex protein LAMTOR5	LAMTOR5
-0,492834001779556	-1,66351115703583	-0,525675117969513	-0,930573105812073	-0,725751459598541	-0,770055413246155	-0,139598473906517	-1,53061068058014	-0,016282232478261	-1,56732404232025	-1,81449568271637	-0,990128815174103	-1,30595016479492	-0,357706159353256	-1,19055497646332	O43583	O43583	Density-regulated protein	DENR
2,23357510566711	1,13766312599182	2,04306244850159	0,0199278201907873	-0,103614471852779	-0,781827688217163	2,93073081970215	1,97022044658661	1,70273900032043	2,39309144020081	2,76376819610596	2,71241021156311	-0,193603992462158	0,5166996717453	-0,415891617536545	O43586;O43586-2	O43586;O43586-2	Proline-serine-threonine phosphatase-interacting protein 1	PSTPIP1
-0,620143055915833	-1,06870424747467	-0,13478210568428	-1,89361834526062	-1,86387038230896	-1,63712894916534	-0,582761406898499	-1,78633010387421	-0,504876315593719	-2,94955229759216	-1,45455241203308	-0,285817533731461	-1,17197132110596	-0,319764196872711	-1,56600081920624	O43592	O43592	Exportin-T	XPOT
-1,84958398342133	-2,10836052894592	-1,43472111225128	-1,68970847129822	-1,56780314445496	-1,48883450031281	-1,60942077636719	-2,7841534614563	-0,901096105575562	-1,72522616386414	-2,23641777038574	-0,714354455471039	-1,35778045654297	-0,685753107070923	-1,55557441711426	O43598;O43598-2	O43598;O43598-2	2-deoxynucleoside 5-phosphate N-hydrolase 1	DNPH1
-0,491162180900574	-0,0527877286076546	-0,468691945075989	-1,05066668987274	-1,13083469867706	-1,26293766498566	-1,6616952419281	-1,0178519487381	-1,83679497241974	-0,722999453544617	-0,991097152233124	-1,85709035396576	-0,596370398998261	-1,55857181549072	-0,562656402587891	O43615	O43615	Mitochondrial import inner membrane translocase subunit TIM44	TIMM44
-0,00504332035779953	0,115765281021595	0,179535761475563	0,0366585403680801	0,0437719859182835	0,18426302075386	0,440066188573837	-0,742524862289429	0,38907128572464	-0,791410803794861	-0,757705748081207	0,354028731584549	-1,08231568336487	-0,161456495523453	-1,16516804695129	O43633	O43633	Charged multivesicular body protein 2a	CHMP2A
-0,0632815584540367	0,0146700348705053	-0,352619886398315	0,3881676197052	0,405633747577667	0,330802351236343	-0,151370093226433	0,188020199537277	-0,333617389202118	0,347788095474243	0,231814563274384	-0,0385988689959049	0,774187624454498	0,120055854320526	0,717514634132385	O43660;O43660-2	O43660;O43660-2	Pleiotropic regulator 1	PLRG1
0,161335796117783	0,044760312885046	0,268591105937958	0,199406936764717	0,110427588224411	0,130377098917961	0,155338600277901	0,353873252868652	0,0223509501665831	0,315570950508118	0,256531447172165	0,0243828799575567	0,289734423160553	-0,0907863155007362	0,443077951669693	O43670-2;O43670;O43670-4;O43670-3	O43670-2;O43670;O43670-4;O43670-3	BUB3-interacting and GLEBS motif-containing protein ZNF207	ZNF207
0,510301113128662	0,860125064849854	0,518521785736084	0,693033576011658	0,580549001693726	0,525170147418976	0,148549795150757	0,551444292068481	-0,155763670802116	0,673500955104828	0,445455551147461	-0,147984459996223	0,703138709068298	0,322599589824677	0,54561322927475	O43674-2;O43674	O43674-2;O43674	NADH dehydrogenase [ubiquinone] 1 beta subcomplex subunit 5, mitochondrial	NDUFB5
0,365500181913376	0,276002079248428	-0,206190228462219	1,40925014019012	1,31328976154327	1,33953046798706	0,232731282711029	0,474626064300537	0,215281158685684	0,974180519580841	0,677118957042694	0,189164489507675	1,55612313747406	1,1887184381485	1,4636116027832	O43676	O43676	NADH dehydrogenase [ubiquinone] 1 beta subcomplex subunit 3	NDUFB3
0,915836751461029	1,21644377708435	-0,861713171005249	1,38388502597809	1,29977560043335	1,31554353237152	0,042379517108202	0,716338932514191	0,127989515662193	0,804331064224243	1,00867283344269	0,32660984992981	1,267458319664	0,834799408912659	1,26485800743103	O43678;O43678-2	O43678;O43678-2	NADH dehydrogenase [ubiquinone] 1 alpha subcomplex subunit 2	NDUFA2
0,310952574014664	-0,0174032934010029	-0,0323731824755669	0,32158350944519	0,42232608795166	0,370603114366531	0,488734632730484	-0,228432148694992	0,746805787086487	-0,145062908530235	-0,0675889551639557	0,736993074417114	-0,33500462770462	0,298157393932343	-0,282562762498856	O43681	O43681	ATPase ASNA1	ASNA1
-0,454752713441849	-0,629991352558136	-0,428974688053131	-0,0374886393547058	-0,138045728206635	-0,386947154998779	-0,610414445400238	-0,344408303499222	-0,537104666233063	-0,201178252696991	-0,328942537307739	-0,399056524038315	-0,438531070947647	-0,994559586048126	-0,00896610226482153	O43684;O43684-2	O43684;O43684-2	Mitotic checkpoint protein BUB3	BUB3
1,00167429447174	0,587087273597717	0,695484399795532	-0,245897457003593	-0,324988335371017	-0,0791486501693726	0,822992622852325	0,246811866760254	0,814303159713745	-0,146525204181671	0,705679714679718	1,2408891916275	-0,856070399284363	0,47671103477478	-1,09601902961731	O43707;O43707-2;O43707-3	O43707;O43707-2	Alpha-actinin-4	ACTN4
0,0349393598735332	0,355002403259277	-0,0193179845809937	1,04694843292236	0,712195992469788	0,553851008415222	0,184706911444664	0,473434865474701	-0,181162774562836	-0,560584425926209	-0,82137006521225	-0,40138241648674	1,01018905639648	0,887902140617371	1,11083197593689	O43708-2;O43708;O43708-3	O43708-2;O43708	Maleylacetoacetate isomerase	GSTZ1
0,564100027084351	0,555969297885895	0,550808131694794	0,806470930576324	0,756004810333252	0,894033074378967	0,373724699020386	0,712517261505127	0,46391025185585	0,289923220872879	0,391840308904648	0,275173544883728	1,11785495281219	1,20471215248108	0,718226075172424	O43719	O43719	HIV Tat-specific factor 1	HTATSF1
0,789868116378784	0,708132028579712	0,615873634815216	-0,785658478736877	-0,649533152580261	-0,518043518066406	0,468845576047897	0,573614001274109	0,268574714660645	0,442589193582535	0,482613980770111	0,498812943696976	-0,203555017709732	-0,279474318027496	-0,399302870035172	O43747;O43747-2	O43747;O43747-2	AP-1 complex subunit gamma-1	AP1G1
1,62387108802795	2,09494495391846	1,8180615901947	-0,269079834222794	-0,236202225089073	-0,333171129226685	0,265629082918167	0,565834641456604	-0,486760765314102	0,920913279056549	0,955803513526917	0,439768135547638	0,41882786154747	0,291124224662781	0,316213548183441	O43760;O43760-2	O43760;O43760-2	Synaptogyrin-2	SYNGR2
-1,39941012859344	-1,67945349216461	-1,28901493549347	-1,03833210468292	-1,49528968334198	-1,17752802371979	-1,14800584316254	-1,29373586177826	-0,626586437225342	-1,61890995502472	-1,22327399253845	-0,807922899723053	-1,01528704166412	-0,861850500106812	-1,56780076026917	O43765	O43765	Small glutamine-rich tetratricopeptide repeat-containing protein alpha	SGTA
3,00800442695618	2,84020280838013	2,892094373703	2,76872515678406	2,76726818084717	2,8710949420929	1,83666849136353	1,94356954097748	1,57959628105164	1,94989562034607	2,01347470283508	1,49195039272308	2,48616743087769	3,55346202850342	2,64623808860779	O43772	O43772	Mitochondrial carnitine/acylcarnitine carrier protein	SLC25A20
-1,37280356884003	-1,53110492229462	-0,873589277267456	-1,36068475246429	-1,2088611125946	-0,991326034069061	0,102002829313278	-1,52887940406799	0,121042847633362	-2,04323053359985	-1,73088264465332	-0,599915087223053	-1,45030438899994	-0,504362404346466	-1,64383614063263	O43776;O43776-2	O43776	Asparagine--tRNA ligase, cytoplasmic	NARS
0,179496467113495	0,316546857357025	0,252561122179031	0,676129341125488	0,453460395336151	0,383480131626129	-0,131800219416618	0,310401141643524	-0,424058735370636	0,410511583089828	0,289179414510727	-0,0507817491889	0,767220139503479	0,618703663349152	0,779176533222198	O43809	O43809	Cleavage and polyadenylation specificity factor subunit 5	NUDT21
-0,299007892608643	-0,378048956394196	0,681441426277161	0,0187388323247433	1,00835502147675	1,16210806369781	0,784910619258881	-0,418013662099838	1,44853484630585	-0,821845173835754	-0,557100534439087	1,16454672813416	0,270705908536911	2,13110518455505	-0,246904090046883	O43813	O43813	LanC-like protein 1	LANCL1
0,0573035478591919	-0,664445579051971	-0,0870875045657158	0,896895170211792	1,12918424606323	0,883046984672546	0,94817578792572	1,15034556388855	0,793738186359406	0,528405606746674	0,813283026218414	0,598238289356232	1,55201303958893	1,4586216211319	1,38359463214874	O43815;O43815-2	O43815;O43815-2	Striatin	STRN
-1,01333284378052	-0,415878862142563	-0,975654721260071	0,497313737869263	0,310671538114548	0,541795134544373	-1,67887139320374	-0,784597873687744	-1,66841292381287	-0,288428395986557	-0,456278443336487	-1,01066076755524	0,284708887338638	-0,378830701112747	0,283444404602051	O43818	O43818	U3 small nucleolar RNA-interacting protein 2	RRP9
-0,191395908594131	-0,0713767111301422	-0,353613823652267	-0,104892909526825	-0,339429199695587	-0,335320234298706	-0,553515791893005	0,0219421666115522	-0,658744692802429	-0,0327681228518486	-0,240333095192909	-0,538118660449982	0,0958565250039101	-0,5765141248703	-0,00696084229275584	O43823	O43823	A-kinase anchor protein 8	AKAP8
0,0294841695576906	0,0157382283359766	0,184873566031456	0,553814828395844	0,435339361429214	0,238930940628052	-0,498249411582947	-0,173211365938187	-0,615646839141846	0,0440713427960873	-0,131657332181931	-0,720335900783539	0,715380132198334	-0,0065839602611959	0,545846521854401	O43837;O43837-2;O43837-3	O43837;O43837-2	Isocitrate dehydrogenase [NAD] subunit beta, mitochondrial	IDH3B
-1,60368406772614	-1,34191143512726	-0,778274297714233	-1,38188648223877	-1,6506028175354	-1,67042315006256	-0,659543633460999	-2,47562098503113	-0,742635905742645	-1,37300264835358	-2,14806723594666	-1,54060363769531	-1,80415880680084	-1,92367553710938	-2,02175664901733	O43847;O43847-2	O43847;O43847-2	Nardilysin	NRD1
-2,49034357070923	-1,8272533416748	-1,95091104507446	-1,60356199741364	-1,62742531299591	-1,70094656944275	-4,14486265182495	-3,66246604919434	-3,63530898094177	-1,7389680147171	-2,13053560256958	-2,40412425994873	-0,921672821044922	-1,06387758255005	-0,803654730319977	O43852;O43852-3;O43852-6;O43852-5;O43852-10;O43852-13;O43852-14;O43852-11	O43852;O43852-3;O43852-6;O43852-5;O43852-10	Calumenin	CALU
0,57733827829361	0,459360361099243	0,536619365215302	-0,326844871044159	-0,333402961492538	-0,160025671124458	0,79282146692276	0,259391397237778	0,812327325344086	0,0551378987729549	0,369214713573456	0,481642752885818	-0,420451492071152	0,145012706518173	-0,32516160607338	O43865;O43865-2	O43865;O43865-2	Putative adenosylhomocysteinase 2	AHCYL1
0,883453369140625	1,40323770046234	1,22113621234894	1,21329927444458	1,32475364208221	1,35661554336548	0,573110520839691	1,03579604625702	0,395136505365372	1,02855050563812	1,21348226070404	0,592277884483337	1,52883052825928	1,38770687580109	1,19687306880951	O43920	O43920	NADH dehydrogenase [ubiquinone] iron-sulfur protein 5	NDUFS5
1,02237820625305	1,34212410449982	1,14623129367828	1,01136183738709	0,894189119338989	0,892197251319885	0,457474559545517	0,749458491802216	0,351849853992462	0,930211424827576	1,04111540317535	0,829221963882446	0,403927087783813	-0,0185124557465315	0,31092557311058	O60216	O60216	Double-strand-break repair protein rad21 homolog	RAD21
1,20009064674377	1,14786791801453	1,12601363658905	0,854085743427277	0,76870197057724	0,856636583805084	-0,21992389857769	-0,0818935856223106	-0,041947565972805	0,155089274048805	-0,316519856452942	-0,26452299952507	0,726902723312378	0,653944134712219	0,756219685077667	O60220	O60220	Mitochondrial import inner membrane translocase subunit Tim8 A	TIMM8A
-0,140090763568878	-0,397858142852783	-0,438788712024689	0,0621967203915119	0,174111530184746	0,0375629141926765	-0,119438327848911	0,148230418562889	-0,359345614910126	0,265316843986511	0,076895460486412	-0,380786448717117	0,215031489729881	-0,582789123058319	0,0598888285458088	O60231	O60231	Putative pre-mRNA-splicing factor ATP-dependent RNA helicase DHX16	DHX16
0,155944690108299	-0,575098752975464	-0,310193330049515	0,192015141248703	0,242683112621307	0,193004742264748	1,26891195774078	-1,344841837883	1,35339033603668	-0,677968323230743	-0,0725659430027008	1,39537131786346	-0,656237006187439	1,08752465248108	-0,7997807264328	O60234	O60234	Glia maturation factor gamma	GMFG
0,261922478675842	-0,090599961578846	-1,31844449043274	0,507396638393402	0,102299258112907	0,639007985591888	-0,0213786996901035	0,178154766559601	-0,686520278453827	0,537824690341949	0,645394682884216	0,213336914777756	0,533583223819733	-0,0682834461331367	0,755166053771973	O60244	O60244	Mediator of RNA polymerase II transcription subunit 14	MED14
0,240449830889702	0,0453061871230602	0,614783525466919	-0,0693949684500694	0,284581452608109	0,0186073835939169	0,703639924526215	0,968038499355316	1,03418624401093	-0,515503704547882	0,243605345487595	0,754825055599213	-0,773293614387512	0,795184910297394	-0,678655564785004	O60256;O60256-4;O60256-3;O60256-2	O60256;O60256-4;O60256-3;O60256-2	Phosphoribosyl pyrophosphate synthase-associated protein 2	PRPSAP2
0,0482808202505112	0,303760230541229	0,229566171765327	0,14751823246479	0,13244716823101	0,23959581553936	-0,733754575252533	-0,112364031374455	-0,813162684440613	0,310915261507034	0,236000567674637	-0,146461725234985	0,141352638602257	-0,446126461029053	0,0315782092511654	O60264	O60264	SWI/SNF-related matrix-associated actin-dependent regulator of chromatin subfamily A member 5	SMARCA5
-0,658156037330627	-0,225593715906143	-0,512769877910614	-1,02132987976074	-0,951431512832642	-0,844175696372986	-0,513231098651886	-0,977307975292206	-0,0553230419754982	-1,16420495510101	-0,91055554151535	-0,912257492542267	-1,47958028316498	-0,609830856323242	-1,58139050006866	O60271-4;O60271;O60271-2;O60271-9;O60271-5;O60271-3	O60271-4;O60271;O60271-2;O60271-9;O60271-5;O60271-3	C-Jun-amino-terminal kinase-interacting protein 4	SPAG9
-1,54488801956177	-0,352338135242462	-1,20368778705597	-0,174333721399307	0,230885967612267	0,397228598594666	-2,13042402267456	-1,15709781646729	-1,84746336936951	-0,769248962402344	-0,762950003147125	-1,95957505702972	0,514197885990143	0,155885443091393	0,73045152425766	O60287	O60287	Nucleolar pre-ribosomal-associated protein 1	URB1
0,226687893271446	0,456873953342438	0,221933394670486	0,480914294719696	0,424874603748322	0,517098248004913	-0,395206242799759	0,00459120515733957	-0,750000774860382	0,517182230949402	0,437579751014709	-0,00565808964893222	0,407160490751266	0,035903912037611	0,460659384727478	O60306	O60306	Intron-binding protein aquarius	AQR
0,396901726722717	0,648763298988342	0,33933413028717	0,891288697719574	0,851519107818604	0,826986730098724	-0,318819761276245	0,0975946933031082	-0,441514790058136	0,230453416705132	0,0810884758830071	-0,449381858110428	0,5270756483078	0,0773341655731201	0,613128483295441	O60313-2;O60313;O60313-10;O60313-11;O60313-9;O60313-13	O60313-2;O60313;O60313-10;O60313-11;O60313-9;O60313-13	Dynamin-like 120 kDa protein, mitochondrial;Dynamin-like 120 kDa protein, form S1	OPA1
-0,915140092372894	-0,443676143884659	-1,77604734897614	-0,129849597811699	-0,00678403535857797	0,240105614066124	0,402777314186096	0,571170091629028	-0,0354513712227345	-0,280685245990753	-0,902026951313019	-1,97525370121002	-0,130634844303131	-0,544366836547852	-0,113720834255219	O60315-2;O60315	O60315-2;O60315	Zinc finger E-box-binding homeobox 2	ZEB2
-0,694889783859253	-0,461312651634216	-0,756585538387299	0,0958273410797119	0,0608190521597862	0,155041456222534	-1,12285947799683	-0,620606005191803	-0,952280163764954	-0,12866447865963	-0,135818585753441	-0,522489964962006	0,306502044200897	-0,188025683164597	0,192359432578087	O60341;O60341-2	O60341;O60341-2	Lysine-specific histone demethylase 1A	KDM1A
1,6461935043335	2,12495613098145	1,66297340393066	0,754184603691101	1,26356899738312	0,930041134357452	1,54612743854523	1,89077746868134	1,32859742641449	1,93104708194733	1,85534417629242	1,43905365467072	1,76924633979797	1,87973427772522	1,43228363990784	O60449-2;O60449-3;Q8IX05;Q8IX05-2	O60449-2;O60449-3	Lymphocyte antigen 75	LY75
-0,826524376869202	-0,728684723377228	-1,00183379650116	-1,69475078582764	-2,01603102684021	-1,99608910083771	-0,833579421043396	-0,675876021385193	-0,979153573513031	-1,12062764167786	-1,32737791538239	-1,12542343139648	-1,50805377960205	-2,69611191749573	-1,28921222686768	O60488-2;O60488	O60488-2;O60488	Long-chain-fatty-acid--CoA ligase 4	ACSL4
0,135429546236992	-0,132894426584244	0,177238628268242	-0,465110331773758	-0,324100136756897	-0,369523853063583	0,0375662334263325	-0,321404486894608	0,213061541318893	-0,389233529567719	-0,454032599925995	0,238407343626022	-0,860204875469208	-0,463154792785645	-0,804350316524506	O60493;O60493-4;O60493-2;O60493-3	O60493;O60493-4;O60493-2;O60493-3	Sorting nexin-3	SNX3
-0,754420697689056	-0,477210849523544	0,773455262184143	1,20654463768005	1,24660921096802	1,10986042022705	0,439923942089081	-0,633834421634674	0,746655225753784	-0,507057905197144	0,410003989934921	1,16017389297485	-0,317117065191269	0,706687986850739	-0,442402541637421	O60502;O60502-4;O60502-2;O60502-3	O60502;O60502-4;O60502-2;O60502-3	Bifunctional protein NCOAT;Protein O-GlcNAcase;Histone acetyltransferase	MGEA5
-0,472273409366608	-0,445553243160248	-0,363889783620834	-0,912745237350464	-0,930872142314911	-0,739558160305023	-0,774419665336609	-0,242676317691803	-0,975601315498352	-0,781666278839111	-0,657401919364929	-1,03781735897064	-0,53548675775528	-0,700431108474731	-0,446218013763428	O60506;O60506-2	O60506;O60506-2	Heterogeneous nuclear ribonucleoprotein Q	SYNCRIP
0,461311459541321	0,562430918216705	0,00508856028318405	0,87553995847702	0,933545410633087	1,00893080234528	0,104048207402229	0,402896910905838	0,0737074017524719	0,53508996963501	0,360596150159836	0,34956830739975	0,666369616985321	0,025163546204567	0,620382785797119	O60508	O60508	Pre-mRNA-processing factor 17	CDC40
0,166256442666054	0,0345668010413647	-0,139744833111763	-1,71106612682343	-2,00380349159241	-1,99490606784821	-4,09860277175903	-2,77365112304688	-3,78792357444763	-0,890966176986694	-0,989482879638672	-1,81546318531036	-0,439483731985092	-1,01412379741669	-0,417944490909576	O60568	O60568	Procollagen-lysine,2-oxoglutarate 5-dioxygenase 3	PLOD3
2,05931162834167	1,32916581630707	1,66655516624451	-0,338505685329437	-0,440015256404877	-0,546626567840576	2,69857001304626	2,92045021057129	2,35317444801331	1,67280042171478	1,19339442253113	0,264296054840088	-0,457010000944138	-1,03234148025513	-0,33424699306488	O60603	O60603	Toll-like receptor 2	TLR2
0,0273415017873049	-0,482107222080231	0,201541632413864	-0,260073453187943	-0,424624413251877	-0,480331778526306	1,26051509380341	0,310547530651093	1,10683631896973	-0,736613810062408	0,0864998698234558	0,793462038040161	-1,01820576190948	0,13018761575222	-1,31916511058807	O60610;O60610-2;O60610-3	O60610;O60610-2;O60610-3	Protein diaphanous homolog 1	DIAPH1
1,22692465782166	1,35725617408752	1,25817799568176	0,993077278137207	1,01860737800598	0,997816860675812	1,3771458864212	1,26382219791412	1,43285143375397	0,948951721191406	1,05798399448395	1,11594760417938	1,10318243503571	1,68473565578461	1,2143120765686	O60613;O60613-2	O60613	15 kDa selenoprotein	42248
-1,71386218070984	-1,10813748836517	-0,0290433876216412	-0,593942582607269	-0,293912172317505	-0,204275518655777	0,430849343538284	-1,53470754623413	0,524634063243866	-1,18946826457977	-0,906924664974213	0,211502075195313	-0,890305995941162	0,348629742860794	-1,11190474033356	O60664;O60664-3;O60664-4;O60664-2	O60664;O60664-3;O60664-4;O60664-2	Perilipin-3	PLIN3
-0,520883023738861	-0,51771467924118	-0,3982073366642	-0,712655663490295	-0,713641703128815	-0,608581125736237	-0,434727013111115	-0,281211405992508	-0,384251058101654	-0,39714902639389	-0,213664725422859	-0,384435445070267	-0,609344363212585	-1,02124905586243	-0,4635029733181	O60684	O60684	Importin subunit alpha-7	KPNA6
-0,63748300075531	-0,652847766876221	0,0810195654630661	-1,20635056495667	-1,78826105594635	-1,25174796581268	-0,985097050666809	-1,76773595809937	-0,722843766212463	-1,90650415420532	-1,58642542362213	-0,598495602607727	-1,30925977230072	-0,795477747917175	-1,13836622238159	O60701;O60701-3;O60701-2	O60701;O60701-3;O60701-2	UDP-glucose 6-dehydrogenase	UGDH
-0,632038533687592	-0,803574502468109	-0,981922030448914	-0,480847805738449	-0,106135308742523	-0,155266508460045	0,631799280643463	0,142791956663132	0,627280473709106	-0,603609561920166	-0,390499621629715	0,0297256652265787	-0,97610604763031	0,00522698508575559	-1,02480697631836	O60749;O60749-2	O60749;O60749-2	Sorting nexin-2	SNX2
0,446767181158066	0,796485722064972	0,403314173221588	0,18651656806469	0,235024273395538	0,0646911710500717	-0,252742618322372	0,339308381080627	-0,281003832817078	0,494838684797287	0,380856961011887	-0,170773133635521	0,386522322893143	-0,442670494318008	0,0660652816295624	O60762	O60762	Dolichol-phosphate mannosyltransferase subunit 1	DPM1
-0,139933109283447	-0,613376617431641	0,282263547182083	-0,713564872741699	-0,422533422708511	-0,370496422052383	0,354066610336304	-0,236748322844505	0,418824851512909	-0,934877753257751	-0,338391125202179	0,258815109729767	-1,2026561498642	-0,254032105207443	-1,35597240924835	O60763;O60763-2;REV__Q5VZ89-5;REV__Q5VZ89-3;REV__Q5VZ89;REV__Q5VZ89-7	O60763;O60763-2	General vesicular transport factor p115	USO1
1,56417655944824	1,71204686164856	1,48853981494904	0,337543725967407	0,127527505159378	0,209922552108765	1,97152853012085	2,35773921012878	2,05046081542969	1,78159558773041	1,74555730819702	0,95839136838913	0,68941593170166	0,84088259935379	0,634765565395355	O60784;O60784-2;O60784-4;O60784-3	O60784;O60784-2;O60784-4;O60784-3	Target of Myb protein 1	TOM1
1,10609757900238	0,641863524913788	0,810957968235016	-0,0771242305636406	0,0131146339699626	0,123870655894279	1,13824808597565	1,44727563858032	0,870854377746582	0,96160215139389	1,09811353683472	0,731682956218719	0,406238883733749	0,174622550606728	0,320153206586838	O60826	O60826	Coiled-coil domain-containing protein 22	CCDC22
-0,309479087591171	0,00615433184430003	-0,323783844709396	0,313620418310165	0,228810876607895	0,16984686255455	-0,0439382530748844	0,0660274401307106	-0,433321833610535	0,11388149112463	-0,11988428235054	-0,31964522600174	0,360124617815018	-0,033078957349062	0,33557191491127	O60828;O60828-2;O60828-5;O60828-3;O60828-6;O60828-4;O60828-7;O60828-10;O60828-9	O60828;O60828-2;O60828-5;O60828-3;O60828-6;O60828-4	Polyglutamine-binding protein 1	PQBP1
-0,532855153083801	0,112881198525429	-0,837698698043823	-0,837769448757172	-0,883494317531586	-1,03431224822998	-1,67358541488647	-0,782918691635132	-1,49980461597443	-0,753442168235779	-0,466761738061905	-1,73249089717865	-0,115357436239719	-0,776438891887665	0,0385222062468529	O60830;O60830-2	O60830;O60830-2	Mitochondrial import inner membrane translocase subunit Tim17-B	TIMM17B
0,565284729003906	0,663415312767029	0,281380206346512	1,50838172435761	1,54210579395294	1,42148375511169	-0,316993236541748	0,075991153717041	-0,543727934360504	0,446203380823135	0,305557101964951	-0,0704436451196671	1,22077941894531	1,15479147434235	1,19923424720764	O60832;O60832-2	O60832;O60832-2	H/ACA ribonucleoprotein complex subunit 4	DKC1
-1,01712727546692	-0,656605243682861	-0,701821267604828	-1,55874741077423	-1,40444791316986	-1,37516343593597	-1,27911603450775	-0,701740682125092	-1,1833119392395	-0,997066199779511	-1,14720475673676	-1,48919749259949	-1,04876303672791	-1,67943465709686	-0,916330933570862	O60841	O60841	Eukaryotic translation initiation factor 5B	EIF5B
-0,335874885320663	-0,654221951961517	-0,0860636755824089	-0,534381806850433	-0,503236293792725	-0,623003304004669	-0,360335230827332	-0,600862264633179	-0,517083644866943	-0,707309365272522	-1,06412935256958	-0,921380817890167	-0,859726250171661	-1,04461348056793	-0,866357266902924	O60869;O60869-2;O60869-3	O60869;O60869-2;O60869-3	Endothelial differentiation-related factor 1	EDF1
-0,799636900424957	-0,671382129192352	-0,796462416648865	-1,10304462909698	-1,13038110733032	-0,90503990650177	-0,728458106517792	-0,420188516378403	-0,413115829229355	-0,427627712488174	-0,374823063611984	-0,560157418251038	-0,753496468067169	-1,0568038225174	-0,725492656230927	O60884	O60884	DnaJ homolog subfamily A member 2	DNAJA2
0,293820798397064	0,532033860683441	0,483678042888641	0,624179005622864	0,589615881443024	0,614969551563263	0,141403123736382	0,32026007771492	-0,189267456531525	0,534622848033905	0,482499241828918	0,184518173336983	0,740016877651215	0,366737306118011	0,699829936027527	O60885;O60885-2;O60885-3	O60885;O60885-2;O60885-3	Bromodomain-containing protein 4	BRD4
-0,665147364139557	-0,68076080083847	-1,16288983821869	-0,161420553922653	-0,320542246103287	-0,259394466876984	-0,981521904468536	-1,93256187438965	-0,330821573734283	-1,14168190956116	-1,19884836673737	0,0449474677443504	-0,353736013174057	0,493006527423859	-0,615367650985718	O60888-3;O60888;O60888-2	O60888-3;O60888;O60888-2	Protein CutA	CUTA
0,353138148784637	-0,536974906921387	0,468893975019455	-0,521283686161041	-0,413301557302475	-0,413086593151093	0,690938711166382	-1,53367221355438	0,880480706691742	-1,1799920797348	-0,509551227092743	1,31882393360138	-0,672788739204407	0,824084877967834	-1,27504050731659	O60902-3;O60902-2;O60902	O60902-3;O60902-2;O60902	Short stature homeobox protein 2	SHOX2
-1,84127223491669	-1,88645589351654	-2,50534415245056	-0,633821368217468	-1,21972405910492	-1,07804763317108	-0,643637895584106	-0,910155892372131	-0,192129045724869	-1,36354994773865	-1,15923261642456	-0,621940195560455	-1,91183745861053	-1,48969304561615	-1,8041877746582	O60925	O60925	Prefoldin subunit 1	PFDN1
-0,813453257083893	-0,349673688411713	-1,23728597164154	0,907508730888367	1,02686381340027	1,02226448059082	-0,00108681805431843	0,311023324728012	-0,115647368133068	0,281800240278244	0,340328305959702	0,0947147235274315	1,13935661315918	1,39498746395111	1,42041766643524	O60934	O60934	Nibrin	NBN
0,521156966686249	0,414028227329254	0,213052317500114	0,591831505298615	0,968666672706604	0,476856797933578	-0,0543088056147099	0,342317879199982	-0,512323081493378	-1,0596889257431	-0,989594280719757	-1,80388391017914	0,225830599665642	-0,556377410888672	0,398166060447693	O75027;O75027-2;O75027-3	O75027;O75027-2;O75027-3	ATP-binding cassette sub-family B member 7, mitochondrial	ABCB7
0,946553707122803	0,207247599959373	-0,0459246709942818	-0,0212717317044735	-0,25020107626915	-0,250410854816437	1,04459130764008	-0,116548217833042	1,0846494436264	-0,845971524715424	-0,0929710492491722	0,85314953327179	-1,1832377910614	-0,21279002726078	-1,31834411621094	O75083;O75083-3	O75083;O75083-3	WD repeat-containing protein 1	WDR1
-0,384060621261597	-0,41317030787468	0,0876246243715286	-0,592364132404327	-0,579151690006256	-0,281999737024307	0,349780827760696	0,000837663246784359	0,223803147673607	-0,689247012138367	-0,234031289815903	0,333716481924057	-0,992302894592285	0,218427032232285	-1,38275897502899	O75116	O75116	Rho-associated protein kinase 2	ROCK2
-0,915341138839722	-1,83835458755493	-0,737061560153961	-1,23728227615356	-0,97403347492218	-0,742064416408539	-0,141849189996719	-0,204198330640793	-0,134343296289444	-0,993861198425293	-0,922207713127136	-0,622738420963287	-0,810134649276733	-0,759715616703033	-0,498640805482864	O75122-3	O75122-3	CLIP-associating protein 2	CLASP2
2,89701890945435	3,2617723941803	2,82730007171631	1,00837755203247	0,93436074256897	1,11179375648499	1,46853709220886	1,6024968624115	1,23558878898621	3,67177557945251	3,79608535766602	3,50653123855591	1,813316822052	2,5906765460968	1,14525365829468	O75131;Q9HCH3-2;Q8IYJ1;Q96A23;O95741;Q9UBL6-2;Q96A23-2;O95741-2;Q9UBL6	O75131	Copine-3	CPNE3
0,159671023488045	0,00867688748985529	-0,0648580640554428	-0,0606327839195728	-0,138625949621201	0,164763227105141	0,156789556145668	0,270535379648209	-0,265101730823517	0,389632940292358	0,708374798297882	0,347615659236908	0,615243017673492	-0,0365161448717117	0,305352926254272	O75150;O75150-4;O75150-3	O75150;O75150-4;O75150-3	E3 ubiquitin-protein ligase BRE1B	RNF40
-0,13265760242939	0,159901216626167	-0,170459687709808	0,721687257289886	0,569661736488342	0,586817860603333	-0,0248331408947706	0,429293990135193	-0,0705270767211914	0,794954836368561	0,725222527980804	0,332341969013214	0,960545122623444	0,553885400295258	1,0474306344986	O75152	O75152	Zinc finger CCCH domain-containing protein 11A	ZC3H11A
2,24208784103394	2,18198275566101	2,31544852256775	0,0418490171432495	0,375412464141846	0,611182510852814	1,43787920475006	1,86875736713409	1,18525815010071	1,86713576316834	2,02116370201111	1,87507522106171	0,909120142459869	1,29212641716003	0,513817250728607	O75165	O75165	DnaJ homolog subfamily C member 13	DNAJC13
0,736639559268951	1,18733191490173	0,808896780014038	1,30396473407745	1,67792761325836	1,36591744422913	0,309644490480423	0,789416253566742	0,391501814126968	0,966416418552399	0,97619092464447	0,641891062259674	1,68777072429657	1,72407758235931	1,55496954917908	O75208;O75208-2	O75208	Ubiquinone biosynthesis protein COQ9, mitochondrial	COQ9
-1,28815603256226	-1,28372979164124	-0,5482097864151	0,111065372824669	0,147910267114639	0,0136325201019645	-0,991537570953369	-2,38083815574646	-0,0573033578693867	-0,69824230670929	-1,80318236351013	0,120820358395576	-0,53429251909256	0,641646265983582	-0,903853356838226	O75223;O75223-3;O75223-2;O75223-4	O75223;O75223-3	Gamma-glutamylcyclotransferase	GGCT
0,803722202777863	1,03234171867371	-0,0109135499224067	0,878703534603119	1,00169861316681	0,82974910736084	0,0790964812040329	0,356176763772964	-0,274435579776764	0,821318924427032	0,510891258716583	0,0951136201620102	1,02682602405548	0,755107581615448	0,942506968975067	O75251;O75251-2	O75251;O75251-2	NADH dehydrogenase [ubiquinone] iron-sulfur protein 7, mitochondrial	NDUFS7
0,331626027822495	0,267925322055817	0,085147850215435	0,952522575855255	0,833547115325928	0,742474317550659	-0,136042907834053	0,315239399671555	-0,118280284106731	0,575612008571625	0,378121495246887	-0,127079948782921	0,725580215454102	0,535751581192017	0,847936868667603	O75306;O75306-2	O75306;O75306-2	NADH dehydrogenase [ubiquinone] iron-sulfur protein 2, mitochondrial	NDUFS2
-1,56064033508301	-1,55377352237701	-1,04996824264526	-1,642613530159	-1,55670785903931	-0,769795775413513	-1,1348922252655	-2,91417574882507	-0,853467881679535	-2,63236093521118	-3,01407384872437	-2,21097826957703	-2,62527775764465	-2,6211998462677	-1,82456529140472	O75312	O75312	Zinc finger protein ZPR1	ZPR1
0,0754000023007393	0,665319442749023	0,446641474962235	1,28374683856964	1,25265109539032	1,17829608917236	-0,6341672539711	-0,18571375310421	-0,589674770832062	0,837393641471863	0,547201871871948	-0,0564224682748318	1,5696884393692	1,29331791400909	1,52235662937164	O75323;O75323-2	O75323;O75323-2	Protein NipSnap homolog 2	GBAS
-0,606601357460022	-0,332076787948608	-0,6008220911026	-0,0317173525691032	-0,0805797651410103	0,145604461431503	-0,640579164028168	-0,251521706581116	-0,577692270278931	-0,0225426685065031	0,0481706857681274	0,06065833568573	0,311914950609207	0,338138282299042	0,150462478399277	O75340;O75340-2;O75340-3	O75340;O75340-2	Programmed cell death protein 6	PDCD6
-1,54474866390228	-2,06774735450745	-1,31106758117676	-1,15065264701843	-1,2518892288208	-0,970080733299255	-0,572535336017609	-2,16542720794678	-0,215186983346939	-1,78483808040619	-1,62633407115936	0,300274461507797	-1,60183954238892	-0,359681487083435	-2,00203943252563	O75347;O75347-2	O75347;O75347-2	Tubulin-specific chaperone A	TBCA
1,28960502147675	0,926874577999115	1,06630897521973	-0,470374882221222	-0,490972280502319	-0,387268304824829	1,28037786483765	0,595554649829865	1,05228590965271	-0,155766785144806	0,227125585079193	0,857132256031036	-0,639150440692902	0,411716431379318	-1,26653563976288	O75348;O95670-2;O95670	O75348	V-type proton ATPase subunit G 1	ATP6V1G1
-0,298144280910492	-0,684930384159088	0,140863582491875	-0,011484457179904	0,206637531518936	0,294973134994507	0,780462980270386	-1,14447844028473	0,848745167255402	-1,18974936008453	-0,6977698802948	0,680054545402527	-0,60635769367218	0,890096187591553	-0,654228627681732	O75351	O75351	Vacuolar protein sorting-associated protein 4B	VPS4B
-0,338829725980759	0,596361875534058	0,115270555019379	1,07557022571564	0,497826009988785	0,607622265815735	0,634001672267914	0,914213359355927	0,170154392719269	0,922230005264282	0,937571585178375	0,471257567405701	0,29774272441864	0,454632043838501	-0,0107852816581726	O75352-2;O75352	O75352-2;O75352	Mannose-P-dolichol utilization defect 1 protein	MPDU1
1,22018849849701	1,56308698654175	1,26780128479004	3,3432924747467	3,26661491394043	3,17331194877625	1,26921141147614	1,65238189697266	0,987327575683594	2,27567172050476	2,2030713558197	1,85082280635834	1,7816276550293	2,01244330406189	1,96677124500275	O75367-3;O75367	O75367-3;O75367	Core histone macro-H2A,1	H2AFY
0,638944983482361	-0,684154093265533	0,486514776945114	0,425931036472321	0,545845746994019	0,54736328125	0,804495871067047	-1,18951559066772	1,10366797447205	-1,02176558971405	-1,03125941753387	1,01100587844849	-0,495153814554214	1,57576894760132	-0,559291779994965	O75368	O75368	SH3 domain-binding glutamic acid-rich-like protein	SH3BGRL
0,341690272092819	0,274905204772949	0,223357543349266	1,87229371070862	2,33303618431091	2,72126317024231	1,32684433460236	1,73329377174377	1,26473736763	0,0762740150094032	0,0881824493408203	-0,0560098104178905	-1,01225614547729	-1,10202884674072	-0,594292402267456	O75369-2;O75369-9;O75369;O75369-8;O75369-6;O75369-3;O75369-7;O75369-5;O75369-4	O75369-2;O75369-9;O75369;O75369-8;O75369-6;O75369-3;O75369-7;O75369-5;O75369-4	Filamin-B	FLNB
-0,786142289638519	-0,460386157035828	-0,812481999397278	0,477991431951523	0,532680511474609	0,21853081882	0,528497755527496	0,422722637653351	0,241683647036552	0,626061975955963	0,306889861822128	0,227318122982979	0,583459973335266	0,3015516102314	0,785865485668182	O75376;O75376-2;O75376-3	O75376;O75376-2	Nuclear receptor corepressor 1	NCOR1
0,621900022029877	0,865091264247894	0,613128900527954	0,511902213096619	0,401746094226837	0,169868186116219	-0,10630240291357	0,250296950340271	-0,173360452055931	0,561896085739136	0,393034785985947	0,222048446536064	-0,296000987291336	-0,892989039421082	-0,32444903254509	O75390	O75390	Citrate synthase, mitochondrial	CS
0,0782486274838448	-0,153791204094887	-0,0352433882653713	0,377653121948242	0,454573750495911	0,260872453451157	0,552595794200897	0,870056748390198	0,440089344978333	0,63797128200531	0,378491699695587	0,42774024605751	0,300864547491074	0,182473555207253	0,115633480250835	O75396	O75396	Vesicle-trafficking protein SEC22b	SEC22B
0,256270498037338	0,574323177337646	0,294921815395355	0,300834447145462	0,345711022615433	0,368549704551697	-0,24377179145813	0,19047212600708	-0,611410975456238	0,140127211809158	0,121735632419586	-0,4515161216259	0,524436593055725	0,0145467994734645	0,502582907676697	O75400;O75400-2	O75400;O75400-2	Pre-mRNA-processing factor 40 homolog A	PRPF40A
0,333433747291565	-0,135838627815247	-0,032675426453352	-0,675913512706757	-0,362447589635849	-0,59875899553299	-0,115101188421249	-0,0503263361752033	-0,297872453927994	0,290537923574448	0,410383671522141	0,646688401699066	-0,713041722774506	0,0191317182034254	-0,617732524871826	O75427	O75427	Leucine-rich repeat and calponin homology domain-containing protein 4	LRCH4
0,219573572278023	0,612708270549774	0,167947366833687	0,228765845298767	0,171448573470116	-0,0470562055706978	-0,952548861503601	-0,16711351275444	-0,846524357795715	0,207427650690079	0,331868797540665	-0,276349604129791	0,825916409492493	0,375736057758331	0,909573376178741	O75431;O75431-2	O75431;O75431-2	Metaxin-2	MTX2
0,824456632137299	0,484080612659454	0,754183828830719	-0,23662181198597	-0,0796694979071617	-0,0336472503840923	0,644688904285431	0,905076026916504	0,541865825653076	0,266593307256699	0,305307328701019	0,464788794517517	-1,43881857395172	-1,56796073913574	-0,980034589767456	O75436;O75436-2	O75436;O75436-2	Vacuolar protein sorting-associated protein 26A	VPS26A
-0,341077506542206	-0,497665882110596	-0,597188472747803	0,0757167562842369	-0,0864071771502495	-0,118131540715694	-1,28694498538971	-0,58809107542038	-1,4069207906723	-0,46211439371109	-0,861500144004822	-1,28437399864197	-0,550584137439728	-1,46878445148468	-0,265595495700836	O75439	O75439	Mitochondrial-processing peptidase subunit beta	PMPCB
0,354570478200912	0,369950860738754	0,0983525738120079	0,636031568050385	0,932511031627655	0,895483791828156	-0,315996170043945	0,428339153528214	-0,401059150695801	0,503032982349396	0,565989077091217	0,0325300395488739	0,758082628250122	0,521771192550659	0,67535400390625	O75448-2;O75448	O75448-2;O75448	Mediator of RNA polymerase II transcription subunit 24	MED24
0,22382764518261	0,171832948923111	0,150576427578926	1,30004990100861	1,30076265335083	1,34465098381042	0,163951590657234	0,26166969537735	0,180015191435814	0,282803446054459	0,225107878446579	0,0529831312596798	1,00339376926422	0,730911612510681	0,881577014923096	O75475;O75475-3;O75475-2	O75475;O75475-3;O75475-2	PC4 and SFRS1-interacting protein	PSIP1
0,937946319580078	1,32615268230438	1,31781446933746	0,830075860023499	0,730689585208893	0,694383800029755	0,531103491783142	1,04201102256775	0,423758804798126	1,52225852012634	1,33708131313324	1,0803462266922	0,93885999917984	1,59876048564911	0,853733837604523	O75477	O75477	Erlin-1	ERLIN1
0,375772625207901	0,557037532329559	0,153792917728424	0,807580411434174	0,814931750297546	0,851377010345459	-0,139543473720551	0,296510279178619	-0,249705776572227	0,567478060722351	0,456920742988586	-0,118068218231201	0,841441452503204	0,576462090015411	0,627471089363098	O75489;O75489-2	O75489	NADH dehydrogenase [ubiquinone] iron-sulfur protein 3, mitochondrial	NDUFS3
-0,296992391347885	-0,363940834999084	-1,52324295043945	0,399090439081192	0,564830124378204	0,532597780227661	-0,409791439771652	0,0384664423763752	-0,707852303981781	0,438604444265366	0,105971820652485	-0,20216777920723	0,698887825012207	0,103407755494118	0,70871901512146	O75494-2;O75494	O75494-2;O75494	Serine/arginine-rich splicing factor 10	SRSF10
0,228005662560463	0,503815770149231	0,0431946329772472	0,502420425415039	0,374772429466248	0,0219318009912968	-0,353182643651962	-0,168672889471054	0,129644170403481	-0,215264871716499	-0,114411823451519	-1,25098586082459	1,48199081420898	1,40039443969727	1,82976222038269	O75521-2;O75521	O75521-2;O75521	Enoyl-CoA delta isomerase 2, mitochondrial	ECI2
-0,190476655960083	0,21079820394516	-0,121092177927494	-0,103103838860989	0,00289725372567773	0,0332036018371582	-0,263894468545914	-0,634954571723938	-0,185050800442696	-0,316866904497147	-0,416454553604126	-0,254400461912155	0,426620870828629	0,956906855106354	0,301763772964478	O75531	O75531	Barrier-to-autointegration factor;Barrier-to-autointegration factor, N-terminally processed	BANF1
0,355181902647018	0,549852728843689	0,224286273121834	0,534399151802063	0,560732364654541	0,497825086116791	-0,0611261613667011	0,286419123411179	-0,283081322908401	0,313479602336884	0,197008684277534	-0,164357230067253	0,559174180030823	0,231270894408226	0,656752824783325	O75533;O75533-2	O75533	Splicing factor 3B subunit 1	SF3B1
-1,47488582134247	-1,38631963729858	-2,0157322883606	-2,2279999256134	-2,12861490249634	-1,82961320877075	-1,06820321083069	-0,917582094669342	-1,13457274436951	-1,68032813072205	-1,48696863651276	-1,91120898723602	-2,27104043960571	-2,22671580314636	-1,96513342857361	O75534-2;O75534;O75534-3;O75534-4	O75534-2;O75534;O75534-3;O75534-4	Cold shock domain-containing protein E1	CSDE1
-0,0546788387000561	-0,469203025102615	-0,531254470348358	-0,392862647771835	-0,165831372141838	-0,208889365196228	-0,0436102263629436	0,0808516889810562	-0,0934453383088112	0,0326934978365898	0,0953022167086601	-0,163672894239426	-1,17583000659943	-2,09838843345642	-0,944786608219147	O75569;O75569-3;O75569-2	O75569;O75569-3;O75569-2	Interferon-inducible double-stranded RNA-dependent protein kinase activator A	PRKRA
0,162547573447227	0,246326670050621	0,129728376865387	-0,245522633194923	-0,100139901041985	-0,188212275505066	-0,118716187775135	0,1038733497262	-0,393575340509415	0,473622590303421	0,556337594985962	0,277428150177002	-0,0362753085792065	-0,0456376671791077	-0,156940385699272	O75592-2;O75592	O75592-2;O75592	E3 ubiquitin-protein ligase MYCBP2	MYCBP2
-0,712627172470093	-0,918386936187744	-1,52863466739655	-0,156648278236389	-0,177851781249046	-0,36546665430069	-0,519040822982788	-1,26633858680725	-0,325840562582016	-0,839323759078979	-1,11064386367798	-0,325778663158417	-0,58210164308548	-0,209757283329964	-0,405974000692368	O75608;O75608-2	O75608;O75608-2	Acyl-protein thioesterase 1	LYPLA1
2,84752750396729	2,69025683403015	2,94598865509033	1,10292541980743	0,834489464759827	1,05559039115906	1,3187038898468	1,62812459468842	1,14854645729065	1,70235323905945	1,59324109554291	1,58860647678375	1,09172093868256	1,6069552898407	1,14976227283478	O75629	O75629	Protein CREG1	CREG1
-0,241214573383331	0,0643523782491684	-0,408807903528214	0,578372299671173	0,576560854911804	0,580583930015564	-0,195937871932983	0,220506101846695	-0,453298419713974	0,498824208974838	0,339917629957199	-0,0388524681329727	0,691663980484009	0,330870807170868	0,643297076225281	O75643;O75643-2	O75643	U5 small nuclear ribonucleoprotein 200 kDa helicase	SNRNP200
-1,53411877155304	-1,79523110389709	-1,7070939540863	-1,16328811645508	-0,991203188896179	-0,794419884681702	-0,46714723110199	-2,15664005279541	-0,22610892355442	-1,81236672401428	-1,98656439781189	-0,460803180932999	-1,4700334072113	-0,155415937304497	-1,30774009227753	O75663;O75663-2	O75663;O75663-2	TIP41-like protein	TIPRL
0,783418893814087	0,327693045139313	0,828257024288177	0,300208956003189	0,120138898491859	0,449651062488556	0,805958867073059	0,496950745582581	0,688812911510468	-0,57133960723877	-0,701091885566711	-0,723038196563721	1,46617829799652	1,16747665405273	0,387690931558609	O75676-2;O75676	O75676-2;O75676	Ribosomal protein S6 kinase alpha-4	RPS6KA4
-1,45112442970276	-0,628442943096161	-1,66196250915527	0,596576392650604	0,799323976039886	0,725155293941498	-1,05483412742615	-0,724952578544617	-1,41071176528931	-0,352313816547394	-0,562807023525238	-1,22783243656158	0,682644009590149	0,0715419352054596	0,864658951759338	O75691	O75691	Small subunit processome component 20 homolog	UTP20
-0,193080082535744	0,0271390527486801	-0,518056631088257	-0,0778248310089111	-0,0384771600365639	-0,181566953659058	-0,994978606700897	-0,415290325880051	-1,13830983638763	-0,0878092125058174	-0,156524449586868	-0,543607175350189	-0,0329878404736519	-0,52912974357605	0,124084480106831	O75694;O75694-2	O75694;O75694-2	Nuclear pore complex protein Nup155	NUP155
0,35726672410965	0,380372911691666	0,590613543987274	0,242699339985847	-0,120358817279339	-0,201608240604401	1,26981055736542	1,61389589309692	0,871046721935272	1,58382928371429	1,64398407936096	1,25238120555878	-0,0464114844799042	-0,893972814083099	-0,0163118652999401	O75695	O75695	Protein XRP2	RP2
-2,35737681388855	-0,997955560684204	-1,38694477081299	-1,99866616725922	-2,39184617996216	-1,61785840988159	-1,83687746524811	-1,27507627010345	-1,13929188251495	-1,26821398735046	-1,13263261318207	-1,64547169208527	-0,757889330387115	-1,56770527362823	-0,910595536231995	O75717;O75717-2	O75717;O75717-2	WD repeat and HMG-box DNA-binding protein 1	WDHD1
-1,41962337493896	-1,315021276474	-1,4663153886795	-1,46713817119598	-1,49187040328979	-1,80428302288055	-2,08571290969849	-1,54702508449554	-2,10669159889221	-1,69752383232117	-2,01158428192139	-2,07607555389404	-0,753365099430084	-0,762887597084045	-0,598111808300018	O75718	O75718	Cartilage-associated protein	CRTAP
0,993098735809326	1,14452862739563	0,751096248626709	1,08439517021179	1,01174330711365	0,900392770767212	0,372757315635681	0,916401624679565	0,302214026451111	0,894271075725555	0,57988178730011	0,0130994906648993	1,31604433059692	1,44627690315247	1,48677945137024	O75746;O75746-2	O75746;O75746-2	Calcium-binding mitochondrial carrier protein Aralar1	SLC25A12
0,740846693515778	0,736041128635406	0,149769619107246	-0,760346353054047	-0,406132161617279	-1,20811319351196	-0,749290704727173	-0,220817655324936	-0,380477100610733	0,54363876581192	-0,102008320391178	-0,304694145917892	0,0575725845992565	-0,655060112476349	-0,208792701363564	O75787-2;O75787	O75787-2;O75787	Renin receptor	ATP6AP2
-1,60765409469604	-1,77104425430298	-2,02807283401489	-0,382538169622421	-0,401900231838226	-0,187315732240677	-0,176483526825905	-1,43558478355408	-0,158508747816086	-1,32386076450348	-1,01101565361023	-0,295348972082138	-0,186705052852631	0,434947192668915	-0,439144134521484	O75792	O75792	Ribonuclease H2 subunit A	RNASEH2A
-1,55163681507111	-1,92236280441284	-1,90252184867859	-0,983399391174316	-0,623938977718353	-0,8580721616745	-0,838080525398254	-0,408185005187988	-0,630785882472992	-0,480737924575806	-0,55797404050827	-1,15537858009338	-0,758674383163452	-1,01251089572906	-0,556823372840881	O75821	O75821	Eukaryotic translation initiation factor 3 subunit G	EIF3G
-1,91528654098511	-1,27340543270111	-1,39962601661682	-1,07510089874268	-0,967135190963745	-1,10335659980774	-1,07183229923248	-0,598853468894959	-0,613530099391937	-0,990418910980225	-1,2409371137619	-1,55673086643219	-0,900222957134247	-1,12330794334412	-0,676219463348389	O75822;O75822-3;O75822-2	O75822;O75822-3;O75822-2	Eukaryotic translation initiation factor 3 subunit J	EIF3J
-0,497711688280106	-0,937771618366241	0,21267081797123	-0,360166728496552	-0,238231614232063	-0,177134871482849	0,268223315477371	-0,984680891036987	0,586038887500763	-1,34039533138275	-1,31988394260406	0,309361487627029	-0,808258056640625	0,498630911111832	-0,997294187545776	O75832;O75832-2	O75832;O75832-2	26S proteasome non-ATPase regulatory subunit 10	PSMD10
-2,03552508354187	-1,20990324020386	-1,69686889648438	-2,10465717315674	-2,55499911308289	-3,04699635505676	-2,79557776451111	-1,66892850399017	-2,73017239570618	-1,20834708213806	-1,46887838840485	-2,22860097885132	-1,75097680091858	-3,41493320465088	-1,48421180248261	O75844	O75844	CAAX prenyl protease 1 homolog	ZMPSTE24
0,0786628350615501	-0,78291529417038	-0,28564864397049	-0,608755826950073	-0,501907825469971	-0,615806639194489	0,820488512516022	-1,86713480949402	0,951683163642883	-1,79606282711029	-1,59068310260773	0,0552167035639286	-1,29926145076752	-0,117396622896194	-1,37416648864746	O75874	O75874	Isocitrate dehydrogenase [NADP] cytoplasmic	IDH1
0,568162679672241	0,551231622695923	0,592387139797211	0,513555586338043	0,612076103687286	0,506272912025452	-0,402196377515793	0,0958642736077309	-0,555669665336609	0,0974175781011581	-0,123405411839485	-0,954932510852814	1,10912179946899	0,467335939407349	0,942348122596741	O75880	O75880	Protein SCO1 homolog, mitochondrial	SCO1
-0,375824838876724	-0,55680525302887	-0,569784998893738	0,171338304877281	0,238666728138924	-0,303484082221985	-0,83783084154129	-0,236377075314522	-0,890949547290802	0,0894617587327957	-0,0563756786286831	-0,474346905946732	-0,416571170091629	-0,147158205509186	0,391787946224213	O75909;O75909-1;O75909-4;O75909-2	O75909;O75909-1;O75909-4	Cyclin-K	CCNK
2,46399903297424	1,7805210351944	1,99061453342438	2,80426383018494	2,96233367919922	2,51699233055115	1,56727564334869	2,1651017665863	1,48494231700897	1,72825217247009	1,91765236854553	1,37297677993774	1,66020095348358	1,92459654808044	1,42712950706482	O75915	O75915	PRA1 family protein 3	ARL6IP5
-0,270719707012177	-0,338959395885468	-0,402190685272217	0,309284567832947	0,228207007050514	0,336299240589142	-0,0940101817250252	-0,00539136305451393	-0,603707432746887	0,459151059389114	0,192766100168228	-0,296848207712173	0,38116517663002	-0,228055402636528	0,646048426628113	O75934	O75934	Pre-mRNA-splicing factor SPF27	BCAS2
0,620624780654907	0,268101841211319	0,777457594871521	-0,349841803312302	-0,239011451601982	-0,443370252847672	0,523128211498261	0,578558683395386	0,759229183197021	0,261467039585114	0,73130738735199	1,08268713951111	-0,256731241941452	0,66542387008667	-0,666589677333832	O75935-3;O75935;O75935-2	O75935-3;O75935;O75935-2	Dynactin subunit 3	DCTN3
0,163086503744125	-0,101502731442451	0,452589690685272	0,311691850423813	0,440344601869583	0,372395902872086	0,161449670791626	-0,22419299185276	0,0845208838582039	-0,336352586746216	-0,0987718924880028	0,260186910629272	0,510610401630402	0,637341141700745	-0,0180266462266445	O75937	O75937	DnaJ homolog subfamily C member 8	DNAJC8
-0,17276132106781	0,0260619819164276	0,178867980837822	0,505243837833405	0,126205578446388	0,262780874967575	-0,205676019191742	-0,177606195211411	-0,408511281013489	-0,197176218032837	-0,0386304929852486	-0,225046142935753	0,0622496977448463	0,384992450475693	-0,114858709275723	O75940	O75940	Survival of motor neuron-related-splicing factor 30	SMNDC1
0,184920683503151	0,746742606163025	0,364977389574051	0,509235262870789	0,535900592803955	0,494334250688553	0,217775449156761	0,581968188285828	0,0565376840531826	0,627808690071106	0,600568771362305	0,0755207985639572	0,759782791137695	0,461423277854919	0,488263428211212	O75947;O75947-2	O75947;O75947-2	ATP synthase subunit d, mitochondrial	ATP5H
2,5604248046875	2,24295330047607	2,28504776954651	2,17256832122803	2,30332660675049	2,49183201789856	2,69129061698914	3,33837747573853	2,8917248249054	2,93782091140747	3,17033839225769	2,55858516693115	-0,100478783249855	-0,562574207782745	0,283586919307709	O75955;O75955-2	O75955;O75955-2	Flotillin-1	FLOT1
-0,0269248317927122	0,203920632600784	-0,258098125457764	0,593195259571075	0,615281343460083	0,532492935657501	0,28628733754158	0,612326800823212	-0,0221642460674047	0,591087341308594	0,411414802074432	-0,0153780207037926	0,773623585700989	0,502849161624908	0,70305722951889	O75964;Q7Z4Y8	O75964	ATP synthase subunit g, mitochondrial	ATP5L
-1,53951179981232	-0,473797082901001	-0,436075061559677	-0,0565163791179657	-0,210065320134163	0,189813107252121	-2,27267694473267	-0,883030652999878	-1,56759798526764	-1,19740223884583	-0,858712494373322	-1,61794805526733	-0,295411556959152	-0,849421799182892	0,117177210748196	O75976;O75976-2	O75976;O75976-2	Carboxypeptidase D	CPD
-1,9843031167984	-2,01113796234131	-1,33200800418854	-1,5103577375412	-1,32329249382019	-1,611199259758	-0,984405636787415	-1,97535729408264	-0,559222877025604	-1,5676703453064	-1,54060292243958	-1,06020128726959	-1,91680943965912	-1,16184914112091	-1,87107372283936	O76003	O76003	Glutaredoxin-3	GLRX3
-1,33486473560333	-0,818644046783447	-1,33234918117523	0,0864236205816269	0,149077981710434	0,163065001368523	-1,73717367649078	-0,850176572799683	-1,750563621521	-0,559548795223236	-0,791724264621735	-1,63537907600403	0,448517799377441	-0,137062147259712	0,519176363945007	O76021;O76021-2	O76021;O76021-2	Ribosomal L1 domain-containing protein 1	RSL1D1
-0,88317209482193	-0,597826302051544	-1,45363676548004	-0,816570222377777	-0,954059243202209	-1,05503904819489	-1,97680938243866	-0,800368309020996	-1,54614639282227	-0,749045252799988	-1,12218749523163	-2,0353856086731	-0,344173520803452	-1,71199059486389	-0,401631265878677	O76031	O76031	ATP-dependent Clp protease ATP-binding subunit clpX-like, mitochondrial	CLPX
-0,567787051200867	-0,779908239841461	-0,546334564685822	-1,6766015291214	-1,27822148799896	-1,13786375522614	-0,463317632675171	-1,08180499076843	-0,15610708296299	-1,42749583721161	-1,14876985549927	-0,383259296417236	-1,28888750076294	-0,631237626075745	-1,58155763149261	O76071	O76071	Probable cytosolic iron-sulfur protein assembly protein CIAO1	CIAO1
-0,448564767837524	-0,52245706319809	-0,504751026630402	-1,00815033912659	-0,782310724258423	-0,847286999225616	-0,312168836593628	0,012498770840466	-0,476631313562393	-0,321519166231155	-0,159390926361084	-0,670814275741577	-0,330630481243134	-0,816758871078491	-0,0850620269775391	O76094;O76094-2	O76094;O76094-2	Signal recognition particle subunit SRP72	SRP72
0,00113512901589274	0,0423070415854454	0,117605701088905	-0,451811373233795	-0,0982724577188492	-0,107157096266747	-0,645859241485596	-0,315682172775269	-0,991263508796692	-0,0617299936711788	-0,186614841222763	-0,73370486497879	-0,837857127189636	-0,411908090114594	-0,310871362686157	O94766-2;O94766	O94766-2;O94766	Galactosylgalactosylxylosylprotein 3-beta-glucuronosyltransferase 3	B3GAT3
0,165817648172379	0,166874870657921	-0,369680255651474	0,46896830201149	0,436417132616043	0,321741253137589	-0,463930994272232	-0,0412996374070644	-0,556353628635406	0,383444666862488	0,238193601369858	-0,183655649423599	0,376970946788788	-0,400841146707535	0,403253197669983	O94776;O94776-2	O94776;O94776-2	Metastasis-associated protein MTA2	MTA2
0,0817252099514008	0,268502980470657	0,173149973154068	0,0669888481497765	0,197312995791435	0,256345689296722	1,47645282745361	0,902849674224854	1,57404828071594	0,267914205789566	0,462051928043365	1,1642792224884	-0,520992457866669	0,221814304590225	-0,917083978652954	O94804	O94804	Serine/threonine-protein kinase 10	STK10
0,0733980461955071	0,225123688578606	0,135654479265213	0,70892208814621	0,793887197971344	0,929909586906433	-0,761052012443542	-0,222693875432014	-0,891966819763184	0,102884568274021	0,0789832547307014	-0,364192068576813	0,648328363895416	0,0497939437627792	0,591951608657837	O94826	O94826	Mitochondrial import receptor subunit TOM70	TOMM70A
-0,61320573091507	-0,0790327787399292	0,106144368648529	0,359557777643204	0,652916073799133	0,438687443733215	-0,341089695692062	-0,1958147585392	-0,383496820926666	-0,0662001445889473	-0,151547104120255	-0,528463542461395	0,554163336753845	-0,00267034955322742	0,78043669462204	O94842-3;O94842-2;O94842;O15405-2;O15405;O94900;Q96NM4-3;Q96NM4;Q96NM4-4;Q96NM4-2	O94842-3;O94842-2;O94842	TOX high mobility group box family member 4	TOX4
0,0294841695576906	0,055717334151268	0,0524166747927666	0,513555586338043	0,476958692073822	0,40376615524292	0,393318355083466	0,801039576530457	0,273858070373535	0,334331810474396	0,439484059810638	0,328762412071228	0,260794281959534	-0,0138298468664289	0,351896822452545	O94874;O94874-2;O94874-3	O94874;O94874-2;O94874-3	E3 UFM1-protein ligase 1	UFL1
0,038535300642252	-0,225999414920807	-0,0970002189278603	0,260949790477753	0,214519649744034	0,209159895777702	0,368489354848862	-0,464154690504074	0,427996605634689	-0,464768558740616	-0,135257124900818	0,137019008398056	0,122757844626904	0,251808851957321	-0,163900554180145	O94888	O94888	UBX domain-containing protein 7	UBXN7
-0,502703249454498	-0,872269928455353	-0,909238219261169	-0,384472340345383	-0,216717571020126	-0,399745553731918	-0,45131778717041	-1,8982869386673	-0,278283268213272	-1,3510502576828	-1,68294930458069	-0,64422595500946	-0,696171820163727	-0,373613268136978	-0,590213894844055	O94903	O94903	Proline synthase co-transcribed bacterial homolog protein	PROSC
-0,275393813848495	0,124136067926884	-0,565972626209259	0,516952633857727	0,563164830207825	0,263185262680054	-0,417197793722153	0,181190714240074	-0,818825900554657	0,199967682361603	0,23929937183857	-0,464367806911469	0,535744309425354	0,323589116334915	0,410440772771835	O94905;O94905-2;O94905-3	O94905	Erlin-2	ERLIN2
-0,348363041877747	-0,00972478464245796	-0,477004498243332	0,608844220638275	0,607676088809967	0,573567271232605	-0,242560818791389	0,0131066245958209	-0,435080617666245	0,43341127038002	0,333740055561066	-0,115664966404438	0,662108719348907	0,467091143131256	0,739714622497559	O94906;O94906-2	O94906;O94906-2	Pre-mRNA-processing factor 6	PRPF6
3,37806129455566	3,1997172832489	3,25526976585388	-0,535408198833466	-0,561043798923492	-0,194833382964134	1,33782744407654	1,95346832275391	1,42162930965424	2,19622540473938	1,54962491989136	0,711246967315674	1,61356425285339	2,42915558815002	1,47175467014313	O94919	O94919	Endonuclease domain-containing 1 protein	ENDOD1
-0,722552716732025	-0,206580579280853	-0,783818781375885	0,710372805595398	0,755836546421051	0,636892557144165	-1,05261492729187	-0,466680109500885	-0,919213652610779	0,213094502687454	0,109562672674656	-0,480741679668427	0,641636490821838	0,0291336644440889	0,559353411197662	O94925-3	O94925-3	Glutaminase kidney isoform, mitochondrial	GLS
0,836268305778503	0,547295868396759	0,508981823921204	0,306216329336166	0,356822431087494	0,51263564825058	0,418990284204483	0,640599131584167	0,40196818113327	-0,00592834176495671	-0,0746928155422211	-0,533033847808838	0,00524328323081136	0,45511794090271	-0,122543461620808	O94973;O94973-2;O94973-3	O94973;O94973-2;O94973-3	AP-2 complex subunit alpha-2	AP2A2
-0,141037553548813	-0,405889302492142	0,292099326848984	-0,946016311645508	-0,643202245235443	-0,287776589393616	0,312990546226501	0,290273725986481	0,283987402915955	-0,381462126970291	0,135248824954033	0,236611396074295	-1,07476317882538	-0,280161619186401	-0,987959980964661	O94979-3;O94979-9;O94979-2;O94979;O94979-8;O94979-6;O94979-10;O94979-4;O94979-7;O94979-5	O94979-3;O94979-9;O94979-2;O94979;O94979-8;O94979-6;O94979-10;O94979-4;O94979-7;O94979-5	Protein transport protein Sec31A	SEC31A
-0,499761343002319	-0,581699728965759	-0,203605368733406	-0,180225506424904	-0,297226965427399	-0,00882502738386393	0,577894151210785	-0,0882331728935242	0,258506834506989	-0,547446727752686	-0,25995796918869	-0,511653482913971	-0,268463909626007	-1,06219577789307	-0,389205276966095	O94992	O94992	Protein HEXIM1	HEXIM1
-0,469278752803802	-0,265342116355896	-0,499080330133438	-0,535305619239807	-0,656565845012665	-1,12416136264801	-1,44242739677429	-0,554314851760864	-1,35349524021149	-0,88770592212677	-0,559402227401733	-0,296223759651184	-0,11126321554184	-0,932417571544647	-0,351651877164841	O95071-2;O95071	O95071-2;O95071	E3 ubiquitin-protein ligase UBR5	UBR5
0,134420961141586	0,1223019734025	0,0193483699113131	0,300153851509094	0,384511977434158	0,357583165168762	-0,0867305845022202	0,35708412528038	-0,331287920475006	0,285468369722366	0,103754036128521	-0,0558033920824528	0,995334684848785	0,618569910526276	0,928382456302643	O95104-2;O95104-3;O95104;REV__O43900-2;REV__O43900	O95104-2;O95104-3;O95104	Splicing factor, arginine/serine-rich 15	SCAF4
0,366270154714584	0,972939133644104	0,20250403881073	0,644826650619507	0,362549632787704	0,437644422054291	-0,0546924360096455	0,216305956244469	-0,600776493549347	0,445069670677185	0,245509639382362	-0,194282025098801	0,613643169403076	-0,0805850028991699	0,269717842340469	O95139;O95139-2	O95139;O95139-2	NADH dehydrogenase [ubiquinone] 1 beta subcomplex subunit 6	NDUFB6
1,0941755771637	1,13760280609131	0,477792173624039	0,841755390167236	0,772409081459045	0,895161330699921	0,458051204681396	0,834716558456421	0,344724237918854	0,859995007514954	0,782761037349701	0,426018863916397	0,834934592247009	0,448811590671539	0,819193959236145	O95140;O95140-2	O95140;O95140-2	Mitofusin-2	MFN2
-0,388710111379623	-0,393512487411499	0,218068152666092	-0,651277363300323	-0,493111789226532	-0,43009552359581	0,288812249898911	-0,398839116096497	0,237488746643066	-1,39098405838013	-0,832066118717194	-0,48590299487114	-0,946945130825043	-0,671373426914215	-1,34073555469513	O95155-2;O95155;O95155-4;O95155-3	O95155-2;O95155;O95155-4;O95155-3	Ubiquitin conjugation factor E4 B	UBE4B
-1,08184504508972	-1,31115734577179	-1,97036147117615	-0,299511700868607	-0,0352151468396187	-0,305332809686661	-0,337478995323181	-0,00600367039442062	-0,66723906993866	-0,0785773694515228	-0,421437740325928	-0,639500319957733	0,152205631136894	-0,362147718667984	-0,0463521890342236	O95159	O95159	Zinc finger protein-like 1	ZFPL1
-0,408399134874344	-0,426655918359756	-1,00316941738129	-1,09128439426422	-1,06627690792084	-0,755721807479858	-0,174329116940498	-0,291129559278488	0,0879902467131615	-0,685025632381439	-0,6253781914711	-0,55598521232605	-1,19635367393494	-0,588752210140228	-1,18012797832489	O95163	O95163	Elongator complex protein 1	IKBKAP
1,03309047222137	1,24883115291595	1,0800975561142	1,72949266433716	1,3769109249115	1,02472817897797	0,315602719783783	0,199814766645432	0,524932146072388	1,15131819248199	1,06069672107697	0,425620555877686	1,19458043575287	0,893203914165497	1,15691530704498	O95168;O95168-2	O95168;O95168-2	NADH dehydrogenase [ubiquinone] 1 beta subcomplex subunit 4	NDUFB4
1,02314925193787	1,05323672294617	1,04522037506104	1,3040007352829	1,31392681598663	1,31447780132294	0,380535751581192	0,733504891395569	0,373777985572815	1,02380430698395	0,971260130405426	0,441197574138641	0,935163378715515	0,728313863277435	0,980833351612091	O95169-3;O95169;O95169-2	O95169-3;O95169;O95169-2	NADH dehydrogenase [ubiquinone] 1 beta subcomplex subunit 8, mitochondrial	NDUFB8
1,05144667625427	1,15545690059662	1,03553128242493	1,44901359081268	1,5655300617218	1,77923893928528	0,505438566207886	0,972676217556	0,544218957424164	1,32991218566895	1,29310524463654	0,806679487228394	1,39379966259003	1,14023756980896	1,59045362472534	O95182	O95182	NADH dehydrogenase [ubiquinone] 1 alpha subcomplex subunit 7	NDUFA7
1,93379712104797	2,312260389328	1,91113007068634	0,579036951065063	0,227965399622917	0,348335385322571	0,576949596405029	0,922704696655273	0,246325269341469	1,92492604255676	1,99716174602509	1,65786182880402	0,849029839038849	1,24737548828125	0,238208919763565	O95197-3;O95197-5;O95197-6	O95197-3;O95197-5	Reticulon-3	RTN3
-0,0980768725275993	0,118597850203514	-0,0768201276659966	-0,688170731067657	-0,794261336326599	-0,921223282814026	-1,33322596549988	-0,680400609970093	-1,49668192863464	-0,433499664068222	-0,591254353523254	-1,37405288219452	0,344013154506683	-0,23070502281189	0,22312568128109	O95202;O95202-2;O95202-3	O95202	LETM1 and EF-hand domain-containing protein 1, mitochondrial	LETM1
-1,02365326881409	-0,715186357498169	-1,15917825698853	0,201746955513954	0,401588916778564	0,370316505432129	0,0266108009964228	0,290995389223099	-0,0232938472181559	0,23665077984333	0,206645026803017	-0,0565109215676785	1,34599781036377	0,783065378665924	1,07572221755981	O95218-2;O95218	O95218-2;O95218	Zinc finger Ran-binding domain-containing protein 2	ZRANB2
0,33552673459053	0,241880372166634	0,367043673992157	0,590692102909088	0,625375211238861	0,719429790973663	-0,482081711292267	0,0838258564472198	-0,60037636756897	0,320965498685837	0,424914509057999	-0,277362495660782	0,706789255142212	0,18892602622509	0,733014106750488	O95232	O95232	Luc7-like protein 3	LUC7L3
-0,0930562689900398	-0,814702451229095	-1,0640960931778	-0,0219996478408575	-0,608563661575317	-0,662698805332184	-0,945733547210693	0,186762288212776	-0,462697446346283	-0,209540113806725	-0,507980585098267	-0,589337289333344	-0,611504793167114	-0,777356266975403	-0,400796085596085	O95249;O95249-2	O95249;O95249-2	Golgi SNAP receptor complex member 1	GOSR1
0,219625994563103	-0,338588386774063	0,440680295228958	1,58362424373627	1,24367344379425	0,961439430713654	-0,565009236335754	0,0770922526717186	-0,235651314258575	0,416012495756149	-0,15387237071991	-0,276602923870087	0,86816018819809	0,503248989582062	1,17817080020905	O95251-4;O95251;O95251-2;O95251-3;O95251-5	O95251-4;O95251;O95251-2	Histone acetyltransferase KAT7	KAT7
0,829697787761688	1,104487657547	0,99066162109375	1,12851738929749	1,02155363559723	1,12380540370941	0,385603100061417	0,624061167240143	0,123497016727924	1,0760623216629	0,700783848762512	0,405017346143723	1,34448230266571	1,243319272995	1,02629625797272	O95298;O95298-2;E9PQ53;O95298-3	O95298;O95298-2;E9PQ53	NADH dehydrogenase [ubiquinone] 1 subunit C2;NADH dehydrogenase [ubiquinone] 1 subunit C2, isoform 2	NDUFC2;NDUFC2-KCTD14
0,851030647754669	0,924314200878143	0,239536270499229	1,48461902141571	1,56278085708618	1,38808643817902	0,418610155582428	0,731088995933533	0,317101627588272	1,11658799648285	0,981311023235321	0,277636229991913	1,31664574146271	1,17817580699921	1,46891474723816	O95299;O95299-2	O95299;O95299-2	NADH dehydrogenase [ubiquinone] 1 alpha subcomplex subunit 10, mitochondrial	NDUFA10
0,187041059136391	-0,200799778103828	-0,716108322143555	0,404384732246399	0,525628864765167	0,781528830528259	0,650705099105835	0,856643319129944	0,365835398435593	0,189523428678513	0,327405989170074	0,208702206611633	0,519841849803925	0,67059999704361	0,70488303899765	O95319-5;O95319-2;O95319;O95319-4;O95319-3	O95319-5;O95319-2;O95319;O95319-4;O95319-3	CUGBP Elav-like family member 2	CELF2
-0,994041800498962	-1,6408554315567	-1,15020513534546	-0,469838589429855	-0,275713086128235	-0,441657811403275	0,078738197684288	-2,54857659339905	0,355473756790161	-1,80946183204651	-1,96417641639709	-0,0320792123675346	-1,30376541614532	-0,0298913437873125	-1,55419826507568	O95336	O95336	6-phosphogluconolactonase	PGLS
-0,664565742015839	-0,446235150098801	-0,207413211464882	-1,80623471736908	-2,01247835159302	-1,01425123214722	-0,986709296703339	-0,573255121707916	-0,806057929992676	-0,790353059768677	-0,636221051216125	-0,838334083557129	-0,870623588562012	-1,43028020858765	-1,03051590919495	O95347;O95347-2	O95347;O95347-2	Structural maintenance of chromosomes protein 2	SMC2
0,506727933883667	0,294554263353348	0,829859793186188	-0,60190737247467	-0,883072555065155	-0,801703631877899	1,14643251895905	-0,11087641865015	1,04626750946045	-0,39390903711319	-0,0642596334218979	0,612212359905243	-1,09308862686157	-0,202422544360161	-2,54676508903503	O95352;O95352-2;O95352-3	O95352;O95352-2;O95352-3	Ubiquitin-like modifier-activating enzyme ATG7	ATG7
-0,28325292468071	-1,34538984298706	-1,55205297470093	-0,0360479019582272	0,067500077188015	-0,351439327001572	0,18570077419281	-1,49278652667999	0,701660335063934	-1,19501292705536	-1,32336151599884	0,0577743873000145	-1,28201472759247	0,134510889649391	-0,827507376670837	O95372	O95372	Acyl-protein thioesterase 2	LYPLA2
-0,992985010147095	-0,94892942905426	-0,392032235860825	-1,70288467407227	-1,92880249023438	-1,69435477256775	-1,37212872505188	-1,52783966064453	-0,890723466873169	-1,83038032054901	-1,60568702220917	-1,30040895938873	-1,42415964603424	-1,11286282539368	-1,58624255657196	O95373	O95373	Importin-7	IPO7
-1,55656003952026	-0,8235222697258	-0,848282873630524	0,565955460071564	0,490428417921066	0,656194031238556	-0,21043761074543	-0,121526010334492	0,0609951838850975	0,295423299074173	0,290165990591049	0,242893561720848	0,358819156885147	0,18697327375412	0,370346933603287	O95400	O95400	CD2 antigen cytoplasmic tail-binding protein 2	CD2BP2
-1,49064207077026	-1,97289133071899	-1,04988718032837	-1,70367252826691	-1,48844373226166	-1,17618191242218	-1,27833127975464	-2,14687204360962	-0,82787299156189	-2,27913594245911	-2,23849701881409	-1,49166631698608	-1,46079397201538	-1,09190309047699	-1,77371501922607	O95433;O95433-2	O95433;O95433-2	Activator of 90 kDa heat shock protein ATPase homolog 1	AHSA1
-2,14012813568115	-1,45442605018616	-1,9246906042099	-1,29132032394409	-1,47473871707916	-1,46083891391754	-1,49109542369843	-1,98287332057953	-1,02553081512451	-1,83426284790039	-2,00613284111023	-1,30365753173828	-1,15566742420197	-0,726073682308197	-1,08440923690796	O95456;O95456-2	O95456;O95456-2	Proteasome assembly chaperone 1	PSMG1
1,81926679611206	1,54350352287292	1,99299228191376	0,680604338645935	0,559591710567474	0,655237853527069	2,3556170463562	1,76321494579315	1,99851167201996	0,937667191028595	1,90146458148956	2,28672122955322	-0,142499342560768	1,14773607254028	-0,413539856672287	O95466-2;O95466;O95466-3;Q8IVF7-2;Q8IVF7-3;Q8IVF7	O95466-2;O95466;O95466-3	Formin-like protein 1	FMNL1
0,499165207147598	0,141880586743355	0,798491954803467	0,110951967537403	0,260944783687592	0,47546112537384	0,0250529777258635	-0,287194490432739	0,0931721106171608	0,253847122192383	0,127236530184746	0,684243381023407	0,612545788288116	1,57910168170929	0,306013941764832	O95479	O95479	GDH/6PGL endoplasmic bifunctional protein;Glucose 1-dehydrogenase;6-phosphogluconolactonase	H6PD
-0,651253461837769	-0,657110214233398	-0,462545901536942	-1,99163794517517	-1,25231051445007	-1,20719707012177	0,169085711240768	-0,397183418273926	0,403077691793442	-1,02103018760681	-0,330761641263962	-0,035013735294342	-1,2995867729187	-0,903537511825562	-1,71133720874786	O95486;O95486-2	O95486	Protein transport protein Sec24A	SEC24A
0,146185427904129	0,53218936920166	0,209321528673172	0,610404551029205	0,471696376800537	0,366188883781433	-0,794225573539734	-0,018556285649538	-0,531149983406067	0,3033587038517	0,0227304250001907	-0,338332295417786	1,16252899169922	1,02427005767822	1,32760226726532	O95563	O95563	Mitochondrial pyruvate carrier 2	MPC2
1,65336346626282	1,47125864028931	1,60277628898621	0,696288883686066	0,60466456413269	0,484923273324966	2,07406067848206	2,20837259292603	1,65459895133972	2,26199412345886	1,86570823192596	1,7672176361084	0,985469341278076	0,957298278808594	1,1214212179184	O95571	O95571	Persulfide dioxygenase ETHE1, mitochondrial	ETHE1
-0,814413070678711	-0,591688990592957	-0,604447543621063	-1,49254846572876	-1,67019414901733	-1,78414356708527	-1,43145370483398	-0,629157662391663	-1,51834559440613	-0,148929134011269	-0,312350630760193	-0,825378715991974	-0,652868926525116	-1,63606488704681	-0,346034169197083	O95573	O95573	Long-chain-fatty-acid--CoA ligase 3	ACSL3
-1,2913099527359	-1,1366913318634	-1,41155993938446	0,78391832113266	0,824797689914703	0,952853500843048	-1,52663481235504	-1,63582968711853	-2,11674857139587	-0,807962417602539	-1,06308102607727	-1,85926187038422	0,555397212505341	-0,128907799720764	0,542060554027557	O95602	O95602	DNA-directed RNA polymerase I subunit RPA1	POLR1A
-0,3621486723423	-0,174348309636116	-0,118225440382957	-0,555685937404633	0,0872525572776794	-0,235803693532944	-1,09562742710114	-0,40928053855896	-1,63791251182556	0,0231771133840084	0,0420941561460495	-0,66365510225296	0,340127259492874	-0,0768264383077621	0,700290441513062	O95639;O95639-3;O95639-2;A6NMK7	O95639;O95639-3;O95639-2	Cleavage and polyadenylation specificity factor subunit 4	CPSF4
2,00315451622009	2,12217831611633	1,9616916179657	2,22920632362366	2,18244218826294	2,27535104751587	1,71172201633453	1,86738204956055	1,43701601028442	1,81969022750854	2,04464530944824	1,49102914333344	1,59240686893463	1,53298091888428	1,51454877853394	O95674	O95674	Phosphatidate cytidylyltransferase 2	CDS2
2,14879322052002	1,61714041233063	2,16943025588989	0,333044171333313	0,122698426246643	0,0937553867697716	1,80179834365845	2,0490665435791	1,33017718791962	2,15717625617981	2,21791696548462	1,79738414287567	-0,411169588565826	-0,866224348545074	-0,13431054353714	O95716;Q96E17	O95716	Ras-related protein Rab-3D	RAB3D
1,08166801929474	0,99639892578125	0,844831347465515	-0,0117774391546845	0,321838825941086	0,399194628000259	0,625726282596588	0,950644791126251	0,304747343063354	1,08011305332184	0,880514621734619	0,296040892601013	0,144741177558899	0,064976841211319	0,19466358423233	O95721	O95721	Synaptosomal-associated protein 29	SNAP29
-0,502831101417542	-0,26887658238411	0,281946778297424	-0,145853593945503	0,0099530341103673	-0,050678413361311	0,926973581314087	-0,0354733057320118	0,863098442554474	-0,804428219795227	-0,765697538852692	0,495834976434708	-0,528703033924103	0,453830510377884	-0,810433864593506	O95747;O95081-2;O95081	O95747	Serine/threonine-protein kinase OSR1	OXSR1
0,121746562421322	-0,790921092033386	0,147625342011452	0,982073545455933	0,652679562568665	0,674004971981049	0,47350412607193	0,439418852329254	0,439749211072922	0,196133330464363	0,282114773988724	0,51699298620224	0,110589347779751	0,340999394655228	0,102400049567223	O95758;O95758-5;O95758-1;O95758-6;O95758-4;O95758-2;O95758-7	O95758;O95758-5;O95758-1;O95758-6;O95758-4;O95758-2;O95758-7	Polypyrimidine tract-binding protein 3	PTBP3
0,153482213616371	0,296452701091766	0,515386939048767	0,480043083429337	0,605480551719666	0,726940989494324	-0,503807067871094	0,00202892441302538	-0,469750076532364	0,0217737648636103	0,302347660064697	0,419103533029556	0,643342912197113	0,680916309356689	0,0434789843857288	O95777	O95777	U6 snRNA-associated Sm-like protein LSm8	LSM8
0,573912978172302	0,302739769220352	0,601308465003967	-0,249516636133194	-0,304136514663696	-0,416406661272049	0,478889614343643	0,745770454406738	0,566438555717468	0,391447871923447	0,315301448106766	0,250976711511612	-0,86354923248291	-0,778666019439697	-0,909078538417816	O95782-2;O95782	O95782-2;O95782	AP-2 complex subunit alpha-1	AP2A1
-0,925165593624115	-0,888710975646973	-1,96495342254639	-1,56776940822601	-1,55411493778229	-1,59657621383667	-1,18131482601166	-0,644347131252289	-1,24262845516205	-0,696227788925171	-0,943043828010559	-1,92688822746277	-1,44977021217346	-2,35586786270142	-1,20601654052734	O95793-2;O95793-3;O95793	O95793-2;O95793-3;O95793	Double-stranded RNA-binding protein Staufen homolog 1	STAU1
0,22661754488945	0,464328289031982	0,328038662672043	0,348120987415314	0,31328085064888	0,0960818901658058	-0,357412695884705	-0,0375416614115238	-0,619608759880066	0,366317570209503	0,21320815384388	-0,248473569750786	0,666989982128143	0,473711282014847	0,752878725528717	O95831;O95831-3;O95831-2;O95831-4;O95831-6;O95831-5	O95831;O95831-3;O95831-2	Apoptosis-inducing factor 1, mitochondrial	AIFM1
0,139188751578331	-0,294690638780594	-0,353489607572556	-0,00972446985542774	-0,162404134869576	-0,435417264699936	0,808329701423645	0,19131276011467	1,03087329864502	-0,200525894761086	0,172512859106064	0,973618924617767	-1,34085619449615	-0,502232551574707	-0,856074988842011	O95834-2;O95834-3;O95834	O95834-2;O95834-3;O95834	Echinoderm microtubule-associated protein-like 2	EML2
-1,01892685890198	-1,17982828617096	0,0178188532590866	-1,0820484161377	-0,728649318218231	-1,00219762325287	-0,707519173622131	-2,2960946559906	-0,505157947540283	-1,65344667434692	-1,88563072681427	-0,349574834108353	-0,9465571641922	-0,124031350016594	-0,980673730373383	O95861;O95861-4;O95861-2;O95861-3	O95861;O95861-4;O95861-2;O95861-3	3(2),5-bisphosphate nucleotidase 1	BPNT1
-4,58842945098877	-2,44395637512207	-3,1891975402832	-3,71699619293213	-4,27886819839478	-5,51169443130493	-6,82592439651489	-4,68072509765625	-4,83952665328979	-2,51084113121033	-3,61976194381714	-3,62851285934448	-3,07943248748779	-5,1120343208313	-2,33286380767822	O95864;O95864-3;O95864-4;O95864-2	O95864;O95864-3;O95864-4;O95864-2	Fatty acid desaturase 2	FADS2
0,659402251243591	0,826240301132202	0,602700293064117	0,775431096553802	0,445781111717224	0,610853612422943	0,0464341044425964	0,361553639173508	0,0479062087833881	0,415687173604965	0,470631211996078	0,186772301793098	-0,10601732134819	-0,402449250221252	-0,0826263278722763	O95870;O95870-2	O95870;O95870-2	Abhydrolase domain-containing protein 16A	ABHD16A
-0,620381772518158	-1,02428495883942	-0,317954987287521	-1,75461828708649	-1,88694655895233	-2,09055376052856	-1,06831336021423	-1,612189412117	-1,22345197200775	-1,14846479892731	-1,59302699565887	-1,23726880550385	-1,12916052341461	-0,921307563781738	-1,0472856760025	O95881	O95881	Thioredoxin domain-containing protein 12	TXNDC12
-1,16790068149567	-0,900605618953705	-0,900820672512054	0,184489548206329	0,181149795651436	0,0853729695081711	-2,15577554702759	-1,45355439186096	-2,06779146194458	-0,655400812625885	-0,6284539103508	-1,66967344284058	0,372290283441544	-0,0864185020327568	0,496338188648224	O95983-2;O95983	O95983-2;O95983	Methyl-CpG-binding domain protein 3	MBD3
0,20553083717823	0,908488571643829	0,471170395612717	0,549485623836517	0,569586932659149	0,460331737995148	-0,270893752574921	0,222688287496567	-0,410146415233612	0,606575071811676	0,496335297822952	0,0267068706452847	0,701126098632813	0,405969768762589	0,385561496019363	O96000;O96000-2	O96000;O96000-2	NADH dehydrogenase [ubiquinone] 1 beta subcomplex subunit 10	NDUFB10
0,30241784453392	0,674901008605957	0,267221003770828	-1,10415983200073	-1,42019426822662	-1,24388349056244	-0,815715968608856	-0,260311961174011	-0,935934782028198	-0,136071711778641	-0,375192046165466	-0,880284368991852	-0,690284132957459	-1,55583167076111	-0,686452388763428	O96005;O96005-4;O96005-3	O96005;O96005-4;O96005-3	Cleft lip and palate transmembrane protein 1	CLPTM1
-0,957350671291351	-0,689156651496887	-1,45515584945679	-0,881867706775665	-0,70320725440979	-1,03744769096375	-1,62911856174469	-0,928004384040833	-1,73474538326263	-0,777714610099792	-1,32657563686371	-2,32016110420227	-0,23559233546257	-1,14927005767822	0,0463069304823875	O96008;O96008-2	O96008;O96008-2	Mitochondrial import receptor subunit TOM40 homolog	TOMM40
0,561842679977417	1,24341261386871	0,695971786975861	0,021758945658803	-0,188820511102676	-0,326874524354935	0,344542145729065	0,896052896976471	0,122958302497864	0,458830773830414	0,4629185795784	0,0105579141527414	0,644758522510529	-0,469054371118546	0,0702711343765259	O96011;O96011-2	O96011;O96011-2	Peroxisomal membrane protein 11B	PEX11B
-0,492448270320892	-0,37777903676033	-0,867616713047028	0,631504058837891	0,556150317192078	0,442243099212646	-0,474019974470139	-0,139938145875931	-0,322251588106155	0,219381421804428	-0,0226081367582083	-0,364192068576813	0,260132402181625	-0,345477432012558	0,380475640296936	O96019;O96019-2	O96019;O96019-2	Actin-like protein 6A	ACTL6A
0,447396665811539	0,442358374595642	0,35677695274353	1,47882759571075	1,39076483249664	1,73772490024567	0,2250766903162	0,843835711479187	0,300118625164032	0,0991498529911041	-0,16027158498764	-0,797524571418762	0,534978568553925	0,137210920453072	0,848650693893433	P00167-2;P00167;P00167-3	P00167-2;P00167;P00167-3	Cytochrome b5	CYB5A
-1,40493953227997	-1,70524954795837	-1,49094748497009	-1,46506893634796	-1,57508945465088	-1,47133326530457	-0,713812649250031	-2,79316568374634	-0,597306251525879	-2,10488533973694	-1,87304902076721	-0,33796826004982	-1,65263342857361	-0,561395466327667	-1,70673370361328	P00338;P00338-3;P00338-4;P00338-5;P00338-2	P00338;P00338-3;P00338-4;P00338-5;P00338-2	L-lactate dehydrogenase A chain	LDHA
0,880128443241119	0,880122721195221	0,552072107791901	0,86209511756897	0,929381132125854	0,676450371742249	0,091019831597805	0,338580220937729	-0,201856777071953	0,558555781841278	0,41069108247757	-0,170364379882813	0,619838058948517	0,451913326978683	0,681586027145386	P00367;P00367-3;P00367-2;P49448;REV__P29375-2;REV__P29375;A6NF36	P00367;P00367-3;P00367-2;P49448	Glutamate dehydrogenase 1, mitochondrial;Glutamate dehydrogenase 2, mitochondrial	GLUD1;GLUD2
1,62211000919342	1,7497820854187	1,40213024616241	1,13569927215576	1,06706058979034	1,03018820285797	0,397921353578568	0,830588281154633	0,234217748045921	0,926263928413391	0,904860436916351	0,609046101570129	0,993280112743378	0,793791055679321	1,06956315040588	P00387-2;P00387;P00387-3	P00387-2;P00387;P00387-3	NADH-cytochrome b5 reductase 3;NADH-cytochrome b5 reductase 3 membrane-bound form;NADH-cytochrome b5 reductase 3 soluble form	CYB5R3
0,304265111684799	-0,260712683200836	-0,844057440757751	0,654092967510223	0,548231065273285	0,598862528800964	1,0136901140213	-0,0219472721219063	1,21107268333435	-0,389980375766754	-0,26854607462883	0,971936464309692	-0,16354863345623	0,744564116001129	-0,396488964557648	P00390-2;P00390;P00390-3;P00390-4;P00390-5	P00390-2;P00390;P00390-3;P00390-4;P00390-5	Glutathione reductase, mitochondrial	GSR
1,41275918483734	1,78008794784546	1,58379626274109	0,880003333091736	0,930475890636444	0,889881193637848	0,579357266426086	0,699981033802032	0,110155276954174	0,824910581111908	0,895341455936432	0,249881237745285	0,901247382164001	0,926358997821808	0,862441539764404	P00395	P00395	Cytochrome c oxidase subunit 1	MT-CO1
0,94393253326416	0,744019865989685	0,612626552581787	1,18164885044098	1,06522047519684	0,80296266078949	0,403153121471405	0,759198188781738	0,32030400633812	0,907530009746552	0,639945149421692	0,10191435366869	0,85957670211792	0,791243970394135	0,933187246322632	P00403	P00403	Cytochrome c oxidase subunit 2	MT-CO2
-0,162043929100037	-0,45996481180191	0,628405630588531	0,733530163764954	0,878969609737396	0,850339472293854	-0,226046085357666	-0,854255557060242	0,521485686302185	-0,537614583969116	-1,02136933803558	0,140799254179001	0,0910297110676765	1,5686559677124	0,032724242657423	P00441	P00441	Superoxide dismutase [Cu-Zn]	SOD1
-0,962640404701233	-1,30533909797668	-0,534815311431885	-0,614697873592377	-0,933430671691895	-1,0105072259903	-0,236146494746208	-1,03986692428589	0,467928141355515	-0,760286808013916	-0,848624229431152	0,902211427688599	-1,63956594467163	-0,393910467624664	-1,73384845256805	P00491	P00491	Purine nucleoside phosphorylase	PNP
0,016627199947834	-0,684930384159088	0,250683933496475	0,180919155478477	0,0763300433754921	0,339769899845123	0,294789165258408	-0,995415449142456	0,884750068187714	-0,834486067295074	-1,07341945171356	0,617784082889557	-0,842179656028748	0,754006922245026	-1,16028523445129	P00492	P00492	Hypoxanthine-guanine phosphoribosyltransferase	HPRT1
0,149103283882141	0,324948161840439	-0,159586325287819	1,03047156333923	1,02055990695953	0,867933750152588	-0,0634374544024467	0,238127842545509	-0,0868333205580711	0,591878592967987	0,333978325128555	0,00190812651999295	1,03494489192963	1,01729440689087	1,10871875286102	P00505;P00505-2	P00505;P00505-2	Aspartate aminotransferase, mitochondrial	GOT2
-0,622051894664764	-1,17174029350281	-0,815854370594025	-0,825608909130096	-0,868776857852936	-0,903473854064941	-0,173790007829666	-2,62189102172852	0,0107356570661068	-1,83054804801941	-1,77106308937073	0,055136825889349	-1,41111648082733	-0,291125029325485	-1,47688758373261	P00558;P00558-2	P00558;P00558-2	Phosphoglycerate kinase 1	PGK1
0,646080553531647	0,538676738739014	1,37684905529022	-0,636792957782745	-0,931486487388611	-1,35238790512085	-0,354159623384476	0,373210519552231	-1,45721578598022	2,18292331695557	1,96478283405304	2,30572700500488	0,735387623310089	0,653370678424835	0,0613801591098309	P00746	P00746	Complement factor D	CFD
2,27797842025757	2,89347100257874	3,11389374732971	4,6618218421936	4,24391984939575	5,35682535171509	3,79999184608459	5,30402994155884	5,46070909500122	3,95806431770325	3,38713049888611	3,94780969619751	1,9693820476532	3,8838152885437	2,84174752235413	P00915	P00915	Carbonic anhydrase 1	CA1
-4,15636014938354	-2,39336347579956	-3,69119024276733	-0,56627357006073	-1,10441172122955	-1,50349152088165	-1,73625791072845	0,115223348140717	0,682291030883789	-1,00595009326935	-2,73021817207336	-1,41871333122253	-2,90474319458008	-2,410395860672	-3,06391215324402	P00918	P00918	Carbonic anhydrase 2	CA2
-2,92486715316772	-2,21637511253357	-2,99875426292419	-2,82665634155273	-4,51915693283081	-5,35349273681641	-3,02539825439453	-3,58023905754089	-3,59038496017456	-1,89330768585205	-3,46145415306091	-3,14708304405212	-2,78132605552673	-4,08711624145508	-1,05232608318329	P00966	P00966	Argininosuccinate synthase	ASS1
5,33313131332397	4,88759994506836	5,46782922744751	5,34889125823975	5,1390700340271	5,92600917816162	3,94828367233276	3,6322865486145	4,12811422348022	4,20940208435059	4,14196681976318	4,88770866394043	3,68043398857117	4,59983158111572	3,58435463905334	P01009;P01009-2;P01009-3;P20848	P01009;P01009-2;P01009-3	Alpha-1-antitrypsin;Short peptide from AAT	SERPINA1
3,77469706535339	3,93508100509644	3,38233542442322	5,18789958953857	2,90537071228027	4,0367488861084	2,69246530532837	2,06604743003845	3,49801921844482	3,05422377586365	2,67341613769531	3,80077290534973	2,64825892448425	4,34867668151855	1,56229770183563	P01011;P01011-2	P01011	Alpha-1-antichymotrypsin;Alpha-1-antichymotrypsin His-Pro-less	SERPINA3
-0,0321420021355152	-0,097804106771946	0,01296266913414	-0,420304179191589	-0,582572400569916	-0,605881690979004	0,165411785244942	-0,141660436987877	0,219799146056175	-0,127614483237267	0,230872273445129	0,342063754796982	-0,590017020702362	-0,533175349235535	-0,564559280872345	P01111	P01111	GTPase NRas	NRAS
1,1634384393692	0,924598515033722	0,801110029220581	0,0294280610978603	0,0888006240129471	-0,0982462018728256	0,678500533103943	0,781839430332184	0,442212224006653	0,944333910942078	0,900171756744385	0,750170469284058	0,175833106040955	0,600055932998657	0,311702817678452	P01137	P01137	Transforming growth factor beta-1;Latency-associated peptide	TGFB1
5,19408941268921	3,63049411773682	3,87777256965637	3,69733023643494	5,31041860580444	3,88410663604736	3,78509116172791	4,08381080627441	3,42437314987183	2,94892406463623	3,04229497909546	2,93986535072327	3,53347110748291	3,57681083679199	3,0139856338501	P01834;P0DOX7	P01834;P0DOX7	Ig kappa chain C region	IGKC
5,32078266143799	5,4818902015686	5,30049657821655	5,53191566467285	5,30987882614136	4,51112842559814	4,36280107498169	5,03138875961304	4,03580331802368	3,99271535873413	2,51517558097839	3,528156042099	3,68598246574402	3,95276594161987	2,61088538169861	P0DOX5;P01857	P0DOX5;P01857	Ig gamma-1 chain C region	IGHG1
2,83828973770142	3,05979609489441	2,92365694046021	1,95964848995209	2,02981972694397	1,99223327636719	1,83365726470947	2,52887344360352	1,38915312290192	3,22794890403748	3,48276472091675	2,92394089698792	2,05558729171753	2,51938486099243	2,03720045089722	P01892	P01892	HLA class I histocompatibility antigen, A-2 alpha chain	HLA-A
3,6302855014801	3,64937734603882	3,41505312919617	4,17354679107666	4,28369045257568	4,83651733398438	3,66404390335083	3,44244074821472	3,43685555458069	2,49032258987427	2,54812431335449	0,423089057207108	3,06560015678406	3,79467606544495	3,30720472335815	P01903	P01903	HLA class II histocompatibility antigen, DR alpha chain	HLA-DRA
5,0854287147522	5,95511388778687	6,01852035522461	5,41447496414185	6,17101287841797	6,04774475097656	4,89496088027954	4,97574949264526	4,13339424133301	5,17689752578735	3,91368889808655	5,84397745132446	3,75447845458984	4,06661701202393	4,08196830749512	P02042	P02042	Hemoglobin subunit delta	HBD
-2,59815382957459	-1,81290590763092	-3,3072657585144	-2,26478838920593	-2,64049935340881	-2,80848956108093	-3,36532282829285	-2,60422849655151	-3,47163820266724	-1,99587309360504	-2,31358075141907	-2,49237751960754	-1,14412319660187	-2,2913670539856	-0,849217534065247	P02545;P02545-6;P02545-3;P02545-5;P02545-4	P02545;P02545-6;P02545-3;P02545-5;P02545-4	Prelamin-A/C;Lamin-A/C	LMNA
-0,618829369544983	-0,829137325286865	-0,142997920513153	2,22474193572998	0,272098481655121	0,274342656135559	1,43031096458435	0,536318480968475	0,619561553001404	0,343709260225296	-0,0585309825837612	1,55345284938812	0,652988195419312	0,502249360084534	-0,0556627810001373	P02686;P02686-2;P02686-6;P02686-5;P02686-4;P02686-3	P02686;P02686-2	Myelin basic protein	MBP
-2,81148791313171	-1,51934289932251	-2,62040996551514	-0,532943606376648	-0,451567530632019	-0,576642334461212	-2,62632846832275	-1,03944683074951	-0,107001475989819	-1,3874077796936	-1,46232211589813	-1,83942687511444	-2,18882656097412	-4,15945434570313	-1,96476852893829	P02786;Q9UP52-2;Q9UP52-3;Q9UP52	P02786	Transferrin receptor protein 1;Transferrin receptor protein 1, serum form	TFRC
3,5179967880249	2,98256468772888	3,5292181968689	2,87890458106995	2,45881414413452	2,46015238761902	2,04172539710999	1,38959002494812	1,97450292110443	1,02795267105103	0,802846670150757	0,801078319549561	1,07611799240112	1,9289174079895	0,275877386331558	P02792	P02792	Ferritin light chain	FTL
2,56271123886108	1,92449772357941	2,43560147285461	3,0212230682373	3,07287621498108	3,2883608341217	2,27982187271118	1,37150502204895	2,28278374671936	0,852538526058197	0,776087582111359	0,456718683242798	1,11958754062653	2,25508332252502	0,976526856422424	P02794	P02794	Ferritin heavy chain;Ferritin heavy chain, N-terminally processed	FTH1
1,22770524024963	1,4779634475708	0,963931441307068	1,30112636089325	1,53408408164978	1,37603282928467	1,03914427757263	1,0871205329895	0,519044458866119	1,60139930248261	1,53590977191925	0,661041676998138	1,48903274536133	1,72474265098572	1,08815979957581	P03915	P03915	NADH-ubiquinone oxidoreductase chain 5	MT-ND5
0,3309485912323	0,263408958911896	0,184920325875282	0,522276163101196	0,722047030925751	0,74682343006134	0,323208779096603	0,71687525510788	0,169924765825272	0,640265464782715	0,406087189912796	0,253390312194824	0,965518236160278	0,482035040855408	0,70854240655899	P03928	P03928	ATP synthase protein 8	MT-ATP8
1,02472245693207	1,0844019651413	1,69055902957916	1,2957159280777	1,28379476070404	1,42982423305511	0,724031925201416	0,706453144550323	1,40955877304077	0,873186528682709	1,04745972156525	1,83758997917175	0,891836822032928	2,25955986976624	0,478024214506149	P04040	P04040	Catalase	CAT
0,317762792110443	0,391418308019638	0,409505844116211	0,274428099393845	-0,00934992264956236	0,287119925022125	-1,06555926799774	-0,571206510066986	-0,825996875762939	0,337236344814301	0,12335017323494	0,363790303468704	0,433330357074738	0,220649212598801	0,20076909661293	P04062-4;P04062-2;P04062;P04062-5;P04062-3	P04062-4;P04062-2;P04062;P04062-5	Glucosylceramidase	GBA
-2,16630983352661	-1,94642329216003	-1,92999684810638	-1,64159917831421	-1,68903803825378	-1,74226891994476	-0,450082540512085	-2,60378980636597	-0,365147858858109	-2,18668866157532	-2,0545699596405	-0,68311482667923	-2,07967233657837	-1,10553777217865	-2,08744955062866	P04075;P04075-2;P05062	P04075;P04075-2	Fructose-bisphosphate aldolase A	ALDOA
4,22308158874512	4,13474559783936	3,48417162895203	4,25850439071655	4,24645662307739	4,50117015838623	3,49342250823975	4,0505485534668	3,25750422477722	4,1309232711792	4,22846698760986	3,79698467254639	3,77354097366333	4,82190370559692	3,27267599105835	P04083	P04083	Annexin A1	ANXA1
-1,01968383789063	-0,805884897708893	-0,761430203914642	0,757600784301758	0,786381185054779	0,974380850791931	0,698982894420624	0,532182276248932	0,602832078933716	-0,371215552091599	0,194138064980507	0,534599363803864	0,806296169757843	0,641456365585327	0,071895495057106	P04150;P04150-8;P04150-10;P04150-3;P04150-5;P04150-2;P04150-12;P04150-11;P04150-9;P04150-6;P04150-7;P04150-13;P04150-16;P04150-15;P04150-14;P08235-2;P08235-4;P08235	P04150;P04150-8;P04150-10;P04150-3;P04150-5;P04150-2;P04150-12;P04150-11;P04150-9;P04150-6;P04150-7;P04150-13;P04150-16;P04150-15;P04150-14	Glucocorticoid receptor	NR3C1
1,77342247962952	2,11805295944214	1,68040382862091	2,96410036087036	2,96896576881409	2,94070243835449	1,46593761444092	1,76935815811157	1,27917850017548	1,37243056297302	1,35944366455078	0,964663207530975	2,28483533859253	2,34493494033813	2,06215643882751	P04179;P04179-4;P04179-2;P04179-3	P04179;P04179-4;P04179-2;P04179-3	Superoxide dismutase [Mn], mitochondrial	SOD2
-0,322443813085556	-0,275916039943695	-0,467997372150421	-0,731092095375061	-0,764390707015991	-1,0561466217041	-1,49824142456055	-0,0398061685264111	-0,226273894309998	-0,0733305811882019	-0,144656047224998	-0,494646340608597	-0,441905349493027	-1,2564662694931	-0,374832421541214	P04181;P04181-2	P04181;P04181-2	Ornithine aminotransferase, mitochondrial;Ornithine aminotransferase, hepatic form;Ornithine aminotransferase, renal form	OAT
2,92881679534912	3,30684542655945	2,99203109741211	3,04232835769653	2,69794654846191	3,68161654472351	2,16425609588623	3,52626633644104	2,78079128265381	1,32624459266663	0,869331836700439	0,203407913446426	2,42570805549622	3,07431721687317	2,8201220035553	P04229	P04229	HLA class II histocompatibility antigen, DRB1-1 beta chain	HLA-DRB1
1,79639375209808	1,62683260440826	1,34049224853516	2,86251354217529	3,1194851398468	3,49728059768677	1,82759833335876	2,22285962104797	2,03676676750183	1,31496345996857	1,14669978618622	0,0254988465458155	2,42962527275085	2,41582417488098	2,33692049980164	P04233-2;P04233-3	P04233-2;P04233-3	HLA class II histocompatibility antigen gamma chain	CD74
-0,04085773229599	-0,757190644741058	0,116891369223595	-0,320326328277588	-0,507348358631134	-0,454847723245621	0,397901624441147	-1,6246372461319	0,604773640632629	-1,27774751186371	-0,831622302532196	0,81783527135849	-1,04128956794739	0,419575691223145	-1,1780903339386	P04406	P04406	Glyceraldehyde-3-phosphate dehydrogenase	GAPDH
3,40527820587158	3,99090528488159	3,39959836006165	2,41512942314148	4,37708711624146	2,96295642852783	3,38479232788086	4,10161924362183	2,95748353004456	2,94177174568176	2,78669285774231	2,41390895843506	1,89054143428802	1,3012033700943	0,75709056854248	P04439	P04439	HLA class I histocompatibility antigen, A-3 alpha chain	HLA-A
0,941287875175476	0,540631055831909	0,901808202266693	0,722784459590912	0,547739088535309	0,479956835508347	1,77729630470276	1,22872960567474	1,67105138301849	0,150120079517365	0,329134881496429	0,762319922447205	-0,0456406734883785	1,08660924434662	-0,324124962091446	P04632;Q96L46	P04632	Calpain small subunit 1	CAPNS1
-5,53175592422485	-3,67318987846375	-4,28020668029785	-2,10158586502075	-1,90557384490967	-2,46442937850952	-6,10632038116455	-7,71288871765137	-5,00445508956909	-2,58776021003723	-4,01799869537354	-3,60863947868347	-2,34364366531372	-2,32012009620667	-2,44961214065552	P04792	P04792	Heat shock protein beta-1	HSPB1
3,74119138717651	3,3683021068573	3,5088050365448	0,468268603086472	0,252196282148361	0,216910809278488	3,33750295639038	3,95168161392212	2,99573349952698	4,08731365203857	4,27399396896362	3,77289605140686	0,478182286024094	0,374947667121887	-0,127684876322746	P04839;Q9Y5S8-2;Q9Y5S8-3;Q9Y5S8	P04839	Cytochrome b-245 heavy chain	CYBB
0,552542388439178	0,778704285621643	0,283881545066834	-0,211127236485481	-0,36403813958168	-0,407222479581833	-0,541949391365051	-0,0908433124423027	-0,817176043987274	0,203923225402832	0,0507021322846413	-0,294973880052567	-0,198429793119431	-0,882255673408508	-0,216104388237	P04843	P04843	Dolichyl-diphosphooligosaccharide--protein glycosyltransferase subunit 1	RPN1
0,715922713279724	0,991750836372375	0,580753982067108	0,110093288123608	-0,0323179736733437	-0,149597331881523	-0,249297365546227	0,206123098731041	-0,414894968271255	0,401785135269165	0,28399595618248	-0,0108684152364731	-0,0601258240640163	-0,401806116104126	-0,0421449467539787	P04844;P04844-2	P04844;P04844-2	Dolichyl-diphosphooligosaccharide--protein glycosyltransferase subunit 2	RPN2
1,3927253484726	1,3167405128479	0,764484226703644	0,171945795416832	0,0312211867421865	-0,190541535615921	1,23881375789642	1,47558617591858	1,07452070713043	1,78154444694519	1,57456517219543	1,47655522823334	0,0431832075119019	-0,0203148331493139	-0,0535826049745083	P04899;P04899-6;P04899-3;P04899-5;P04899-2;P04899-4;P09471-2;P19087	P04899;P04899-6;P04899-3;P04899-5;P04899-2;P04899-4	Guanine nucleotide-binding protein G(i) subunit alpha-2	GNAI2
3,01426196098328	2,61679124832153	3,04213738441467	1,08169567584991	1,84294545650482	0,750500679016113	0,314064383506775	0,466063439846039	1,06675088405609	0,337281942367554	0,250522255897522	2,16231441497803	2,2830331325531	5,83650159835815	-1,04248666763306	P04920-2;P04920-3;P04920	P04920-2;P04920-3;P04920	Anion exchange protein 2	SLC4A2
-0,635354578495026	-0,366212397813797	-0,997318208217621	-1,13565897941589	-1,40904998779297	-1,46992576122284	-0,398704648017883	-0,131962448358536	-0,767794609069824	-0,0984011441469193	-0,336393028497696	-0,854324817657471	-0,436623126268387	-1,17876875400543	-0,295622587203979	P05023-4;P05023;P05023-3;P05023-2;P50993	P05023-4;P05023;P05023-3;P05023-2	Sodium/potassium-transporting ATPase subunit alpha-1	ATP1A1
1,9876834154129	2,10855555534363	1,44248783588409	-0,273991584777832	-0,343824476003647	-0,624129593372345	1,43609964847565	1,98723292350769	1,29085063934326	0,76758736371994	0,42310506105423	0,208399951457977	-0,337469518184662	-1,15780758857727	-0,126723051071167	P05091;P05091-2;P47895	P05091;P05091-2	Aldehyde dehydrogenase, mitochondrial	ALDH2
2,82327628135681	3,00767374038696	2,86218571662903	-0,143577888607979	-0,318314671516418	-0,0744187831878662	1,69629883766174	2,12107443809509	1,33996617794037	2,27081298828125	2,19008421897888	1,94073414802551	0,100962154567242	0,167690068483353	-0,266561627388	P05107	P05107	Integrin beta-2	ITGB2
8,20435428619385	7,91896820068359	8,54178810119629	5,10929822921753	5,76572799682617	6,90198421478271	6,90035200119019	6,31034898757935	6,7359619140625	6,64990854263306	3,41516900062561	4,91445970535278	3,72640156745911	6,35639142990112	1,79791474342346	P05109	P05109	Protein S100-A8;Protein S100-A8, N-terminally processed	S100A8
-0,344023406505585	-0,0538340061903	-0,611250162124634	-0,272765159606934	-0,486014097929001	-0,754151225090027	-0,644471108913422	-0,231540888547897	-0,931299805641174	0,0180395003408194	-0,079758495092392	-0,772098660469055	-0,199178636074066	-1,21028518676758	-0,120204336941242	P05141;Q9H0C2	P05141	ADP/ATP translocase 2;ADP/ATP translocase 2, N-terminally processed	SLC25A5
3,72740936279297	4,07558298110962	3,81984329223633	-0,388446807861328	-0,727143108844757	-0,183005705475807	1,43406867980957	1,74383533000946	1,35068702697754	3,41730380058289	3,45196223258972	3,58752965927124	1,75986742973328	3,30510950088501	1,03432667255402	P05164;P05164-3;P05164-2;P22079-2;P22079	P05164;P05164-3;P05164-2	Myeloperoxidase;Myeloperoxidase;89 kDa myeloperoxidase;84 kDa myeloperoxidase;Myeloperoxidase light chain;Myeloperoxidase heavy chain	MPO
-0,306330054998398	0,302920818328857	0,0463094003498554	1,15921568870544	1,30562710762024	1,24293673038483	0,120057940483093	0,276649534702301	0,0679143294692039	0,393345415592194	0,0749222338199615	-0,29071643948555	1,81215989589691	1,82871794700623	1,84178531169891	P05166;P05166-2	P05166;P05166-2	Propionyl-CoA carboxylase beta chain, mitochondrial	PCCB
-0,560634791851044	-0,530135631561279	-0,794093191623688	-1,39091289043427	-1,16858279705048	-1,14483392238617	-0,354647994041443	-0,0239636674523354	-0,271704852581024	-0,64501565694809	-0,561778664588928	-0,751797139644623	-1,37106454372406	-1,26983642578125	-1,34190475940704	P05198	P05198	Eukaryotic translation initiation factor 2 subunit 1	EIF2S1
-0,203454241156578	0,0789448469877243	-0,418862730264664	-0,300475209951401	-0,413722187280655	-0,497173428535461	-0,64016181230545	-0,0483474098145962	-0,5650834441185	-0,0796785280108452	-0,133346050977707	-0,772998213768005	-0,578276395797729	-0,516334772109985	-0,460821598768234	P05386	P05386	60S acidic ribosomal protein P1	RPLP1
-0,133133113384247	0,0137360617518425	-0,534036993980408	-0,587816715240479	-0,479829102754593	-0,468862652778625	-0,44327375292778	0,0107213174924254	-0,705341160297394	-0,164419382810593	-0,211873009800911	-0,966943383216858	-0,5936518907547	-0,79314124584198	-0,531719028949738	P05387;P05386-2	P05387	60S acidic ribosomal protein P2	RPLP2
-0,335593163967133	-0,308068156242371	-0,72859400510788	-0,414411097764969	-0,424345701932907	-0,522814214229584	-0,641552925109863	-0,144305765628815	-0,561133086681366	-0,0688914433121681	-0,200960084795952	-0,815367341041565	-0,564630806446075	-0,782328188419342	-0,465174913406372	P05388;P05388-2;Q8NHW5	P05388;P05388-2;Q8NHW5	60S acidic ribosomal protein P0;60S acidic ribosomal protein P0-like	RPLP0;RPLP0P6
-0,707529306411743	-0,801774621009827	-0,365370243787766	-0,142907947301865	-0,183345288038254	0,0221862886101007	-0,278884410858154	-0,474961340427399	-0,310025662183762	-1,1629878282547	-0,596957266330719	-0,230415835976601	-0,0470840632915497	0,308070570230484	-0,273091167211533	P05455	P05455	Lupus La protein	SSB
0,549889326095581	1,03931832313538	0,687244892120361	-0,259083241224289	-0,34397080540657	-0,710414588451386	0,366524010896683	0,779033958911896	0,314198523759842	-0,0635017827153206	-0,182407736778259	-0,84724897146225	-0,35055747628212	-0,86909294128418	-0,344640254974365	P05556;P05556-2;P05556-5;P05556-4;P05556-3	P05556;P05556-2;P05556-5;P05556-4;P05556-3	Integrin beta-1	ITGB1
1,82378244400024	1,90208339691162	1,64141166210175	0,439271748065948	0,812285780906677	0,675966739654541	1,31862604618073	1,81243491172791	1,23494172096252	1,52678835391998	1,52386093139648	1,27123379707336	0,149221703410149	0,282296627759933	0,229353308677673	P05771-2;P05771	P05771-2;P05771	Protein kinase C beta type	PRKCB
-1,35763514041901	-1,09769415855408	-0,591615736484528	1,27388036251068	1,2144193649292	1,1719388961792	0,346267133951187	0,231658324599266	1,52253079414368	-0,412932574748993	-1,20427715778351	0,0136007275432348	-0,185514986515045	0,457720041275024	-0,593856275081635	P06132	P06132	Uroporphyrinogen decarboxylase	UROD
-0,216032758355141	0,206112161278725	0,130719393491745	-1,61265873908997	-1,876429438591	-1,63311469554901	-1,00526261329651	-0,288865357637405	-1,27936840057373	-0,357649713754654	-0,7226402759552	-0,995617091655731	-1,12603986263275	-1,61519289016724	-1,34216439723969	P06280	P06280	Alpha-galactosidase A	GLA
0,897672832012177	1,20828998088837	0,736941337585449	1,10610449314117	0,693887591362	0,52652782201767	0,438867539167404	-0,0437711253762245	0,633542716503143	0,970266222953796	1,47493612766266	2,13684773445129	-0,136752143502235	0,670930981636047	-0,0126009024679661	P06396-2;P06396-4;P06396-3;P06396;REV__Q6TDU7-4;REV__Q6TDU7-2;REV__Q6TDU7-3;REV__Q6TDU7	P06396-2;P06396-4;P06396-3;P06396	Gelsolin	GSN
-0,515690326690674	-0,504682600498199	0,0111630922183394	-0,351819634437561	-0,493111789226532	-0,013354723341763	-0,897541999816895	-0,260676920413971	-0,739311456680298	-0,259413689374924	-0,318454265594482	-0,530697464942932	-0,57497638463974	-1,38710200786591	-0,527667701244354	P06400	P06400	Retinoblastoma-associated protein	RB1
-0,892468452453613	-1,65387451648712	-0,304827660322189	-0,46683144569397	-0,359986275434494	-0,157638520002365	-0,477066397666931	-2,72659373283386	-0,212529167532921	-1,84145390987396	-1,91331028938293	-0,745394110679626	-0,453936696052551	0,569899320602417	-0,798421025276184	P06454-2;P06454	P06454-2;P06454	Prothymosin alpha;Prothymosin alpha, N-terminally processed;Thymosin alpha-1	PTMA
-3,0611584186554	-2,48813509941101	-2,42344760894775	-3,97748947143555	-4,55271816253662	-3,81208157539368	-3,09383153915405	-4,11240911483765	-2,61738038063049	-2,92429232597351	-3,48378896713257	-2,6727557182312	-3,16069936752319	-3,91752290725708	-2,87018871307373	P06493;P06493-2	P06493;P06493-2	Cyclin-dependent kinase 1	CDK1
0,0540078245103359	0,378998458385468	0,0804391354322433	0,727474689483643	0,647013425827026	0,525613844394684	0,219640210270882	0,60336434841156	0,0981250703334808	0,582043409347534	0,446850508451462	0,0405486337840557	0,464369058609009	0,324669271707535	0,421563029289246	P06576	P06576	ATP synthase subunit beta, mitochondrial	ATP5B
8,41111469268799	7,9894232749939	8,90180778503418	5,62103796005249	5,93144416809082	6,9940972328186	6,83500671386719	6,42446231842041	6,85750436782837	6,64001083374023	7,03219127655029	7,51979112625122	3,37801814079285	6,22538757324219	1,48718452453613	P06702	P06702	Protein S100-A9	S100A9
2,52860999107361	1,71017110347748	2,42777585983276	1,43175864219666	0,866086363792419	0,894871115684509	3,36134386062622	2,74408006668091	3,55339503288269	1,53481948375702	1,89138603210449	2,46816945075989	-0,713586151599884	0,236179232597351	-0,966510951519012	P06703	P06703	Protein S100-A6	S100A6
-1,12082278728485	-1,0710461139679	-0,763943791389465	-0,812157511711121	-0,867925763130188	-0,792241752147675	-0,546936273574829	-0,936166524887085	-0,330044269561768	-1,17373168468475	-1,23703408241272	-0,797789812088013	-0,316442012786865	-0,372143089771271	1,49711239337921	P06730;P06730-2;P06730-3;A6NMX2	P06730;P06730-2;P06730-3	Eukaryotic translation initiation factor 4E	EIF4E
-0,200104877352715	-0,878339350223541	-0,695487141609192	-0,575088620185852	-0,395248413085938	-0,306508600711823	0,280492126941681	-2,30308532714844	0,467417657375336	-1,79298996925354	-1,45085859298706	0,223976001143456	-0,777096211910248	0,779152274131775	-0,982524514198303	P06733;P13929-3;P13929-2;P13929	P06733	Alpha-enolase	ENO1
-1,16442489624023	-0,87688535451889	-0,687914252281189	0,113742023706436	0,137001901865005	-0,0950584709644318	-0,506953775882721	-0,540215134620667	-0,615911245346069	-0,380298256874084	0,666787803173065	1,08278095722198	-1,66011834144592	-0,718107223510742	-1,82537531852722	P06737-2;P06737	P06737-2;P06737	Glycogen phosphorylase, liver form	PYGL
0,521583318710327	-0,16320589184761	0,533465206623077	-0,846762001514435	-0,96533077955246	-0,734667301177979	0,397428870201111	-2,2706196308136	0,579947113990784	-1,19693732261658	-0,475797533988953	1,45150971412659	-0,591684401035309	1,41765904426575	-1,0615645647049	P06744;P06744-2;Q8N196	P06744;P06744-2	Glucose-6-phosphate isomerase	GPI
-1,13857316970825	-0,482686936855316	-0,831315040588379	0,527361810207367	0,561923325061798	0,480541914701462	-0,996811151504517	-0,424636453390121	-1,08748126029968	-0,258411794900894	-0,282660007476807	-0,646386682987213	0,625676095485687	0,379404723644257	0,680311322212219	P06748;P06748-2	P06748;P06748-2	Nucleophosmin	NPM1
1,33365225791931	0,934012055397034	1,1775575876236	0,161131098866463	0,176058083772659	0,490031599998474	1,29816174507141	1,18216896057129	1,22288358211517	0	0,641766309738159	1,1240040063858	-0,752707898616791	0,307156801223755	-1,02111423015594	P06753-2;P06753-5;P06753-7	P06753-2;P06753-5	Tropomyosin alpha-3 chain	TPM3
1,23966610431671	0,950925529003143	1,05466246604919	1,23976492881775	1,04609489440918	0,900748670101166	-0,499753206968308	-0,0463798828423023	-0,426563084125519	1,4105167388916	1,27998518943787	1,43892765045166	1,03341484069824	1,72720086574554	0,874496519565582	P06865;P06865-2	P06865	Beta-hexosaminidase subunit alpha	HEXA
-0,0659197419881821	0,228299707174301	-0,5276859998703	-0,0202522166073322	0,0640108436346054	-0,207825690507889	-0,911389946937561	-0,408623367547989	-1,40168440341949	0,461091935634613	0,321288704872131	0,0955539047718048	-1,32717275619507	-2,60671281814575	-1,42280220985413	P07099	P07099	Epoxide hydrolase 1	EPHX1
-0,0708557814359665	-1,23403465747833	0,226594939827919	-1,2774543762207	-1,0261744260788	-1,1054048538208	-0,64238715171814	-2,79762005805969	-0,454168111085892	-2,46785950660706	-2,62249803543091	-0,577447414398193	-2,04877328872681	-0,178425088524818	-1,82672369480133	P07108;P07108-3;P07108-2;P07108-4;P07108-5;P07108-6	P07108;P07108-3;P07108-2;P07108-4;P07108-5	Acyl-CoA-binding protein	DBI
-1,67552590370178	-1,76102161407471	-1,81781756877899	-1,33614146709442	-1,52853059768677	-1,67199683189392	-1,01254069805145	-2,34423351287842	-0,552246510982513	-2,21269750595093	-2,36645078659058	-1,11686158180237	-1,87403571605682	-1,12937355041504	-1,87977969646454	P07195	P07195	L-lactate dehydrogenase B chain	LDHB
1,79200792312622	1,49866783618927	1,63912034034729	2,48203706741333	2,52414727210999	2,51568913459778	1,56173694133759	1,40101182460785	1,46866428852081	0,203106597065926	-0,0927384048700333	0,251211613416672	0,617203533649445	1,29972696304321	0,647963166236877	P07203;P07203-2	P07203	Glutathione peroxidase 1	GPX1
0,072667770087719	-0,266030162572861	0,305453658103943	-2,29421448707581	-2,62564659118652	-2,4782075881958	-1,31437337398529	-1,30683195590973	-1,42370665073395	-0,476503610610962	-0,56430846452713	-0,141327768564224	-1,52257907390594	-1,6398344039917	-1,5760760307312	P07237;Q13087-2;Q13087	P07237	Protein disulfide-isomerase	P4HB
1,40812718868256	2,18947410583496	2,20597553253174	4,57688093185425	4,29886817932129	4,93847846984863	0,380710810422897	0,785238921642303	0,557681560516357	3,19213366508484	3,2901759147644	2,99483299255371	3,72388410568237	4,74567365646362	3,5601441860199	P07305;P07305-2;REV__P07305-2;REV__P07305	P07305;P07305-2	Histone H1,0;Histone H1,0, N-terminally processed	H1F0
1,96628546714783	1,62980532646179	1,61148619651794	0,491806358098984	0,800736546516418	0,645929276943207	1,51140248775482	1,5944037437439	1,46943295001984	0,796027839183807	1,74752485752106	1,90587747097015	0,0774864330887794	0,826470136642456	-0,269522786140442	P07332;P07332-4;P07332-3;P07332-2;P16591-3;P16591-2;P16591	P07332;P07332-4;P07332-3;P07332-2	Tyrosine-protein kinase Fes/Fps	FES
2,22904133796692	2,24389600753784	2,34085369110107	2,45642018318176	2,37738490104675	2,77614617347717	1,30629515647888	1,77619791030884	1,28774547576904	1,60787320137024	1,45202469825745	1,19225144386292	1,93697583675385	2,31739902496338	1,58882915973663	P07339	P07339	Cathepsin D;Cathepsin D light chain;Cathepsin D heavy chain	CTSD
2,72796058654785	2,46919369697571	1,92041313648224	0,652439892292023	0,778597414493561	0,673521995544434	2,55508184432983	2,8602933883667	1,96899843215942	1,87578248977661	1,37832653522491	0,183185413479805	0,479932397603989	0,317974478006363	0,649585664272308	P07355;P07355-2;A6NMY6	P07355;P07355-2;A6NMY6	Annexin A2;Putative annexin A2-like protein	ANXA2;ANXA2P2
1,48258292675018	1,0413703918457	1,63679027557373	1,00548768043518	0,936369359493256	0,982666373252869	1,30610275268555	1,04637467861176	1,44353842735291	0,497569620609283	0,928811252117157	1,4193469285965	0,543177008628845	1,66036629676819	0,102413818240166	P07384	P07384	Calpain-1 catalytic subunit	CAPN1
-0,558285415172577	-0,481444448232651	-0,536370694637299	-0,769648969173431	-0,655839681625366	-0,700189650058746	0,0789250731468201	-1,22618222236633	0,321495324373245	-0,982583582401276	-1,024458527565	-0,109426409006119	-1,67292380332947	-0,925904631614685	-1,69630610942841	P07437;A6NNZ2	P07437	Tubulin beta chain	TUBB
1,22987902164459	1,44133424758911	1,28285443782806	0,45936518907547	0,111156687140465	0,315595179796219	1,24803507328033	1,64090371131897	1,06028890609741	1,42793476581573	1,42814862728119	1,10405850410461	0,223842784762383	0,408805161714554	0,0515452586114407	P07602;P07602-2	P07602;P07602-2	Prosaposin;Saposin-A;Saposin-B-Val;Saposin-B;Saposin-C;Saposin-D	PSAP
0,749444663524628	0,797168850898743	0,780578017234802	1,02867531776428	0,833076059818268	0,801861763000488	-0,250503867864609	0,141232699155808	-0,565763592720032	1,51471960544586	1,36760067939758	1,11018013954163	1,13721203804016	1,43186485767365	1,01407766342163	P07686;REV__P06733-2;REV__P13929-3;REV__P13929-2;REV__P13929	P07686	Beta-hexosaminidase subunit beta;Beta-hexosaminidase subunit beta chain B;Beta-hexosaminidase subunit beta chain A	HEXB
-0,180794388055801	-0,945201933383942	-1,71962451934814	-0,0501058921217918	-0,0195025540888309	-0,151482969522476	0,960884809494019	-1,34940242767334	1,28737199306488	-1,17819380760193	-0,513098120689392	0,945944845676422	-1,19368004798889	0,346006572246552	-1,27483117580414	P07737	P07737	Profilin-1	PFN1
-1,77609825134277	-2,22036194801331	-1,61887085437775	-0,51203453540802	-0,549850165843964	-0,511912703514099	-0,321141928434372	-2,19643712043762	0,0787582471966743	-1,96550107002258	-2,30324482917786	-0,461026281118393	-1,0660126209259	0,257901936769485	-1,3369357585907	P07741;P07741-2	P07741;P07741-2	Adenine phosphoribosyltransferase	APRT
-1,36244785785675	-1,44490730762482	-1,14592921733856	-1,60885882377625	-1,55572712421417	-1,37117052078247	-1,09996008872986	-0,839402556419373	-0,856122434139252	-1,32799208164215	-1,27264702320099	-1,18079435825348	-1,54795253276825	-1,20862901210785	-1,4831531047821	P07814	P07814	Bifunctional glutamate/proline--tRNA ligase;Glutamate--tRNA ligase;Proline--tRNA ligase	EPRS
2,19954299926758	2,12341237068176	1,87842381000519	0,805748879909515	0,623929381370544	0,341202408075333	1,95355534553528	2,4654655456543	1,62855839729309	0,795379340648651	0,315301448106766	0,231901824474335	0,772200882434845	0,385972261428833	0,661298155784607	P07858	P07858	Cathepsin B;Cathepsin B light chain;Cathepsin B heavy chain	CTSB
-1,23179972171783	-1,19895541667938	-0,931707620620728	-0,971323370933533	-1,0030083656311	-0,746277809143066	-0,798824727535248	-1,15322697162628	-0,588466882705688	-1,51906967163086	-1,06815671920776	-0,725456774234772	-1,16709554195404	-0,669429004192352	-1,43458759784698	P07900;P07900-2;Q58FG0;Q14568	P07900;P07900-2	Heat shock protein HSP 90-alpha	HSP90AA1
0,0733027458190918	0,0194833725690842	-0,0905930176377296	0,660934329032898	0,662115156650543	0,759876787662506	0,0227494239807129	0,54210364818573	0,00568412942811847	0,343892931938171	0,307573348283768	-0,166817680001259	0,607666432857513	0,285373419523239	0,809316635131836	P07910-2;P07910-4	P07910-2;P07910-4	Heterogeneous nuclear ribonucleoproteins C1/C2	HNRNPC
0,350334733724594	0,991235375404358	0,405181556940079	0,286752700805664	0,0799564719200134	0,0755564346909523	-0,432701081037521	0,022897407412529	-0,320532441139221	0,27188578248024	0,11137618124485	-0,359415650367737	0,308824717998505	0,350479871034622	0,488746821880341	P07919;A0A096LP55	P07919	Cytochrome b-c1 complex subunit 6, mitochondrial	UQCRH
0,993011355400085	0,875825464725494	1,05081033706665	-0,0967555418610573	-0,294967621564865	-0,566789329051971	0,956327974796295	1,40707504749298	0,737381756305695	1,0525689125061	0,770937263965607	0,620760560035706	0,218681037425995	-0,122234478592873	-0,0390650853514671	P07948	P07948	Tyrosine-protein kinase Lyn	LYN
-1,43700540065765	-1,16890454292297	-1,67091190814972	0,0693196952342987	0,0245841331779957	-0,35176682472229	-0,641552925109863	-0,171916231513023	-0,497680723667145	-0,0142690520733595	-0,503173768520355	-0,83299320936203	-0,197894617915154	-0,541836082935333	-0,125920712947845	P07954-2;P07954	P07954-2;P07954	Fumarate hydratase, mitochondrial	FH
4,52480363845825	4,24958992004395	4,99521827697754	4,85975790023804	4,7736439704895	4,08987855911255	3,78726816177368	3,0444712638855	3,08553838729858	2,99701285362244	3,3078932762146	2,18317627906799	1,59166967868805	3,81866312026978	3,109778881073	P07996;P07996-2	P07996;P07996-2	Thrombospondin-1	THBS1
0,855806350708008	1,0454273223877	0,808250188827515	0,387251257896423	0,574958443641663	0,602350115776062	0,669011652469635	0,272119343280792	-0,0153527380898595	0,757952570915222	0,810653507709503	0,491659164428711	0,713888823986053	0,686445951461792	0,207232147455215	P08047;P08047-3	P08047;P08047-3	Transcription factor Sp1	SP1
4,39230585098267	3,75114011764526	5,66939115524292	4,67216348648071	3,82867884635925	4,49962568283081	2,46576571464539	2,54511308670044	4,42591428756714	3,27304458618164	2,63918924331665	3,54376435279846	2,58162784576416	3,18816351890564	2,19944596290588	P08123	P08123	Collagen alpha-2(I) chain	COL1A2
1,57045841217041	2,00258350372314	1,75987601280212	0,200438812375069	0,180036380887032	-0,183724865317345	1,82224118709564	2,26271772384644	1,67323362827301	2,53461575508118	2,57626628875732	2,1646146774292	1,2405012845993	1,60423529148102	0,87623143196106	P08133;P08133-2	P08133;P08133-2	Annexin A6	ANXA6
2,18551588058472	2,21886205673218	2,52716255187988	0,137488171458244	0,260862618684769	1,15933060646057	2,00736594200134	3,44549012184143	2,17115187644959	1,28949916362762	1,845343708992	1,80624127388	0,788937449455261	0,324759274721146	0,0644883215427399	P08174-4;P08174;P08174-3;P08174-5;P08174-2;P08174-6;P08174-7	P08174-4;P08174;P08174-3;P08174-5;P08174-2;P08174-6;P08174-7	Complement decay-accelerating factor	CD55
-1,91393709182739	-1,14916706085205	-1,78185832500458	-2,78106641769409	-3,23419332504272	-3,04926800727844	-2,18854308128357	-1,45418083667755	-2,58516836166382	-1,38650524616241	-1,90151345729828	-2,83586597442627	-2,50923085212708	-4,63972043991089	-2,14480710029602	P08195-2	P08195-2	4F2 cell-surface antigen heavy chain	SLC3A2
2,14798402786255	2,36803030967712	2,40627145767212	1,357302069664	1,16863083839417	0,979990363121033	0,290722757577896	0,653433740139008	0,434178858995438	2,27158284187317	2,26874613761902	2,46137428283691	1,86667335033417	2,62347960472107	1,53824293613434	P08236-2;P08236;P08236-3	P08236-2;P08236;P08236-3	Beta-glucuronidase	GUSB
-1,83639550209045	-1,60069990158081	-0,964244425296783	-1,62580871582031	-1,52317976951599	-1,18990671634674	-1,45778715610504	-1,68669641017914	-1,25627791881561	-2,10157895088196	-1,76503729820251	-1,59638369083405	-1,63929450511932	-1,33902859687805	-1,71005749702454	P08238;Q58FF7	P08238	Heat shock protein HSP 90-beta	HSP90AB1
-0,689853668212891	-0,364940851926804	-0,598471939563751	-0,721722006797791	-0,901838183403015	-1,2106556892395	-1,16499722003937	-0,596458196640015	-1,32554352283478	-0,665578484535217	-0,884970605373383	-1,07568883895874	-0,189189076423645	-0,665116190910339	-0,163592278957367	P08240;P08240-2	P08240;P08240-2	Signal recognition particle receptor subunit alpha	SRPR
4,9210352897644	5,81721210479736	4,56110048294067	2,43314504623413	2,22994065284729	3,56522655487061	2,47638630867004	2,49240303039551	2,26754784584045	3,57225775718689	3,72361373901367	3,88567519187927	4,25177335739136	5,96162796020508	2,42405605316162	P08246	P08246	Neutrophil elastase	ELANE
6,61667585372925	6,64226484298706	6,5041356086731	0,93280428647995	0,579670250415802	1,64373469352722	3,01533627510071	3,31230854988098	2,9738187789917	4,07992887496948	4,46817827224731	4,25609302520752	0,954177916049957	1,76791429519653	-0,367747157812119	P08311	P08311	Cathepsin G	CTSG
-1,813889503479	-1,82771062850952	-0,846079766750336	2,89214754104614	2,70232272148132	2,34639930725098	0,494498401880264	1,44882917404175	2,40246987342834	0,197243049740791	-1,19155621528625	0,306636363267899	-0,942558646202087	-0,721757292747498	-1,2632200717926	P08397-2;P08397;P08397-4;P08397-3	P08397-2;P08397;P08397-4;P08397-3	Porphobilinogen deaminase	HMBS
-0,121048212051392	0,00390110909938812	-0,50486433506012	0,955682218074799	0,905145645141602	0,789433240890503	-0,239789798855782	0,0948270410299301	-0,396722406148911	0,369113385677338	0,17242294549942	-0,359056890010834	0,813495993614197	0,566471874713898	0,864833414554596	P08559;P08559-4;P08559-3;P08559-2	P08559;P08559-4;P08559-3;P08559-2	Pyruvate dehydrogenase E1 component subunit alpha, somatic form, mitochondrial	PDHA1
0,7462517619133	0,0224331691861153	0,82350766658783	0,509996771812439	0,177558481693268	0,441521495580673	1,32407343387604	-0,200139790773392	1,50948929786682	-0,480986505746841	0,170580103993416	1,47967934608459	-0,277184754610062	1,03502643108368	-0,52521800994873	P08567	P08567	Pleckstrin	PLEK
0,401663541793823	0,864967465400696	0,459993571043015	0,356537610292435	0,518922328948975	0,242169052362442	-0,347309648990631	0,144385546445847	-0,460677236318588	0,254557222127914	0,0332350879907608	-0,475230634212494	0,258038580417633	0,157149955630302	0,212797954678535	P08574	P08574	Cytochrome c1, heme protein, mitochondrial	CYC1
2,29138541221619	2,40274572372437	2,18453049659729	0,698686957359314	0,653310418128967	0,47838082909584	2,11142730712891	2,36952948570251	1,75154447555542	1,96118319034576	1,81482207775116	1,51217865943909	-0,378119021654129	-0,782589554786682	-0,617732524871826	P08575;P08575-2	P08575;P08575-2	Receptor-type tyrosine-protein phosphatase C	PTPRC
-0,167643994092941	0,628479659557343	0,300566375255585	0,751770496368408	0,540889859199524	0,476653754711151	-0,0209684427827597	0,306235998868942	-0,0905790328979492	0,371257662773132	0,0976608023047447	-0,00867679342627525	0,59567391872406	0,421480655670166	0,645396828651428	P08579	P08579	U2 small nuclear ribonucleoprotein B	SNRPB2
0,421679824590683	0,707469642162323	0,367573916912079	0,656797707080841	0,667066216468811	0,608251631259918	0,0582874901592731	0,377961605787277	-0,145431578159332	0,611699640750885	0,571724951267242	0,175852298736572	0,893801629543304	0,587666511535645	0,797359883785248	P08621;P08621-2;P08621-4;P08621-3;REV__Q5VTL8	P08621;P08621-2;P08621-4	U1 small nuclear ribonucleoprotein 70 kDa	SNRNP70
2,02870059013367	1,80577290058136	1,92541253566742	0,0849258229136467	0,377334296703339	0,604916036128998	2,44174718856812	2,93335485458374	2,16322374343872	2,30010962486267	2,01628875732422	1,77930510044098	-0,873878598213196	-0,342324495315552	-1,03787314891815	P08631-2;P08631;P08631-3;P08631-4	P08631-2;P08631;P08631-3;P08631-4	Tyrosine-protein kinase HCK	HCK
-0,922264218330383	-0,404921263456345	-0,632118165493011	-2,3475353717804	-1,85647559165955	-2,1253809928894	-0,595499753952026	-0,459301471710205	-1,36984884738922	-0,528518676757813	-0,943275094032288	-1,96844220161438	-0,775357663631439	-1,62627720832825	-0,616503536701202	P08648	P08648	Integrin alpha-5;Integrin alpha-5 heavy chain;Integrin alpha-5 light chain	ITGA5
2,51738429069519	2,26446175575256	1,82739436626434	1,42577791213989	1,34923374652863	1,4624742269516	2,33657622337341	2,77465009689331	2,03216791152954	2,19189500808716	1,97478210926056	1,385005235672	1,12302458286285	1,13980185985565	0,888518869876862	P08670;P14136-3;P14136;P14136-2;Q16352;P07197-2;P07197;P07196	P08670	Vimentin	VIM
-0,101146683096886	0,0570931769907475	-0,528467237949371	-0,714473366737366	-0,699321508407593	-0,695731699466705	-0,62619024515152	-0,159421101212502	-0,587660908699036	-0,11687795817852	-0,102931462228298	-0,728520452976227	-0,659309804439545	-0,580310761928558	-0,487238556146622	P08708	P08708	40S ribosomal protein S17	RPS17
0,48406845331192	0,674857914447784	0,406542867422104	-0,643767118453979	-0,89358252286911	-1,08688652515411	0,509454250335693	0,619251072406769	0,0596488192677498	0,902580380439758	0,832146108150482	0,870442926883698	-0,667770564556122	-1,14165961742401	-0,585579633712769	P08754	P08754	Guanine nucleotide-binding protein G(k) subunit alpha	GNAI3
1,36360681056976	1,65355813503265	1,33935344219208	-2,30683636665344	-2,7247052192688	-4,52647972106934	1,47933483123779	1,83735227584839	1,00550699234009	2,19752764701843	2,07338190078735	1,61997485160828	-0,738286018371582	-1,03005993366241	-0,770118355751038	P08758	P08758	Annexin A5	ANXA5
-0,102276295423508	0,139408886432648	-0,0816686376929283	-0,658655047416687	-0,611426413059235	-0,743118643760681	-0,476152896881104	-0,0498883798718452	-0,519877970218658	-0,110310666263103	-0,139182165265083	-0,580429136753082	-0,600811660289764	-0,638741850852966	-0,519879102706909	P08865	P08865	40S ribosomal protein SA	RPSA
2,70113849639893	3,14032554626465	3,02366662025452	-0,296858966350555	-0,664050400257111	-0,692211627960205	0,281757771968842	0,804433703422546	0,136283233761787	2,01213192939758	1,57995748519897	1,82768738269806	0,185035526752472	0,480973899364471	-0,039858054369688	P08962-3;P08962-2;P08962	P08962-3;P08962-2;P08962	CD63 antigen	CD63
-0,491290837526321	-0,542119741439819	-0,545782566070557	-0,421524226665497	-0,92882251739502	-0,687598049640656	-1,22436380386353	-0,846326649188995	-1,59243786334991	-0,591682255268097	-1,02440440654755	-1,93732845783234	-0,0677261278033257	-0,555194616317749	0,216461792588234	P09001	P09001	39S ribosomal protein L3, mitochondrial	MRPL3
-0,290642470121384	1,80822551250458	0,892874360084534	0,551898896694183	0,465586602687836	0,518657684326172	0,142545372247696	0,540746688842773	-0,245631843805313	0,312778294086456	0,106868602335453	0,92938220500946	0,718006789684296	0,38559889793396	0,133239611983299	P09012	P09012	U1 small nuclear ribonucleoprotein A	SNRPA
0,398041546344757	0,225372493267059	-0,487450480461121	0,212340027093887	-0,0164168868213892	-0,256117254495621	0,0329505354166031	0,41494020819664	0,0687664672732353	0,905077159404755	0,707483410835266	0,387423455715179	0,610734939575195	0,279269158840179	0,471127033233643	P09110;P09110-2	P09110;P09110-2	3-ketoacyl-CoA thiolase, peroxisomal	ACAA1
0,28410416841507	-0,435710310935974	0,592634856700897	0,674546182155609	0,884401440620422	1,08578395843506	0,612668454647064	-1,94808745384216	0,789356887340546	-1,29025709629059	-1,01358497142792	0,952544629573822	-0,322407335042953	1,74507796764374	-0,661782085895538	P09211	P09211	Glutathione S-transferase P	GSTP1
-0,125351175665855	-0,144197687506676	-0,985468447208405	0,692579329013824	0,80865865945816	0,626740097999573	0,172219023108482	0,622235655784607	-0,0459544360637665	0,534982144832611	0,203598901629448	-0,278753906488419	0,473590940237045	0,345436751842499	0,579814612865448	P09234	P09234	U1 small nuclear ribonucleoprotein C	SNRPC
-0,621694087982178	-1,01573216915131	-2,18844103813171	-1,20557057857513	-1,4967428445816	-1,96927869319916	-0,105239227414131	-1,7439306974411	-0,027140237390995	-1,60625350475311	-1,65411555767059	-1,33946466445923	-2,87613844871521	-3,66716122627258	-2,60661888122559	P09382	P09382	Galectin-1	LGALS1
0,325728088617325	-0,242124035954475	-0,0170301627367735	0,468536108732224	0,566621601581573	0,598671913146973	0,265075087547302	-0,851297438144684	0,443575710058212	-0,377210855484009	-0,727554023265839	0,235451608896255	1,03690075874329	1,38959753513336	0,80172073841095	P09417;P09417-2	P09417;P09417-2	Dihydropteridine reductase	QDPR
0,173226535320282	-0,0503428094089031	0,4118732213974	0,674003064632416	0,647222936153412	0,989799618721008	0,409477710723877	-0,774154424667358	0,419711649417877	-0,370869964361191	0,194656729698181	0,856433033943176	0,395410031080246	0,969379425048828	-0,157638773322105	P09429;B2RPK0	P09429;B2RPK0	High mobility group protein B1;Putative high mobility group protein B1-like 1	HMGB1;HMGB1P1
0,215575486421585	0,0528326854109764	0,366071969270706	-1,27131164073944	-1,42232298851013	-1,29328310489655	2,10794949531555	-0,00725665548816323	2,81178545951843	-1,69767642021179	-1,04005491733551	0,467990756034851	-2,97227811813354	-3,24942779541016	-2,35017704963684	P09467	P09467	Fructose-1,6-bisphosphatase 1	FBP1
0,655344605445862	0,44691801071167	0,464049637317657	-0,749211370944977	-0,741339266300201	-0,735328912734985	0,29387640953064	0,691908299922943	0,294965952634811	0,349340498447418	0,256883919239044	0,162031233310699	-0,571743905544281	-0,73185795545578	-0,77817976474762	P09496-2;P09496-4;P09496-3;P09496;P09496-5	P09496-2;P09496-4;P09496-3;P09496;P09496-5	Clathrin light chain A	CLTA
0,196826055645943	0,542979598045349	0,37058237195015	-0,0548097193241119	-0,120827972888947	0,100662358105183	0,399834036827087	0,732814133167267	0,239058166742325	0,707107424736023	0,663782060146332	0,511245667934418	-0,310929983854294	-0,488941192626953	-0,239263981580734	P09497-2;P09497	P09497-2;P09497	Clathrin light chain B	CLTB
0,470130175352097	0,745335102081299	0,392897009849548	0,335000485181808	0,165574833750725	0,15130689740181	0,401531994342804	0,721907198429108	0,205464765429497	1,51202702522278	1,43198239803314	1,32901656627655	0,681263625621796	0,566471874713898	0,680354475975037	P09525;P09525-2	P09525;P09525-2	Annexin A4	ANXA4
-0,458952963352203	-0,325531363487244	-0,00800021644681692	-0,627667248249054	-0,587879240512848	-0,558780431747437	-0,298961400985718	-0,641656696796417	-0,414005637168884	-0,781295001506805	-0,753318250179291	-0,446456164121628	-1,00353670120239	-0,877423703670502	-0,784555196762085	P09543-2;P09543	P09543-2;P09543	2,3-cyclic-nucleotide 3-phosphodiesterase	CNP
0,600185513496399	1,05997812747955	-0,0370535291731358	0,85619068145752	0,854350447654724	0,694498777389526	-1,28029263019562	-0,645736753940582	-1,28452897071838	0,525050640106201	0,443152695894241	-0,0661900788545609	0,839889347553253	0,650615870952606	0,891800343990326	P09622;P09622-3;P09622-2	P09622;P09622-3;P09622-2	Dihydrolipoyl dehydrogenase, mitochondrial	DLD
0,262443840503693	0,0368706434965134	-0,393972039222717	0,303412407636642	0,374971061944962	0,468372762203217	0,0240502823144197	0,438657492399216	-0,198173388838768	0,109810255467892	-0,018844386562705	-0,429802536964417	0,373408943414688	-0,100211165845394	0,629233717918396	P09651;P09651-2;P09651-3;Q32P51	P09651;P09651-2;P09651-3;Q32P51	Heterogeneous nuclear ribonucleoprotein A1;Heterogeneous nuclear ribonucleoprotein A1, N-terminally processed;Heterogeneous nuclear ribonucleoprotein A1-like 2	HNRNPA1;HNRNPA1L2
0,20113767683506	0,581294596195221	0,299418866634369	0,505307197570801	0,555260241031647	0,493103861808777	-0,170372605323792	0,196907624602318	-0,419630736112595	0,439914584159851	0,35277846455574	0,0441825017333031	0,680185437202454	0,465452492237091	0,678369164466858	P09661	P09661	U2 small nuclear ribonucleoprotein A	SNRPA1
1,30242168903351	1,50732159614563	1,28361773490906	0,855470955371857	0,634468019008636	0,638924479484558	0,60511839389801	0,872204959392548	0,39098060131073	0,786361217498779	0,631868243217468	0,140727803111076	1,10431349277496	0,910510063171387	1,00444722175598	P09669	P09669	Cytochrome c oxidase subunit 6C	COX6C
-0,340234905481339	-0,091841034591198	-0,317701190710068	1,55294442176819	1,63745713233948	1,60586202144623	-1,19296956062317	-0,5925213098526	-1,20027482509613	-0,393638521432877	-0,522288262844086	-1,09742856025696	0,549785494804382	0,00548830861225724	0,679037749767303	P09874	P09874	Poly [ADP-ribose] polymerase 1	PARP1
1,60839903354645	0,609908640384674	1,52829897403717	0,510060250759125	0,660873174667358	0,675056755542755	2,47438287734985	-0,0130991218611598	2,92701601982117	-0,127614483237267	0,9365314245224	2,68107867240906	0,134064897894859	1,75328052043915	-0,254691451787949	P09960;P09960-4;P09960-2;P09960-3	P09960;P09960-4;P09960-2;P09960-3	Leukotriene A-4 hydrolase	LTA4H
-2,29732275009155	-2,4044246673584	-2,00008392333984	-2,11712169647217	-2,20661997795105	-2,32545018196106	-0,936409473419189	-2,9645664691925	-0,607032001018524	-2,46378755569458	-2,29069757461548	-1,14942300319672	-2,56848049163818	-1,49182426929474	-2,64437222480774	P09972	P09972	Fructose-bisphosphate aldolase C	ALDOC
0,849838972091675	1,3993284702301	1,08776605129242	1,10191965103149	0,911378681659698	0,823393046855927	0,369936227798462	0,709748804569244	0,329606056213379	1,33538210391998	1,27372550964355	1,14064109325409	0,611806809902191	0,776568174362183	0,655460178852081	Q71UI9;P0C0S5;Q71UI9-4;Q71UI9-2;Q71UI9-3	Q71UI9;P0C0S5;Q71UI9-4;Q71UI9-2;Q71UI9-3	Histone H2A,V;Histone H2A,Z	H2AFV;H2AFZ
1,43014919757843	0,696016788482666	1,13213324546814	2,43797063827515	2,72197318077087	2,94558882713318	1,60919177532196	1,48633980751038	1,5860048532486	2,01909255981445	2,29160022735596	2,34742975234985	1,59447348117828	2,54618525505066	1,17645227909088	P0DMV9;P0DMV8;P0DMV8-2	P0DMV9;P0DMV8;P0DMV8-2
0,389610886573792	0,729924619197845	0,33101812005043	0,483863800764084	0,657891273498535	0,600332975387573	-0,119697518646717	0,221536606550217	-0,381081432104111	0,429802566766739	0,484951436519623	0,0361920595169067	0,559770286083221	-0,0103895701467991	0,360247313976288	P0DN76;Q01081;Q01081-2;Q01081-4;Q8WU68-3;Q8WU68;Q01081-3;Q8WU68-2	P0DN76;Q01081;Q01081-2;Q01081-4	Splicing factor U2AF 35 kDa subunit	U2AF1
0,609647393226624	0,291140198707581	0,959807336330414	0,0914540514349937	0,10648874938488	0,250781714916229	0,906728088855743	0,43697589635849	1,08767712116241	-0,208973959088326	0,1192312464118	0,731076180934906	-0,550976634025574	0,274628788232803	-0,755778849124908	P0DP25;P0DP24;P0DP23;P27482;P02585	P0DP25;P0DP24;P0DP23
1,7668741941452	2,4498119354248	2,63569760322571	-0,744502186775208	-1,11790466308594	-0,229682236909866	0,0522868111729622	0,918002843856812	0,0633127987384796	3,87895536422729	3,97467231750488	3,6439893245697	0,460889786481857	0,401466220617294	-0,397028475999832	P10124	P10124	Serglycin	SRGN
2,56001687049866	2,84906101226807	2,92109417915344	1,65092265605927	0,945629775524139	1,61771297454834	1,27044761180878	1,44907462596893	1,1834921836853	3,16513800621033	2,92734885215759	3,54123330116272	-0,356626480817795	0,751807570457459	-0,324708253145218	P10153	P10153	Non-secretory ribonuclease	RNASE2
0,115024492144585	-0,335708737373352	-0,180985033512115	0,616389691829681	0,523664832115173	0,593535184860229	0,10856219381094	-0,151949405670166	0,290746688842773	-0,456403762102127	-0,0939010605216026	0,38304740190506	0,164121955633163	0,514962196350098	-0,044601496309042	P10155;P10155-3;P10155-5;P10155-4;P10155-2	P10155;P10155-3;P10155-5;P10155-4	60 kDa SS-A/Ro ribonucleoprotein	TROVE2
0,70073014497757	0,659146130084991	0,694332957267761	0,185885965824127	0,0752144828438759	-0,16008035838604	0,309459865093231	0,554028153419495	-0,037637822329998	0,520603835582733	0,351120561361313	0,22469574213028	0,727447807788849	1,17102324962616	0,648110628128052	P10253	P10253	Lysosomal alpha-glucosidase;76 kDa lysosomal alpha-glucosidase;70 kDa lysosomal alpha-glucosidase	GAA
2,58278346061707	2,66578769683838	2,41926646232605	1,9947224855423	2,26060700416565	2,5770058631897	1,90586137771606	2,44373345375061	1,64732336997986	2,38231062889099	2,51470160484314	2,15498304367065	0,954085946083069	0,770563542842865	0,458932101726532	P10412	P10412	Histone H1,4	HIST1H1E
-1,67907583713531	-0,678351759910584	-1,13511371612549	0,440220504999161	0,404329270124435	0,0984728336334229	-1,62027275562286	-0,944131731987	-1,33672475814819	-0,593521893024445	-0,740538418292999	-1,3124908208847	0,634080946445465	0,663473188877106	0,794452965259552	P10415-2;P10415	P10415-2;P10415	Apoptosis regulator Bcl-2	BCL2
0,0941009074449539	0,214296162128448	0,186667531728745	0,843552112579346	0,740017592906952	0,608662307262421	-0,791665554046631	-0,175410583615303	-0,829747021198273	0,209094777703285	-0,160161525011063	-0,619342684745789	0,463514536619186	0,375225871801376	0,670115888118744	P10515	P10515	Dihydrolipoyllysine-residue acetyltransferase component of pyruvate dehydrogenase complex, mitochondrial	DLAT
-0,151259303092957	-0,785459220409393	-0,0981624945998192	0,151609092950821	0,192090585827827	0,350719511508942	-0,265091359615326	-1,5426207780838	0,404266029596329	-0,947358727455139	-1,17492771148682	0,608329594135284	-0,841328561306	0,722078621387482	-0,888881146907806	P10599;P10599-2	P10599;P10599-2	Thioredoxin	TXN
1,30395567417145	1,72635996341705	1,16973924636841	0,976977527141571	0,924448311328888	0,774171233177185	0,619982123374939	1,02605414390564	0,298657298088074	0,95547741651535	0,826638400554657	0,302135407924652	1,44335079193115	0,951598525047302	1,28789412975311	P10606	P10606	Cytochrome c oxidase subunit 5B, mitochondrial	COX5B
2,16292333602905	2,26809072494507	2,23513388633728	0,715655207633972	0,542973458766937	0,645537853240967	0,68031895160675	1,15459179878235	0,504781901836395	1,70930409431458	1,73674154281616	1,63698542118073	1,30645728111267	1,60213840007782	1,16439163684845	P10619-2;P10619	P10619-2;P10619	Lysosomal protective protein;Lysosomal protective protein 32 kDa chain;Lysosomal protective protein 20 kDa chain	CTSA
2,14376044273376	2,36582040786743	1,63772189617157	1,55094945430756	1,48980605602264	1,26665961742401	0,197531744837761	0,739958882331848	0,207908004522324	1,60549104213715	1,51214063167572	1,04047691822052	2,25989842414856	2,35297989845276	2,18448424339294	P10620;P10620-2	P10620;P10620-2	Microsomal glutathione S-transferase 1	MGST1
1,46113860607147	0,698185622692108	0,813911020755768	1,03311026096344	1,35805130004883	1,44680225849152	2,18954300880432	1,43175303936005	2,20811223983765	0,133588507771492	0,520931899547577	0,94026905298233	0,0657163634896278	0,877223014831543	0,323042422533035	P10644;P10644-2	P10644;P10644-2	cAMP-dependent protein kinase type I-alpha regulatory subunit;cAMP-dependent protein kinase type I-alpha regulatory subunit, N-terminally processed	PRKAR1A
-0,849554121494293	-1,37770068645477	-0,0577279515564442	-0,139553546905518	0,0473608747124672	0,124887645244598	0,25305050611496	-1,4052791595459	0,662604689598084	-1,53972899913788	-1,8970000743866	0,161522373557091	-0,883646309375763	0,435908049345016	-1,1800764799118	P10768	P10768	S-formylglutathione hydrolase	ESD
-0,537370264530182	-0,231565549969673	-0,559744775295258	-0,0762830302119255	-0,208795145153999	-0,233182728290558	-1,66010415554047	-0,911306858062744	-1,73670423030853	-0,413728773593903	-0,7440185546875	-1,42996716499329	0,120434761047363	-0,440467536449432	0,286315321922302	P10809;P10809-2	P10809	60 kDa heat shock protein, mitochondrial	HSPD1
0,164502054452896	-0,0571998097002506	0,146622717380524	-1,4065910577774	-1,47547435760498	-1,23978841304779	-0,569933652877808	-0,418992698192596	-0,656421005725861	-0,245609566569328	-0,343135386705399	-0,393926650285721	-0,817548036575317	-1,28906655311584	-0,821345508098602	P11021	P11021	78 kDa glucose-regulated protein	HSPA5
-1,22526395320892	-1,00334227085114	-1,08343350887299	-1,03446519374847	-1,24310195446014	-1,09459853172302	-1,03296840190887	-0,730282247066498	-0,843274533748627	-0,549308896064758	-0,629277765750885	-0,648348331451416	-0,956547319889069	-1,09179270267487	-0,899191796779633	P11142;P11142-2;P54652	P11142;P11142-2	Heat shock cognate 71 kDa protein	HSPA8
-2,49034357070923	-0,978136241436005	-0,779327392578125	0,662831246852875	0,398786067962646	-0,415458559989929	-0,934870660305023	0,667280316352844	1,28718519210815	-0,0724072903394699	-0,588470280170441	-0,213850349187851	-1,52000367641449	-3,01777625083923	-1,692458152771	P11166	P11166	Solute carrier family 2, facilitated glucose transporter member 1	SLC2A1
0,945510268211365	0,876099944114685	1,18346464633942	-0,248768612742424	-0,615897297859192	-0,389674514532089	1,32380044460297	1,57813131809235	1,28658783435822	2,15710616111755	2,15868806838989	1,9411803483963	-1,02018201351166	-1,84552824497223	-0,884781301021576	P11169;Q8TDB8-4;Q8TDB8-2;Q8TDB8;Q8TDB8-5;Q8TDB8-3	P11169;Q8TDB8-4;Q8TDB8-2;Q8TDB8;Q8TDB8-5	Solute carrier family 2, facilitated glucose transporter member 3;Solute carrier family 2, facilitated glucose transporter member 14	SLC2A3;SLC2A14
1,85141801834106	1,77293920516968	1,00495302677155	3,18949866294861	2,65511107444763	2,6513397693634	1,71676313877106	2,05715417861938	2,75974059104919	1,74245309829712	1,47364091873169	1,23410284519196	0,82784378528595	1,14908647537231	0,841822922229767	P11171-2;P11171;P11171-5;P11171-7;P11171-4;P11171-3;P11171-6	P11171-2;P11171;P11171-5;P11171-7;P11171-4;P11171-3;P11171-6	Protein 4,1	EPB41
-1,13477230072021	-1,13184475898743	-1,08803427219391	-0,77750152349472	-0,846936047077179	-0,93726259469986	-0,842072308063507	-1,96678531169891	-0,659518599510193	-1,23211371898651	-1,48407745361328	-1,03000235557556	-0,530782282352448	-0,910982966423035	-0,384783178567886	P11172;P11172-3;P11172-2;P11172-4	P11172;P11172-3;P11172-2	Uridine 5-monophosphate synthase;Orotate phosphoribosyltransferase;Orotidine 5-phosphate decarboxylase	UMPS
-0,149690613150597	-0,236604392528534	-0,904370248317719	0,968216240406036	0,987203180789948	0,850936770439148	-0,24186834692955	0,227114409208298	-0,451702684164047	0,305565774440765	0,10590074211359	-0,35186094045639	0,619142949581146	0,161869540810585	0,610058426856995	P11177-2;P11177;P11177-3	P11177-2;P11177;P11177-3	Pyruvate dehydrogenase E1 component subunit beta, mitochondrial	PDHB
0,57727187871933	0,612667143344879	0,405580759048462	1,32737910747528	1,10393142700195	1,23391246795654	-0,017800334841013	0,181608200073242	-0,651245951652527	0,0384873300790787	-0,135930866003037	-0,697113811969757	0,894359469413757	0,650261640548706	1,2351838350296	P11182	P11182	Lipoamide acyltransferase component of branched-chain alpha-keto acid dehydrogenase complex, mitochondrial	DBT
6,58277940750122	5,88756847381592	6,55888414382935	3,51799917221069	3,26688623428345	3,74687814712524	5,29641914367676	5,48144865036011	4,5821533203125	5,93436193466187	6,19869613647461	5,56088304519653	3,02360606193542	4,36917018890381	2,22896361351013	P11215;P11215-2	P11215;P11215-2	Integrin alpha-M	ITGAM
0,176128894090652	-0,35554638504982	-0,0848929286003113	-0,191679313778877	-0,258851766586304	-0,148113161325455	0,811532974243164	0,486987471580505	0,718310117721558	-0,560296833515167	0,0235969368368387	0,256752401590347	-0,878419816493988	0,128240689635277	-1,38761270046234	P11216	P11216	Glycogen phosphorylase, brain form	PYGB
-0,563597977161407	-0,442309319972992	-1,12871360778809	0,856564044952393	0,944145739078522	0,860014975070953	-0,650155305862427	-0,210390612483025	-0,668907344341278	0,428355574607849	0,183309689164162	0,315804809331894	0,138779014348984	-0,0124187264591455	0,0813740938901901	P11233	P11233	Ras-related protein Ral-A	RALA
0,43806254863739	0,58872663974762	0,763369619846344	0,323282152414322	0,341037601232529	0,526162147521973	0,564506351947784	0,854787230491638	0,588045835494995	0,826584279537201	1,11160922050476	1,07835233211517	-0,102133877575397	0,421552091836929	-0,428662776947021	P11234;P11234-2;P11234-3	P11234;P11234-2;P11234-3	Ras-related protein Ral-B	RALB
1,56973540782928	1,99530935287476	1,23699688911438	0,707859218120575	0,348226606845856	0,282502084970474	0,1154575496912	0,648290634155273	0,105361685156822	1,64980220794678	1,60032773017883	1,04861915111542	0,90574049949646	1,08738374710083	0,525954782962799	P11279;P11279-2	P11279;P11279-2	Lysosome-associated membrane glycoprotein 1	LAMP1
0,307095885276794	0,51457691192627	-0,07917270809412	0,679134845733643	0,634415984153748	0,59093189239502	-0,23736172914505	0,26698249578476	-0,273472338914871	0,242613196372986	-0,0365493632853031	-0,305935561656952	0,905296385288239	0,750131011009216	0,872287154197693	P11310;P11310-2	P11310;P11310-2	Medium-chain specific acyl-CoA dehydrogenase, mitochondrial	ACADM
0,258654326200485	0,500487864017487	0,329880744218826	0,627539575099945	0,62571108341217	0,614887237548828	-0,218696981668472	0,233234018087387	-0,518481433391571	0,299649924039841	0,176718324422836	-0,281154423952103	0,083377830684185	-0,582643389701843	0,140730172395706	P11387	P11387	DNA topoisomerase 1	TOP1
-2,1104838848114	-1,11919617652893	-1,74047422409058	-3,15046811103821	-4,10858917236328	-2,79879522323608	-3,37172222137451	-2,56990528106689	-2,82086682319641	-0,790261030197144	-0,937766253948212	-1,52509891986847	-1,71634531021118	-3,33006119728088	-1,99228966236115	P11388;P11388-2;P11388-3;P11388-4;REV__Q9HA72-3;REV__Q9HA72-2;REV__Q9HA72	P11388;P11388-2;P11388-3;P11388-4	DNA topoisomerase 2-alpha	TOP2A
0,517366766929626	-0,05557606741786	0,181929901242256	0,339298278093338	0,166097357869148	0,227269798517227	1,0457022190094	-0,8197340965271	1,03421711921692	-0,26823478937149	0,868008852005005	2,16177845001221	-0,837552070617676	0,809094905853271	-0,987516164779663	P11413;P11413-2	P11413;P11413-2	Glucose-6-phosphate 1-dehydrogenase	G6PD
-1,04522895812988	-1,88260316848755	-2,45420455932617	-0,460042715072632	-0,133579403162003	-0,330025613307953	-0,942788004875183	-0,853856146335602	-0,586451649665833	-0,963353216648102	-0,775165855884552	-0,639401614665985	-0,832108914852142	-0,255948334932327	-0,681746780872345	P11441	P11441	Ubiquitin-like protein 4A	UBL4A
-0,85164201259613	-1,27800440788269	-0,879990041255951	-0,560938894748688	-0,539489567279816	-0,473765045404434	0,0438814498484135	-1,43743431568146	0,235921069979668	-1,85262310504913	-1,97635126113892	-0,638316452503204	-1,44563102722168	-0,523872017860413	-1,4558447599411	P11586	P11586	C-1-tetrahydrofolate synthase, cytoplasmic;Methylenetetrahydrofolate dehydrogenase;Methenyltetrahydrofolate cyclohydrolase;Formyltetrahydrofolate synthetase;C-1-tetrahydrofolate synthase, cytoplasmic, N-terminally processed	MTHFD1
3,69495415687561	4,55330276489258	3,12705087661743	1,76856434345245	0,902683854103088	-0,0839420035481453	-1,92157912254334	-0,725302636623383	-1,04552710056305	3,3775942325592	2,26266884803772	3,4289722442627	-2,28920030593872	-3,70453095436096	-2,33159875869751	P11678	P11678	Eosinophil peroxidase;Eosinophil peroxidase light chain;Eosinophil peroxidase heavy chain	EPX
0,780432045459747	0,818681359291077	0,845101356506348	-0,105030477046967	-1,01725816726685	-2,22530150413513	0,666127383708954	0,923804998397827	0,34248760342598	-0,00612540123984218	-0,195306330919266	-0,444990962743759	-0,925519347190857	-1,01849412918091	-0,258317142724991	P11717	P11717	Cation-independent mannose-6-phosphate receptor	IGF2R
-0,356592088937759	-1,14906930923462	-0,188560128211975	0,135559409856796	0,259917855262756	0,286277294158936	0,0699358507990837	-1,71056604385376	0,403798371553421	-1,45672714710236	-1,45101118087769	0,197762221097946	-0,337658941745758	1,24443864822388	-0,585188329219818	P11766	P11766	Alcohol dehydrogenase class-3	ADH5
-0,395660936832428	-0,452525198459625	-0,219322636723518	-1,49788737297058	-1,14932370185852	-0,676695704460144	0,0608059391379356	-0,218312159180641	0,332394480705261	-0,653878569602966	-0,172970026731491	-0,0860789343714714	-0,863787770271301	0,506601750850677	-1,10776376724243	P11908;P11908-2	P11908;P11908-2	Ribose-phosphate pyrophosphokinase 2	PRPS2
-0,786033928394318	-0,671952545642853	-0,737552583217621	-1,3836156129837	-1,28087294101715	-1,01968288421631	-0,781131446361542	-0,406320869922638	-0,787569940090179	-0,62251889705658	-0,540946304798126	-0,908821523189545	-1,14547383785248	-1,27952671051025	-0,979011058807373	P11940;P11940-2;Q9H361;Q4VXU2;Q4VXU2-2;Q96DU9-2;Q96DU9	P11940;P11940-2	Polyadenylate-binding protein 1	PABPC1
-1,38439893722534	-1,14373028278351	-1,13588321208954	-2,29774355888367	-2,59984683990479	-1,74060392379761	-1,91605293750763	-2,25966882705688	-1,78708755970001	-1,06149411201477	-0,879251897335052	-0,56275886297226	-1,37053000926971	-1,67598652839661	-1,58160793781281	P12004	P12004	Proliferating cell nuclear antigen	PCNA
1,68325638771057	1,84066486358643	1,62448191642761	1,43128871917725	1,35090374946594	1,19440591335297	0,720903635025024	1,28997528553009	0,725872099399567	1,15038478374481	1,26108551025391	0,620952129364014	1,48967063426971	1,2323579788208	1,20862483978271	P12074	P12074	Cytochrome c oxidase subunit 6A1, mitochondrial	COX6A1
-1,68351912498474	-1,59170794487	-1,13972473144531	-1,13688588142395	-0,864197134971619	-0,888466775417328	-0,324950486421585	-1,58377313613892	0,0874345302581787	-1,85286939144135	-1,48240625858307	-0,459575712680817	-1,35495793819427	-1,14905631542206	-1,48181402683258	P12081;P12081-4;P12081-2;P12081-3	P12081;P12081-4;P12081-2;P12081-3	Histidine--tRNA ligase, cytoplasmic	HARS
-0,202693611383438	0,19204281270504	-0,170598670840263	0,058796651661396	-0,0267744474112988	-0,207116305828094	-0,325612157583237	0,0687700733542442	-0,535859942436218	0,122167631983757	-0,0431214161217213	-0,660451114177704	-0,157796010375023	-0,659955382347107	-0,00914810411632061	P12236	P12236	ADP/ATP translocase 3;ADP/ATP translocase 3, N-terminally processed	SLC25A6
-1,37626755237579	-1,25515484809875	-1,70958614349365	-2,12211298942566	-2,0606529712677	-1,86303043365479	-1,30936431884766	-1,66417026519775	-1,24863624572754	-2,42696070671082	-1,72404491901398	-1,59076297283173	-2,20421504974365	-2,02834248542786	-2,07549476623535	P12268	P12268	Inosine-5-monophosphate dehydrogenase 2	IMPDH2
0,157370418310165	0,15970841050148	-0,0563875362277031	0,44570317864418	0,38038757443428	0,425793617963791	-0,511887729167938	-0,0397349968552589	-0,678884088993073	0,208055913448334	0,00757562974467874	-0,260815322399139	0,498632699251175	0,0666399151086807	0,485403746366501	P12270;P12270-2	P12270	Nucleoprotein TPR	TPR
6,80690908432007	4,99705410003662	6,44580936431885	5,82669353485107	5,44282865524292	6,93639373779297	4,49887418746948	4,76966381072998	1,05893087387085	4,42781496047974	4,50665903091431	4,50471258163452	4,18748807907104	5,45488262176514	3,75037813186646	P12429	P12429	Annexin A3	ANXA3
-0,71759706735611	-0,0949947983026505	-0,670515716075897	0,587658405303955	0,420576304197311	0,32860854268074	-0,35073783993721	-0,011212463490665	-0,606500506401062	0,0232941582798958	-0,200960084795952	-0,944260954856873	1,31048357486725	1,33914470672607	1,24028813838959	P12694;P12694-2	P12694;P12694-2	2-oxoisovalerate dehydrogenase subunit alpha, mitochondrial	BCKDHA
6,05461263656616	6,10403728485107	5,48231077194214	5,41643857955933	4,92150163650513	5,93409252166748	3,50850605964661	3,86294174194336	3,65508008003235	5,16936159133911	5,2315821647644	5,84363555908203	4,92371082305908	7,07971048355103	3,49217462539673	P12724	P12724	Eosinophil cationic protein	RNASE3
1,22702646255493	0,882852852344513	1,03267896175385	-0,397603452205658	-0,780291795730591	-0,558050632476807	0,500350475311279	-0,209381476044655	0,497789978981018	-0,137633547186852	1,09163546562195	1,84722089767456	-0,761287093162537	0,816107869148254	-1,09658288955688	P12814;P12814-3;P12814-2;P12814-4	P12814;P12814-3;P12814-2;P12814-4	Alpha-actinin-1	ACTN1
-0,0941912084817886	-0,798038125038147	0,523669540882111	0,238140299916267	-0,0276612844318151	0,182889074087143	1,32477533817291	-0,690931618213654	1,54325544834137	-0,80497270822525	-0,865145266056061	0,941490948200226	-0,176713809370995	1,36000621318817	-0,528864204883575	P12955;P12955-3;P12955-2	P12955;P12955-3;P12955-2	Xaa-Pro dipeptidase	PEPD
0,106594480574131	0,0683571919798851	0,120391957461834	0,545298933982849	0,412624090909958	0,587466716766357	0,187589555978775	0,209509164094925	0,0957006514072418	-0,106743343174458	0,1739681661129	0,265357136726379	0,566621840000153	0,708632528781891	0,318084210157394	P12956;P12956-2	P12956;P12956-2	X-ray repair cross-complementing protein 6	XRCC6
0,0497965328395367	-0,067588783800602	-0,0870875045657158	0,535819113254547	0,41662922501564	0,541663408279419	0,207376137375832	0,256817191839218	0,143694490194321	-0,13433364033699	0,160217151045799	0,243515819311142	0,489892572164536	0,563957512378693	0,244894772768021	P13010	P13010	X-ray repair cross-complementing protein 5	XRCC5
0,98194146156311	1,11121892929077	0,410379528999329	0,586767196655273	0,727959632873535	0,4612877368927	0,408325523138046	0,74077707529068	0,146045073866844	0,834526300430298	0,654412686824799	0,0815447792410851	1,03520548343658	0,620898306369781	1,03048956394196	P13073	P13073	Cytochrome c oxidase subunit 4 isoform 1, mitochondrial	COX4I1
4,64090967178345	4,2322096824646	3,50606083869934	0,376298040151596	1,16235625743866	0,888370752334595	3,40771126747131	4,40995979309082	2,99704933166504	2,97298288345337	2,59986615180969	1,23910892009735	-0,668053805828094	0,0619447901844978	-1,32535433769226	P13284	P13284	Gamma-interferon-inducible lysosomal thiol reductase	IFI30
1,28343057632446	1,90888047218323	1,66538906097412	0,766489386558533	0,945377111434937	0,605107128620148	0,250856280326843	0,521798670291901	0,134684264659882	1,46692287921906	1,42376399040222	1,46139693260193	1,02059137821198	1,33213889598846	0,820421934127808	P13473-2;P13473;P13473-3	P13473-2;P13473;P13473-3	Lysosome-associated membrane glycoprotein 2	LAMP2
-1,47466802597046	-1,81870472431183	-2,14768099784851	-1,57769572734833	-1,63992035388947	-1,73863422870636	-0,253602802753448	-2,43417835235596	-0,259930700063705	-2,59289216995239	-2,87307524681091	-1,61508119106293	-1,6386913061142	-0,682582795619965	-1,92009627819061	P13489	P13489	Ribonuclease inhibitor	RNH1
0,195672586560249	0,484437316656113	0,268541485071182	0,100036598742008	0,038189634680748	-0,289811015129089	-0,257726490497589	-0,274239063262939	-0,393425345420837	0,0451436303555965	-0,260667502880096	-0,662490904331207	-0,564087808132172	-1,14798605442047	-0,459421932697296	P13612;P13612-2	P13612	Integrin alpha-4	ITGA4
-0,868254423141479	-0,671168148517609	-0,823137223720551	-1,24312508106232	-1,19827437400818	-1,31422472000122	-0,97504585981369	-1,04322373867035	-0,693617522716522	-1,0895768404007	-1,18540632724762	-1,27943348884583	-1,36643660068512	-1,37049043178558	-1,10393989086151	P13639	P13639	Elongation factor 2	EEF2
-0,0485313609242439	-0,35774165391922	-0,289399147033691	-1,19480240345001	-1,2329044342041	-1,00561714172363	-1,62855172157288	-1,36255073547363	-1,74535310268402	-0,630394995212555	-0,76703554391861	-0,848786473274231	-0,780308842658997	-1,12591004371643	-0,77043890953064	P13667	P13667	Protein disulfide-isomerase A4	PDIA4
-3,00539922714233	-2,50283217430115	-2,81100106239319	-3,03698754310608	-3,29225134849548	-3,32716488838196	-4,38687562942505	-3,0623664855957	-4,1062068939209	-2,36049461364746	-2,88441157341003	-3,10456371307373	-0,514364778995514	-1,20956087112427	-0,571784615516663	P13674-2;P13674-3	P13674-2;P13674-3	Prolyl 4-hydroxylase subunit alpha-1	P4HA1
-1,03513145446777	-1,46368312835693	-0,915148913860321	-1,44432365894318	-1,74124467372894	-1,94030177593231	-1,13372445106506	-2,35079669952393	-0,836990177631378	-2,37650609016418	-2,6290967464447	-1,27485799789429	-1,92725038528442	-1,50526368618011	-1,99521565437317	P13693;P13693-2;Q56UQ5	P13693;P13693-2	Translationally-controlled tumor protein	TPT1
0,0270949937403202	-0,29093861579895	-0,262569069862366	2,29565715789795	1,89010453224182	1,86237156391144	1,34299671649933	2,01423907279968	2,80559849739075	0,70341831445694	-0,340575814247131	1,06473219394684	0,0488797016441822	1,2431263923645	-0,356610000133514	P13716;P13716-2	P13716;P13716-2	Delta-aminolevulinic acid dehydratase	ALAD
2,26160192489624	2,8717246055603	1,95229995250702	2,9011116027832	2,14013004302979	1,61722552776337	-3,76750159263611	-2,54970455169678	-2,85248827934265	1,83872127532959	1,56802523136139	2,33172082901001	-5,93940877914429	-9,23301124572754	-3,19327688217163	P13727;P13727-2	P13727;P13727-2	Bone marrow proteoglycan;Eosinophil granule major basic protein	PRG2
1,52034032344818	0,520210802555084	1,60625410079956	-0,16406512260437	-0,15109258890152	-0,0622127763926983	1,78680288791656	-0,766270816326141	1,79140555858612	-0,885233104228973	-0,0996974855661392	1,64274263381958	-0,694235682487488	0,986783504486084	-1,07036411762238	P13796;P13796-2	P13796	Plastin-2	LCP1
-1,09991002082825	-1,1964156627655	-0,850025057792664	-0,70709764957428	-0,759169697761536	-0,843801915645599	0,133142441511154	-0,781153380870819	0,556089520454407	-0,732095658779144	-0,881140887737274	0,435727208852768	-1,30554592609406	-0,107512466609478	-1,34768652915955	P13798	P13798	Acylamino-acid-releasing enzyme	APEH
0,601466178894043	0,749652922153473	0,33871003985405	1,42687058448792	1,39089035987854	1,3921514749527	0,31602931022644	0,558664739131927	0,141653135418892	0,960574865341187	0,734384119510651	0,242644786834717	1,10427904129028	0,741025745868683	1,21591806411743	P13804;P13804-2	P13804;P13804-2	Electron transfer flavoprotein subunit alpha, mitochondrial	ETFA
0,669758558273315	0,63037770986557	0,87429267168045	-0,953059852123261	-1,52425134181976	-0,995911478996277	0,0851233080029488	0,144369274377823	0,0665459483861923	0,715920448303223	1,58172976970673	1,8199964761734	-0,417983621358871	0,6500164270401	-0,838779628276825	P13807-2;P13807;P54840	P13807-2;P13807	Glycogen [starch] synthase, muscle	GYS1
-0,322585791349411	-0,747894167900085	-0,124239645898342	-0,0259234774857759	0,155717700719833	0,0172597784548998	0,187252029776573	0,0930842906236649	0,226091653108597	-0,268082052469254	-0,108914792537689	-0,107862643897533	-0,27957883477211	-0,210292920470238	-0,235206201672554	P13861;P13861-2	P13861;P13861-2	cAMP-dependent protein kinase type II-alpha regulatory subunit	PRKAR2A
-0,748005449771881	-0,720479488372803	-0,412286251783371	0,0377075038850307	-0,192193210124969	0,0864895954728127	-0,141227230429649	-0,280011832714081	-0,573499321937561	-0,0605160221457481	-0,377864092588425	-0,383023917675018	0,423319965600967	-0,334501504898071	0,314459294080734	P13984	P13984	General transcription factor IIF subunit 2	GTF2F2
-2,14273977279663	-1,17044341564178	-1,60675084590912	-2,53004932403564	-2,93918228149414	-2,23924875259399	-2,60710072517395	-1,80643105506897	-2,20872640609741	-1,77540171146393	-2,50040936470032	-3,37775182723999	-2,39194941520691	-4,55218553543091	-1,78694915771484	P13995;P13995-2	P13995;P13995-2	Bifunctional methylenetetrahydrofolate dehydrogenase/cyclohydrolase, mitochondrial;NAD-dependent methylenetetrahydrofolate dehydrogenase;Methenyltetrahydrofolate cyclohydrolase	MTHFD2
-1,33044803142548	-1,68288719654083	-0,735096335411072	-1,10895919799805	-0,671261310577393	-0,784404635429382	-1,09833657741547	-2,75647568702698	-0,41178023815155	-2,91830229759216	-1,27516078948975	-0,981039345264435	-2,00880479812622	-0,49338236451149	-1,75439822673798	P14174	P14174	Macrophage migration inhibitory factor	MIF
0,32164666056633	0,388596028089523	0,611078917980194	-0,224500417709351	-0,0834788903594017	-0,119920089840889	-0,469135344028473	-0,520822644233704	-0,599576056003571	-0,297896385192871	-0,264512181282043	-0,148537918925285	-0,140248998999596	0,146613851189613	-0,314284473657608	P14314-2;P14314	P14314-2;P14314	Glucosidase 2 subunit beta	PRKCSH
-0,0002568569034338	-0,77748429775238	-0,195279255509377	-0,425399839878082	-0,362881481647491	-0,314548850059509	1,61222553253174	0,573944509029388	1,48161923885345	-0,482476443052292	-0,567463397979736	0,068692184984684	-1,25016021728516	-0,90378201007843	-1,16086411476135	P14317;P14317-2	P14317	Hematopoietic lineage cell-specific protein	HCLS1
-2,86772394180298	-2,46298289299011	-1,85933649539948	-2,3589084148407	-2,54999113082886	-2,39622735977173	-1,95038771629334	-3,32792091369629	-1,6950318813324	-2,78206276893616	-2,60752630233765	-1,34007322788239	-2,25149512290955	-2,0610990524292	-2,28666734695435	P14324-2;P14324	P14324-2;P14324	Farnesyl pyrophosphate synthase	FDPS
1,70605659484863	1,92759966850281	1,84893321990967	0,937188684940338	1,00349915027618	1,05174243450165	0,728273093700409	1,16329002380371	0,863098442554474	1,32648873329163	1,2656866312027	0,539603590965271	1,17215514183044	1,27062320709229	0,665880918502808	P14406	P14406	Cytochrome c oxidase subunit 7A2, mitochondrial	COX7A2
0,413196742534637	-0,527741014957428	0,763323307037354	0,458853840827942	0,807296812534332	0,918533146381378	0,992119312286377	-1,42272973060608	1,33388316631317	-0,799104034900665	-0,627479553222656	1,32924675941467	0,169749900698662	1,8621701002121	-0,167437851428986	P14550	P14550	Alcohol dehydrogenase [NADP(+)]	AKR1A1
0,838237106800079	0,0597798489034176	0,68772953748703	-1,0821897983551	-1,32965445518494	-1,63182806968689	0,920123934745789	-0,710611581802368	0,313177585601807	-0,105760090053082	0,921245932579041	2,19720888137817	-2,14642119407654	-1,82240545749664	-2,75167107582092	P14598;A6NI72;A8MVU1;P14598-2	P14598;A6NI72;A8MVU1;P14598-2	Neutrophil cytosol factor 1;Putative neutrophil cytosol factor 1B;Putative neutrophil cytosol factor 1C	NCF1;NCF1B;NCF1C
0,553522169589996	-0,254778206348419	0,236302182078362	-1,22757792472839	-1,28979063034058	-1,18599593639374	0,816646933555603	-1,61251592636108	0,89909827709198	-1,26232326030731	-0,516141772270203	1,09449231624603	-1,51298356056213	0,0679367408156395	-1,55469739437103	P14618;P14618-3	P14618;P14618-3	Pyruvate kinase PKM	PKM
0,112529598176479	-0,135729685425758	0,249249115586281	-1,38976609706879	-1,46957910060883	-1,16297769546509	-0,427704244852066	-0,1958147585392	-0,52238917350769	-0,27356743812561	-0,256810665130615	-0,288331866264343	-0,740281581878662	-1,1135174036026	-0,746039748191834	P14625;Q58FF3	P14625	Endoplasmin	HSP90B1
0,00022698039538227	0,00456353044137359	-0,593332350254059	0,744947731494904	0,543316900730133	0,472698330879211	-0,145302206277847	0,195574313402176	-0,423616498708725	0,443004965782166	0,335290133953094	0,0790039300918579	0,616964280605316	0,470152854919434	0,52760237455368	P14678-2;P14678;P14678-3	P14678-2;P14678;P14678-3	Small nuclear ribonucleoprotein-associated proteins B and B	SNRPB
-0,750330984592438	-0,757390558719635	-0,307895809412003	-0,759729981422424	-0,756211340427399	-0,944698929786682	-0,155731052160263	-1,14395809173584	-0,297080487012863	-0,590230464935303	-1,04522716999054	-0,255043178796768	-1,77295649051666	-1,6476765871048	-1,49462294578552	P14735;P14735-2	P14735;P14735-2	Insulin-degrading enzyme	IDE
1,4052631855011	1,72816550731659	1,52136194705963	0,989254653453827	0,916426241397858	0,794631481170654	0,658895790576935	0,991943180561066	0,499921381473541	0,953357815742493	0,873074471950531	0,244543239474297	1,01939940452576	1,21094739437103	0,697114050388336	P14854	P14854	Cytochrome c oxidase subunit 6B1	COX6B1
0,545831680297852	0,0272737666964531	0,227895110845566	0,610563039779663	0,85488748550415	1,01054894924164	0,509368717670441	0,0782717615365982	0,205801442265511	-0,0245765447616577	-0,0783469825983047	-0,0646814629435539	0,460207730531693	0,875574231147766	0,540452480316162	P14859-2;P14859-4;P14859-3;P14859;Q9UKI9-3;Q9UKI9;Q9UKI9-2	P14859-2;P14859-4;P14859-3;P14859;Q9UKI9-3;Q9UKI9;Q9UKI9-2	POU domain, class 2, transcription factor 1;POU domain, class 2, transcription factor 3	POU2F1;POU2F3
0,280533194541931	0,201380953192711	-0,0156558975577354	0,726178646087646	0,666986703872681	0,612636029720306	-0,00341620924882591	0,373765230178833	-0,132778331637383	0,498667299747467	0,476046681404114	0,154825463891029	0,664832174777985	0,448763221502304	0,810702621936798	P14866;P14866-2	P14866;P14866-2	Heterogeneous nuclear ribonucleoprotein L	HNRNPL
-1,00285470485687	-1,0819685459137	-0,580088257789612	-1,38965141773224	-1,32248532772064	-1,2017924785614	-0,56370347738266	-0,726877093315125	-0,384100258350372	-1,1626353263855	-0,895245015621185	-0,705806851387024	-1,27023088932037	-0,659256875514984	-1,35460722446442	P14868;P14868-2	P14868;P14868-2	Aspartate--tRNA ligase, cytoplasmic	DARS
1,15577900409698	1,27581453323364	1,10340201854706	1,01429295539856	0,925539672374725	0,932411253452301	0,481779128313065	0,978355526924133	0,329163461923599	1,00476622581482	0,814028203487396	0,225645884871483	1,0930802822113	0,701401352882385	0,980614960193634	P14927;P14927-2	P14927;P14927-2	Cytochrome b-c1 complex subunit 7	UQCRB
-0,125828698277473	-0,894881367683411	0,0555512942373753	-0,302400320768356	-0,220822125673294	-0,168908700346947	-0,628292858600616	-2,39501953125	-0,0949567705392838	-1,44550907611847	-1,196124792099	0,139870926737785	0,209354192018509	1,56893610954285	-0,114858709275723	P15121;C9JRZ8;C9JRZ8-2	P15121	Aldose reductase	AKR1B1
-0,0795416384935379	0,280398160219193	0,184920325875282	-0,112301431596279	-0,257156193256378	-0,254044204950333	-2,80601644515991	-2,70417308807373	-4,13582324981689	0,113565906882286	-0,210289806127548	-0,193209454417229	-0,151679769158363	-0,551641821861267	0,022769745439291	P15144	P15144	Aminopeptidase N	ANPEP
1,20239222049713	0,599583029747009	-0,363025635480881	0,881385564804077	0,869365334510803	0,844565987586975	1,22976386547089	-0,327451914548874	1,46516788005829	-0,167371764779091	0,407818585634232	1,77147328853607	-0,275685906410217	1,53591024875641	-0,431207567453384	P15153	P15153	Ras-related C3 botulinum toxin substrate 2	RAC2
-0,854664921760559	-1,0606050491333	-0,630546748638153	-1,12064850330353	-1,28740096092224	-1,08296346664429	-0,542977273464203	-0,972028493881226	-0,084778681397438	-1,29025709629059	-1,33984935283661	-0,801322460174561	-1,70888209342957	-1,02823257446289	-1,69571530818939	P15170-2;P15170-3;P15170;Q8IYD1	P15170-2;P15170-3;P15170	Eukaryotic peptide chain release factor GTP-binding subunit ERF3A	GSPT1
-0,484200000762939	-0,641799747943878	-0,332739859819412	-0,640714108943939	-0,609186291694641	-0,50230073928833	0,395185261964798	-0,367832541465759	0,569098770618439	-0,940580487251282	-0,524330258369446	0,324128270149231	-1,24351847171783	-0,564635157585144	-1,31440699100494	P15311	P15311	Ezrin	EZR
-0,681120157241821	-1,30611646175385	-0,565427184104919	-1,09402287006378	-0,918019950389862	-0,463638961315155	0,0171117838472128	-2,17638182640076	0,273504078388214	-1,52264738082886	-2,03113698959351	-0,180817782878876	-1,26555001735687	-0,0519335120916367	-1,77851259708405	P15374	P15374	Ubiquitin carboxyl-terminal hydrolase isozyme L3	UCHL3
0,264675259590149	-0,371104955673218	0,504779100418091	-1,03971576690674	-1,060702085495	-0,984540939331055	0,588850021362305	-0,389653027057648	0,467438131570816	-0,507966101169586	-0,104314923286438	0,707992792129517	-0,955777645111084	0,0988075882196426	-1,28053641319275	P15498;P15498-2	P15498;P15498-2	Proto-oncogene vav	VAV1
2,18309473991394	2,21456837654114	2,35431385040283	1,27737390995026	1,15221655368805	1,07281577587128	0,98645293712616	1,25694799423218	0,787546336650848	1,46327912807465	1,16471350193024	1,57343482971191	0,705486238002777	0,901740193367004	0,420434057712555	P15586;P15586-2	P15586;P15586-2	N-acetylglucosamine-6-sulfatase	GNS
-0,817714989185333	-0,58514004945755	-0,957823038101196	-0,842605590820313	-1,33053863048553	-1,72287392616272	-1,45582950115204	-0,873924136161804	-1,52285170555115	-0,0194356311112642	-0,156082898378372	0,267307668924332	-0,336522072553635	-0,33082839846611	-0,261790126562119	P15848;P15848-2;Q5FYB1	P15848;P15848-2	Arylsulfatase B	ARSB
-0,1529830545187	0,0311855543404818	-0,451821804046631	-0,866386830806732	-0,705205500125885	-0,661182701587677	-0,574989140033722	-0,129427239298821	-0,490313768386841	-0,123051911592484	-0,17427621781826	-0,743651330471039	-0,56517368555069	-0,785722315311432	-0,589288949966431	P15880	P15880	40S ribosomal protein S2	RPS2
-0,610566973686218	-0,703699111938477	-0,143845438957214	-0,157311975955963	-0,0566083826124668	0,0270677339285612	-0,0245406050235033	-0,488380193710327	0,0588930770754814	-0,664383232593536	-0,154204249382019	0,415723621845245	0,146159827709198	0,411811172962189	-0,201200902462006	P15927;P15927-2;P15927-3	P15927;P15927-2;P15927-3	Replication protein A 32 kDa subunit	RPA2
1,41268253326416	1,53132367134094	1,18312382698059	1,03308022022247	1,04976677894592	0,827328026294708	0,64970850944519	0,931871831417084	0,43737056851387	1,13130652904511	0,848762929439545	0,24098214507103	1,2652941942215	1,0570216178894	1,27337074279785	P15954	P15954	Cytochrome c oxidase subunit 7C, mitochondrial	COX7C
1,22157394886017	1,62786591053009	0,844364941120148	0,215134635567665	0,305528998374939	0,395482987165451	1,27762472629547	1,83789050579071	1,24247407913208	1,04952275753021	0,866506099700928	0,46994224190712	0,895534336566925	1,37069976329803	0,943487823009491	P16070-18;P16070-12;P16070-14;P16070-13;P16070-11;P16070-10;P16070-16;P16070-8;P16070-17;P16070-6;P16070-4;P16070-3;P16070-7;P16070-5;P16070;P16070-15;P16070-9;P16070-19	P16070-18;P16070-12;P16070-14;P16070-13;P16070-11;P16070-10;P16070-16;P16070-8;P16070-17;P16070-6;P16070-4;P16070-3;P16070-7;P16070-5;P16070	CD44 antigen	CD44
-0,726708948612213	-1,12837159633636	-1,24104070663452	0,953091323375702	0,984093368053436	1,25015020370483	0,846837222576141	-1,27809488773346	1,13068950176239	-1,06720745563507	-1,25830328464508	0,327243536710739	0,166589885950089	1,51977026462555	-0,112907260656357	P16152;P16152-2	P16152;P16152-2	Carbonyl reductase [NADPH] 1	CBR1
1,3875504732132	1,55947577953339	1,30745053291321	2,47447109222412	2,40955328941345	2,62358021736145	0,656342804431915	1,03393375873566	0,660625815391541	2,11253690719604	1,72457230091095	1,74340081214905	1,91253173351288	2,16310048103333	2,18588161468506	P16219	P16219	Short-chain specific acyl-CoA dehydrogenase, mitochondrial	ACADS
0,984860479831696	1,51008653640747	1,26921415328979	1,43301248550415	1,49666893482208	1,39828824996948	0,816861510276794	0,912952423095703	0,677181780338287	1,15369999408722	1,24183654785156	0,777426540851593	0,932050287723541	0,969905197620392	1,03723335266113	P16220;P16220-3;P16220-2	P16220;P16220-3;P16220-2	Cyclic AMP-responsive element-binding protein 1	CREB1
1,29850494861603	1,24497723579407	1,06470882892609	0,907784700393677	0,703218936920166	0,696166932582855	0,572886288166046	0,944989562034607	0,429087936878204	0,763837277889252	0,668448448181152	0,38055145740509	1,53357660770416	1,8397411108017	1,66121160984039	P16278-3;P16278;P16278-2;Q6UWU2-2;Q6UWU2	P16278-3;P16278;P16278-2	Beta-galactosidase	GLB1
0,810980618000031	0,926201641559601	0,799467146396637	-0,60269159078598	-0,855428397655487	-0,943166971206665	1,04154849052429	1,47466933727264	0,807439684867859	0,961961925029755	0,795675277709961	0,252919763326645	-0,231233850121498	-0,911957144737244	-0,277532309293747	P16284-3;P16284;P16284-2;P16284-4;P16284-6;P16284-5	P16284-3;P16284;P16284-2;P16284-4;P16284-6;P16284-5	Platelet endothelial cell adhesion molecule	PECAM1
2,13220524787903	2,76717376708984	2,23890829086304	1,80722320079803	1,76711392402649	1,8357275724411	1,24321448802948	1,66781628131866	0,993510782718658	2,04015803337097	2,17273139953613	1,86444199085236	1,62379002571106	1,88895082473755	1,61001968383789	P16401	P16401	Histone H1,5	HIST1H1B
2,75721406936646	3,25482034683228	2,83886814117432	2,34775900840759	2,58447360992432	2,66503167152405	1,9772572517395	2,40928673744202	1,84898269176483	2,65270066261292	2,73188138008118	2,38896322250366	2,10055327415466	2,348473072052	1,80096566677094	P16403	P16403	Histone H1,2	HIST1H1C
-0,0891594290733337	-0,0698858574032784	-0,300855875015259	-0,71510910987854	-0,776808977127075	-0,813144624233246	-1,30017745494843	-0,294103235006332	-1,05780732631683	0,228366926312447	0,154956296086311	-0,186218425631523	-0,728188216686249	-1,79319882392883	-0,676485419273376	P16435	P16435	NADPH--cytochrome P450 reductase	POR
0,0188007280230522	0,295224905014038	-0,153560936450958	-0,320326328277588	-0,502970635890961	-0,758467137813568	-0,85300475358963	-0,335782617330551	-1,02490234375	-0,284827172756195	-0,394591629505157	-1,03105676174164	-0,795667707920074	-2,11899161338806	-0,655907392501831	P16615;P16615-5;P16615-2;P16615-3;P16615-4	P16615;P16615-5;P16615-2;P16615-3;P16615-4	Sarcoplasmic/endoplasmic reticulum calcium ATPase 2	ATP2A2
0,193007498979568	-0,288238048553467	0,279482126235962	-0,197501912713051	-0,177204161882401	0,0162059795111418	0,344542145729065	-0,763888597488403	0,51915043592453	-0,714912116527557	0,0842597708106041	1,03815639019012	-1,53129887580872	-0,643821716308594	-1,25374925136566	P16885	P16885	1-phosphatidylinositol 4,5-bisphosphate phosphodiesterase gamma-2	PLCG2
-0,684917747974396	-0,953844308853149	-0,176838517189026	-0,390826255083084	-0,201153442263603	-0,157620251178741	-0,17181234061718	-2,07941603660584	0,105893440544605	-1,40911149978638	-1,27793323993683	0,488489151000977	-0,915365636348724	0,313406705856323	-1,08874094486237	P16930;P16930-2	P16930;P16930-2	Fumarylacetoacetase	FAH
-0,703667640686035	-1,27052235603333	-0,286037087440491	-1,2024462223053	-1,02414345741272	-0,645395994186401	0,043623436242342	-1,86892485618591	0,271894365549088	-1,6560515165329	-1,7880676984787	-0,177974358201027	-1,37969624996185	-0,0410629734396935	-1,48612189292908	P16949;P16949-2;H7BZ55	P16949;P16949-2	Stathmin	STMN1
-1,59497141838074	-1,37205827236176	-1,79567992687225	-1,16275274753571	-4,95684146881104	-3,9420645236969	-0,251537561416626	-0,180957853794098	-0,0829185619950294	-1,72935891151428	-2,1295313835144	-2,51006507873535	-0,292459636926651	-0,00340982596389949	-0,3013536632061	P16989;P16989-3	P16989;P16989-3	Y-box-binding protein 3	YBX3
0,981797218322754	1,65114688873291	1,32763695716858	2,22933959960938	2,34501600265503	2,34884023666382	0,46312752366066	1,1199676990509	0,641550719738007	1,17295873165131	1,58952963352203	0,848562359809875	2,85859537124634	2,90981268882751	2,16047787666321	P17026;Q86T29;Q86T29-2;Q9NYW8;Q86WZ6-2;Q86WZ6	P17026	Zinc finger protein 22	ZNF22
0,404247432947159	0,555297136306763	-0,132508516311646	0,338996291160584	-0,155856147408485	-0,227052345871925	1,11295247077942	1,47930085659027	0,958790361881256	0,431135952472687	0,134986758232117	-0,435261428356171	-0,0212686583399773	-0,152249947190285	-0,0262848921120167	P17050	P17050	Alpha-N-acetylgalactosaminidase	NAGA
-1,10036146640778	-1,28377366065979	-2,03682422637939	-0,614114463329315	-0,967135190963745	-0,878718018531799	-0,73586905002594	-0,5752032995224	-0,687408983707428	-0,417898327112198	-0,63167130947113	-0,724061965942383	-1,13029301166534	-1,76474356651306	-0,873412311077118	P17066;P48741	P17066	Heat shock 70 kDa protein 6	HSPA6
0,606780111789703	0,586642324924469	0,441591501235962	1,58219432830811	1,57671511173248	1,91604125499725	-0,0135479355230927	0,39495050907135	-0,300879240036011	0,188528299331665	0,199885740876198	-0,188507705926895	1,46501421928406	0,609420835971832	1,16061663627625	P17096-2	P17096-2	High mobility group protein HMG-I/HMG-Y	HMGA1
1,30284953117371	1,08425688743591	0,932877063751221	0,944609582424164	1,27495074272156	1,17674255371094	0,265307396650314	0,56862074136734	0,367845177650452	1,11445426940918	0,901874780654907	0,378617584705353	0,583226561546326	0,407575875520706	1,06611514091492	P17152	P17152	Transmembrane protein 11, mitochondrial	TMEM11
-1,57241189479828	-1,31193113327026	-1,30933916568756	-0,270063489675522	-0,41442334651947	-0,491425544023514	-0,00132380658760667	-0,943607151508331	0,647832751274109	-0,718618512153625	-1,32365787029266	0,386774837970734	-0,78696221113205	0,71745240688324	-0,858701825141907	P17174;P17174-2	P17174;P17174-2	Aspartate aminotransferase, cytoplasmic	GOT1
5,15808153152466	5,34676122665405	5,71486902236938	3,64260292053223	3,67955541610718	4,45818376541138	2,8065505027771	3,12665581703186	3,47164154052734	4,56101369857788	4,2618203163147	3,67493844032288	2,19853162765503	4,13351440429688	1,27464067935944	P17213	P17213	Bactericidal permeability-increasing protein	BPI
0,488819628953934	0,778378963470459	0,500724196434021	0,117367066442966	0,628995776176453	0,564495265483856	0,675088465213776	0,79610538482666	0,412947237491608	1,49226427078247	1,42412555217743	0,860790431499481	0,0705814734101295	-0,0832649990916252	0,0801701992750168	P17252	P17252	Protein kinase C alpha type	PRKCA
0,393134295940399	0,603057205677032	0,510736584663391	1,21052622795105	1,21198999881744	1,28525948524475	-0,399816393852234	0,111037872731686	-0,416228204965591	0,203855141997337	0,250617861747742	-0,400568813085556	1,26738083362579	1,10739552974701	1,48868489265442	P17480	P17480	Nucleolar transcription factor 1	UBTF
1,12666463851929	1,45779407024384	1,04942488670349	1,31823790073395	1,5994188785553	1,47002732753754	0,357275366783142	1,011385679245	0,277634471654892	1,16851961612701	1,05551743507385	0,626607298851013	1,54155552387238	1,18114960193634	1,54111421108246	P17568	P17568	NADH dehydrogenase [ubiquinone] 1 beta subcomplex subunit 7	NDUFB7
1,41848254203796	0,557017743587494	1,13725757598877	-0,374546557664871	-0,281193971633911	-0,43526092171669	2,28163647651672	1,49269652366638	2,05308485031128	-0,324849992990494	-0,254979521036148	-0,409955412149429	-0,822443008422852	-0,0919861495494843	-0,559593558311462	P17655;P17655-2	P17655;P17655-2	Calpain-2 catalytic subunit	CAPN2
-2,76085925102234	-2,41686105728149	-2,47429037094116	-2,75362086296082	-2,9695782661438	-3,33696055412292	-2,38082385063171	-2,81311082839966	-1,93936681747437	-2,5645911693573	-2,8814697265625	-2,34106993675232	-2,88474535942078	-2,61062264442444	-2,8135302066803	P17812;P17812-2	P17812;P17812-2	CTP synthase 1	CTPS1
-0,919357895851135	-0,749571204185486	-1,28698241710663	-0,987101018428802	-1,1757470369339	-1,01379776000977	-0,885657787322998	-0,236872106790543	-1,0353490114212	-0,382761508226395	-0,714988172054291	-1,27345716953278	-0,627027869224548	-1,68734872341156	-0,600472927093506	P17844;P17844-2	P17844;P17844-2	Probable ATP-dependent RNA helicase DDX5	DDX5
0,722188413143158	0,397467732429504	0,781235873699188	-0,00652199564501643	0,0596237741410732	0,158297255635262	0,761734127998352	0,654226720333099	0,791869938373566	-0,797323286533356	-0,0822247937321663	0,164768204092979	-0,679749071598053	0,520457684993744	-0,825923562049866	P17858;P17858-2	P17858;P17858-2	ATP-dependent 6-phosphofructokinase, liver type	PFKL
0,850845277309418	0,713509202003479	0,633533895015717	0,390002131462097	0,010321544483304	0,0690493285655975	1,19497096538544	1,75283265113831	1,07963967323303	1,09309411048889	0,707689106464386	0,831578195095062	1,57409501075745	1,79329669475555	0,976935207843781	P17900	P17900	Ganglioside GM2 activator;Ganglioside GM2 activator isoform short	GM2A
1,05011737346649	0,967515826225281	0,927539885044098	0,405706226825714	0,316638976335526	0,805932402610779	0,860344588756561	0,85672402381897	0,664421319961548	1,16998732089996	0,856806635856628	1,2198383808136	0,0320634208619595	0,582840621471405	0,608076989650726	P17947;P17947-2	P17947;P17947-2	Transcription factor PU,1	SPI1
-0,474093675613403	-0,676009118556976	-0,76654988527298	-0,56406158208847	-0,830362975597382	-0,709206700325012	0,192898765206337	-0,0468047522008419	0,288704633712769	-0,863991618156433	-0,495175838470459	-0,291593998670578	-0,762330532073975	-0,32245260477066	-0,847227811813354	P17980	P17980	26S protease regulatory subunit 6A	PSMC3
-1,05721259117126	-0,844529151916504	-0,964671611785889	-1,15852892398834	-1,42573845386505	-1,28754675388336	-1,26108026504517	-1,26878118515015	-0,885627508163452	-1,31192147731781	-1,07274341583252	-0,71968287229538	-1,54513919353485	-1,07438170909882	-1,47540843486786	P17987	P17987	T-complex protein 1 subunit alpha	TCP1
-0,441560208797455	-0,309683054685593	0,234220087528229	-0,125109001994133	-0,366493433713913	-0,208712086081505	0,342195004224777	0,604715347290039	0,213163137435913	0,104599647223949	-0,0170633848756552	0,178930640220642	-0,0995219647884369	-0,21670725941658	-0,15756119787693	P18031;REV__Q9Y3U8;REV__Q8IX04-6;REV__Q8IX04	P18031	Tyrosine-protein phosphatase non-receptor type 1	PTPN1
2,96618843078613	3,23601269721985	3,52217030525208	4,30409049987793	2,98618030548096	2,26614904403687	2,66276597976685	2,62838220596313	3,21394014358521	2,61832666397095	2,2632908821106	2,99193024635315	2,48445653915405	3,31444668769836	2,49137687683105	P18065	P18065	Insulin-like growth factor-binding protein 2	IGFBP2
-0,189096927642822	0,196604952216148	-0,0905930176377296	-0,617514371871948	-0,540009081363678	-0,75898951292038	-0,600484788417816	-0,353779226541519	-0,958166658878326	-0,208650335669518	-0,360903471708298	-0,790521144866943	-0,754284501075745	-0,843365371227264	-0,321463406085968	P18077	P18077	60S ribosomal protein L35a	RPL35A
0,269184082746506	-0,298048317432404	0,423989176750183	-1,12312638759613	-1,09192180633545	-1,08449018001556	0,032393541187048	-0,986717998981476	0,0708840116858482	-0,80918300151825	-0,899750530719757	-0,296223759651184	-1,64728665351868	-1,25404322147369	-1,34127688407898	P18085	P18085	ADP-ribosylation factor 4	ARF4
-0,13281612098217	0,202940866351128	-0,0559405982494354	-0,770261228084564	-0,605196714401245	-0,580972135066986	-0,621274948120117	-0,0810646116733551	-0,737708628177643	-0,104149244725704	-0,14487898349762	-0,801763415336609	-0,36857596039772	-0,512554407119751	-0,509586155414581	P18124	P18124	60S ribosomal protein L7	RPL7
1,73867726325989	0,995609521865845	1,60505247116089	1,55451679229736	1,00664722919464	1,00580227375031	2,12796306610107	0,833392024040222	2,35900282859802	0,202848076820374	0,970360577106476	2,10035800933838	-0,741941809654236	0,198013320565224	-0,400079637765884	P18206-2;P18206;P18206-3	P18206-2;P18206	Vinculin	VCL
-0,618471086025238	-0,0931935682892799	-0,426482260227203	0,234475031495094	0,303501963615417	0,256435215473175	-0,200724899768829	0,234481871128082	-0,534199059009552	0,305402666330338	0,073728583753109	-0,267839014530182	0,457504391670227	-0,182597577571869	0,469257354736328	P18583-5;P18583-7;P18583;P18583-9;P18583-2;P18583-4;P18583-10;P18583-8	P18583-5;P18583-7;P18583;P18583-9;P18583-2;P18583-4;P18583-10	Protein SON	SON
-0,642321109771729	-0,537292063236237	-1,64768719673157	0,146737933158875	-0,0777614340186119	0,317587435245514	0,0100160855799913	0,0797787010669708	-0,167912214994431	-0,345179557800293	0,0133565552532673	-0,137987852096558	0,228449672460556	-0,00714228022843599	0,396192103624344	P18615;P18615-3;P18615-4	P18615;P18615-3;P18615-4	Negative elongation factor E	NELFE
-0,0762691721320152	0,0988485217094421	-0,32908770442009	-0,677125215530396	-0,483596682548523	-0,597331166267395	-0,481626242399216	0,000837663246784359	-0,464283227920532	-0,0893550291657448	-0,118746176362038	-0,633175313472748	-0,52581775188446	-0,758657038211823	-0,459309846162796	P18621;P18621-3;P18621-2	P18621;P18621-3;P18621-2	60S ribosomal protein L17	RPL17
-0,297280311584473	-1,1370861530304	-0,0293462462723255	-1,68107759952545	-1,87942481040955	-1,995760679245	-0,0614700801670551	-2,84551763534546	0,0403424911201	-1,96270298957825	-1,78667891025543	0,118700258433819	-2,19029498100281	-1,30230057239532	-2,23218274116516	P18669;Q8N0Y7;P15259	P18669	Phosphoglycerate mutase 1	PGAM1
-0,86193984746933	-0,978863477706909	-2,27398037910461	-0,0941254794597626	-0,27662780880928	-0,533650159835815	-1,44054329395294	-0,839564025402069	-1,38997316360474	-0,371077299118042	-0,566281259059906	-1,02849471569061	-0,0249516367912292	-0,51270580291748	0,263447314500809	P18754;P18754-2	P18754;P18754-2	Regulator of chromosome condensation	RCC1
-3,2407705783844	-2,87488889694214	-3,22650456428528	-3,17078065872192	-4,28087568283081	-3,49904847145081	-3,24485421180725	-3,13273310661316	-2,68947076797485	-1,60255789756775	-1,46801376342773	-1,60487568378448	-1,54077470302582	-2,62239789962769	-1,96899425983429	P18858-3;P18858;P18858-2	P18858-3;P18858;P18858-2	DNA ligase 1	LIG1
0,192921593785286	0,397062510251999	-0,608702480792999	0,382114231586456	0,417603701353073	0,312611222267151	0,239342048764229	0,563973248004913	0,0690100938081741	0,620817482471466	0,467411994934082	0,0291004665195942	0,925514817237854	0,46352219581604	0,92770129442215	P18859;P18859-2	P18859;P18859-2	ATP synthase-coupling factor 6, mitochondrial	ATP5J
-0,687903881072998	-0,454897046089172	-0,661077916622162	0,609499931335449	0,414795190095901	0,221248835325241	-0,596070051193237	-0,581710457801819	-0,907492101192474	0,0101425535976887	0,175304934382439	-0,105299919843674	0,734865605831146	0,105187892913818	0,600343823432922	P18887	P18887	DNA repair protein XRCC1	XRCC1
2,14090991020203	1,84494411945343	1,96492433547974	0,637367069721222	0,300150334835052	0,415100485086441	1,84373986721039	1,72904908657074	1,67656338214874	0,931513488292694	1,84556746482849	1,98764419555664	-0,478042602539063	0,713517367839813	-0,80346143245697	P19105	P19105	Myosin regulatory light chain 12A	MYL12A
-0,253668397665024	-0,029900835826993	-0,530028700828552	0,325150907039642	0,363338232040405	0,347274154424667	-0,883101105690002	-0,304285258054733	-1,05533742904663	-0,32853040099144	-0,270759046077728	-0,926568448543549	0,45241042971611	0,050081379711628	0,373249650001526	P19338	P19338	Nucleolin	NCL
2,31904721260071	2,18792080879211	1,85787558555603	2,65639543533325	2,65317010879517	2,70821595191956	2,43483591079712	2,86318016052246	2,25172090530396	2,32433366775513	2,30478954315186	1,76699697971344	1,93900644779205	2,01899909973145	1,8667197227478	P19367;P19367-4;P19367-2;P19367-3	P19367;P19367-4;P19367-2;P19367-3	Hexokinase-1	HK1
0,279969155788422	0,67244553565979	0,202551364898682	0,381007432937622	0,520130753517151	0,514242947101593	0,183494970202446	0,32350617647171	-0,182177871465683	0,555279493331909	0,399813234806061	0,0197741184383631	0,544468939304352	0,164674833416939	0,13682396709919	P19387	P19387	DNA-directed RNA polymerase II subunit RPB3	POLR2C
-0,334183990955353	-0,171174719929695	-0,453575134277344	0,335489928722382	0,400983035564423	0,519437909126282	-0,361957043409348	-0,151423513889313	-0,772759318351746	0,0268102567642927	-0,0710276439785957	-0,654119551181793	0,42601814866066	0,16039714217186	0,435330867767334	P19388	P19388	DNA-directed RNA polymerases I, II, and III subunit RPABC1	POLR2E
0,166847318410873	0,341499984264374	0,14803571999073	1,62293577194214	1,61724019050598	1,44896924495697	0,31484267115593	0,769992411136627	0,21572208404541	1,21040713787079	0,979045391082764	0,425149947404861	1,38213205337524	1,10500991344452	1,35300946235657	P19404	P19404	NADH dehydrogenase [ubiquinone] flavoprotein 2, mitochondrial	NDUFV2
0,0585452243685722	0,0168072525411844	-0,0860636755824089	0,843367099761963	0,626486361026764	0,523970007896423	-0,323461085557938	-0,113580100238323	-0,507690072059631	0,624337077140808	0,302297860383987	-0,24524237215519	0,820039331912994	0,528607547283173	0,301233470439911	P19447	P19447	TFIIH basal transcription factor complex helicase XPB subunit	ERCC3
0,520815908908844	-0,00429787393659353	0,706602990627289	-0,803377449512482	-0,520148694515228	-0,713363647460938	1,62175619602203	1,47088360786438	1,84909582138062	0,147688716650009	0,877846896648407	1,20097482204437	-0,469558119773865	0,673553049564362	-0,818344295024872	P19474;P19474-2	P19474;P19474-2	E3 ubiquitin-protein ligase TRIM21	TRIM21
-0,930056810379028	-1,12866961956024	-0,101499371230602	-0,898389756679535	-0,121983736753464	-0,305668830871582	0,434022575616837	0,36472499370575	0,315786212682724	-0,165348261594772	-0,131882667541504	0,317706525325775	-0,0658638700842857	0,0495066680014133	-0,185677886009216	P19525;P19525-2	P19525;P19525-2	Interferon-induced, double-stranded RNA-activated protein kinase	EIF2AK2
-1,69288313388824	-2,10133624076843	-1,36302399635315	-1,70995938777924	-1,62319445610046	-1,45499205589294	-2,11522841453552	-3,60349583625793	-1,82459878921509	-2,91771864891052	-2,95274686813354	-2,26299262046814	-1,67940402030945	-0,977488577365875	-1,68126785755157	P19623	P19623	Spermidine synthase	SRM
0,286769509315491	0,33896392583847	0,278700321912766	-0,358547419309616	-0,384720295667648	-0,560530841350555	-0,217644721269608	-0,114255167543888	-0,153358235955238	0,0130398152396083	-0,00114166422281414	-0,0967250466346741	-0,260284066200256	-0,509221494197845	-0,176678746938705	P19784;P17540	P19784	Casein kinase II subunit alpha	CSNK2A2
1,66907572746277	1,07817578315735	1,38380396366119	0,642836809158325	0,736052870750427	1,22988641262054	1,48911786079407	1,21333849430084	1,71123731136322	1,14186787605286	1,62728345394135	1,62913858890533	0,00592871615663171	1,53714740276337	-0,0246748644858599	P19838;P19838-2;P19838-3	P19838;P19838-2;P19838-3	Nuclear factor NF-kappa-B p105 subunit;Nuclear factor NF-kappa-B p50 subunit	NFKB1
-1,24388432502747	-1,83897769451141	-0,566735863685608	-1,04073452949524	-1,1770703792572	-1,5052182674408	2,18688988685608	-0,508323013782501	2,14968919754028	-2,64102363586426	-2,54743480682373	-1,70099496841431	-2,1679539680481	-1,65207290649414	-2,0687575340271	P19971;P19971-2	P19971;P19971-2	Thymidine phosphorylase	TYMP
-0,777994394302368	-1,00026702880859	-1,05377447605133	-1,58147633075714	-1,33999073505402	-1,52896428108215	-0,420183479785919	-0,175668969750404	-0,36560520529747	-0,950238704681396	-1,04862797260284	-1,4271045923233	-1,21485078334808	-1,59525501728058	-1,62769246101379	P20042	P20042	Eukaryotic translation initiation factor 2 subunit 2	EIF2S2
1,80440974235535	1,90024507045746	1,58342897891998	1,53382706642151	1,55012178421021	1,52854955196381	0,810037076473236	1,27448582649231	0,757685840129852	1,82291150093079	1,81263852119446	1,48172318935394	1,76583337783813	1,99724400043488	1,48600971698761	P20073-2;P20073;Q5VT79-2	P20073-2;P20073	Annexin A7	ANXA7
5,01691436767578	5,7813138961792	5,57783508300781	0,574788808822632	0,309421330690384	0,751302421092987	1,98066818714142	2,16890716552734	2,16564750671387	4,34840250015259	4,82062196731567	4,9999303817749	4,91350555419922	7,4284839630127	3,28654432296753	P20160	P20160	Azurocidin	AZU1
-1,98613774776459	-1,37197637557983	-2,13049387931824	-1,41417026519775	-1,29143702983856	-1,26894950866699	-1,03901886940002	-1,40554928779602	-0,816822350025177	-1,57695388793945	-1,7335467338562	-2,35495471954346	-1,63309669494629	-1,27653515338898	-1,45911180973053	P20290-2;P20290	P20290-2;P20290	Transcription factor BTF3	BTF3
0,561558067798615	0,462627202272415	0,463501811027527	0,116634823381901	0,155890792608261	-0,461637765169144	0,557507038116455	0,66206306219101	0,563060462474823	0,706609427928925	0,571684002876282	0,436585366725922	-0,497542142868042	-0,295900940895081	-0,263314127922058	P20339-2;P20339	P20339-2;P20339	Ras-related protein Rab-5A	RAB5A
-0,127737104892731	-0,735007286071777	-0,0261620748788118	0,359538733959198	0,0971752107143402	0,139836832880974	0,390650272369385	0,597077250480652	0,291015654802322	0,307375967502594	0,187581419944763	0,234277456998825	-0,143735244870186	0,00922569632530212	0,0231447629630566	P20340-2;P20340-4;P20340-3;Q9H0N0	P20340-2;P20340-4	Ras-related protein Rab-6A	RAB6A
-0,473443865776062	-0,744264006614685	-0,893966138362885	-0,404461830854416	-0,549204468727112	-0,374057173728943	-0,0670609697699547	-0,32198703289032	0,143678471446037	-0,791181027889252	-0,187798768281937	0,303475707769394	-0,684365808963776	-0,0967015027999878	-0,771760165691376	P20618	P20618	Proteasome subunit beta type-1	PSMB1
1,18216443061829	1,43855381011963	1,37883269786835	-0,57178920507431	-0,785893857479095	-0,803615570068359	-0,321639209985733	0,128868103027344	-0,334858357906342	0,474971801042557	0,479402482509613	0,0596027560532093	-0,247954040765762	-0,883987128734589	-0,0859842896461487	P20645	P20645	Cation-dependent mannose-6-phosphate receptor	M6PR
0,745337307453156	1,00752544403076	0,265885144472122	0,476542294025421	0,624006748199463	0,349491655826569	0,198382034897804	0,653550326824188	0,189265921711922	0,68538624048233	0,569386541843414	-0,0209312122315168	0,826027989387512	0,446609884500504	0,639819085597992	P20674	P20674	Cytochrome c oxidase subunit 5A, mitochondrial	COX5A
0,351230442523956	0,47020560503006	0	1,40136122703552	1,3983039855957	1,30255270004272	0,978511095046997	1,42000126838684	0,721211612224579	1,2072149515152	1,06356620788574	0,686556935310364	0,774698257446289	0,540548026561737	0,794004559516907	P20700	P20700	Lamin-B1	LMNB1
-1,02100801467896	-0,303783625364304	-0,992202341556549	-1,66380524635315	-2,19687342643738	-2,99978351593018	0,650135576725006	1,05954706668854	0,250860989093781	0,193066656589508	0,00110006192699075	-0,722107112407684	-1,01340675354004	-1,78769397735596	-1,13434195518494	P20701;P20701-2;P20701-3	P20701;P20701-2;P20701-3	Integrin alpha-L	ITGAL
0,67328929901123	-0,0599785894155502	0,389806091785431	0,680746495723724	0,745022475719452	0,399947643280029	2,63575053215027	2,31206345558167	2,94805550575256	0,780938565731049	0,577425122261047	1,20056128501892	0,440094381570816	1,55567669868469	-0,0597231909632683	P20810-9;P20810-10;P20810-7;P20810-6;P20810-4;P20810-8;P20810	P20810-9;P20810-10;P20810-7;P20810-6;P20810-4;P20810-8;P20810	Calpastatin	CAST
0,73303234577179	0,404978632926941	0,206422954797745	-0,891481161117554	-0,814500987529755	-0,614816606044769	-0,183825492858887	-0,624277412891388	0,018121050670743	-0,926606774330139	-0,233616963028908	0,187410712242126	-1,23305189609528	-0,534222841262817	-1,19401323795319	P20839;P20839-3;P20839-7;P20839-5;P20839-6;P20839-2;P20839-4	P20839;P20839-3;P20839-7;P20839-5;P20839-6;P20839-2;P20839-4	Inosine-5-monophosphate dehydrogenase 1	IMPDH1
0,893717169761658	1,01780200004578	1,35838222503662	-0,306123048067093	-0,521331369876862	-0,471775054931641	0,276306122541428	0,736963152885437	0,528366208076477	0,155847564339638	0,226765587925911	0,183525860309601	1,86372673511505	1,9529105424881	1,47243559360504	P20933	P20933	N(4)-(beta-N-acetylglucosaminyl)-L-asparaginase;Glycosylasparaginase alpha chain;Glycosylasparaginase beta chain	AGA
0,466300398111343	0,406077653169632	0,383447349071503	0,647305905818939	0,603976249694824	0,688815355300903	-0,09770467877388	0,283633708953857	-0,258473783731461	0,586369216442108	0,58172219991684	0,144591495394707	0,88397616147995	0,341067522764206	0,85212779045105	P21127-2;P21127;P21127-9;P21127-8;P21127-3;P21127-6;P21127-10;P21127-5;P21127-12;P21127-4;Q9UQ88-9;Q9UQ88-8;REV__Q9HB15;Q9UKB5;Q13882	P21127-2;P21127;P21127-9;P21127-8;P21127-3;P21127-6;P21127-10;P21127-5;P21127-12;P21127-4	Cyclin-dependent kinase 11B	CDK11B
0,923874616622925	0,0651413351297379	0,349373131990433	-0,343775659799576	-0,500578045845032	-0,577220141887665	1,07364892959595	0,321218371391296	1,04411125183105	-0,244125112891197	-0,207964077591896	0,441399216651917	-0,923937082290649	-0,346803396940231	-1,08440923690796	P21281;P15313	P21281	V-type proton ATPase subunit B, brain isoform	ATP6V1B2
1,05078184604645	0,500772833824158	1,02368354797363	-1,11270439624786	-0,938433647155762	-0,721648633480072	0,5512934923172	-0,146154567599297	0,326933920383453	-0,478124648332596	-0,164226651191711	0,34071347117424	-0,710042655467987	-0,484950393438339	-1,28916656970978	P21283;Q8NEY4-2;Q8NEY4	P21283	V-type proton ATPase subunit C 1	ATP6V1C1
2,59525609016418	1,87003016471863	1,76911962032318	1,00101613998413	0,786609768867493	0,80838543176651	2,95553731918335	2,98025703430176	2,71132326126099	1,68989527225494	2,05443811416626	1,98777687549591	0,240099161863327	1,76424396038055	-0,00485977483913302	P21333-2;P21333	P21333-2;P21333	Filamin-A	FLNA
-0,582612991333008	-0,85431706905365	-0,170042753219604	-0,0276640057563782	0,0166173260658979	0,138476327061653	0,0241999104619026	-1,36794233322144	0,536978423595428	-1,23408961296082	-1,24884104728699	0,38266310095787	-0,242922484874725	1,35316121578217	-0,453407555818558	P21399	P21399	Cytoplasmic aconitate hydratase	ACO1
0,40024521946907	0,857636392116547	0,602347016334534	0,943930923938751	1,29508638381958	1,16131937503815	-0,0731284469366074	0,784650444984436	-0,0551412180066109	1,05826663970947	0,790371835231781	0,484357595443726	1,37336313724518	0,985489428043365	1,23431837558746	P21675-8;P21675-6;P21675-7;P21675-3;P21675-5;P21675-9;P21675;P21675-2;P21675-12;P21675-4;P21675-10;P21675-11;Q8IZX4	P21675-8;P21675-6;P21675-7;P21675-3;P21675-5;P21675-9;P21675;P21675-2;P21675-12;P21675-4;P21675-10;P21675-11;Q8IZX4	Transcription initiation factor TFIID subunit 1;Transcription initiation factor TFIID subunit 1-like	TAF1;TAF1L
-0,984411001205444	-0,584223568439484	-1,14462912082672	0,205402001738548	0,124281398952007	-0,0284437164664268	-0,890881836414337	-0,397404313087463	-0,972797334194183	-0,167624473571777	-0,463334560394287	-0,98283064365387	0,0610590651631355	-0,436211884021759	0,134607270359993	P21796	P21796	Voltage-dependent anion-selective channel protein 1	VDAC1
0,783748328685761	1,19684171676636	0,801348149776459	0,865257203578949	0,850864171981812	0,677959203720093	0,181007221341133	0,527738034725189	0,0115672471001744	0,738764047622681	0,717484414577484	0,182401269674301	1,49693596363068	0,99203622341156	1,06389951705933	P21912	P21912	Succinate dehydrogenase [ubiquinone] iron-sulfur subunit, mitochondrial	SDHB
-0,284994423389435	0,0397220104932785	-0,823602974414825	0,5287966132164	0,780247926712036	1,1070921421051	-0,442963659763336	-0,303223222494125	-0,722097218036652	-0,0637811943888664	-0,338010728359222	-0,929639935493469	1,33921158313751	1,07388091087341	1,41201972961426	P21953;P21953-2	P21953	2-oxoisovalerate dehydrogenase subunit beta, mitochondrial	BCKDHB
-0,286444485187531	-0,172445058822632	-0,323657363653183	-0,0471047684550285	-0,198438629508018	-0,229156479239464	-1,10676300525665	-0,635327756404877	-1,37869763374329	0,0665021687746048	-0,0646168440580368	-0,531653702259064	0,106989584863186	-0,133585080504417	0,0540333390235901	P21964-2;P21964	P21964-2;P21964	Catechol O-methyltransferase	COMT
0,611592233181	0,78410792350769	-0,0949643030762672	0,995972692966461	1,35408556461334	1,39438045024872	0,173253834247589	0,436655819416046	0,180577024817467	0,113073721528053	-0,121362127363682	-0,457006096839905	0,874684393405914	0,769920349121094	0,955235779285431	P22033	P22033	Methylmalonyl-CoA mutase, mitochondrial	MUT
-0,587242901325226	-1,11904609203339	-0,603275418281555	-0,861464142799377	-0,960006475448608	-0,920626521110535	-0,234061405062675	-0,90938812494278	0,104345619678497	-0,915949821472168	-0,853118181228638	-0,0195109341293573	-1,10023033618927	0,0353720039129257	-1,24940800666809	P22059	P22059	Oxysterol-binding protein 1	OSBP
1,1344336271286	0,220218300819397	0,629950761795044	0,395656228065491	0,494539320468903	0,286550492048264	1,12609720230103	0,0234500039368868	1,39205527305603	0,130268514156342	0,244699969887733	1,37253952026367	-0,682619273662567	0,436749219894409	-0,440688967704773	P22061-2;P22061	P22061-2;P22061	Protein-L-isoaspartate(D-aspartate) O-methyltransferase	PCMT1
0,580970764160156	0,559771239757538	0,0164296496659517	1,64806866645813	1,63428902626038	1,5605651140213	-0,223074927926064	0,0581526197493076	-0,426415860652924	0,366317570209503	0,290626704692841	-0,218734458088875	1,10729944705963	1,00228893756866	1,48099839687347	P22087	P22087	rRNA 2-O-methyltransferase fibrillarin	FBL
-1,74993968009949	-1,68311142921448	-1,74900472164154	-1,42126166820526	-1,48076224327087	-1,39058721065521	-1,39509701728821	-2,69290375709534	-1,01660537719727	-2,62222671508789	-2,67896842956543	-1,42853653430939	-1,59119522571564	-1,10323584079742	-1,63173890113831	P22102;P22102-2	P22102;P22102-2	Trifunctional purine biosynthetic protein adenosine-3;Phosphoribosylamine--glycine ligase;Phosphoribosylformylglycinamidine cyclo-ligase;Phosphoribosylglycinamide formyltransferase	GART
-2,08912992477417	-2,02044820785522	-1,66758239269257	-1,2993335723877	-1,39790654182434	-1,20597469806671	-1,31485414505005	-1,90611052513123	-0,586586058139801	-2,37788701057434	-2,65343570709229	-1,60198271274567	-2,0655825138092	-1,3043657541275	-1,89671230316162	P22234;P22234-2	P22234;P22234-2	Multifunctional protein ADE2;Phosphoribosylaminoimidazole-succinocarboxamide synthase;Phosphoribosylaminoimidazole carboxylase	PAICS
-0,273496508598328	-0,563424587249756	-1,79218399524689	-0,717014610767365	-1,11497700214386	-1,36334490776062	-0,586061894893646	-0,0894702225923538	-0,794630229473114	1,16714537143707	1,044149518013	0,57709401845932	-0,161560714244843	-0,813036382198334	-0,0775666460394859	P22307;P22307-8;P22307-7;P22307-4;P22307-6;P22307-2;P22307-3;P22307-5	P22307;P22307-8;P22307-7;P22307-4;P22307-6;P22307-2	Non-specific lipid-transfer protein	SCP2
-0,572088718414307	-1,1181948184967	-0,406645148992538	-0,11462590098381	-0,101683169603348	0,0555883161723614	0,0509738102555275	-1,75122022628784	0,162695452570915	-1,65658748149872	-1,1402850151062	0,315259605646133	-0,732010543346405	0,2341288626194	-1,04829597473145	P22314;P22314-2	P22314;P22314-2	Ubiquitin-like modifier-activating enzyme 1	UBA1
-0,925165593624115	-1,27495491504669	-0,819126307964325	-1,11478090286255	-1,07164490222931	-0,913928866386414	-1,10331070423126	-2,29454278945923	-0,776262402534485	-2,02825736999512	-2,43481183052063	-1,06902956962585	-1,29330992698669	-0,677055776119232	-1,33797943592072	P22392-2;P22392;O60361	P22392-2;P22392	Nucleoside diphosphate kinase B	NME2
-0,0569991692900658	-0,208227440714836	-0,239424899220467	1,31356155872345	1,48027396202087	1,50760304927826	-0,552785992622375	-0,1675034314394	-0,446470558643341	0,183659136295319	0,0365853570401669	-0,192404553294182	1,48889601230621	1,04049873352051	1,42080247402191	P22570;P22570-7;P22570-5;P22570-2;P22570-3;P22570-4;P22570-6	P22570;P22570-7;P22570-5;P22570-2;P22570-3;P22570-4;P22570-6	NADPH:adrenodoxin oxidoreductase, mitochondrial	FDXR
0,080560103058815	-0,124350130558014	-0,477234899997711	0,529010951519012	0,568913638591766	0,661828637123108	-0,128505676984787	0,295966893434525	-0,332996398210526	0,492582112550735	0,412283718585968	0,115758031606674	0,667337596416473	0,294040113687515	0,768120646476746	P22626	P22626	Heterogeneous nuclear ribonucleoproteins A2/B1	HNRNPA2B1
1,54343676567078	0,666368842124939	1,6946941614151	1,05067849159241	1,3054291009903	1,68933689594269	1,80351805686951	1,36713552474976	1,48498547077179	0,304795116186142	0,540352940559387	0,872933864593506	0,665575802326202	1,38196301460266	0,41497990489006	P22694-2;P22694-4;P22694-3;P22694;P22694-5;P22694-7;P22694-6;P22694-9;P22694-10;P22694-8	P22694-2;P22694-4;P22694-3;P22694;P22694-5;P22694-7;P22694-6;P22694-9;P22694-10;P22694-8	cAMP-dependent protein kinase catalytic subunit beta	PRKACB
0,643051326274872	0,603180050849915	0,273222655057907	1,12883722782135	1,20557940006256	0,943513751029968	0,484905749559402	0,922112643718719	0,396821796894073	0,869946360588074	0,667606711387634	0,130655035376549	0,951265871524811	0,783094882965088	1,07492887973785	P22695	P22695	Cytochrome b-c1 complex subunit 2, mitochondrial	UQCRC2
-0,984797239303589	0,146367341279984	-0,227124884724617	-1,89695262908936	-1,71015810966492	-1,33521008491516	-3,25431656837463	-1,69718909263611	-2,18709897994995	-0,152097195386887	0,00992175471037626	-0,0516544356942177	-1,87912631034851	-2,835120677948	-1,58082211017609	P22732;REV__Q9H1R3;P22732-2	P22732	Solute carrier family 2, facilitated glucose transporter member 5	SLC2A5
-0,340656310319901	0,651092112064362	0,200595751404762	2,97186255455017	3,02013111114502	2,78049850463867	0,710543811321259	1,32364213466644	1,63472020626068	1,54098284244537	1,72992670536041	1,11832666397095	2,54487562179565	2,53487133979797	2,74994802474976	P22830;P22830-2	P22830;P22830-2	Ferrochelatase, mitochondrial	FECH
-4,87293434143066	-3,68561410903931	-4,81484365463257	-4,41551971435547	-9,31262683868408	-7,06160640716553	-2,73338675498962	-2,74139404296875	-3,73796248435974	-2,68751692771912	-3,95981669425964	-5,68628835678101	-4,54536914825439	-10,8662033081055	-3,25236201286316	P23141;P23141-2;Q9UKY3;Q9UKY3-2	P23141;P23141-2	Liver carboxylesterase 1	CES1
-1,08922100067139	-1,25632286071777	-0,4969202876091	-0,0984143614768982	-0,0650884285569191	-0,00305245048366487	-0,532820522785187	-0,83916050195694	-0,329888701438904	-1,02503156661987	-1,1149730682373	-0,610214829444885	-0,466941297054291	-0,269305169582367	-0,595696270465851	P23193;P23193-2;Q15560-2;Q15560	P23193;P23193-2	Transcription elongation factor A protein 1	TCEA1
0,461680471897125	0,421953052282333	0,37203574180603	0,955197870731354	0,969307839870453	0,967276334762573	0,244242191314697	0,593072593212128	0,0693145841360092	0,5851691365242	0,487312287092209	0,188896805047989	0,77424144744873	0,577010095119476	0,700334370136261	P23246;P23246-2;REV__Q9Y2L8	P23246;P23246-2	Splicing factor, proline- and glutamine-rich	SFPQ
-0,595617890357971	-0,557429611682892	-0,517719626426697	-0,879352927207947	-0,651476204395294	-0,794931888580322	-0,619164347648621	-0,276887834072113	-0,52670556306839	-0,257563263177872	-0,254266649484634	-0,385140627622604	-0,581261157989502	-0,971841216087341	-0,48549696803093	P23258;Q9NRH3	P23258;Q9NRH3	Tubulin gamma-1 chain;Tubulin gamma-2 chain	TUBG1;TUBG2
0,0758293643593788	-0,74129843711853	-0,579547524452209	-1,03825902938843	-1,22726857662201	-1,38450741767883	-0,546936273574829	-0,911230146884918	-0,515264987945557	-0,488476634025574	-0,743609666824341	-0,558698415756226	-1,15303516387939	-1,07482731342316	-1,04272568225861	P23284	P23284	Peptidyl-prolyl cis-trans isomerase B	PPIB
0,390060633420944	0,430176436901093	0,422262579202652	0,875972151756287	0,800188779830933	0,849993824958801	0,532321393489838	0,694666147232056	0,366934716701508	1,04960572719574	0,681140840053558	0,66143798828125	1,10712778568268	1,15168058872223	1,20611608028412	P23368;P23368-2	P23368;P23368-2	NAD-dependent malic enzyme, mitochondrial	ME2
-0,69283127784729	-0,969884157180786	-0,467070698738098	-1,6779693365097	-1,56432211399078	-1,34674298763275	1,0376912355423	-0,695944488048553	1,38798594474792	-1,87356007099152	-1,81712436676025	-0,63732922077179	-2,21127557754517	-1,4444500207901	-2,29793214797974	P23381;P23381-2	P23381;P23381-2	Tryptophan--tRNA ligase, cytoplasmic;T1-TrpRS;T2-TrpRS	WARS
0,0232955832034349	0,36472624540329	0,0322048924863338	-0,739599406719208	-0,590778172016144	-0,751268267631531	-0,582761406898499	-0,0894702225923538	-0,577286899089813	-0,1095981746912	-0,104314923286438	-0,662102520465851	-0,532139897346497	-0,64537113904953	-0,461324900388718	P23396;P23396-2	P23396;P23396-2	40S ribosomal protein S3	RPS3
-0,301883071660995	0,134842708706856	0,248059958219528	0,0148430354893208	0,0765862017869949	0,0450839549303055	-1,85399198532104	-1,25616610050201	-1,82552969455719	-0,290448576211929	-0,372699022293091	-0,999315679073334	0,784842193126678	0,399418890476227	0,734950721263886	P23434	P23434	Glycine cleavage system H protein, mitochondrial	GCSH
0,292169451713562	0,92413341999054	0,71717768907547	0,625526905059814	0,694319248199463	1,04691791534424	0,779418587684631	-0,388097643852234	0,493100076913834	0,237658813595772	0,619123697280884	0,900598883628845	0,52656090259552	1,12231719493866	-0,268077850341797	P23497;P23497-3;P23497-2;P23497-5;P23497-6;P23497-7	P23497;P23497-3;P23497-2;P23497-5;P23497-6;P23497-7	Nuclear autoantigen Sp-100	SP100
-1,54823100566864	-1,51751792430878	-1,47864651679993	-0,923578202724457	-1,12556564807892	-1,33634793758392	-1,18152153491974	-2,0524320602417	-0,708228588104248	-1,57948124408722	-1,97511172294617	-0,928105056285858	-1,41339874267578	-0,862100601196289	-1,22257936000824	P23526;P23526-2	P23526;P23526-2	Adenosylhomocysteinase	AHCY
0,632416009902954	-0,1908278465271	-0,150047451257706	-0,0380644388496876	-0,0851749107241631	-0,155193477869034	0,65360426902771	-0,774323463439941	0,818501472473145	-1,03817415237427	-0,516880989074707	0,519925892353058	-0,679889261722565	0,719409286975861	-0,902638077735901	P23528;Q9Y281;Q9Y281-3	P23528	Cofilin-1	CFL1
-1,28985500335693	-2,06677770614624	-1,14256191253662	-1,45336019992828	-0,94697505235672	-0,904437839984894	-0,816979765892029	-0,53391420841217	-0,540833353996277	-1,69750475883484	-1,50439286231995	-1,93417990207672	-0,912855803966522	-0,899496912956238	-0,680776476860046	P23588;P23588-2;REV__P23588-2;REV__P23588	P23588;P23588-2	Eukaryotic translation initiation factor 4B	EIF4B
0,676568388938904	0,445658057928085	0,44453364610672	0,161751344799995	-0,177527993917465	-0,0939441993832588	0,342951714992523	0,973816156387329	0,605157732963562	0,998469412326813	1,09104824066162	0,752091944217682	0,867440402507782	0,468804985284805	0,748270690441132	P23634-7;P23634-6;P23634-8;P23634;P23634-5;P23634-4;P23634-3;P23634-2;Q01814-4;Q01814-7;Q01814-3;Q01814-6;Q01814-2;Q01814-8;Q01814-5;Q01814	P23634-7;P23634-6;P23634-8;P23634;P23634-5;P23634-4;P23634-3;P23634-2	Plasma membrane calcium-transporting ATPase 4	ATP2B4
2,07109236717224	1,77140879631042	2,06358361244202	2,08636379241943	2,18994998931885	2,01642656326294	2,6088604927063	2,33889245986938	2,51330876350403	1,19515526294708	1,4946117401123	1,84151530265808	1,48875951766968	2,12242388725281	1,05085742473602	P23743;P23743-3;P23743-2	P23743	Diacylglycerol kinase alpha	DGKA
-0,227320104837418	-0,024084085598588	-0,348264545202255	0,132843509316444	-0,0592369399964809	-0,143469393253326	-0,557888925075531	-0,179411873221397	-0,833839595317841	0,670135378837585	0,370037853717804	0,245789796113968	0,90903103351593	0,875916242599487	1,15225660800934	P23786	P23786	Carnitine O-palmitoyltransferase 2, mitochondrial	CPT2
0,0585137382149696	-0,204828441143036	0,325013816356659	0,146190226078033	0,282226830720901	0,350247174501419	-0,326769232749939	-0,992956578731537	-0,132430329918861	-0,666305303573608	-0,900709509849548	-0,258252829313278	0,207956254482269	0,341067522764206	0,167731672525406	P23919;P23919-2	P23919;P23919-2	Thymidylate kinase	DTYMK
-1,35693538188934	-1,11508572101593	-0,617390751838684	-2,00626420974731	-2,47297787666321	-2,20978713035584	-2,25868201255798	-2,24348402023315	-1,3202360868454	-1,64545238018036	-2,30091285705566	-0,950880169868469	-1,88292944431305	-1,17022264003754	-1,81996202468872	P23921	P23921	Ribonucleoside-diphosphate reductase large subunit	RRM1
4,50583696365356	4,57272243499756	4,83485269546509	-0,673954010009766	-1,03398501873016	0,145583420991898	1,14581692218781	1,25046241283417	1,29430055618286	1,85876882076263	1,9412704706192	2,46895956993103	-0,582483410835266	0,469295024871826	-1,40526306629181	P24158	P24158	Myeloblastin	PRTN3
-0,594164311885834	-0,769590556621552	-0,461383610963821	-1,74546134471893	-1,51988935470581	-1,26036930084229	-1,00992858409882	-0,545195877552032	-0,974523425102234	-0,935717225074768	-1,18270015716553	-1,48644959926605	-0,906844019889832	-1,43220639228821	-0,981535613536835	P24534	P24534	Elongation factor 1-beta	EEF1B2
0,224704384803772	0,550482928752899	0,151337921619415	0,612940907478333	0,603772401809692	0,461564481258392	0,238325580954552	0,615274012088776	-0,0800887867808342	0,584681987762451	0,545591711997986	-0,0491238087415695	0,85886162519455	0,484975337982178	0,732339262962341	P24539	P24539	ATP synthase F(0) complex subunit B1, mitochondrial	ATP5F1
3,57288956642151	2,96767044067383	2,34360456466675	2,68598175048828	2,51116847991943	2,61873698234558	1,45297145843506	1,90996909141541	1,62702226638794	2,87612342834473	2,95430064201355	2,64886546134949	0,850933611392975	2,64740324020386	1,78006494045258	P24557;P24557-3;P24557-4;P24557-2	P24557;P24557-3;P24557-4;P24557-2	Thromboxane-A synthase	TBXAS1
-0,318465113639832	-0,41884309053421	-0,876116514205933	0,49115851521492	0,417739719152451	0,39662230014801	-0,38675057888031	0,00724676670506597	-0,613000631332397	0,733298480510712	0,441335558891296	0,112460091710091	0,397096931934357	0,103743858635426	0,678843677043915	P24752;P24752-2	P24752	Acetyl-CoA acetyltransferase, mitochondrial	ACAT1
0,308392733335495	0,570360898971558	0,252054870128632	0,770613491535187	0,715308964252472	0,734072744846344	0,298849493265152	0,599903106689453	0,125019371509552	0,63615095615387	0,517484307289124	0,0706585422158241	0,751936972141266	0,374414503574371	0,709801375865936	P24928;P24928-2	P24928	DNA-directed RNA polymerase II subunit RPB1	POLR2A
-0,197512060403824	-0,455912232398987	0,395237565040588	-0,64233672618866	-0,661157071590424	-0,274154245853424	0,0351206213235855	-1,30160808563232	0,0671083107590675	-1,02752006053925	-0,720974862575531	0,417628228664398	-0,851318359375	0,234491750597954	-1,2098171710968	P25098;P35626	P25098	Beta-adrenergic receptor kinase 1	ADRBK1
-0,910911917686462	-0,566682517528534	-0,365246891975403	-0,797809541225433	-1,05861854553223	-0,584716200828552	-2,75906729698181	-2,15882611274719	-2,20111727714539	-0,551515877246857	-0,0375355668365955	-0,323696136474609	0,21275769174099	0,240415975451469	-0,0783273950219154	P25205	P25205	DNA replication licensing factor MCM3	MCM3
0,315470695495605	0,238782837986946	0,264320015907288	0,541318297386169	0,351137548685074	0,177403748035431	0,177535325288773	-0,0511172004044056	0,480033278465271	0,130166068673134	-0,446226418018341	0,419247567653656	0,216418921947479	0,634990155696869	-0,00577389961108565	P25325-2;Q07001	P25325-2	3-mercaptopyruvate sulfurtransferase	MPST
-0,656988143920898	-0,409227967262268	-1,6669157743454	-0,645291268825531	-0,595054149627686	-0,735593616962433	-0,701069235801697	-0,126352444291115	-0,479919135570526	-0,107814818620682	-0,238476902246475	-0,995154082775116	-0,446130752563477	-0,612412869930267	-0,406033307313919	P25398	P25398	40S ribosomal protein S12	RPS12
-0,14214126765728	0,253213435411453	0,0291201714426279	-0,104617759585381	-0,0916684567928314	-0,418931841850281	-0,617333173751831	-0,346814095973969	-0,62145459651947	-0,0313272625207901	0,0307381916791201	-0,683880090713501	0,454870074987412	-0,274827510118485	0,421615928411484	P25440;P25440-2;P25440-3;P25440-4	P25440;P25440-2;P25440-3;P25440-4	Bromodomain-containing protein 2	BRD2
0,369566142559052	0,368120849132538	0,386918842792511	1,00119256973267	1,11429357528687	1,2207738161087	0,446075618267059	0,526906251907349	0,231194749474525	0,6770378947258	0,527696430683136	0,547289133071899	1,30494558811188	0,534503638744354	1,01620900630951	P25490;O15391	P25490	Transcriptional repressor protein YY1	YY1
-1,03841030597687	-1,26058161258698	-1,14745771884918	-0,403115093708038	-0,421417146921158	-0,334163337945938	-0,231451585888863	-0,718108236789703	0,0114505151286721	-0,819700956344604	-0,620410680770874	-0,455775409936905	-0,203235328197479	0,449441283941269	-0,452899873256683	P25685;P25685-2	P25685;P25685-2	DnaJ homolog subfamily B member 1	DNAJB1
-0,0795416384935379	0,197595402598381	-0,100484542548656	0,763980209827423	0,701727569103241	0,498159140348434	0,113554626703262	0,48247617483139	0,0119467293843627	0,507432222366333	0,282899588346481	-0,0879548192024231	0,478635728359222	0,283570528030396	0,493815153837204	P25705;P25705-2;P25705-3	P25705;P25705-2;P25705-3	ATP synthase subunit alpha, mitochondrial	ATP5A1
3,32572293281555	2,35504269599915	1,5190178155899	0,104451231658459	-0,166157439351082	0,198365971446037	2,84605622291565	3,12799501419067	2,4474630355835	1,80903232097626	1,22826862335205	1,09260070323944	-0,339456498622894	-0,652257025241852	-0,408108115196228	P25774;P25774-2	P25774;P25774-2	Cathepsin S	CTSS
-0,685032725334167	-0,827121317386627	-0,483325988054276	-0,244647487998009	-0,431436330080032	-0,399107873439789	-0,147181302309036	-0,320121943950653	0,158737242221832	-0,657025575637817	-0,22925753891468	0,229915514588356	-0,663938999176025	0,102498531341553	-0,757121205329895	P25786;P25786-2	P25786;P25786-2	Proteasome subunit alpha type-1	PSMA1
-0,525555789470673	-0,713600933551788	-0,514121353626251	-0,28656393289566	-0,494313895702362	-0,190004244446754	-0,208322942256927	-0,223443642258644	0,153510063886642	-0,784631729125977	-0,1665278673172	0,282769590616226	-0,848662912845612	-0,323795139789581	-0,853733777999878	P25787	P25787	Proteasome subunit alpha type-2	PSMA2
-0,51124507188797	-0,63043338060379	-0,49247744679451	-0,383562535047531	-0,606818616390228	-0,434635519981384	-0,0460594706237316	-0,228929966688156	0,0994945839047432	-0,708156943321228	-0,148995369672775	0,311565846204758	-0,623645722866058	0,0965613946318626	-0,894892156124115	P25788-2;P25788	P25788-2;P25788	Proteasome subunit alpha type-3	PSMA3
-0,615601062774658	-0,91020655632019	-0,734997928142548	-0,439815104007721	-0,626282274723053	-0,424600958824158	-0,284305065870285	-0,425177901983261	0,0895040407776833	-0,783891201019287	-0,271261423826218	0,149488896131516	-0,677433729171753	-0,0252573881298304	-0,763036906719208	P25789;P25789-2	P25789;P25789-2	Proteasome subunit alpha type-4	PSMA4
4,17739152908325	3,60894060134888	4,6628155708313	1,37567567825317	1,32166969776154	2,11746883392334	2,20385527610779	2,06965851783752	2,48422002792358	3,61709642410278	4,34533739089966	4,49872303009033	-0,0806414857506752	4,11938095092773	0,329464226961136	P25815	P25815	Protein S100-P	S100P
0,272800743579865	-0,213974460959435	0,310357302427292	-0,984684705734253	-0,99435943365097	-1,03934872150421	0,754770576953888	-0,36354073882103	0,723009765148163	-1,08930146694183	-0,614665329456329	0,415023684501648	-1,5341135263443	-0,509069800376892	-1,65753471851349	P26038	P26038	Moesin	MSN
0,363135010004044	0,239128410816193	0,462086141109467	-0,258835524320602	-0,0496947690844536	0,00704069389030337	-0,0822015255689621	0,0973585620522499	-0,0361866280436516	-0,130674079060555	0,139551609754562	0,0169089864939451	-0,229777321219444	0,072473555803299	-0,000918924284633249	P26196	P26196	Probable ATP-dependent RNA helicase DDX6	DDX6
-2,00373721122742	-1,2488466501236	-1,55276823043823	-2,24658942222595	-2,39020133018494	-2,14883422851563	-2,56773614883423	-1,73399519920349	-2,71082401275635	-1,23945951461792	-1,39062225818634	-2,15903830528259	-1,050332903862	-2,17297148704529	-1,04523205757141	P26358;P26358-3	P26358;P26358-3	DNA (cytosine-5)-methyltransferase 1	DNMT1
0,316495150327683	0,513349413871765	0,215199828147888	0,737933933734894	0,619084656238556	0,537085294723511	0,0153566850349307	0,268722325563431	-0,262356489896774	0,454405158758163	0,319637686014175	-0,176075652241707	0,466786473989487	0,257317572832108	0,602658867835999	P26368-2;P26368	P26368-2;P26368	Splicing factor U2AF 65 kDa subunit	U2AF2
0,124453566968441	0,519979655742645	0,323092252016068	-0,96429044008255	-0,638193428516388	-0,618208587169647	-0,417512357234955	-0,0650805160403252	-0,6875359416008	-0,166276171803474	-0,00347191840410233	-0,683210551738739	-0,494906544685364	-0,399553656578064	-0,598111808300018	P26373;P26373-2	P26373;P26373-2	60S ribosomal protein L13	RPL13
1,03721714019775	1,19734561443329	0,894524574279785	1,45314013957977	1,49243175983429	1,4308750629425	0,293128311634064	0,680978298187256	0,325296431779861	0,682190358638763	0,516304552555084	0,0178504064679146	1,1273421049118	1,16504263877869	1,21969544887543	P26440;P26440-2	P26440;P26440-2	Isovaleryl-CoA dehydrogenase, mitochondrial	IVD
1,47641372680664	0,675785183906555	1,21406137943268	-0,209078654646873	-0,523825228214264	-1,08230888843536	1,51064169406891	1,0810831785202	1,24783337116241	0,116371400654316	0,342760503292084	0,48319873213768	-1,04317545890808	-1,11809301376343	-1,21086454391479	P26447	P26447	Protein S100-A4	S100A4
1,38382208347321	1,49576926231384	1,22365081310272	0,192699640989304	0,0981764793395996	0,184928983449936	1,07164037227631	1,53439974784851	0,659825623035431	0,999026000499725	0,395445197820663	0,309164315462112	0,226906269788742	-0,240914300084114	0	P26572	P26572	Alpha-1,3-mannosyl-glycoprotein 2-beta-N-acetylglucosaminyltransferase	MGAT1
1,42592799663544	1,00964069366455	1,50198101997375	1,33889377117157	1,32291054725647	1,73074471950531	1,33075666427612	0,43325936794281	1,16770136356354	0,705489456653595	1,36883080005646	1,83414387702942	1,07702493667603	2,10161399841309	0,628155112266541	P26583	P26583	High mobility group protein B2	HMGB2
-0,865876257419586	-0,671881198883057	-0,394093245267868	0,0346396490931511	-0,137631177902222	-0,168147504329681	-0,217118263244629	-0,212784305214882	-0,271865636110306	-0,334563702344894	-0,375099778175354	-0,26579937338829	-0,0934471040964127	-0,223807990550995	-0,0200981367379427	P26599;P26599-2;P26599-3	P26599;P26599-2;P26599-3	Polypyrimidine tract-binding protein 1	PTBP1
-1,90327370166779	-1,9262021780014	-1,12623918056488	-1,94706130027771	-2,32653880119324	-2,24623942375183	-1,36690223217011	-2,18171858787537	-0,889931678771973	-2,30846667289734	-2,46916055679321	-1,41033113002777	-2,19317030906677	-1,8339296579361	-2,11049103736877	P26639;P26639-2	P26639;P26639-2	Threonine--tRNA ligase, cytoplasmic	TARS
-1,77451300621033	-1,67758822441101	-1,8444014787674	-1,66328167915344	-1,64091873168945	-1,68125510215759	-1,09052360057831	-0,731589615345001	-1,08646976947784	-1,14347982406616	-1,23170387744904	-1,35791409015656	-1,24888598918915	-1,77168917655945	-1,0255378484726	P26640;P26640-2	P26640	Valine--tRNA ligase	VARS
-0,585538625717163	-0,715874969959259	-0,291464745998383	-1,71161925792694	-1,64696133136749	-1,52376186847687	-1,02306520938873	-0,5787034034729	-0,817765533924103	-1,04846847057343	-1,16724991798401	-1,25240850448608	-1,01042330265045	-1,40979290008545	-0,99839174747467	P26641;P26641-2	P26641;P26641-2	Elongation factor 1-gamma	EEF1G
3,74430084228516	3,4158341884613	3,2139732837677	2,1701283454895	1,9269552230835	2,26382040977478	1,20079720020294	1,87388515472412	2,03812980651855	3,82616901397705	3,68780899047852	3,78324484825134	1,78270220756531	2,05296778678894	1,15141427516937	P27105;P27105-2	P27105;P27105-2	Erythrocyte band 7 integral membrane protein	STOM
-0,0917582362890244	-0,3023521900177	0,491415530443192	-0,0661505833268166	0,0656273290514946	0,226411551237106	0,2326789945364	-0,423336118459702	0,509070158004761	-0,844750165939331	-0,726241052150726	-0,00093432649737224	-0,548540711402893	0,328703373670578	-0,666768848896027	P27348	P27348	14-3-3 protein theta	YWHAQ
2,09402990341187	2,09603381156921	1,94067108631134	-0,215088114142418	-0,357956618070602	-0,30835422873497	0,771974444389343	1,18383002281189	0,603102803230286	1,37384521961212	1,33753132820129	0,846224069595337	0,250425398349762	-0,0761544555425644	-0,43443638086319	P27449	P27449	V-type proton ATPase 16 kDa proteolipid subunit	ATP6V0C
-0,119771145284176	0,0379562079906464	-0,254934728145599	-0,86589527130127	-0,765410244464874	-0,848778426647186	-0,58892697095871	-0,123673014342785	-0,620795607566834	-0,179014176130295	-0,201917573809624	-0,639697432518005	-0,514040410518646	-0,673454344272614	-0,555611908435822	P27635;Q96L21	P27635	60S ribosomal protein L10	RPL10
-0,458952963352203	-0,762045741081238	-0,426719814538956	0,215968832373619	0,0850252881646156	0,292458057403564	0,223637565970421	-0,233775094151497	0,128673419356346	-0,40694198012352	0,0936946794390678	0,507868647575378	0,35913547873497	0,796995401382446	0,103129372000694	P27694	P27694	Replication protein A 70 kDa DNA-binding subunit;Replication protein A 70 kDa DNA-binding subunit, N-terminally processed	RPA1
-0,350458890199661	-0,820610284805298	-0,561276614665985	0,285022169351578	0,26613050699234	0,705805361270905	-0,0411963872611523	-1,6867847442627	0,0582584999501705	-1,63711225986481	-1,29997456073761	-0,0971549078822136	0,11624663323164	1,0415266752243	-0,265940636396408	P27695	P27695	DNA-(apurinic or apyrimidinic site) lyase;DNA-(apurinic or apyrimidinic site) lyase, mitochondrial	APEX1
0,591943204402924	-0,257946729660034	0,834483802318573	1,30418050289154	1,36272478103638	1,27721798419952	0,877798676490784	-1,21713542938232	0,757028579711914	-1,13488721847534	-1,06737315654755	0,384271085262299	0,000197184679564089	1,39570450782776	-0,419408053159714	P27707	P27707	Deoxycytidine kinase	DCK
-1,67397451400757	-1,42136335372925	-1,75464928150177	-2,15129995346069	-1,97310328483582	-1,83945989608765	-1,54351198673248	-1,3839944601059	-1,11178302764893	-1,92163825035095	-1,58194744586945	-1,21833431720734	-1,80316722393036	-1,07683145999908	-1,82737803459167	P27708	P27708	CAD protein;Glutamine-dependent carbamoyl-phosphate synthase;Aspartate carbamoyltransferase;Dihydroorotase	CAD
-0,180486083030701	-0,153791204094887	0,177393659949303	-1,23810935020447	-1,25836503505707	-1,2138032913208	-1,24925553798676	-0,927625298500061	-1,30233895778656	-0,564315676689148	-0,635550856590271	-0,51799350976944	-0,564630806446075	-0,460665285587311	-0,765376448631287	P27797	P27797	Calreticulin	CALR
-2,38812971115112	-1,73398184776306	-1,50934898853302	-0,459718763828278	-0,142946287989616	-0,0398484542965889	-0,193628534674644	-1,00319743156433	-0,133300006389618	-1,62474036216736	-1,53338944911957	-1,6014746427536	-0,800090134143829	-0,0063445083796978	-0,703490018844604	P27816;P27816-6;P27816-2;P27816-4	P27816;P27816-6;P27816-2	Microtubule-associated protein 4	MAP4
1,0212813615799	1,48854923248291	1,07571685314178	-0,422410994768143	-0,36403813958168	-0,371630221605301	-0,360659748315811	0,174510315060616	-0,595434904098511	0,841545283794403	0,852932155132294	0,504230499267578	-0,223618403077126	-0,90206915140152	-0,300822049379349	P27824;P27824-2;P27824-3	P27824;P27824-2;P27824-3	Calnexin	CANX
1,06191027164459	0,645509600639343	1,29675769805908	-0,120489336550236	0,234721064567566	0,488753139972687	0,972028613090515	0,0480549111962318	1,06878459453583	-0,684260845184326	0,12845253944397	1,13439559936523	-0,346148818731308	1,33327734470367	-0,559392392635345	P27986;P27986-4;P27986-5;P27986-3;P27986-2	P27986;P27986-4;P27986-5;P27986-3;P27986-2	Phosphatidylinositol 3-kinase regulatory subunit alpha	PIK3R1
-0,219049960374832	-0,567998766899109	-0,13535013794899	0,061867356300354	0,115669555962086	0,433924674987793	0,517220377922058	0,192137137055397	0,561308979988098	-0,430111080408096	0,197023868560791	0,576232135295868	-0,298551768064499	0,554477751255035	-0,140968129038811	P28062-2;P28062	P28062-2;P28062	Proteasome subunit beta type-8	PSMB8
1,08750653266907	0,655740261077881	0,757786452770233	1,14243125915527	1,69316494464874	2,01226925849915	1,82145369052887	1,50349640846252	1,97177875041962	0,49974849820137	1,48821640014648	2,07053589820862	0,952246069908142	2,04448914527893	0,67024439573288	P28065-2;P28065	P28065-2;P28065	Proteasome subunit beta type-9	PSMB9
-0,709343612194061	-0,886968076229095	-0,638911068439484	-0,342021107673645	-0,565397620201111	-0,403408318758011	-0,185611829161644	-0,418122529983521	0,0645566210150719	-0,750241875648499	-0,370015621185303	0,156488969922066	-0,911198616027832	-0,0806424394249916	-0,856805324554443	P28066;P28066-2	P28066;P28066-2	Proteasome subunit alpha type-5	PSMA5
-0,260597437620163	-0,375798553228378	-0,550853550434113	0,0265762265771627	-0,162894070148468	-0,0791105106472969	0,0204945988953114	0,00194061629008502	0,420105963945389	-0,389573127031326	0,0230236481875181	0,450382679700851	-0,483719527721405	0,161480918526649	-0,612569272518158	P28070	P28070	Proteasome subunit beta type-4	PSMB4
-1,95363461971283	-1,80239474773407	-2,7383120059967	-1,07026052474976	-1,58075761795044	-1,53695166110992	-2,18597888946533	-1,46457934379578	-1,25747168064117	-1,68427729606628	-1,73182189464569	-1,97434997558594	-1,33861982822418	-0,846522271633148	-1,3139386177063	P28072	P28072	Proteasome subunit beta type-6	PSMB6
-3,48276591300964	-2,45195388793945	-3,04341840744019	-1,58945941925049	-2,10535192489624	-2,25650382041931	-2,85129046440125	-1,99077773094177	-1,7311018705368	-1,84928679466248	-1,84682750701904	-2,05094146728516	-1,82892715930939	-2,03290700912476	-1,9080548286438	P28074;P28074-3;P28074-2	P28074;P28074-3	Proteasome subunit beta type-5	PSMB5
0,200377926230431	0,51147186756134	0,184265673160553	-0,962143301963806	-1,6657440662384	-1,29987180233002	-0,325446754693985	0,192372769117355	-0,58416485786438	0,59423691034317	0,391537308692932	-0,0281022880226374	-0,289104908704758	-1,00546717643738	-0,189882770180702	P28288;P28288-2;P28288-3	P28288;P28288-2	ATP-binding cassette sub-family D member 3	ABCD3
0,686805069446564	1,05940783023834	0,403060525655746	1,32927978038788	1,31277251243591	1,31095719337463	0,387478947639465	0,699932754039764	0,259960561990738	1,08848464488983	0,926365911960602	0,484642773866653	1,07534599304199	1,00081562995911	1,30423426628113	P28331;P28331-2;P28331-4;P28331-5;P28331-3	P28331;P28331-2;P28331-4;P28331-5;P28331-3	NADH-ubiquinone oxidoreductase 75 kDa subunit, mitochondrial	NDUFS1
-1,24321973323822	-1,20925092697144	-1,41577792167664	-1,26183009147644	-1,56020498275757	-1,09004044532776	-1,82840466499329	-1,69679367542267	-1,89001417160034	-1,11935794353485	-0,720905423164368	-0,703449666500092	-0,39156311750412	-0,514370024204254	-0,497673541307449	P28340	P28340	DNA polymerase delta catalytic subunit	POLD1
0,525127708911896	-0,241422846913338	0,802134692668915	0,117301978170872	0,302489429712296	0,454757660627365	1,04120028018951	-0,630000650882721	1,20955502986908	-1,02022075653076	-0,628079235553741	0,845556795597076	-0,54412704706192	0,818211317062378	-0,753618836402893	P28482;P28482-2;P31152	P28482;P28482-2	Mitogen-activated protein kinase 1	MAPK1
5,94234561920166	5,43146514892578	5,18630599975586	4,13181114196777	4,22850894927979	5,18759965896606	4,53282260894775	5,21646738052368	4,28724670410156	5,62927865982056	5,73545837402344	5,59256887435913	3,60194277763367	4,79497623443604	2,66367793083191	P28676	P28676	Grancalcin	GCA
-0,300589770078659	0,168590262532234	-0,586669921875	-0,166573017835617	-0,244926616549492	-0,180486813187599	0,236662432551384	0,513052225112915	-0,245142221450806	0,1279666274786	-0,035793911665678	-0,488531559705734	0,719580054283142	0,544871151447296	0,501248896121979	P28715;P28715-3;P28715-2	P28715	DNA repair protein complementing XP-G cells	ERCC5
2,08947467803955	2,21450257301331	2,52489948272705	-0,600239336490631	-0,851241409778595	-0,809593021869659	0,0551614016294479	0,350537836551666	-0,276360481977463	2,14070606231689	2,54133033752441	2,37837600708008	-0,071668803691864	0,221941500902176	-0,33270674943924	P28799;P28799-2;P28799-3	P28799;P28799-2;P28799-3	Granulins;Acrogranin;Paragranulin;Granulin-1;Granulin-2;Granulin-3;Granulin-4;Granulin-5;Granulin-6;Granulin-7	GRN
0,194227710366249	-0,286595553159714	0,251760989427567	-0,0843947678804398	-0,154379427433014	0,0010344919282943	0,961153447628021	-0,43896958231926	1,06662392616272	-1,16269946098328	-1,11240756511688	-0,493338227272034	-0,617887496948242	-0,633931338787079	-0,5853351354599	P28838-2;P28838	P28838-2;P28838	Cytosol aminopeptidase	LAP3
1,34629714488983	2,17876601219177	1,42153000831604	-0,312107563018799	0,291414678096771	0,592829763889313	0,765474796295166	1,86501979827881	1,54046177864075	0,16468171775341	0,446980863809586	0,326109707355499	1,16844737529755	1,01841008663177	1,37699508666992	P28907;P28907-2	P28907	ADP-ribosyl cyclase/cyclic ADP-ribose hydrolase 1	CD38
-1,28215610980988	-1,4329754114151	-1,14148902893066	-0,283034980297089	-0,642226159572601	0,0146848736330867	-0,482233494520187	-0,324780255556107	-0,395524173974991	-0,650142252445221	-0,602097749710083	-0,623137474060059	0,194125771522522	-0,0579751394689083	-0,0131448842585087	P29083	P29083	General transcription factor IIE subunit 1	GTF2E1
-0,786684095859528	-0,816038906574249	-0,379489332437515	-1,30177164077759	-1,34102880954742	-1,3670756816864	-0,394728600978851	-0,435426741838455	-0,212861493229866	-1,99604439735413	-1,67738878726959	-1,24274504184723	-1,8243750333786	-1,14884221553802	-1,69207262992859	P29144	P29144	Tripeptidyl-peptidase 2	TPP2
-0,581636667251587	-1,42679047584534	-0,990521490573883	-0,606020271778107	-1,06041812896729	-1,17732095718384	-0,318653762340546	-2,52394223213196	0,144788816571236	-2,53116798400879	-2,44375610351563	-0,349574834108353	-1,40679681301117	-0,366906374692917	-1,48778772354126	P29218;P29218-3;P29218-2	P29218;P29218-3;P29218-2	Inositol monophosphatase 1	IMPA1
0,0241868421435356	-0,552895247936249	0,0142099037766457	-0,52727997303009	-0,526053488254547	-0,515504121780396	0,763874053955078	-1,22065031528473	0,6541907787323	-1,0570285320282	-0,799040794372559	0,583206593990326	-0,700516045093536	0,612376272678375	-1,01408457756042	P29350;P29350-3;P29350-4;P29350-2	P29350;P29350-3;P29350-4;P29350-2	Tyrosine-protein phosphatase non-receptor type 6	PTPN6
-0,618948876857758	-0,54629921913147	-0,44514212012291	1,19165766239166	1,19975054264069	1,55059373378754	-0,250159382820129	-0,670609295368195	-0,193473860621452	-0,298934906721115	-0,348521381616592	-0,0593375936150551	0,910753667354584	0,848486959934235	0,644304513931274	P29372-5;P29372-4;P29372-2;P29372	P29372-5;P29372-4;P29372-2;P29372	DNA-3-methyladenine glycosylase	MPG
0,841129302978516	0,0267351511865854	1,19201195240021	-0,0660093352198601	-0,0895693823695183	0,0199167709797621	1,22153282165527	-0,993535578250885	1,25737309455872	-1,0425420999527	-0,0107967890799046	1,51754701137543	-0,283259809017181	1,45835900306702	-0,717509388923645	P29401;P29401-2;P51854-4;P51854-1;P51854	P29401;P29401-2	Transketolase	TKT
0,892954587936401	-0,554929971694946	0,517678678035736	-0,143444046378136	0,530951142311096	0,24396824836731	1,94053721427917	-0,717844247817993	1,94902467727661	-1,39654278755188	-1,17104697227478	0,318683296442032	-0,721045851707459	0,372121661901474	-1,0618280172348	P29466-2;P29466;P29466-3;P29466-4;P29466-5	P29466-2;P29466;P29466-3;P29466-4	Caspase-1;Caspase-1 subunit p20;Caspase-1 subunit p10	CASP1
1,48857605457306	1,62786591053009	1,45666682720184	1,98664259910584	2,05708575248718	2,05567002296448	0,881254613399506	1,03842556476593	0,73653507232666	2,35780334472656	2,41923117637634	2,02985119819641	2,13680934906006	2,00428414344788	1,92360758781433	P29590;P29590-5	P29590;P29590-5	Protein PML	PML
-0,566555976867676	-0,771700441837311	-0,767610490322113	-1,30997049808502	-1,2051374912262	-1,35520374774933	-0,636678874492645	-0,20052070915699	-0,334703385829926	-0,853269338607788	-1,03233551979065	-1,12033486366272	-1,01513051986694	-1,59063601493835	-1,09322202205658	P29692;P29692-2;P29692-4	P29692;P29692-2;P29692-4	Elongation factor 1-delta	EEF1D
2,88020777702332	2,78552031517029	2,77505683898926	1,47197186946869	1,58372795581818	1,73595118522644	1,31443881988525	1,69880902767181	1,32963740825653	2,06451177597046	1,95072066783905	1,70088946819305	1,83043992519379	2,08433771133423	1,66884791851044	P30038;P30038-2;P30038-3	P30038;P30038-2;P30038-3	Delta-1-pyrroline-5-carboxylate dehydrogenase, mitochondrial	ALDH4A1
0,501289129257202	0,153095528483391	0,266775578260422	-0,880407989025116	-0,89379209280014	-0,938681483268738	-0,369398146867752	-0,309113830327988	-0,571060180664063	-0,0400375835597515	-0,145436033606529	-0,0902603566646576	-0,996926426887512	-1,18444395065308	-1,13057208061218	P30040;P30040-2	P30040	Endoplasmic reticulum resident protein 29	ERP29
-0,407453775405884	-1,00438392162323	0,169689834117889	0,353790372610092	0,462365716695786	0,477593302726746	0,148894160985947	-0,722937822341919	0,833151400089264	-0,874306619167328	-1,29478335380554	0,32978168129921	-0,537950754165649	1,00698494911194	-0,875775933265686	P30041	P30041	Peroxiredoxin-6	PRDX6
1,4938645362854	0,959169209003448	0,164837822318077	1,94854307174683	1,99126958847046	1,7542439699173	0,35731366276741	0,691046237945557	0,341333478689194	1,07569468021393	0,606273472309113	0,261686652898788	1,47232818603516	1,22119998931885	1,35553050041199	P30042;P30042-2	P30042;P30042-2	ES1 protein homolog, mitochondrial	C21orf33
1,97314441204071	1,18711292743683	0,998062491416931	4,40081882476807	4,53656816482544	4,70253944396973	3,5301616191864	4,16985607147217	5,32161140441895	3,19699144363403	1,65318703651428	3,15268230438232	0,734265446662903	2,16913366317749	0,136357754468918	P30043	P30043	Flavin reductase (NADPH)	BLVRB
1,08179152011871	1,08005511760712	1,45838820934296	1,20193541049957	1,13035452365875	1,25319421291351	0,557595610618591	0,152953073382378	0,877687752246857	1,12498474121094	0,97199147939682	1,88452517986298	0,823099911212921	1,83738851547241	0,537918508052826	P30044-2;P30044;P30044-3;P30044-4	P30044-2;P30044;P30044-3	Peroxiredoxin-5, mitochondrial	PRDX5
-0,356035321950912	-1,11232101917267	-0,75852507352829	-0,00544806802645326	0,237633779644966	0,293623745441437	0,328609019517899	-1,13135123252869	0,77827250957489	-1,46071934700012	-1,90498542785645	-0,109426409006119	-1,79725182056427	-0,463932275772095	-1,63322603702545	P30046;P30046-2;A6NHG4	P30046;P30046-2;A6NHG4	D-dopachrome decarboxylase;D-dopachrome decarboxylase-like protein	DDT;DDTL
1,19068694114685	1,42083811759949	1,09830784797668	0,446351826190948	0,354445785284042	0,16646321117878	-0,00463895965367556	0,358673363924026	-0,179977715015411	0,506765186786652	0,372229367494583	-0,0552282780408859	0,280615866184235	0,0585331134498119	0,288429081439972	P30048-2;P30048	P30048-2;P30048	Thioredoxin-dependent peroxide reductase, mitochondrial	PRDX3
-0,262215197086334	0,0313206650316715	-0,550082921981812	0,774446129798889	0,541183829307556	0,408154428005219	0,318405866622925	0,317830264568329	0,0269630812108517	0,443887054920197	0,488426953554153	-0,194282025098801	0,960545122623444	0,576696991920471	0,915682673454285	P30049	P30049	ATP synthase subunit delta, mitochondrial	ATP5D
-0,31903401017189	0,379433244466782	-0,347392082214355	-0,731900215148926	-0,632678329944611	-0,715639233589172	-0,672716200351715	-0,18404446542263	-0,528234541416168	-0,142391011118889	-0,0710276439785957	-0,506907165050507	-0,568579375743866	-0,482490062713623	-0,66564816236496	P30050;P30050-2	P30050;P30050-2	60S ribosomal protein L12	RPL12
0,365365415811539	0,140549123287201	-0,368942230939865	0,534098088741302	0,533801853656769	0,36874058842659	-1,11557996273041	-0,543902635574341	-1,11845219135284	-0,00504133803769946	-0,412882566452026	-0,925192356109619	0,383941829204559	-0,1804219186306	0,349175423383713	P30084	P30084	Enoyl-CoA hydratase, mitochondrial	ECHS1
-1,21895563602448	-1,8556364774704	-0,878459751605988	-0,872843384742737	-1,0261744260788	-1,21714794635773	-0,990274369716644	-2,10187721252441	-0,231380164623261	-1,91850292682648	-2,52309012413025	-0,805989980697632	-1,85496473312378	-1,14562952518463	-1,78476321697235	P30085;P30085-2	P30085;P30085-2	UMP-CMP kinase	CMPK1
-0,790688335895538	-1,69141507148743	-0,846538901329041	-0,364091962575912	0,0343184173107147	0,0875054448843002	-0,74548476934433	-2,4627161026001	-0,132778331637383	-1,77336573600769	-2,28442358970642	-0,609510362148285	-0,705255031585693	1,07702791690826	-1,02273344993591	P30086	P30086	Phosphatidylethanolamine-binding protein 1;Hippocampal cholinergic neurostimulating peptide	PEBP1
0,369122385978699	0,291695088148117	0,407923668622971	-0,489448040723801	-0,541047811508179	-0,543538212776184	-0,186682716012001	-0,143909215927124	-0,32661971449852	0,0318680964410305	-0,0115803508087993	0,058054443448782	-0,796047449111938	-1,0641016960144	-0,821193754673004	P30101	P30101	Protein disulfide-isomerase A3	PDIA3
-0,999315738677979	-1,06458282470703	-0,933450162410736	-0,587915778160095	-0,728070139884949	-0,717510998249054	-0,0638573840260506	-0,678049564361572	0,104329973459244	-0,94739818572998	-0,862984180450439	-0,454767733812332	-0,868903636932373	-0,710241854190826	-0,8372523188591	P30153	P30153	Serine/threonine-protein phosphatase 2A 65 kDa regulatory subunit A alpha isoform	PPP2R1A
-0,369069367647171	-0,232574835419655	-1,06923234462738	-0,656672358512878	-0,981995463371277	-0,900941133499146	-1,61668980121613	-0,949068665504456	-1,63228261470795	-0,290299117565155	-0,458606362342834	-1,11124420166016	-0,58309406042099	-1,57620012760162	-0,409409940242767	P30405;P30405-2	P30405	Peptidyl-prolyl cis-trans isomerase F, mitochondrial	PPIF
-0,451200753450394	-0,705921590328217	-0,17891301214695	-0,969262897968292	-0,94413286447525	-0,791857182979584	0,255709499120712	-0,0230998285114765	0,213146194815636	-1,20632100105286	-1,17454493045807	-0,638118982315063	-0,957755565643311	-0,186941385269165	-1,23790788650513	P30419;P30419-2	P30419;P30419-2	Glycylpeptide N-tetradecanoyltransferase 1	NMT1
2,63853073120117	2,67672181129456	2,43986129760742	1,2682865858078	1,09794104099274	1,03923308849335	2,70967125892639	3,37837243080139	2,69457674026489	3,0520293712616	3,08820509910584	2,60514545440674	1,58583498001099	1,52759337425232	1,35421454906464	P30480	P30480	HLA class I histocompatibility antigen, B-42 alpha chain	HLA-B
2,39264225959778	2,57778143882751	2,84575605392456	0,469977349042892	0,276117116212845	1,04003870487213	1,2673032283783	1,54080200195313	1,66931784152985	1,42539298534393	1,30332708358765	1,1339715719223	0,88809072971344	1,41855669021606	0,995192348957062	P30508;Q29960-2;Q29960;P30505;Q9TNN7	P30508;Q29960-2;Q29960;P30505;Q9TNN7	HLA class I histocompatibility antigen, Cw-12 alpha chain;HLA class I histocompatibility antigen, Cw-16 alpha chain;HLA class I histocompatibility antigen, Cw-8 alpha chain;HLA class I histocompatibility antigen, Cw-5 alpha chain	HLA-C
-0,355896294116974	-0,181512266397476	-0,431344956159592	-0,357852876186371	-0,453758805990219	-0,746409177780151	-0,693785548210144	-0,0313847325742245	-0,775055348873138	0,0768736600875854	-0,140524938702583	-0,564732849597931	-0,264835625886917	-0,982884228229523	-0,291938722133636	P30519;P30519-2	P30519;P30519-2	Heme oxygenase 2	HMOX2
-0,577481269836426	-0,735617458820343	0,525796949863434	-0,894216299057007	-0,822943210601807	-0,663387417793274	0,186459332704544	-2,10740423202515	0,424371898174286	-1,47696149349213	-0,836053073406219	1,18423652648926	-1,22873437404633	-0,548824369907379	-1,39634728431702	P30520	P30520	Adenylosuccinate synthetase isozyme 2	ADSS
-0,0816653966903687	-0,363940834999084	0,229308992624283	-2,09101819992065	-2,20288920402527	-2,05701017379761	-0,594643652439117	-0,0994637459516525	-0,941656470298767	-0,628512322902679	-1,06203186511993	-1,4671778678894	-1,05099046230316	-1,45253682136536	-1,09576499462128	P30533	P30533	Alpha-2-macroglobulin receptor-associated protein	LRPAP1
2,5472629070282	2,21826672554016	2,18607401847839	0,680367112159729	0,531657159328461	0,544299900531769	1,5318306684494	1,87454807758331	0,965315997600555	1,78343594074249	1,11132657527924	1,39229667186737	0,948848903179169	0,787105441093445	0,539001107215881	P30536	P30536	Translocator protein	TSPO
-0,514294564723969	-0,843160212039948	-0,418624043464661	-0,457123726606369	-0,430326074361801	-0,353403121232986	0,236837431788445	-0,952350318431854	0,625352323055267	-0,891425013542175	-1,37570476531982	0,0827014818787575	-0,852583467960358	-0,0820594429969788	-1,17075419425964	P30566;P30566-2	P30566;P30566-2	Adenylosuccinate lyase	ADSL
1,56799352169037	1,58549809455872	1,76981520652771	1,63697612285614	1,89692401885986	1,8670859336853	0,313786596059799	0,80344820022583	0,616436064243317	1,55627834796906	1,52242791652679	1,51084017753601	1,41899728775024	1,69034361839294	1,26799666881561	P30626-2;P30626;P30626-3	P30626-2;P30626;P30626-3	Sorcin	SRI
4,69340658187866	4,69388771057129	5,20614719390869	3,36936664581299	3,7772216796875	4,36730623245239	3,53625679016113	1,28224563598633	3,78661465644836	2,85696339607239	3,77275013923645	4,80863761901855	2,55274605751038	5,10291290283203	1,63592898845673	P30740;P30740-2;O75830	P30740;P30740-2	Leukocyte elastase inhibitor	SERPINB1
-0,706961989402771	-0,31120091676712	-1,1092826128006	-0,25300258398056	-0,308776408433914	-0,564317762851715	-0,842446148395538	-0,503722250461578	-0,836057245731354	-0,674884736537933	-0,875526487827301	-0,888613879680634	0,776903927326202	0,340544849634171	0,900386691093445	P30837	P30837	Aldehyde dehydrogenase X, mitochondrial	ALDH1B1
0,172107815742493	0,0468081347644329	-0,195826470851898	0,309617638587952	0,493944495916367	0,429298490285873	0,208918064832687	0,300283461809158	0,0572015903890133	0,370224177837372	0,272912740707397	-0,0830434784293175	0,277577608823776	-0,133510634303093	0,285140782594681	P30876	P30876	DNA-directed RNA polymerase II subunit RPB2	POLR2B
0,147551938891411	0,278602451086044	-0,439613699913025	0,505138516426086	0,427450209856033	0,241658493876457	-0,177559778094292	0,100714787840843	-0,427151769399643	0,398703396320343	0,246145069599152	-0,247569546103477	0,735178768634796	0,429169595241547	0,789834380149841	P31040;P31040-2;P31040-3	P31040;P31040-2;P31040-3	Succinate dehydrogenase [ubiquinone] flavoprotein subunit, mitochondrial	SDHA
0,904270172119141	0,606232583522797	0,631921529769897	-0,159168854355812	-0,393687576055527	-0,427742928266525	1,66611909866333	1,69919955730438	1,5928647518158	0,620161175727844	1,20118927955627	1,63347518444061	-0,989530444145203	-0,0767687782645226	-1,21394991874695	P31146;Q6QEF8-4;Q6QEF8-3;Q6QEF8-2;Q6QEF8-5;Q6QEF8	P31146	Coronin-1A	CORO1A
0,970636427402496	0,207738950848579	1,14167726039886	0,853899240493774	0,985161662101746	1,14714789390564	1,32883822917938	-0,193774774670601	1,46589207649231	-0,930469453334808	-0,0423941649496555	1,40570485591888	-0,487792730331421	1,36112225055695	-0,637548208236694	P31150	P31150	Rab GDP dissociation inhibitor alpha	GDI1
-1,67410397529602	-1,81475520133972	-1,72134518623352	-0,917815804481506	-1,05634248256683	-0,601469039916992	-1,05549931526184	-2,1686065196991	-0,804039657115936	-2,24221134185791	-1,84751582145691	-1,21223330497742	-0,47552901506424	-0,203497722744942	-0,942625820636749	P31153;P31153-2;Q00266	P31153;P31153-2	S-adenosylmethionine synthase isoform type-2	MAT2A
-0,290642470121384	-0,28736874461174	-0,326311647891998	-0,370993465185165	-0,238075569272041	-0,0266404803842306	-0,134335964918137	-0,362522304058075	-0,288184881210327	-1,52517580986023	-1,9128143787384	-2,47000932693481	-0,238901972770691	-0,686166286468506	-0,196005776524544	P31483;P31483-3	P31483;P31483-3	Nucleolysin TIA-1 isoform p40	TIA1
-1,63055503368378	-1,18909657001495	-1,41959714889526	-1,47992527484894	-1,19190680980682	-1,41170656681061	-1,26661837100983	-0,897123456001282	-1,14399838447571	-0,903121411800385	-0,777223169803619	-1,0834801197052	-1,28366470336914	-1,72625923156738	-1,1255030632019	P31689;P31689-2	P31689;P31689-2	DnaJ homolog subfamily A member 1	DNAJA1
0,769747853279114	0,61320298910141	0,286387145519257	1,02186894416809	0,964313745498657	0,771675586700439	0,416730731725693	0,787390053272247	0,268239736557007	0,726211309432983	0,596751868724823	0,129833564162254	0,772710800170898	0,56010240316391	0,753747522830963	P31930	P31930	Cytochrome b-c1 complex subunit 1, mitochondrial	UQCRC1
-0,753537237644196	-0,546456694602966	-1,10850059986115	1,74834442138672	1,85750162601471	1,76078999042511	-1,77553069591522	-1,14973402023315	-1,45303094387054	0,52963924407959	0,396267473697662	-0,188911214470863	1,60669028759003	1,77480411529541	1,85911238193512	P31937	P31937	3-hydroxyisobutyrate dehydrogenase, mitochondrial	HIBADH
-1,4816974401474	-1,82487809658051	-1,52348566055298	-1,29285299777985	-1,30691194534302	-1,36128973960876	-0,427547842264175	-1,86089134216309	0,0628884211182594	-2,05508136749268	-2,46201515197754	-1,07005608081818	-1,34214901924133	-0,371489226818085	-1,41078472137451	P31939;P31939-2	P31939;P31939-2	Bifunctional purine biosynthesis protein PURH;Phosphoribosylaminoimidazolecarboxamide formyltransferase;IMP cyclohydrolase	ATIC
-0,18756240606308	-0,276305913925171	-0,934233605861664	0,717233836650848	0,836611986160278	0,877005159854889	0,0401372499763966	0,306838005781174	-0,0911491438746452	0,389792025089264	0,301451086997986	0,136250108480453	0,668629288673401	0,491764605045319	0,855044841766357	P31942-2;P31942;P31942-3;P31942-4;P31942-6;P31942-5	P31942-2;P31942;P31942-3;P31942-4	Heterogeneous nuclear ribonucleoprotein H3	HNRNPH3
-0,269109934568405	-0,292960286140442	-0,642140865325928	0,496453940868378	0,591890633106232	0,528069376945496	-0,319317698478699	0,154721945524216	-0,309238940477371	0,177330791950226	0,142520919442177	-0,225833296775818	0,390260577201843	0,178564161062241	0,460950523614883	P31943	P31943	Heterogeneous nuclear ribonucleoprotein H;Heterogeneous nuclear ribonucleoprotein H, N-terminally processed	HNRNPH1
0,584478616714478	0,0102726062759757	0,860678136348724	-0,280596315860748	-0,290892988443375	-0,258187741041183	1,1573531627655	0,594682097434998	1,20346629619598	-0,422905951738358	-0,161701396107674	0,536284923553467	-0,475445151329041	0,464694738388062	-0,734366118907928	P31946	P31946	14-3-3 protein beta/alpha;14-3-3 protein beta/alpha, N-terminally processed	YWHAB
0,0433068536221981	-0,232373118400574	0,566474080085754	-0,204330369830132	-0,217191591858864	-0,131464943289757	0,664543628692627	-0,012591416016221	0,608551800251007	-0,503964006900787	-0,273469477891922	0,502724230289459	-0,554425179958344	0,0699710324406624	-0,897096931934357	P31947-2;P31947	P31947-2;P31947	14-3-3 protein sigma	SFN
-1,29437708854675	-1,51587331295013	-1,38555908203125	-0,982188701629639	-0,94606214761734	-0,730426609516144	-0,619586706161499	-0,675966680049896	-0,353370875120163	-1,22278153896332	-0,919614851474762	-0,598089694976807	-0,781270861625671	-0,0577812641859055	-0,851827144622803	P31948;P31948-2;P31948-3	P31948;P31948-2;P31948-3	Stress-induced-phosphoprotein 1	STIP1
1,16145491600037	0,889538526535034	1,0928817987442	-1,24046063423157	-1,84317469596863	-1,93037927150726	1,11128485202789	1,35686421394348	0,805919229984283	1,48786330223084	1,44563567638397	1,4971410036087	-0,228527396917343	-0,0521669685840607	-0,513188481330872	P31949	P31949	Protein S100-A11;Protein S100-A11, N-terminally processed	S100A11
-0,532980799674988	-0,284369975328445	-0,442086160182953	2,31171870231628	2,03701591491699	1,73615980148315	0,856996476650238	2,13269948959351	2,6071765422821	1,40108478069305	-0,342756450176239	0,881521046161652	-0,466180384159088	0,293045461177826	-0,716193556785584	P32119;P32119-2	P32119	Peroxiredoxin-2	PRDX2
2,69595503807068	2,43611097335815	2,15496897697449	0,952095985412598	1,29756724834442	1,46399116516113	2,58683562278748	2,1889853477478	2,09313559532166	2,05220866203308	2,42125511169434	2,73470449447632	0,90805196762085	1,68498563766479	0,813718497753143	P32121;P32121-3;P32121-5;P32121-2;P32121-4	P32121;P32121-3;P32121-5;P32121-2;P32121-4	Beta-arrestin-2	ARRB2
-0,520883023738861	-1,00930666923523	-0,211076468229294	0,487048268318176	0,565775275230408	0,600959777832031	0,145781487226486	-0,102733962237835	-0,0221087001264095	0,0452627055346966	-0,265521883964539	-0,39310884475708	0,486673057079315	0,236499756574631	0,486498534679413	P32519;P32519-2	P32519;P32519-2	ETS-related transcription factor Elf-1	ELF1
2,67258381843567	3,07117390632629	2,52903819084167	0,16450335085392	-0,0580189004540443	-0,0759841203689575	2,01376676559448	2,52221989631653	1,87735748291016	2,69038939476013	2,58495235443115	2,5366427898407	1,41990578174591	1,53806459903717	1,20169699192047	P32942	P32942	Intercellular adhesion molecule 3	ICAM3
-0,201932638883591	0,036463875323534	-0,216893717646599	-0,663364887237549	-0,622210204601288	-0,693701684474945	-0,686065673828125	-0,168023362755775	-0,682833552360535	-0,132156938314438	-0,165651842951775	-0,721920609474182	-0,617073118686676	-0,809563875198364	-0,555611908435822	P32969	P32969	60S ribosomal protein L9	RPL9
1,26231074333191	1,16397929191589	1,32234239578247	-0,391165763139725	-0,326615661382675	0,370340406894684	0,535915732383728	0,728308618068695	0,379813402891159	0,680889964103699	0,734734177589417	0,61861252784729	-0,69568806886673	-1,01423895359039	-1,02480697631836	P33121;P33121-3;P33121-2;Q9UKU0-7;Q9UKU0-2;Q9UKU0-5;Q9UKU0-3;Q9UKU0;Q9UKU0-9;Q9UKU0-6;Q9UKU0-8;Q9UKU0-1	P33121;P33121-3;P33121-2	Long-chain-fatty-acid--CoA ligase 1	ACSL1
0,00113512901589274	-0,429249554872513	0,415468156337738	-1,17123031616211	-1,20877468585968	-0,973677694797516	0,237257406115532	-0,205717369914055	0,281741797924042	-1,03240621089935	-0,211978495121002	0,304899424314499	-1,40694487094879	-0,630244195461273	-1,46221554279327	P33176;O60282;O60282-2	P33176	Kinesin-1 heavy chain	KIF5B
-0,673036456108093	-0,582541525363922	-0,813232064247131	0,228502839803696	0,525483250617981	0,443114399909973	-0,0352736823260784	0,174842789769173	-0,403894633054733	-0,144374042749405	-0,0981930941343308	-0,209480404853821	0,0193098876625299	-0,204751342535019	0,221660271286964	P33240-2;P33240	P33240-2;P33240	Cleavage stimulation factor subunit 2	CSTF2
2,62059712409973	2,38389825820923	2,29693198204041	1,22618341445923	1,98070132732391	2,10957503318787	4,14654636383057	4,22077178955078	4,04409027099609	2,2303295135498	2,72571039199829	3,05299258232117	1,03380525112152	2,87811017036438	0,653936207294464	P33241;P33241-3;REV__Q9NQ86-4;REV__Q9NQ86	P33241;P33241-3	Lymphocyte-specific protein 1	LSP1
-2,13370561599731	-1,78400933742523	-2,3307991027832	-2,64569306373596	-3,2265202999115	-2,18007278442383	-3,09430313110352	-2,59547591209412	-2,50555467605591	-1,41718101501465	-1,84506273269653	-1,46377325057983	-0,827994048595428	-1,33419966697693	-0,654046773910522	P33316-2	P33316-2	Deoxyuridine 5-triphosphate nucleotidohydrolase, mitochondrial	DUT
-0,585051238536835	-0,498320192098618	-1,02817499637604	-0,935426354408264	-1,17565894126892	-2,12525868415833	-0,716617703437805	-0,32384979724884	-1,27046012878418	-0,575712442398071	-0,787523448467255	-1,94921445846558	-0,99443107843399	-2,00273036956787	-0,908802568912506	P33897;Q9UBJ2	P33897	ATP-binding cassette sub-family D member 1	ABCD1
-1,03466248512268	-0,771305084228516	-0,983189523220062	-0,874473452568054	-1,20790934562683	-0,658975541591644	-2,83417749404907	-2,17578768730164	-2,21422505378723	-0,635327339172363	-0,239095896482468	-0,425352066755295	0,0322964526712894	-0,0280588772147894	-0,190706521272659	P33991;Q9UJA3-2;Q9UJA3-3;Q9UJA3;Q9UJA3-4	P33991	DNA replication licensing factor MCM4	MCM4
-0,734432935714722	-0,403688073158264	-0,539255321025848	-0,797208666801453	-1,05510830879211	-0,435885936021805	-2,59702920913696	-1,96914160251617	-2,07178401947021	-0,520418524742126	0,00619361363351345	-0,223996222019196	0,169663906097412	0,345026642084122	-0,0904982089996338	P33992	P33992	DNA replication licensing factor MCM5	MCM5
-0,937020242214203	-0,499709576368332	-0,714316725730896	-0,799610733985901	-1,12874734401703	-0,545744597911835	-2,74088668823242	-2,14996552467346	-2,17138528823853	-0,607133448123932	-0,279670804738998	-0,49802029132843	0,219608336687088	0,0411947667598724	-0,152037069201469	P33993;P33993-3;P33993-2	P33993;P33993-3	DNA replication licensing factor MCM7	MCM7
-1,55045592784882	-1,0967264175415	-1,495521068573	-1,29493474960327	-1,5198175907135	-1,46004271507263	-2,00792598724365	-1,15754866600037	-2,17471385002136	-0,767509758472443	-1,11487245559692	-1,85832560062408	-1,30344152450562	-2,69201159477234	-1,12858593463898	P34897-3;P34897;P34897-2	P34897-3;P34897;P34897-2	Serine hydroxymethyltransferase, mitochondrial	SHMT2
-2,5234100818634	-2,35801100730896	-2,1065993309021	-1,18915855884552	-1,22564256191254	-1,08982312679291	-0,707250773906708	-2,04077625274658	-0,40255218744278	-2,26660847663879	-1,85194158554077	-0,759897291660309	-1,33952271938324	-0,780367195606232	-1,49665820598602	P34932;P34932-2	P34932	Heat shock 70 kDa protein 4	HSPA4
-1,78975546360016	-1,79935884475708	-0,730961501598358	-0,337684214115143	-0,285899132490158	-0,207470923662186	-0,0901012122631073	-2,03563785552979	0,278042793273926	-2,11723256111145	-1,89451229572296	-0,590765774250031	-1,11328017711639	-0,0167280547320843	-1,1810290813446	P34949;P34949-2	P34949;P34949-2	Mannose-6-phosphate isomerase	MPI
-0,162199765443802	0,0562674067914486	-0,71471506357193	0,655188262462616	0,477335184812546	0,286391168832779	-0,569355010986328	-0,177864342927933	-0,603041589260101	0,120388992130756	-0,100391186773777	-0,653338313102722	-0,622982800006866	-1,6313009262085	-0,480636030435562	P35232;P35232-2	P35232	Prohibitin	PHB
-1,12251710891724	-1,47279751300812	-0,915500998497009	-1,50988209247589	-1,80737125873566	-2,41272640228271	-0,972263276576996	-1,95914626121521	-0,506705760955811	-1,84689700603485	-2,81673169136047	-0,418363332748413	-1,84065723419189	-0,398748606443405	-1,62105298042297	P35236;P35236-2;P35236-3;REV__O75330-4	P35236;P35236-2;P35236-3	Tyrosine-protein phosphatase non-receptor type 7	PTPN7
1,43761348724365	1,52207934856415	1,86821269989014	2,64948654174805	2,59476923942566	2,79610395431519	1,61792623996735	-0,112364031374455	1,72674167156219	0,644827604293823	1,03794038295746	1,83794093132019	1,3906614780426	2,50525116920471	1,06941676139832	P35237	P35237	Serpin B6	SERPINB6
-0,658156037330627	-0,556414783000946	-0,392032235860825	-0,220818996429443	-0,441808432340622	-0,282850384712219	-0,111813582479954	-0,633367478847504	0,0178571082651615	-1,56500542163849	-1,88938820362091	-1,00208342075348	-0,852523326873779	-0,0354169681668282	-0,689386606216431	P35241;P35241-5;P35241-4;P35241-3;P35241-2	P35241;P35241-5;P35241-4	Radixin	RDX
-0,422383338212967	-0,659272134304047	-0,279681921005249	0,169078946113586	0,105277344584465	0,122895762324333	0,0972736775875092	-0,295884490013123	0,256040781736374	-0,506088256835938	0,210903331637383	0,701578795909882	0,234442189335823	1,00527262687683	-0,0358865037560463	P35244	P35244	Replication protein A 14 kDa subunit	RPA3
-0,520756721496582	-0,260811388492584	-0,594404458999634	-0,600730061531067	-0,733967959880829	-0,404680609703064	-1,14884865283966	-0,586257219314575	-1,23502016067505	-0,302339434623718	-0,216084733605385	-0,549599587917328	-0,283954858779907	-0,638741850852966	-0,0775666460394859	P35249;P35249-2	P35249;P35249-2	Replication factor C subunit 4	RFC4
-0,823981761932373	-0,400953114032745	-0,964757025241852	-0,622551262378693	-0,655839681625366	-0,405634164810181	-0,987859904766083	-0,762951672077179	-1,03284752368927	-0,314240783452988	-0,355009526014328	-0,44036066532135	-0,0473773777484894	-0,581769049167633	0,0370048619806767	P35250;P35250-2	P35250;P35250-2	Replication factor C subunit 2	RFC2
-0,925965130329132	-0,821370542049408	-0,93623423576355	-0,166573017835617	-0,411055684089661	-0,277740061283112	-1,29464316368103	-0,613234460353851	-0,976032197475433	0,0434759669005871	0,0433667674660683	-0,432079583406448	0,301830857992172	-0,637045443058014	0,0949790775775909	P35251-2;P35251	P35251-2;P35251	Replication factor C subunit 1	RFC1
-0,27276623249054	-0,0922921299934387	-0,489165991544724	-0,771834492683411	-0,718775987625122	-0,673959791660309	-0,77661669254303	-0,173599749803543	-0,482345163822174	-0,225028142333031	-0,177643775939941	-0,756262302398682	-0,959675252437592	-1,24695754051209	-0,485170066356659	P35268	P35268	60S ribosomal protein L22	RPL22
-1,09466433525085	-0,818390071392059	-0,748023748397827	-0,204716011881828	-0,0974228754639626	0,0223428942263126	-0,355136096477509	-0,318254262208939	-0,495841860771179	-0,326078295707703	-0,376206189393997	-0,736566841602325	0,236698433756828	-0,243194788694382	0,118096031248569	P35269	P35269	General transcription factor IIF subunit 1	GTF2F1
0,58554595708847	-0,108088694512844	1,31951510906219	0,313212245702744	-0,19619944691658	0,171551808714867	0,768448889255524	0,773109793663025	1,08932268619537	0,643921613693237	1,75427865982056	2,08072876930237	-0,258559733629227	1,41262316703796	-0,313694626092911	P35573;P35573-2;P35573-3	P35573;P35573-2;P35573-3	Glycogen debranching enzyme;4-alpha-glucanotransferase;Amylo-alpha-1,6-glucosidase	AGL
2,33732581138611	1,94462394714355	2,09260058403015	0,502399325370789	0,269473135471344	0,292732357978821	1,79257190227509	1,72591125965118	1,61370241641998	0,957959413528442	1,93171036243439	1,93361818790436	-0,641110062599182	0,461325734853745	-0,950579166412354	P35579;P35579-2;Q9Y6N9-5	P35579;P35579-2	Myosin-9	MYH9
0,0385973639786243	-0,144414111971855	-0,815854370594025	-0,823333323001862	-0,77804571390152	-0,727106750011444	-0,114210240542889	0,235921755433083	-0,364233016967773	0,312002867460251	0,279143273830414	-0,0648426860570908	-0,358115345239639	-0,91936868429184	-0,458525061607361	P35606;P35606-2	P35606;P35606-2	Coatomer subunit beta	COPB2
1,07367277145386	1,19895339012146	0,816171824932098	1,54088854789734	1,69064033031464	1,67608523368835	1,66381359100342	1,81439316272736	1,99851167201996	1,47238957881927	1,72319912910461	1,69547152519226	1,22722125053406	1,66228902339935	0,570464551448822	P35611;P35611-3;P35611-2;P35611-6;P35611-4;P35611-5	P35611;P35611-3;P35611-2;P35611-6;P35611-4;P35611-5	Alpha-adducin	ADD1
-1,5663640499115	-0,894403219223022	-1,42945957183838	-2,29210567474365	-2,41657114028931	-2,69949126243591	-2,22213673591614	-1,15806400775909	-2,06518268585205	-0,606638669967651	-0,873261153697968	-1,47329711914063	-1,77726459503174	-3,0214409828186	-1,44320333003998	P35613-2;P35613;P35613-4;P35613-3	P35613-2;P35613;P35613-4;P35613-3	Basigin	BSG
-0,0678959786891937	-0,0470754019916058	0,0292600989341736	0,0912461206316948	0,127149745821953	0,181516200304031	-1,00662958621979	-0,368734449148178	-1,08251941204071	-0,198157757520676	-0,260566145181656	-0,540759861469269	0,230210408568382	-0,142682045698166	0,341526418924332	P35637-2;P35637	P35637-2;P35637	RNA-binding protein FUS	FUS
-0,432930469512939	-0,441026508808136	-0,293269962072372	0,171338304877281	0,354010045528412	0,0477240346372128	-0,271915763616562	-0,0610209591686726	-0,358427733182907	-0,219037145376205	-0,473672449588776	-0,529740512371063	0,188657268881798	-0,0605334341526031	0,494692951440811	P35658-2;P35658;P35658-5;P35658-4;P35658-3;Q5VT97-2	P35658-2;P35658;P35658-5;P35658-4;P35658-3	Nuclear pore complex protein Nup214	NUP214
1,21196961402893	1,36648714542389	1,29984319210052	1,48425376415253	1,60662877559662	1,43824875354767	0,595078706741333	0,935794353485107	0,440109372138977	1,46817922592163	1,40155220031738	1,17391312122345	1,12720251083374	1,06117749214172	1,16757774353027	P35659;P35659-2	P35659;P35659-2	Protein DEK	DEK
4,90617513656616	5,45034885406494	5,55985593795776	4,92060708999634	4,07451772689819	5,01272535324097	2,53771424293518	-0,496020644903183	3,73307275772095	3,99682855606079	2,86653304100037	3,8981785774231	3,23418402671814	4,93862581253052	3,4286425113678	P35908	P35908	Keratin, type II cytoskeletal 2 epidermal	KRT2
0,306077629327774	0,277115941047668	-0,27851191163063	1,33301520347595	1,12610292434692	0,991877138614655	0,239868059754372	0,525457203388214	0,340570777654648	0,6801997423172	0,434166640043259	0,0554562620818615	1,40244591236115	1,54173803329468	1,80599761009216	P35914;P35914-3;P35914-2;Q8TB92-5;Q8TB92-2;Q8TB92	P35914;P35914-3;P35914-2	Hydroxymethylglutaryl-CoA lyase, mitochondrial	HMGCL
-0,350877821445465	-0,769590556621552	-0,491792887449265	-0,608560562133789	-0,747533142566681	-0,58385294675827	0,124142356216908	0,098775751888752	0,293474286794662	-0,811484575271606	-0,393320024013519	-0,152129501104355	-0,763177573680878	-0,343984723091125	-0,867584824562073	P35998;P35998-2	P35998;P35998-2	26S protease regulatory subunit 7	PSMC2
-0,60057520866394	-0,455235600471497	-1,1271675825119	-2,50066804885864	-4,2737717628479	-5,49604272842407	-3,07156157493591	-2,76794910430908	-3,50399994850159	0,653230488300323	0,467298448085785	0,732640326023102	-3,63209104537964	-6,84065580368042	-2,42064070701599	P36222	P36222	Chitinase-3-like protein 1	CHI3L1
0,0769907459616661	0,162127777934074	-0,312232792377472	-0,360513418912888	-0,118161715567112	-0,212253734469414	-0,834455490112305	-0,960743427276611	-0,00873863790184259	-0,506330788135529	-0,814186811447144	-0,460356891155243	0,804014444351196	1,223219871521	0,556781888008118	P36404;P36404-2	P36404;P36404-2	ADP-ribosylation factor-like protein 2	ARL2
-0,407183706760406	-1,21955561637878	-0,368942230939865	-0,752578377723694	-0,478076756000519	-0,407857298851013	0,325784802436829	-0,998302698135376	0,648695826530457	-1,17699313163757	-0,812255561351776	0,613777458667755	-1,71168649196625	-0,609830856323242	-1,25148582458496	P36507	P36507	Dual specificity mitogen-activated protein kinase kinase 2	MAP2K2
0,0090287821367383	-0,0152484914287925	-0,339393526315689	0,763955116271973	0,643116593360901	0,503976702690125	0,0826218500733376	0,440742284059525	-0,047799289226532	0,544489741325378	0,252468913793564	-0,21688836812973	0,838733494281769	0,425822287797928	0,773149013519287	P36542	P36542	ATP synthase subunit gamma, mitochondrial	ATP5C1
1,2878030538559	0,795308887958527	1,16043674945831	-0,240263894200325	-0,325284361839294	-0,290319353342056	1,17128574848175	0,544648885726929	1,07238280773163	-0,0172941200435162	0,301866143941879	0,842507421970367	-0,600736558437347	0,363947778940201	-1,03682136535645	P36543;P36543-3;P36543-2;Q96A05	P36543;P36543-3;P36543-2	V-type proton ATPase subunit E 1	ATP6V1E1
0,533401310443878	0,5378178358078	0,123676814138889	0,326497822999954	0,401544094085693	0,241214752197266	0,059592217206955	0,195253819227219	0,864903211593628	0,253080695867538	-0,200427874922752	-0,303202897310257	0,10284285992384	-0,285480260848999	0,23726099729538	P36551;P36551-2	P36551	Oxygen-dependent coproporphyrinogen-III oxidase, mitochondrial	CPOX
0,0373718775808811	0,119706638157368	0,0206010993570089	-0,769736468791962	-0,538579881191254	-0,566644012928009	-0,595784783363342	-0,0660586431622505	-0,632489085197449	-0,0526371411979198	-0,0821074396371841	-0,677265882492065	-0,283160448074341	-0,447538524866104	-0,40335887670517	P36578	P36578	60S ribosomal protein L4	RPL4
-1,99211382865906	-1,91029262542725	-1,7466778755188	-0,871048212051392	-0,668140351772308	-0,268847733736038	-1,90794086456299	-3,33755850791931	-1,60235178470612	-1,8721444606781	-2,2961208820343	-1,16110336780548	-0,916903018951416	0,0487980581820011	-1,58157432079315	P36639-4;P36639-3;P36639-2;P36639	P36639-4;P36639-3;P36639-2;P36639	7,8-dihydro-8-oxoguanine triphosphatase	NUDT1
-0,46209654211998	-0,0836950019001961	-0,319097071886063	-0,496102422475815	-0,672220408916473	-0,791344165802002	-1,92481791973114	-1,10445690155029	-1,95981132984161	-0,637090742588043	-0,868041217327118	-1,57273256778717	-0,21742607653141	-0,918883562088013	-0,147343054413795	P36776-2;P36776;P36776-3	P36776-2;P36776;P36776-3	Lon protease homolog, mitochondrial	LONP1
-0,107591822743416	-0,895837247371674	0,567670583724976	-1,23511707782745	-1,56167161464691	-1,73309183120728	0,94537079334259	-1,60325038433075	1,12633645534515	-0,643849313259125	-0,129627883434296	1,90953528881073	-0,00367622263729572	2,13970065116882	-0,230915531516075	P36871;P36871-2;P36871-3	P36871;P36871-2;P36871-3	Phosphoglucomutase-1	PGM1
0,757294356822968	0,948898494243622	0,54169225692749	1,25587201118469	1,18760454654694	1,00607705116272	0,167738050222397	0,491554796695709	0,100990153849125	0,528906106948853	0,395069867372513	0,0330525152385235	0,906510531902313	0,666578948497772	0,904444515705109	P36957;P36957-2	P36957;P36957-2	Dihydrolipoyllysine-residue succinyltransferase component of 2-oxoglutarate dehydrogenase complex, mitochondrial	DLST
1,00436770915985	0,579523205757141	1,32094514369965	1,07652771472931	1,2314156293869	1,30145418643951	1,22947287559509	-0,61399233341217	1,02267241477966	-0,833692252635956	-1,0175107717514	0,382785379886627	0,130135133862495	1,38326108455658	-0,156319260597229	P36969-2;P36969	P36969-2;P36969	Phospholipid hydroperoxide glutathione peroxidase, mitochondrial	GPX4
0,216499879956245	0,492930233478546	0,203245908021927	0,45159250497818	0,767091631889343	0,620445370674133	-0,139488577842712	-0,142322197556496	-0,196328595280647	-0,185821190476418	0,276601850986481	0,138743594288826	0,55731874704361	0,579936027526855	0,181280523538589	P37108	P37108	Signal recognition particle 14 kDa protein	SRP14
0,0496246144175529	0,324363082647324	0,0713263973593712	-0,0789451971650124	0,0475225709378719	0,0150356879457831	-0,151188358664513	-0,093448631465435	-0,479347676038742	0,127570629119873	0,0706664994359016	-0,211335957050323	-0,0624920837581158	-0,3628049492836	0,286188304424286	P37198	P37198	Nuclear pore glycoprotein p62	NUP62
0,532520294189453	0,580911874771118	0,676076054573059	0,565625965595245	0,515905201435089	0,843501269817352	0,704775810241699	0,380939245223999	0,308538138866425	-0,125949770212173	0,0637794360518456	0,0497862882912159	0,0382904745638371	0,378614634275436	-0,4325350522995	P37235;P84074	P37235;P84074	Hippocalcin-like protein 1;Neuron-specific calcium-binding protein hippocalcin	HPCAL1;HPCA
-3,62103366851807	-1,86316204071045	-2,44966912269592	-3,36032152175903	-3,70820260047913	-4,15221643447876	-5,22146511077881	-3,64381837844849	-4,83628606796265	-2,10864210128784	-2,52460718154907	-3,77579045295715	-1,8508917093277	-3,36244225502014	-1,55023050308228	P37268;P37268-2;P37268-3;P37268-5;P37268-4	P37268;P37268-2;P37268-3;P37268-5;P37268-4	Squalene synthase	FDFT1
-1,01693773269653	-1,43082582950592	-0,95017009973526	0,506256639957428	0,662485241889954	0,894677758216858	-0,0580652840435505	-2,13941287994385	0,325811326503754	-1,53021430969238	-1,44875919818878	-0,025620486587286	-0,651504456996918	0,862871587276459	-0,832167744636536	P37802;P37802-2;Q9UI15	P37802;P37802-2	Transgelin-2	TAGLN2
0,492748469114304	-0,39360123872757	0,43962100148201	1,45560562610626	1,49087357521057	1,76131892204285	1,09107160568237	-1,15477657318115	1,09917283058167	-0,75625205039978	0,124259315431118	1,79817628860474	0,8073970079422	2,64969086647034	0,23443666100502	P37837	P37837	Transaldolase	TALDO1
0,537943065166473	0,904840707778931	0,611622512340546	1,45234560966492	1,38438451290131	1,32731008529663	0,21458700299263	0,43857741355896	0,185212984681129	0,888698935508728	0,636980533599854	0,176838293671608	1,0881929397583	1,07821810245514	1,16745150089264	P38117;P38117-2	P38117;P38117-2	Electron transfer flavoprotein subunit beta	ETFB
-0,238683059811592	-0,165442243218422	-0,0231237802654505	0,808277487754822	0,642254948616028	0,68337881565094	0,0129508143290877	0,429035305976868	-0,181501060724258	0,166276931762695	0,124649070203304	-0,0559065639972687	0,848433673381805	0,303395748138428	0,754593849182129	P38159;P38159-2;P38159-3;Q8N7X1	P38159;P38159-2	RNA-binding motif protein, X chromosome;RNA-binding motif protein, X chromosome, N-terminally processed	RBMX
0,752520143985748	0,87742292881012	1,06462335586548	-0,32637169957161	-0,102140799164772	-0,255426436662674	0,282445281744003	1,22477877140045	0,535303115844727	-0,351327836513519	-0,677501261234283	-1,62321448326111	-0,307240337133408	-0,489247888326645	0,0492071248590946	P38571-2;P38571	P38571-2;P38571	Lysosomal acid lipase/cholesteryl ester hydrolase	LIPA
0,909023880958557	0,255850732326508	0,208814308047295	-0,239134520292282	-0,368368446826935	-0,318055242300034	1,20461189746857	0,571038067340851	1,20800387859344	-0,131546631455421	0,00914357881993055	0,50091153383255	-0,844971358776093	0,021636139601469	-0,998423039913177	P38606;P38606-2	P38606;P38606-2	V-type proton ATPase catalytic subunit A	ATP6V1A
-1,34476113319397	-0,678280770778656	-1,38522887229919	-0,790927648544312	-0,869202256202698	-0,870880782604218	-1,38188850879669	-0,716612040996552	-1,49772357940674	-0,376042068004608	-0,634880244731903	-1,42268490791321	-0,331392377614975	-1,14262616634369	-0,476299822330475	P38646	P38646	Stress-70 protein, mitochondrial	HSPA9
-0,0485313609242439	0,0593661852180958	-0,350879162549973	0,272224426269531	0,149499341845512	0,118360236287117	-0,351227164268494	0,0155851198360324	-0,471616417169571	0,0790667086839676	0,0503479726612568	-0,24782794713974	0,0027938459534198	-0,272241115570068	0,0334800891578197	P38919	P38919	Eukaryotic initiation factor 4A-III;Eukaryotic initiation factor 4A-III, N-terminally processed	EIF4A3
0,129256129264832	0,448234051465988	0,160323932766914	-0,773929417133331	-0,603698074817657	-0,639544785022736	-0,512186408042908	-0,0123592922464013	-0,544416606426239	-0,0661071911454201	-0,0157630871981382	-0,614133834838867	-0,454364001750946	-0,481720626354218	-0,557428419589996	P39019	P39019	40S ribosomal protein S19	RPS19
-0,0525214672088623	0,152652859687805	-0,114203758537769	-0,834089934825897	-0,579278588294983	-0,679563939571381	-0,673946082592011	-0,149581611156464	-0,718609213829041	-0,137373372912407	-0,102931462228298	-0,674284338951111	-0,486962616443634	-0,591654002666473	-0,453689455986023	P39023;Q92901	P39023	60S ribosomal protein L3	RPL3
1,02267456054688	1,01098835468292	0,783093452453613	0,972561597824097	0,51771479845047	0,417822897434235	0,0228540971875191	-1,28869807720184	0,0615250058472157	-0,0341110974550247	-0,199469208717346	-0,50138646364212	0,729058086872101	0,352949768304825	1,08821928501129	P39210	P39210	Protein Mpv17	MPV17
0,751155138015747	1,00182783603668	0,632218301296234	0,0376457870006561	-0,150006636977196	-0,252833902835846	-0,427860617637634	0,135335952043533	-0,581605672836304	0,398927837610245	0,169996336102486	-0,0905483365058899	-0,0629743859171867	-0,424020826816559	0,0122379660606384	P39656;P39656-3;P39656-2	P39656;P39656-3;P39656-2	Dolichyl-diphosphooligosaccharide--protein glycosyltransferase 48 kDa subunit	DDOST
-0,166401088237762	-0,795971810817719	0,324807852506638	0,588839948177338	0,661216616630554	0,802626252174377	0,432627111673355	-0,69308215379715	0,453139066696167	-0,963197588920593	-0,434685945510864	0,325276792049408	-0,128588438034058	0,783831298351288	-0,366942793130875	P39687;O43423;O95626;REV__Q9Y2X3	P39687	Acidic leucine-rich nuclear phosphoprotein 32 family member A	ANP32A
-1,04606759548187	-1,11428213119507	-0,791720688343048	-0,821138739585876	-1,10901355743408	-1,04492831230164	-0,86854475736618	-0,989623069763184	-0,903342962265015	-0,878876984119415	-0,49166014790535	0,0250575374811888	-0,11422872543335	-0,0121005028486252	-0,290393829345703	P39748;P39748-2;REV__Q6DKJ4-2;REV__Q6DKJ4-3;REV__Q6DKJ4	P39748;P39748-2	Flap endonuclease 1	FEN1
0,937777936458588	0,842116713523865	1,11453092098236	1,18237817287445	1,03941285610199	0,893968760967255	0,0543503873050213	0,257099002599716	-0,173530444502831	1,17047703266144	1,08205652236938	0,837884187698364	1,28579771518707	1,30696105957031	0,87567800283432	P39880-3;P39880-2;P39880;P39880-4;P39880-5;P39880-6;O14529	P39880-3;P39880-2;P39880;P39880-4;P39880-5;P39880-6	Homeobox protein cut-like 1	CUX1
-0,7182736992836	-1,36783063411713	-1,02059781551361	-1,24673330783844	-1,50420534610748	-1,78133273124695	0,501945078372955	-2,10513687133789	0,177390709519386	-1,76435947418213	-1,30527257919312	0,353704810142517	-2,30343174934387	-1,44153344631195	-2,46599054336548	P40121;P40121-2	P40121;P40121-2	Macrophage-capping protein	CAPG
-1,0874936580658	-0,898164033889771	-2,41119885444641	-1,10199856758118	-2,15170001983643	-1,64736533164978	-1,49074602127075	-1,12385129928589	-0,870936810970306	-1,27182471752167	-1,54858362674713	-1,66981899738312	-1,84808444976807	-1,50931179523468	-1,89115035533905	P40222	P40222	Alpha-taxilin	TXLNA
-1,00829219818115	-1,06081473827362	-0,935364723205566	-1,20479011535645	-1,32981514930725	-1,3001617193222	-1,34025776386261	-1,28181517124176	-0,958493173122406	-1,41985678672791	-1,08614313602448	-0,786962270736694	-1,31961023807526	-1,03610002994537	-1,43765711784363	P40227;P40227-2;Q92526;Q92526-2;Q92526-3	P40227;P40227-2	T-complex protein 1 subunit zeta	CCT6A
0,634780585765839	-1,14264976978302	-0,414800405502319	1,09370970726013	0,90111643075943	0,881958603858948	1,02021944522858	1,05886375904083	1,5956746339798	-0,136332228779793	0,777269780635834	0,997831761837006	0,137754291296005	0,590610802173615	-0,195931330323219	P40306	P40306	Proteasome subunit beta type-10	PSMB10
-0,0670727416872978	0,286628395318985	0,138747528195381	-0,943531453609467	-0,743865549564362	-0,740745663642883	-0,544444680213928	-0,1409981995821	-0,698921740055084	-0,0992113351821899	-0,134358182549477	-0,698724031448364	-0,280475348234177	-0,475552797317505	-0,416713327169418	P40429;Q6NVV1	P40429	60S ribosomal protein L13a	RPL13A
0,0785353854298592	0,512831926345825	0,445857614278793	-0,891883671283722	-1,24834620952606	-0,901906251907349	-0,890639185905457	-0,839241206645966	-0,498670071363449	-0,523999929428101	-0,444310575723648	-0,294098347425461	-0,895826041698456	-1,08005571365356	-0,666320741176605	P40616-2;P40616	P40616-2;P40616	ADP-ribosylation factor-like protein 1	ARL1
1,0648957490921	0,802148938179016	1,29314422607422	0,593553066253662	0,862394571304321	1,06821763515472	0,923051118850708	0,366684585809708	0,896210908889771	0,800553858280182	1,36952304840088	1,61719536781311	0,431597739458084	1,57478427886963	-0,0606708787381649	P40763;P40763-3	P40763;P40763-3	Signal transducer and activator of transcription 3	STAT3
-0,345984548330307	-0,797263562679291	0,00164832780137658	-0,28753599524498	-0,249426543712616	-0,281318783760071	0,545503616333008	-1,31842911243439	0,79972380399704	-1,71207010746002	-1,77241122722626	-0,0878105834126472	-1,10877072811127	0,194214224815369	-1,18938231468201	P40925;P40925-3;P40925-2	P40925;P40925-3;P40925-2	Malate dehydrogenase, cytoplasmic	MDH1
-0,154861584305763	0,191572248935699	-0,460336863994598	0,528132677078247	0,419463813304901	0,228524923324585	-1,83651602268219	-1,21286880970001	-1,77214407920837	0,202888935804367	-0,184243410825729	-0,68789154291153	0,271984726190567	-0,0267178155481815	0,375018358230591	P40926;P40926-2	P40926;P40926-2	Malate dehydrogenase, mitochondrial	MDH2
-0,310337066650391	-0,125887960195541	-0,334625720977783	-0,522319197654724	-0,602448165416718	-0,284890383481979	-1,10837912559509	-0,710346221923828	-1,10388660430908	-0,264255523681641	-0,0556564405560493	-0,453647404909134	-0,0648413151502609	-0,53332507610321	-0,294953912496567	P40937;P40937-2	P40937;P40937-2	Replication factor C subunit 5	RFC5
-0,482907742261887	-0,178461983799934	-0,454626232385635	-0,414299786090851	-0,668741106987	-0,494452983140945	-1,01299464702606	-0,558852195739746	-1,18465209007263	-0,194308117032051	-0,229881271719933	-0,673513948917389	-0,118955120444298	-0,504210293292999	-0,111196219921112	P40938;P40938-2	P40938;P40938-2	Replication factor C subunit 3	RFC3
0,348050057888031	0,349102199077606	0,0389579348266125	0,48186919093132	0,384467631578445	0,126237586140633	-0,0981917008757591	0,276185154914856	-0,25393271446228	0,418796896934509	0,06953214854002	-0,205762207508087	0,487064242362976	0,264929413795471	0,613763928413391	P40939;P40939-2	P40939	Trifunctional enzyme subunit alpha, mitochondrial;Long-chain enoyl-CoA hydratase;Long chain 3-hydroxyacyl-CoA dehydrogenase	HADHA
-0,576379597187042	-0,499709576368332	-0,85560554265976	-1,51326131820679	-1,31260681152344	-1,37330746650696	-0,505006432533264	-0,113580100238323	-0,272026389837265	-0,763644874095917	-0,651975750923157	-0,777757525444031	-1,35866832733154	-1,41174077987671	-1,39385414123535	P41091;Q2VIR3;Q2VIR3-2	P41091;Q2VIR3;Q2VIR3-2	Eukaryotic translation initiation factor 2 subunit 3;Putative eukaryotic translation initiation factor 2 subunit 3-like protein	EIF2S3;EIF2S3L
0,502446889877319	1,02045941352844	0,448285102844238	1,65664720535278	1,96378076076508	1,6425975561142	0,116482011973858	0,510352373123169	-0,00920530315488577	0,785540699958801	1,07038879394531	0,813255608081818	1,29421305656433	1,07895386219025	1,26155698299408	P41208;Q12798	P41208	Centrin-2	CETN2
-0,582247018814087	0,115075998008251	0,0548381693661213	2,01667785644531	2,21282887458801	2,43750309944153	-0,173430517315865	0,114235527813435	-0,120208688080311	0,543493986129761	0,507353603839874	0,197447702288628	1,92623889446259	2,22681927680969	2,36756610870361	P41212	P41212	Transcription factor ETV6	ETV6
3,60882234573364	3,19205117225647	3,25205111503601	0,711098611354828	0,447882264852524	0,689732551574707	3,22537326812744	3,46737957000732	2,81604146957397	3,6325855255127	3,82078528404236	3,61801791191101	0,52124547958374	1,30092406272888	-0,125599637627602	P41218	P41218	Myeloid cell nuclear differentiation antigen	MNDA
-0,261333048343658	-0,10161466896534	0,0440434254705906	0,164184227585793	0,00310687953606248	0,0729144141077995	-0,604321181774139	-0,304403245449066	-0,840833306312561	0,0774735361337662	0,133488208055496	-0,148261204361916	0,273636043071747	-0,0368300415575504	0,226470544934273	P41223;P41223-2	P41223;P41223-2	Protein BUD31 homolog	BUD31
-1,05387675762177	-1,01605796813965	-0,538811922073364	-1,2700674533844	-1,29168367385864	-0,79940664768219	-0,305827766656876	-1,41904282569885	-0,450396060943604	-1,55219209194183	-1,6930570602417	-1,29784286022186	-1,81539714336395	-1,22697079181671	-1,68281257152557	P41227;P41227-2;Q9BSU3	P41227;P41227-2	N-alpha-acetyltransferase 10	NAA10
0,241921603679657	-0,511660575866699	0,112138092517853	-0,141567006707191	-0,0638399869203568	-0,188750118017197	1,07109022140503	-0,446241736412048	1,09881520271301	-1,13241422176361	-0,982612133026123	0,0524917431175709	-0,974592626094818	0,0434645749628544	-1,21801507472992	P41240	P41240	Tyrosine-protein kinase CSK	CSK
-2,94736981391907	-2,13956236839294	-2,38029551506042	-2,08270215988159	-2,29147601127625	-2,15413880348206	-2,49651050567627	-3,23096704483032	-2,11770606040955	-2,19507837295532	-2,35305142402649	-1,7957718372345	-2,09790968894959	-2,08141565322876	-1,79230499267578	P41250	P41250	Glycine--tRNA ligase	GARS
-1,6559671163559	-1,36202025413513	-1,18423795700073	-1,5722850561142	-1,63545453548431	-1,22845339775085	-1,03509962558746	-0,77727872133255	-0,895917356014252	-1,22796976566315	-0,947260737419128	-0,860689043998718	-1,32032883167267	-0,717701256275177	-1,43364715576172	P41252	P41252	Isoleucine--tRNA ligase, cytoplasmic	IARS
0,158360749483109	-0,302543193101883	0,234397500753403	-0,738884925842285	-0,564118206501007	-0,370334357023239	0,0293564405292273	-0,750456035137177	0,308974087238312	-0,817955434322357	-0,674619317054749	-0,253114014863968	-0,973618745803833	-0,599754810333252	-0,853000938892365	P41567	P41567	Eukaryotic translation initiation factor 1	EIF1
0,62909334897995	0,732912063598633	0,463445216417313	-0,49262061715126	-0,223500490188599	-0,0455821044743061	0,54820841550827	0,7362459897995	0,901289045810699	0,765536367893219	1,23641979694366	1,60065233707428	-0,0715251863002777	0,58561909198761	-0,4826600253582	P42025	P42025	Beta-centractin	ACTR1B
0,781950056552887	0,790728449821472	0,548183500766754	-0,0395032055675983	-0,148442149162292	-0,327372342348099	0,0718869566917419	0,174543604254723	-0,208701252937317	1,13352990150452	0,953305661678314	0,749980866909027	1,2682318687439	0,978174805641174	1,02590012550354	P42126;P42126-2	P42126;P42126-2	Enoyl-CoA delta isomerase 1, mitochondrial	ECI1
0,788825213909149	0,314935773611069	0,426104158163071	0,931710183620453	0,960100293159485	1,17587149143219	0,824125111103058	1,11349833011627	0,506377875804901	0,908242404460907	0,848916172981262	0,505196988582611	0,744661808013916	0,267321914434433	0,80221951007843	P42166	P42166	Lamina-associated polypeptide 2, isoform alpha;Thymopoietin;Thymopentin	TMPO
0,357879370450974	0,399284273386002	0,0579780153930187	1,12730240821838	1,0787638425827	0,887279093265533	0,845247268676758	1,13699340820313	0,694207608699799	0,546520233154297	0,163116246461868	0,186356693506241	0,846987009048462	0,549000084400177	0,85356080532074	P42167	P42167	Lamina-associated polypeptide 2, isoforms beta/gamma;Thymopoietin;Thymopentin	TMPO
-0,391984641551971	-0,882570505142212	-0,112189196050167	-1,12119948863983	-1,02936089038849	-1,25343585014343	1,27894401550293	0,186376735568047	1,23508548736572	-1,22559010982513	-1,43140614032745	-0,750701427459717	-1,71994590759277	-1,13789629936218	-1,79768300056458	P42224	P42224	Signal transducer and activator of transcription 1-alpha/beta	STAT1
0,67213499546051	-0,303878992795944	0,135956004261971	0,27088937163353	0,158200368285179	0,159143909811974	1,24847745895386	-0,394308924674988	1,33950018882751	-0,187474623322487	0,168560460209847	0,673742830753326	-0,41170197725296	0,390598714351654	-0,837513267993927	P42226;P42226-2;P42226-3	P42226;P42226-2;P42226-3	Signal transducer and activator of transcription 6	STAT6
1,88541531562805	1,07298469543457	1,89597451686859	1,88517713546753	2,27992296218872	2,4756817817688	1,86634004116058	0,876729488372803	2,15548324584961	0,366317570209503	0,714655101299286	1,73638987541199	1,10489642620087	2,91803765296936	0,467079609632492	P42229;P42229-2	P42229;P42229-2	Signal transducer and activator of transcription 5A	STAT5A
-0,553576767444611	-0,488056898117065	-0,410008102655411	0,0802983120083809	0,0301900692284107	0,0634680464863777	-0,673536241054535	-0,234394997358322	-0,752204358577728	-0,189867407083511	-0,200960084795952	-0,626623868942261	-0,0293059721589088	-0,657998859882355	0,111165553331375	P42285	P42285	Superkiller viralicidic activity 2-like 2	SKIV2L2
1,80436027050018	1,30643701553345	2,00723218917847	2,2254741191864	2,74411749839783	2,88320851325989	2,61510443687439	0,801790177822113	2,30418372154236	0,567588865756989	1,17884063720703	2,40506744384766	0,623174428939819	2,0580005645752	0,483883589506149	P42331-4;P42331-6;P42331-2	P42331-4;P42331-6;P42331-2	Rho GTPase-activating protein 25	ARHGAP25
0,282317638397217	0,27266588807106	0,200832203030586	0,100422717630863	0,156910434365273	0,0824120715260506	-0,0176633652299643	0,431026250123978	-0,00711396289989352	0,416809678077698	0,325476378202438	0,180864125490189	0,443268030881882	0,162585765123367	0,474414616823196	P42345	P42345	Serine/threonine-protein kinase mTOR	MTOR
0,726697325706482	0,5064457654953	0,518031537532806	0,0888169407844543	0,259527891874313	0,138057872653008	0,382346153259277	0,711253821849823	0,179783880710602	0,74921178817749	0,707643449306488	0,458428829908371	0,48739019036293	0,278546065092087	0,549117386341095	P42356;P42356-2;A4QPH2;A4QPH2-4;A4QPH2-2;Q8N8J0	P42356	Phosphatidylinositol 4-kinase alpha	PI4KA
1,17323100566864	0,498191624879837	1,11754870414734	0,764882922172546	0,845990478992462	0,686123549938202	1,27262306213379	1,37266743183136	1,4077205657959	0,553015291690826	0,908495306968689	0,85281378030777	0,0760417059063911	0,85800164937973	-0,0227930322289467	P42566;P42566-2	P42566;P42566-2	Epidermal growth factor receptor substrate 15	EPS15
0,669852614402771	0,0562674067914486	1,05772888660431	0,498657077550888	0,58946430683136	0,830898821353912	0,79590904712677	-0,692992568016052	1,02806222438812	-0,848279297351837	-0,264815151691437	1,47841989994049	-0,0852137506008148	0,676566421985626	-1,03154444694519	P42574	P42574	Caspase-3;Caspase-3 subunit p17;Caspase-3 subunit p12	CASP3
-5,05954313278198	-3,4041600227356	-4,67031669616699	-0,428934186697006	-0,349375277757645	-1,70604825019836	-2,92714977264404	-1,53401732444763	-1,37182879447937	-1,05322098731995	-1,89236426353455	-2,19127774238586	-0,514688909053802	-1,78111171722412	-0,523441731929779	P42677	P42677	40S ribosomal protein S27	RPS27
-2,19382047653198	-0,730999886989594	-0,866619110107422	0,783080101013184	0,376097023487091	0,421508580446243	-2,06044912338257	-1,15696907043457	-1,9150847196579	-0,799332201480865	-1,16102421283722	-1,19121491909027	-0,0754548087716103	-0,248097002506256	0,644808530807495	P42696;P42696-2	P42696;P42696-2	RNA-binding protein 34	RBM34
-0,46157306432724	0,054342869669199	-0,398569941520691	-0,99642688035965	-1,1796258687973	-0,98384952545166	-2,0813581943512	-1,18390071392059	-2,07524847984314	-0,438755869865417	-0,739307761192322	-1,46041667461395	-0,316538482904434	-1,16376030445099	-0,186054065823555	P42704	P42704	Leucine-rich PPR motif-containing protein, mitochondrial	LRPPRC
1,2536541223526	1,03390765190125	0,395814210176468	2,25770354270935	2,16087436676025	2,26855087280273	1,55123376846313	1,7253143787384	1,46461427211761	1,85452592372894	1,59126961231232	1,0796605348587	1,78842914104462	1,77054071426392	1,96524012088776	P42765	P42765	3-ketoacyl-CoA thiolase, mitochondrial	ACAA2
0,15915010869503	0,436398953199387	0,0254829153418541	-0,75514280796051	-0,518570601940155	-0,423185497522354	-0,470205008983612	-0,0011559845879674	-0,706597149372101	-0,0592070557177067	0,119504496455193	-0,604872167110443	-0,15613117814064	-0,355893641710281	-0,305132776498795	P42766;REV__Q9P209	P42766	60S ribosomal protein L35	RPL35
1,04691970348358	0,25890725851059	1,28597688674927	0,544887483119965	0,57899272441864	0,618544816970825	1,96032977104187	1,10173547267914	1,82085704803467	-0,0812365785241127	0,5846848487854	1,44820368289948	-0,680659949779511	1,06951987743378	-0,473434507846832	P42768	P42768	Wiskott-Aldrich syndrome protein	WAS
2,31716871261597	2,1856586933136	2,2903470993042	1,35183370113373	1,27312576770782	1,28804242610931	1,07920372486115	1,43029892444611	0,84774512052536	1,98984742164612	1,91824471950531	1,80225872993469	1,59501516819	1,92390608787537	1,58305072784424	P42785;P42785-2	P42785;P42785-2	Lysosomal Pro-X carboxypeptidase	PRCP
-0,05368347838521	-0,698753893375397	-1,04192161560059	-0,134170278906822	0,0247258059680462	0,0348789989948273	0,601359248161316	-0,6118124127388	0,900333642959595	-0,980787575244904	-0,7440185546875	0,245446890592575	-0,779988050460815	0,435019314289093	-0,815485954284668	P43034;P43034-2	P43034	Platelet-activating factor acetylhydrolase IB subunit alpha	PAFAH1B1
0,758490204811096	0,28495454788208	0,0766713470220566	1,63432800769806	1,56622958183289	1,32092332839966	-0,353345513343811	-0,180571496486664	-0,566579461097717	0,725599884986877	0,488715469837189	0,25755500793457	1,35401344299316	1,22952353954315	1,56169605255127	P43155-2;P43155;P43155-3	P43155-2;P43155;P43155-3	Carnitine O-acetyltransferase	CRAT
-0,508699774742126	-0,296706318855286	-0,386807560920715	0,54588395357132	0,506000936031342	0,52720695734024	-0,253602802753448	0,20210088789463	-0,411037862300873	0,269164681434631	0,269396245479584	-0,131984651088715	0,774940133094788	0,360381245613098	0,786733269691467	P43243	P43243	Matrin-3	MATR3
-0,865979731082916	-0,827247381210327	-0,687711775302887	-0,106817200779915	-0,134776070713997	0,0936125516891479	-0,891245663166046	-0,75440502166748	-0,76561051607132	-0,490940719842911	-0,243317618966103	-0,168455675244331	0,16347137093544	0,226185530424118	-0,0951563641428947	P43246;P43246-2	P43246;P43246-2	DNA mismatch repair protein Msh2	MSH2
1,56833326816559	1,78355586528778	1,39132833480835	2,26335978507996	2,3576238155365	2,20366668701172	1,34778881072998	1,68173217773438	1,0629460811615	1,75978064537048	1,8077392578125	1,37763810157776	1,92982959747314	2,28446340560913	1,57634174823761	P43304;P43304-2	P43304;P43304-2	Glycerol-3-phosphate dehydrogenase, mitochondrial	GPD2
1,05220258235931	1,35587692260742	1,12075054645538	-0,238129913806915	-0,156512230634689	-0,240685909986496	0,183680102229118	0,584319770336151	0,100242167711258	0,56176745891571	0,46201428771019	0,181056156754494	-0,22831891477108	-0,566693842411041	-0,35146301984787	P43307;P43307-2	P43307;P43307-2	Translocon-associated protein subunit alpha	SSR1
-0,0435307249426842	-0,888410627841949	-0,302138179540634	-0,756732285022736	-0,443462014198303	-0,126944825053215	1,39095985889435	-0,322453022003174	1,3175140619278	-0,735207080841064	-0,450656116008759	0,791694283485413	-0,624455392360687	0,520836532115936	-0,84556657075882	P43405;P43405-2	P43405;P43405-2	Tyrosine-protein kinase SYK	SYK
-1,04634714126587	-1,49611711502075	-0,4949851334095	-1,23785495758057	-1,15585780143738	-0,984771370887756	-0,821521997451782	-2,35776948928833	-0,351221114397049	-1,87705945968628	-2,18583750724792	-0,922111392021179	-1,87177681922913	-0,713364958763123	-1,94184005260468	P43487-2;P43487;Q9C010;Q9C010-2	P43487-2;P43487	Ran-specific GTPase-activating protein	RANBP1
0,205738678574562	-0,703212380409241	0,75206333398819	-0,238381177186966	-0,213236376643181	0,683636009693146	-0,42942351102829	-2,43558406829834	-0,273953914642334	-1,23280274868011	0,112405493855476	1,48910093307495	-0,565483689308167	0,506651759147644	-0,880093634128571	P43490	P43490	Nicotinamide phosphoribosyltransferase	NAMPT
-0,376787722110748	-0,645735681056976	-0,702523589134216	-0,468872666358948	-0,709077477455139	-0,586441576480865	0,167738050222397	0,184517562389374	0,342413127422333	-0,730048716068268	-0,400026500225067	-0,155299380421638	-0,606432437896729	-0,237048506736755	-0,594534635543823	P43686;P43686-2	P43686;P43686-2	26S protease regulatory subunit 6B	PSMC4
-0,525555789470673	-0,474463909864426	-1,0143119096756	-0,162611111998558	-0,434900909662247	-0,753234446048737	-0,996009647846222	-0,550852537155151	-1,34294509887695	-0,248572126030922	-0,467531561851501	-1,34456920623779	-0,041483711451292	-0,717295110225677	0,291295379400253	P43897;P43897-2;P43897-4;P43897-3	P43897;P43897-2	Elongation factor Ts, mitochondrial	TSFM
-0,417152553796768	-0,102733291685581	-1,35335683822632	0,613938391208649	0,478324115276337	0,185315772891045	-0,999785006046295	-0,336128562688828	-1,08363461494446	-0,0652704313397408	-0,314291656017303	-1,13596761226654	0,135992214083672	-0,407745718955994	0,101066313683987	P45880;P45880-2;P45880-1	P45880;P45880-2;P45880-1	Voltage-dependent anion-selective channel protein 2	VDAC2
-0,304896861314774	-0,525902092456818	-1,27126896381378	0,790921568870544	0,656152129173279	0,507073402404785	-0,373107463121414	-0,0913923010230064	-0,0805547535419464	-0,118204087018967	-0,385753750801086	-0,866603910923004	0,0489898324012756	-0,0493436679244041	0,780927240848541	P45954-2;P45954	P45954-2;P45954	Short/branched chain specific acyl-CoA dehydrogenase, mitochondrial	ACADSB
-0,349481135606766	-0,00296764401718974	-0,323783844709396	0,777428209781647	0,705499231815338	0,627155125141144	-0,560653150081635	-0,14523047208786	-0,638894200325012	0,309441715478897	0,350137233734131	-0,146461725234985	0,869514465332031	0,148521035909653	0,687001526355743	P45973	P45973	Chromobox protein homolog 5	CBX5
0,123058490455151	-0,663154244422913	0,265291780233383	0,147020116448402	0,161535948514938	0,162895292043686	0,618404924869537	-0,685720980167389	0,887947142124176	-1,06558835506439	-0,64711582660675	0,404857188463211	-0,245184257626534	1,12303614616394	-0,548869729042053	P45974-2;P45974	P45974-2;P45974	Ubiquitin carboxyl-terminal hydrolase 5	USP5
-3,32422089576721	-1,98395192623138	-2,78755831718445	-2,75407409667969	-2,94072270393372	-2,30956411361694	-2,55393576622009	-1,27980864048004	-2,61045742034912	0,0241136439144611	-0,00522290915250778	-0,364430367946625	-1,38995361328125	-2,77603149414063	-1,59818887710571	P46013	P46013	Antigen KI-67	MKI67
-1,51088321208954	-1,38692712783813	-1,44321894645691	-0,802094399929047	-0,695780873298645	-0,92325097322464	-0,867561995983124	-0,550258219242096	-0,70747584104538	-1,00251066684723	-1,1675386428833	-1,14420902729034	-0,598856568336487	-0,750166356563568	-0,266147702932358	P46060	P46060	Ran GTPase-activating protein 1	RANGAP1
0,0628754273056984	-0,0585900284349918	0,22698001563549	0,561218738555908	0,472705155611038	0,420672535896301	0,346323996782303	0,399619430303574	0,237006172537804	-0,604381442070007	-0,691738784313202	-0,707031011581421	0,339893192052841	0,304440855979919	0,24698743224144	P46063	P46063	ATP-dependent DNA helicase Q1	RECQL
-1,40803730487823	-0,846331238746643	-1,23025834560394	-0,00447641126811504	-0,0230446998029947	-0,0161183550953865	-1,95031976699829	-1,05864489078522	-2,16284441947937	-0,812835991382599	-0,990763425827026	-2,19735765457153	0,124752178788185	-0,566399812698364	0,133958548307419	P46087;P46087-4;P46087-2;P46087-3	P46087;P46087-4;P46087-2;P46087-3	Probable 28S rRNA (cytosine(4447)-C(5))-methyltransferase	NOP2
0,235424652695656	0,239961296319962	0,00384912616573274	1,04779660701752	1,2311886548996	0,841029822826386	-0,0113100148737431	0,52226597070694	-0,141454726457596	0,724356651306152	0,621854603290558	0,255195885896683	0,936525702476501	0,312914788722992	0,955797851085663	P46100-4;P46100;P46100-5;P46100-3;P46100-2;P46100-6	P46100-4;P46100;P46100-5;P46100-3;P46100-2;P46100-6	Transcriptional regulator ATRX	ATRX
-0,185565575957298	-0,292671650648117	-0,360430419445038	0,126263692975044	0,0715258866548538	-0,00640718871727586	0,383183985948563	-1,17387747764587	0,389630317687988	-0,977723181247711	-1,15238106250763	0,257570773363113	-0,625043869018555	0,628951966762543	-0,576932489871979	P46109	P46109	Crk-like protein	CRKL
0,781722247600555	1,04762983322144	0,79632955789566	0,316666752099991	0,404666572809219	0,205569088459015	0,109247043728828	0,446491271257401	0,106816790997982	0,0262235663831234	-0,159060582518578	-0,631292283535004	0,52559894323349	0,37599128484726	0,466567784547806	P46199	P46199	Translation initiation factor IF-2, mitochondrial	MTIF2
-1,22047173976898	-1,28372979164124	-0,80637538433075	-1,09135472774506	-0,974432408809662	-0,846913874149323	-1,01492249965668	-0,975623667240143	-0,63732773065567	-0,925598502159119	-0,548810243606567	-0,318292289972305	-0,956931948661804	-0,456768244504929	-1,02138924598694	P46379-2;P46379;P46379-3;P46379-5;P46379-4	P46379-2;P46379;P46379-3;P46379-5;P46379-4	Large proline-rich protein BAG6	BAG6
0,533745229244232	0,440284162759781	-0,150047451257706	-0,560232937335968	-0,710366129875183	-0,919193267822266	-0,548839569091797	-0,112499214708805	-0,706722795963287	0,28952819108963	0,070957139134407	-0,322592437267303	-0,542467534542084	-1,33796739578247	-0,469674170017242	P46459;P46459-2	P46459;P46459-2	Vesicle-fusing ATPase	NSF
1,20864760875702	-0,165229395031929	1,33897399902344	1,54358732700348	1,75572109222412	1,8413120508194	1,79670774936676	0,647547423839569	2,16707491874695	0,139649718999863	0,125226810574532	1,58604085445404	1,02475547790527	1,78558921813965	-0,0583429150283337	P46734;P46734-3;P46734-2;P52564-2	P46734;P46734-3;P46734-2	Dual specificity mitogen-activated protein kinase kinase 3	MAP2K3
0,295032829046249	0,264592677354813	0,477048546075821	0,600909292697906	0,640089571475983	0,769033372402191	0,683282136917114	0,760480165481567	0,553911685943604	0,492062002420425	0,756583690643311	0,742185533046722	-0,0738320797681808	0,156537994742393	0,282763183116913	P46736-2;P46736-3;P46736;P46736-4;P46736-5	P46736-2;P46736-3;P46736;P46736-4;P46736-5	Lys-63-specific deubiquitinase BRCC36	BRCC3
0,0151595054194331	0,552611768245697	0,128842994570732	-0,885348737239838	-0,627267837524414	-0,826149821281433	-0,571090400218964	-0,1332947909832	-0,78936755657196	-0,104686483740807	-0,0326085612177849	-0,664139926433563	-0,481719136238098	-0,460509538650513	-0,327618896961212	P46776	P46776	60S ribosomal protein L27a	RPL27A
-0,122643247246742	0,166397988796234	-0,407005846500397	-0,814704835414886	-0,696725845336914	-0,805016279220581	-0,607582986354828	-0,144437924027443	-0,666083157062531	-0,167119100689888	-0,0936685875058174	-0,729911029338837	-0,396518975496292	-0,577390968799591	-0,486912280321121	P46777	P46777	60S ribosomal protein L5	RPL5
-0,0891594290733337	0,208399370312691	-0,250310480594635	-0,749832212924957	-0,591281712055206	-0,693159997463226	-0,556286811828613	-0,159290343523026	-0,641501784324646	-0,0836148262023926	-0,077758252620697	-0,683306217193604	-0,402437657117844	-0,554898798465729	-0,461045295000076	P46778;REV__Q9NRL2-2;REV__Q9NRL2	P46778	60S ribosomal protein L21	RPL21
-0,289774626493454	0,0834132954478264	-0,18787282705307	-0,798495948314667	-0,707905173301697	-0,560822486877441	-0,52349728345871	-0,0796817913651466	-0,610748171806335	-0,113422013819218	-0,229985177516937	-0,831957161426544	-0,452396899461746	-0,773553013801575	-0,484461396932602	P46779;P46779-2;P46779-3;P46779-4;P46779-5	P46779;P46779-2;P46779-3;P46779-4;P46779-5	60S ribosomal protein L28	RPL28
-0,0142368376255035	0,529005646705627	0,256060749292374	-0,917657613754272	-0,769821107387543	-0,715773046016693	-0,637794137001038	-0,107218034565449	-0,747181177139282	-0,146954879164696	-0,100506782531738	-0,747501134872437	-0,532219648361206	-0,56816291809082	-0,541463017463684	P46781	P46781	40S ribosomal protein S9	RPS9
-0,140879794955254	0,168724596500397	-0,13903683423996	-0,758143723011017	-0,586491048336029	-0,604317247867584	-0,695946753025055	-0,156279891729355	-0,50726842880249	-0,160271793603897	-0,166637361049652	-0,644324243068695	-0,427472770214081	-0,663444101810455	-0,473158538341522	P46782	P46782	40S ribosomal protein S5;40S ribosomal protein S5, N-terminally processed	RPS5
-0,0911089554429054	0,316231071949005	-0,0310117769986391	-0,901592016220093	-0,624185860157013	-0,709072411060333	-0,463317632675171	-0,00381548516452312	-0,530595123767853	-0,131895378232002	-0,133008435368538	-0,598698377609253	-0,451711863279343	-0,81110805273056	-0,448431730270386	P46783;Q9NQ39	P46783	40S ribosomal protein S10	RPS10
-0,0245635285973549	-0,746416509151459	0,111930467188358	-0,159831434488297	0,0993824899196625	0,401333004236221	0,663920283317566	-0,731328248977661	0,896911144256592	-1,0873030424118	-0,525064408779144	0,872120499610901	-0,886104345321655	0,602942287921906	-1,39881324768066	P46926;P46926-2;Q8TDQ7-3;Q8TDQ7;Q8TDQ7-2;Q8TDQ7-4;Q8TDQ7-5	P46926;P46926-2	Glucosamine-6-phosphate isomerase 1	GNPDA1
1,460782289505	0,78030925989151	1,38864934444427	-0,671524286270142	-0,683090627193451	-0,5388223528862	1,77072441577911	1,39151358604431	1,5665020942688	-0,213816568255425	0,242464065551758	0,754492104053497	-1,35406708717346	-0,859471619129181	-1,46799504756927	P46940	P46940	Ras GTPase-activating-like protein IQGAP1	IQGAP1
1,5431444644928	1,3447163105011	2,07423996925354	0,0337313525378704	0,105612620711327	0,874517858028412	1,61184000968933	1,22446465492249	1,70497286319733	1,02570044994354	2,23887467384338	2,66213464736938	0,420626997947693	1,82382929325104	0,0276400186121464	P46976-2;P46976;P46976-3	P46976-2;P46976;P46976-3	Glycogenin-1	GYG1
0,819882094860077	1,21577322483063	0,852116167545319	-0,7628093957901	-0,78219872713089	-0,837687134742737	-0,270211964845657	0,0536286719143391	-0,644885838031769	0,1343974173069	0,0979576855897903	-0,370140463113785	0,0048017087392509	-0,490473926067352	-0,0092391474172473	P46977;P46977-2	P46977;P46977-2	Dolichyl-diphosphooligosaccharide--protein glycosyltransferase subunit STT3A	STT3A
1,36914765834808	0,807028651237488	1,30721426010132	0,421058505773544	0,426173210144043	0,394949913024902	0,810624480247498	0,309559762477875	0,955393016338348	-0,0226396322250366	0,339968919754028	1,23021185398102	-0,484551936388016	0,9615119099617	-0,639626562595367	P47755;P47755-2	P47755	F-actin-capping protein subunit alpha-2	CAPZA2
0,945707738399506	0,438303887844086	0,938705086708069	-0,0835577324032784	-0,0869204625487328	0,000666999374516308	1,09900856018066	0,526927649974823	1,00302052497864	-0,12005777657032	0,211985617876053	1,12909114360809	-0,736153542995453	0,542311728000641	-0,693183064460754	P47756-2;P47756	P47756-2;P47756	F-actin-capping protein subunit beta	CAPZB
-0,536618590354919	-0,0520895421504974	0,0539830587804317	-0,677777230739594	-0,484402865171433	-0,543096721172333	-1,1209352016449	-1,09176003932953	-0,0874045416712761	-0,545522749423981	-0,305337518453598	-0,645110249519348	-0,831557095050812	-0,545407891273499	-1,00821137428284	P47813	P47813	Eukaryotic translation initiation factor 1A, X-chromosomal	EIF1AX
-1,23179972171783	-1,25344574451447	-1,18229520320892	-1,55105781555176	-1,69619381427765	-1,64209449291229	-0,584771037101746	-0,414854168891907	-0,531982064247131	-1,03469550609589	-0,960224390029907	-0,895243287086487	-1,47083795070648	-1,19187939167023	-1,43292152881622	P47897;P47897-2	P47897;P47897-2	Glutamine--tRNA ligase	QARS
-0,133133113384247	0,551625728607178	0,419017046689987	-0,915362000465393	-0,471997141838074	-0,389193445444107	-0,435038566589355	-0,0174289681017399	-0,595033764839172	-0,229320257902145	0,148613050580025	-0,779997050762177	0,0161287505179644	-0,172239765524864	-0,16782158613205	P47914	P47914	60S ribosomal protein L29	RPL29
0,9174684882164	1,30119526386261	0,916898369789124	0,864506244659424	0,755948662757874	0,484566152095795	0,44031023979187	1,02666103839874	0,226518988609314	0,83014589548111	0,791323304176331	0,249631002545357	0,650852382183075	0,359416007995605	0,880591809749603	P47985;P0C7P4	P47985;P0C7P4	Cytochrome b-c1 complex subunit Rieske, mitochondrial;Cytochrome b-c1 complex subunit 11;Putative cytochrome b-c1 complex subunit Rieske-like protein 1	UQCRFS1;UQCRFS1P1
-0,0819919556379318	-0,107309110462666	-0,408567696809769	0,677974462509155	0,582509160041809	0,456764370203018	0,124480582773685	0,508309841156006	-0,0903829708695412	0,421996384859085	0,215144917368889	-0,326268136501312	0,174849003553391	-0,147305980324745	0,363059729337692	P48047	P48047	ATP synthase subunit O, mitochondrial	ATP5O
1,23505449295044	0,783478081226349	0,991285979747772	0,721321821212769	0,415927022695541	0,434296309947968	1,4383031129837	1,27441346645355	1,70147132873535	0,145301148295403	0,804917216300964	1,32419586181641	-0,207914516329765	0,966162502765656	-0,399541914463043	P48059-2	P48059-2	LIM and senescent cell antigen-like-containing domain protein 1	LIMS1
-0,673036456108093	-1,26892304420471	-0,43430283665657	-0,975435853004456	-0,997214674949646	-1,00766587257385	-0,162976011633873	-2,5446572303772	0,0276274811476469	-2,1601767539978	-1,90682315826416	-0,271910011768341	-0,98299914598465	0,256106197834015	-1,1692955493927	P48147	P48147	Prolyl endopeptidase	PREP
1,5014865398407	1,52375555038452	1,56485915184021	1,74442946910858	1,27825665473938	1,58876168727875	1,52643430233002	1,5255628824234	1,91782009601593	0,597868144512177	0,893964767456055	1,57108891010284	0,697820901870728	1,28566670417786	0,353837102651596	P48426;P48426-2	P48426;P48426-2	Phosphatidylinositol 5-phosphate 4-kinase type-2 alpha	PIP4K2A
-0,324713289737701	-0,638363897800446	-0,769344508647919	-0,926411628723145	-0,718076825141907	-0,644839644432068	-0,060418751090765	0,36502930521965	-0,187413305044174	0,151122733950615	-0,0125621678307652	-0,19012139737606	-0,38785457611084	-1,0511702299118	-0,359609603881836	P48444;P48444-2	P48444;P48444-2	Coatomer subunit delta	ARCN1
-0,875575065612793	-0,394933074712753	-1,16553592681885	-1,78499889373779	-2,03441286087036	-2,52931189537048	-2,46789813041687	-1,47967636585236	-2,12051916122437	-1,18077993392944	-1,52881896495819	-2,45236110687256	-0,614329397678375	-1,42052662372589	-0,35221803188324	P48449;P48449-3;P48449-2	P48449;P48449-3;P48449-2	Lanosterol synthase	LSS
1,15441989898682	0,720934391021729	1,11034023761749	2,76261281967163	2,72535276412964	3,11925268173218	1,33012986183167	2,40196704864502	2,78213882446289	0,875598728656769	0,355321258306503	2,1200168132782	0,793699204921722	2,18850445747375	0,631289839744568	P48506	P48506	Glutamate--cysteine ligase catalytic subunit	GCLC
-0,35422495007515	-0,463416039943695	-0,324795454740524	-0,833838820457459	-0,946569383144379	-0,932643711566925	0,0497841164469719	0,131832182407379	0,310573846101761	-0,94538140296936	-0,323372930288315	-0,0779121741652489	-0,573515176773071	-0,345974862575531	-0,948795557022095	P48556	P48556	26S proteasome non-ATPase regulatory subunit 8	PSMD8
1,24449741840363	0,497603893280029	1,90053510665894	0,105904199182987	0,093675822019577	0,434568881988525	2,2248158454895	-0,357760101556778	2,33171963691711	0,700276970863342	1,13340306282043	3,14793109893799	-0,30305078625679	1,55887746810913	-1,08332324028015	P48595	P48595	Serpin B10	SERPINB10
0,636458694934845	1,72174143791199	-1,16523361206055	-0,943064987659454	-0,86526346206665	-0,99052232503891	-1,16583216190338	-0,593482613563538	-1,25351965427399	1,99563932418823	0,446813344955444	-1,80450260639191	-0,0286724809557199	-0,850051581859589	-0,0944092944264412	P48634;P48634-3;P48634-2;P48634-4	P48634;P48634-3;P48634-2;P48634-4	Protein PRRC2A	PRRC2A
-0,769041657447815	-0,953559041023254	-0,168374270200729	0,153025135397911	0,192700639367104	0,338244795799255	0,611214995384216	-0,906466603279114	0,995497763156891	-1,14086377620697	-1,11873590946198	0,461352854967117	-0,926140427589417	0,552727103233337	-1,04627430438995	P48637;P48637-2	P48637;P48637-2	Glutathione synthetase	GSS
-1,33052706718445	-1,14696562290192	-0,897886514663696	-1,32814764976501	-1,4398558139801	-1,4052414894104	-1,50735116004944	-1,40517115592957	-1,01038324832916	-1,49555397033691	-1,23498678207397	-1,06770873069763	-1,69836795330048	-1,40076899528503	-1,47176551818848	P48643;P48643-2	P48643;P48643-2	T-complex protein 1 subunit epsilon	CCT5
0,841892659664154	1,34594416618347	1,23600041866302	-0,289235442876816	-0,490437060594559	-0,674917876720428	-0,521567404270172	-0,333011120557785	-1,27473819255829	0,410479187965393	0,210594236850739	-0,129604369401932	-0,18929697573185	-0,814449369907379	-0,193621084094048	P48651;P48651-2	P48651;P48651-2	Phosphatidylserine synthase 1	PTDSS1
-0,419032067060471	-0,329182296991348	-0,700616598129272	-0,0498204603791237	-0,159951731562614	-0,275179475545883	-0,193983852863312	0,059454333037138	-0,126853913068771	0,0223582684993744	-0,135593980550766	-0,0703998878598213	0,272485464811325	-0,156188145279884	0,00956084951758385	P48729;P48729-3;P48729-2;Q8N752	P48729;P48729-3;P48729-2;Q8N752	Casein kinase I isoform alpha;Casein kinase I isoform alpha-like	CSNK1A1;CSNK1A1L
1,09847176074982	1,224196434021	0,994330167770386	1,97319722175598	1,94810581207275	1,81487536430359	0,478513211011887	0,821711182594299	0,397306561470032	1,40592193603516	1,27951920032501	0,766397058963776	1,272301197052	1,23900330066681	1,10314989089966	P48735;P48735-2	P48735;P48735-2	Isocitrate dehydrogenase [NADP], mitochondrial	IDH2
0,425118297338486	-0,0753818824887276	0,383215039968491	-0,800467669963837	-0,689981698989868	-0,462407678365707	-0,0224137604236603	-0,410922139883041	0,432745158672333	-0,185903936624527	0,39583832025528	1,03671205043793	-1,50038039684296	-0,897043764591217	-1,40621256828308	P48736	P48736	Phosphatidylinositol 4,5-bisphosphate 3-kinase catalytic subunit gamma isoform	PIK3CG
-0,536743938922882	-1,42937755584717	-0,450769037008286	-0,914648830890656	-0,599193930625916	-0,420823693275452	-0,0711525678634644	-2,16047143936157	0,0917161330580711	-2,08748817443848	-2,0585823059082	-0,386902093887329	-0,913997292518616	-0,0314464941620827	-1,00202000141144	P48739;P48739-3;P48739-2	P48739;P48739-3;P48739-2	Phosphatidylinositol transfer protein beta isoform	PITPNB
1,58185720443726	1,74738430976868	1,30498898029327	-0,131201103329659	-0,495115011930466	-0,430722534656525	1,21756219863892	1,71485984325409	0,748135924339294	1,75083649158478	1,58405101299286	1,44031453132629	0,437745124101639	0,160417631268501	-0,0286054480820894	P48960;P48960-2;P48960-3	P48960;P48960-2;P48960-3	CD97 antigen;CD97 antigen subunit alpha;CD97 antigen subunit beta	CD97
-1,96710240840912	-1,6103755235672	-1,19747722148895	-1,49340403079987	-1,56041467189789	-1,2861829996109	-1,53210723400116	-1,75362765789032	-1,57197988033295	-1,25584232807159	-1,02969753742218	-1,06071770191193	-0,62438178062439	-0,728631913661957	-0,749201953411102	P49005	P49005	DNA polymerase delta subunit 2	POLD2
0,381790786981583	-0,00224154000170529	-0,495554596185684	0,241567075252533	0,218135491013527	-0,0350141078233719	0,230900689959526	-0,405003368854523	0,476678192615509	-0,170315802097321	-0,353226393461227	-0,24782794713974	-0,525255799293518	-0,461599260568619	-0,342990219593048	P49189;P49189-2	P49189;P49189-2	4-trimethylaminobutyraldehyde dehydrogenase	ALDH9A1
0,0184178557246923	-0,271227359771729	0,134358942508698	-0,950741589069366	-0,681542158126831	-0,716441631317139	-0,508001506328583	-0,128625765442848	-0,663897752761841	-0,0361222811043262	-0,0411814041435719	-0,632382869720459	-0,287522733211517	-0,418133765459061	-0,519879102706909	P49207	P49207	60S ribosomal protein L34	RPL34
0,529687583446503	0,0202872063964605	1,11272919178009	0,633134186267853	0,639490008354187	1,0864315032959	-0,0661080777645111	-0,130228415131569	0,894252061843872	0,0811532139778137	0,00590425357222557	1,72286105155945	0,326507329940796	1,97582256793976	-0,198458507657051	P49247	P49247	Ribose-5-phosphate isomerase	RPIA
-0,323295176029205	0,18866141140461	-0,175315320491791	-0,203173026442528	-0,281801760196686	-0,174445152282715	-0,0463099926710129	0,373019248247147	-0,0981885343790054	0,0386058874428272	0,0308991856873035	-0,20456500351429	0,164738535881042	-0,0300488602370024	0,125064268708229	P49257	P49257	Protein ERGIC-53	LMAN1
-1,92145764827728	-1,95376527309418	-1,39195024967194	-0,962296843528748	-1,08866822719574	-0,741273283958435	-1,09432566165924	-2,15866780281067	-0,906259655952454	-2,46885228157043	-2,01883053779602	-0,987105309963226	-0,627541720867157	-0,158117368817329	-0,962871074676514	P49321;P49321-3;P49321-4;P49321-2	P49321;P49321-3;P49321-4;P49321-2	Nuclear autoantigenic sperm protein	NASP
-4,03117036819458	-3,20643186569214	-3,25154256820679	-4,28350687026978	-4,54544544219971	-4,52228212356567	-4,29779100418091	-4,0754189491272	-3,82373762130737	-3,72629070281982	-4,20027875900269	-3,92596912384033	-4,05889177322388	-4,69872379302979	-3,66002535820007	P49327	P49327	Fatty acid synthase;[Acyl-carrier-protein] S-acetyltransferase;[Acyl-carrier-protein] S-malonyltransferase;3-oxoacyl-[acyl-carrier-protein] synthase;3-oxoacyl-[acyl-carrier-protein] reductase;3-hydroxyacyl-[acyl-carrier-protein] dehydratase;Enoyl-[acyl-carrier-protein] reductase;Oleoyl-[acyl-carrier-protein] hydrolase	FASN
-0,340094387531281	-0,810109734535217	-0,17503821849823	-1,36243903636932	-1,3542263507843	-1,43787407875061	0,106796190142632	-1,87675797939301	0,0954988226294518	-1,33031034469604	-1,2508202791214	0,0891857668757439	-1,38687098026276	-0,289929062128067	-1,16786086559296	P49354;P49354-2	P49354;P49354-2	Protein farnesyltransferase/geranylgeranyltransferase type-1 subunit alpha	FNTA
-1,02667129039764	-1,06588864326477	-0,994552612304688	-1,35064554214478	-1,45042109489441	-1,2750391960144	-1,35706162452698	-1,28658366203308	-0,904240906238556	-1,40417850017548	-1,1739706993103	-0,816240549087524	-1,45378792285919	-1,03370904922485	-1,46229135990143	P49368;P49368-2	P49368;P49368-2	T-complex protein 1 subunit gamma	CCT3
-0,0450324863195419	0,289086073637009	0,0422049760818481	-0,286320924758911	-0,50031191110611	-0,685150742530823	-1,10568487644196	-0,544101655483246	-1,37105429172516	-0,44713619351387	-0,508724808692932	-1,1628919839859	0,218788042664528	-0,341327726840973	0,269169300794601	P49406	P49406	39S ribosomal protein L19, mitochondrial	MRPL19
0,404109179973602	-0,124020293354988	-0,337889313697815	0,240329727530479	0,482828736305237	0,505369484424591	0,926159083843231	0,274168640375137	0,567779004573822	-0,206300839781761	-0,0303946696221828	0,332559853792191	0,16211998462677	0,550361454486847	-0,27739605307579	P49407-2;P49407	P49407-2;P49407	Beta-arrestin-1	ARRB1
-0,565940201282501	-0,354080736637115	-0,797030448913574	0,850044012069702	0,835668206214905	0,778238356113434	-0,355624198913574	0,0659504681825638	-0,494284451007843	0,240168511867523	0,00263384217396379	-0,411802440881729	0,57482922077179	0,100405320525169	0,804501533508301	P49411	P49411	Elongation factor Tu, mitochondrial	TUFM
0,419265449047089	0,713243067264557	0,619926810264587	0,490448385477066	0,60614401102066	0,525352776050568	-0,257726490497589	-0,234147012233734	-0,310654640197754	-0,0863522216677666	0,244414314627647	0,126948714256287	0,655496299266815	0,474546700716019	0,367349326610565	P49458;P49458-2	P49458;P49458-2	Signal recognition particle 9 kDa protein	SRP9
0,404741019010544	0,0599866919219494	0,0907485485076904	0,833906352519989	0,782327651977539	0,741853654384613	0,924560546875	0,836785137653351	0,812827706336975	0,502455830574036	0,734010875225067	0,644471824169159	0,649479508399963	0,968623876571655	0,592455565929413	P49585	P49585	Choline-phosphate cytidylyltransferase A	PCYT1A
-2,69514322280884	-2,49961066246033	-1,63810038566589	-1,99532723426819	-1,98987090587616	-1,49752151966095	-2,08287405967712	-2,646320104599	-1,17033696174622	-2,77296900749207	-3,13019490242004	-2,03708028793335	-2,6478865146637	-2,26646614074707	-2,64935541152954	P49588;P49588-2	P49588;P49588-2	Alanine--tRNA ligase, cytoplasmic	AARS
-0,983058393001556	-1,04864919185638	-0,389604240655899	-0,918290317058563	-0,699557304382324	-0,636332452297211	-0,0335474126040936	-0,531707227230072	0,251209139823914	-0,718569040298462	-0,718541920185089	-0,24524237215519	-0,993261098861694	-0,153815135359764	-1,25322556495667	P49589-3;P49589;P49589-2	P49589-3;P49589;P49589-2	Cysteine--tRNA ligase, cytoplasmic	CARS
-0,539748549461365	-0,838232278823853	0,168271094560623	-0,489024579524994	-0,416944444179535	-0,708132386207581	0,276612371206284	-1,23218142986298	0,466907203197479	-1,21762788295746	-0,97587126493454	0,259650647640228	-1,45069599151611	-0,30863282084465	-1,4591498374939	P49591	P49591	Serine--tRNA ligase, cytoplasmic	SARS
0,0067323986440897	-0,571245014667511	0,699943959712982	1,16218960285187	1,59039330482483	1,58804285526276	1,16954505443573	-1,34653270244598	1,24413752555847	-0,711788415908813	-0,172861114144325	1,68270111083984	-0,0475363098084927	1,78670334815979	-0,248030662536621	P49593;P49593-2	P49593;P49593-2	Protein phosphatase 1F	PPM1F
0,643652081489563	1,07999742031097	0,713203132152557	1,32548069953918	1,49194180965424	1,5773903131485	0,571385204792023	0,889977276325226	0,286701440811157	1,11805176734924	1,03678500652313	0,654215574264526	1,38994157314301	1,24946522712708	1,20322251319885	P49711;P49711-2;Q8NI51-11;Q8NI51-6;Q8NI51-5;Q8NI51-10;Q8NI51-2;Q8NI51;Q8NI51-3;Q8NI51-7;Q8NI51-8	P49711;P49711-2	Transcriptional repressor CTCF	CTCF
-0,233907759189606	-0,575406491756439	-0,0760843232274055	-0,18830443918705	-0,368512600660324	-0,211368873715401	-0,000632409297395498	-0,177219048142433	0,292558461427689	-0,631952285766602	-0,130191951990128	0,325410008430481	-0,577203094959259	0,0390611849725246	-0,778815269470215	P49720	P49720	Proteasome subunit beta type-3	PSMB3
-0,630022048950195	-0,512226819992065	-0,808350741863251	-0,420637100934982	-0,517780959606171	-0,223891317844391	0,0149702783674002	-0,221443265676498	0,215162396430969	-0,773186385631561	-0,149550527334213	0,369029104709625	-0,587967395782471	0,0317854732275009	-0,652228057384491	P49721	P49721	Proteasome subunit beta type-2	PSMB2
-1,21160924434662	-0,859490036964417	-0,984624683856964	-0,947722196578979	-1,23418259620667	-0,675465047359467	-2,88788866996765	-2,14849948883057	-2,15690732002258	-0,636556684970856	-0,183379903435707	-0,389950215816498	0,0656367465853691	0,174004301428795	-0,226388931274414	P49736	P49736	DNA replication licensing factor MCM2	MCM2
0,439597338438034	0,512046337127686	0,0933813005685806	1,31816530227661	1,25288093090057	1,24529838562012	0,753080070018768	1,10253596305847	0,425321668386459	1,04803013801575	0,878395557403564	0,46490091085434	0,853808522224426	0,67024153470993	0,873767852783203	P49748;P49748-3;P49748-2	P49748;P49748-3;P49748-2	Very long-chain specific acyl-CoA dehydrogenase, mitochondrial	ACADVL
-0,0252384301275015	-0,024321923032403	-0,0301036033779383	0,736801028251648	0,759570062160492	0,976271152496338	0,0761241167783737	0,395572185516357	-0,210699379444122	0,468648880720139	0,315620332956314	-0,0502934791147709	1,08457255363464	0,544410288333893	0,992076396942139	P49750-4;P49750;P49750-3	P49750-4;P49750;P49750-3	YLP motif-containing protein 1	YLPM1
0,383036136627197	0,24425932765007	0,116653278470039	-0,116673961281776	-0,0832218304276466	-0,167095735669136	0,0615747161209583	0,478679597377777	-0,137295320630074	0,654361963272095	0,593635618686676	0,178547278046608	-0,0286352373659611	-0,667065143585205	0,0379856824874878	P49755	P49755	Transmembrane emp24 domain-containing protein 10	TMED10
0,139271676540375	0,428192555904388	0,190246641635895	0,374557644128799	0,350898325443268	0,438439011573792	-0,0177024565637112	0,226114273071289	-0,404789060354233	0,166250601410866	0,103881888091564	-0,352582097053528	0,451923221349716	-0,0734831839799881	0,501850008964539	P49756;P49756-2;P49756-3;P49756-4	P49756	RNA-binding protein 25	RBM25
1,27752673625946	-0,153254091739655	0,605487763881683	-0,582460522651672	-0,127232745289803	-0,198580488562584	1,11372017860413	0,739983677864075	0,698703467845917	0,545015215873718	0,827994227409363	0,887191474437714	-0,785494148731232	-0,170963704586029	-1,04785025119781	P49757-4;P49757-2;P49757-3;P49757;P49757-8;P49757-7;P49757-6;P49757-5;P49757-9;REV__B3SHH9;REV__Q6ZN03	P49757-4;P49757-2;P49757-3;P49757;P49757-8;P49757-7;P49757-6;P49757-5	Protein numb homolog	NUMB
-1,52765297889709	-1,19773328304291	-1,4889657497406	-1,30803108215332	-0,585354268550873	-1,06388092041016	-0,405839532613754	-0,0598990023136139	-1,05492556095123	-0,75110274553299	-0,957882940769196	-1,29596221446991	-1,12039184570313	-1,0003696680069	-0,273844212293625	P49770	P49770	Translation initiation factor eIF-2B subunit beta	EIF2B2
-0,296704232692719	-1,12359273433685	-0,126667514443398	0,554664790630341	0,816620171070099	0,890299141407013	-0,0259441938251257	-1,82941234111786	0,513350963592529	-1,19361400604248	-1,41937243938446	0,567809998989105	-0,0816380679607391	1,78452897071838	-0,280390828847885	P49773	P49773	Histidine triad nucleotide-binding protein 1	HINT1
-0,448960483074188	0,490118563175201	-0,0423218347132206	-0,0511050783097744	0,050345741212368	0,100744247436523	-0,0986412242054939	0,131816059350967	-0,567530870437622	0,0897834971547127	-0,120225422084332	-0,420887738466263	0,634420216083527	-0,230175331234932	0,443401038646698	P49790;P49790-3;P49790-2	P49790;P49790-3;P49790-2	Nuclear pore complex protein Nup153	NUP153
-0,506660759449005	-0,288334608078003	-0,262831717729568	0,099248468875885	0,180700525641441	0,164763227105141	-0,253946870565414	0,10452176630497	-0,395374298095703	-0,136158555746078	-0,236101016402245	-0,391471892595291	0,528934895992279	0,177593424916267	0,55376535654068	P49792;P0DJD0;P0DJD1	P49792	E3 SUMO-protein ligase RanBP2	RANBP2
0,778132557868958	1,23454773426056	0,794953167438507	1,29850828647614	1,39872372150421	1,25074279308319	0,392807871103287	0,716290235519409	0,193197414278984	1,02483332157135	1,02189004421234	0,541535377502441	1,20750546455383	1,15622067451477	1,22960233688354	P49821-2;P49821	P49821-2;P49821	NADH dehydrogenase [ubiquinone] flavoprotein 1, mitochondrial	NDUFV1
-0,311051517724991	-0,749235987663269	-0,590971350669861	0,375833749771118	0,296595722436905	0,278463006019592	0,106891542673111	-0,557571351528168	0,243032902479172	-0,841602861881256	-0,480797976255417	0,169002383947372	0,0380721129477024	0,579700708389282	-0,188533291220665	P49903;P49903-2;P49903-4;P49903-3	P49903;P49903-2;P49903-4;P49903-3	Selenide, water dikinase 1	SEPHS1
-1,72369110584259	-1,75416421890259	-2,03855133056641	-1,10673546791077	-1,33807265758514	-1,06993460655212	-1,05594277381897	-1,52878057956696	-0,852197051048279	-1,62420785427094	-1,58755087852478	-1,09368336200714	-0,841146171092987	-0,820985794067383	-1,00684595108032	P49915;P49915-2	P49915;P49915-2	GMP synthase [glutamine-hydrolyzing]	GMPS
0,121631860733032	0,101234264671803	0,135970994830132	0,982508718967438	1,02003026008606	0,902172565460205	-0,658854961395264	-0,32942321896553	-0,796778500080109	0,278592497110367	0,273156195878983	0,0643132328987122	0,890372216701508	0,52893739938736	0,852103054523468	P49916-3;P49916;P49916-4;P49916-2	P49916-3;P49916;P49916-4;P49916-2	DNA ligase 3	LIG3
-0,628597259521484	-0,354996979236603	-0,698104202747345	1,05764806270599	1,06552708148956	0,828227758407593	-0,149914354085922	0,146176263689995	-0,273793369531631	0,400981873273849	0,428247839212418	0,0970822498202324	1,48634803295136	1,39705538749695	1,27732169628143	P49959;P49959-3;P49959-2	P49959;P49959-3;P49959-2	Double-strand break repair protein MRE11A	MRE11A
1,389927983284	1,04709303379059	1,21055257320404	0,952949047088623	0,78715306520462	0,941890239715576	1,48309934139252	2,07544279098511	1,3643764257431	1,94473087787628	1,70839214324951	1,52496778964996	1,08971834182739	0,903730928897858	1,1977459192276	P50148	P50148	Guanine nucleotide-binding protein G(q) subunit alpha	GNAQ
-0,0581581592559814	0,00138727901503444	-0,335505068302155	-0,633821368217468	-0,481444776058197	-0,609716475009918	0,124835029244423	0,0346521399915218	-0,687662899494171	0,367347717285156	-0,0212520677596331	0,057347696274519	0,145602375268936	-0,595130205154419	0,204979732632637	P50151;Q9H1X3-3	P50151;Q9H1X3-3	Guanine nucleotide-binding protein G(I)/G(S)/G(O) subunit gamma-10;DnaJ homolog subfamily C member 25	GNG10;DNAJC25
0,218193143606186	0,208722114562988	-0,538257420063019	0,75425922870636	0,839712262153625	0,780350804328918	-0,185254663228989	0,128900319337845	-0,278443455696106	0,324620634317398	-0,0615179650485516	-0,574253559112549	0,449363052845001	0,0600550286471844	0,556722939014435	P50213;P50213-2	P50213;P50213-2	Isocitrate dehydrogenase [NAD] subunit alpha, mitochondrial	IDH3A
-1,13980889320374	-1,80925738811493	-1,15066254138947	-0,691680550575256	-1,03571557998657	-1,55055093765259	3,32152700424194	0,134899511933327	2,98147487640381	-1,06699645519257	-0,556305766105652	0,592693686485291	-1,73059737682343	-0,750432312488556	-1,9950658082962	P50225;P50225-2;P50226	P50225;P50225-2;P50226	Sulfotransferase 1A1;Sulfotransferase 1A2	SULT1A1;SULT1A2
1,12197160720825	-0,257649928331375	1,19597625732422	0,067791610956192	1,28774559497833	1,04857158660889	0,889041781425476	-1,57599246501923	1,25110292434692	-2,3687801361084	-2,3106849193573	-0,792918622493744	0,313481837511063	2,12151956558228	-0,398345917463303	P50238	P50238	Cysteine-rich protein 1	CRIP1
0,0533494800329208	-0,584223568439484	0,0971632301807404	-0,549601435661316	-0,481040924787521	-0,505610644817352	0,502774953842163	-1,42747104167938	0,657310485839844	-1,38702094554901	-1,31097567081451	0,27941432595253	-1,39119172096252	-0,0869531631469727	-1,42715537548065	P50395;P50395-2	P50395;P50395-2	Rab GDP dissociation inhibitor beta	GDI2
-1,79434418678284	-1,32322525978088	-1,82166361808777	-0,926175653934479	-0,442221999168396	-0,955854892730713	-0,100662387907505	0,115207388997078	-0,14266599714756	-0,571055054664612	-0,737322449684143	-0,755170166492462	-0,393908590078354	-0,551049113273621	-0,227828338742256	P50402	P50402	Emerin	EMD
1,60265374183655	1,61210691928864	1,48129487037659	1,98499774932861	2,08670258522034	2,1852343082428	0,27012300491333	0,502220809459686	-0,262194842100143	0,71518874168396	0,502075493335724	0,00823923479765654	1,31929528713226	1,04619479179382	0,809698820114136	P50416;P50416-2;Q92523-4;Q92523-3;Q92523	P50416;P50416-2	Carnitine O-palmitoyltransferase 1, liver isoform	CPT1A
-0,468496739864349	-1,19127309322357	-0,602635741233826	-1,48740482330322	-1,73157739639282	-1,89674198627472	1,3903865814209	-1,55341124534607	1,269779920578	-1,21963179111481	-0,930655062198639	0,521395027637482	-1,50463092327118	-0,555046737194061	-1,70521366596222	P50452;P50452-2;P50452-3	P50452;P50452-2	Serpin B8	SERPINB8
0,546590328216553	0,143066883087158	1,00511753559113	2,04025363922119	2,61393880844116	2,80636119842529	1,74757099151611	0,14124895632267	1,86518120765686	-1,32207727432251	-0,607064068317413	0,179299369454384	-1,23141324520111	-0,880894005298615	-1,60354173183441	P50453	P50453	Serpin B9	SERPINB9
-3,73811817169189	-3,35524702072144	-3,14253115653992	-1,09177625179291	-0,877263426780701	-1,04180586338043	-2,42982053756714	-1,93542098999023	-2,1672842502594	-2,50902056694031	-3,45911026000977	-4,43497705459595	-1,06231319904327	-1,39936947822571	-0,586215257644653	P50454	P50454	Serpin H1	SERPINH1
-0,594891250133514	-0,834351539611816	0,0409335009753704	-0,17170761525631	-0,134776070713997	0,0528168901801109	-0,211494252085686	-0,456868559122086	0,277776509523392	-0,685484170913696	-0,331717878580093	0,267450511455536	-0,383861213922501	0,536108374595642	-0,666186273097992	P50502;Q8IZP2;Q8NFI4	P50502;Q8IZP2;Q8NFI4	Hsc70-interacting protein;Putative protein FAM10A4;Putative protein FAM10A5	ST13;ST13P4;ST13P5
0,687114238739014	-0,019793413579464	0,504915177822113	-0,713201224803925	-0,806788384914398	-0,654414176940918	1,68333315849304	1,03845632076263	1,64878499507904	-0,0482967793941498	0,526883661746979	1,37102997303009	-1,4639641046524	-0,554454922676086	-1,32742273807526	P50552	P50552	Vasodilator-stimulated phosphoprotein	VASP
0,154369577765465	-0,158721178770065	0,44800478219986	-0,656105399131775	-0,8368821144104	-0,80157607793808	0,367121011018753	0,334108144044876	0,413398504257202	-0,294551610946655	0,344665080308914	0,581680536270142	-1,29694163799286	-0,640860199928284	-1,33119595050812	P50570-5;P50570;P50570-2	P50570-5;P50570;P50570-2	Dynamin-2	DNM2
-0,994329750537872	-1,22591924667358	-0,995977938175201	-1,5666002035141	-1,4115754365921	-1,18568682670593	-0,525721311569214	-1,80874621868134	-0,302143633365631	-1,38449096679688	-1,14401972293854	-0,947614252567291	-1,21760606765747	-0,732932150363922	-1,57155919075012	P50579-3;P50579	P50579-3;P50579	Methionine aminopeptidase 2	METAP2
-0,761691749095917	-0,880879759788513	-0,353116869926453	-0,327081263065338	-0,377855151891708	-0,441813558340073	-0,844438195228577	-0,565533101558685	-0,917098462581635	-0,410207837820053	-0,331335514783859	-1,00338864326477	-0,283557683229446	-0,6656733751297	-0,324060142040253	P50750-2;P50750;P11802-2	P50750-2;P50750	Cyclin-dependent kinase 9	CDK9
0,91708105802536	0,699787139892578	0,669859647750854	1,70334267616272	1,51567316055298	1,59481203556061	1,10659348964691	1,22460436820984	1,64178287982941	0,565208911895752	0,686230957508087	1,05099058151245	0,552793800830841	2,13019633293152	0,581532835960388	P50851-2	P50851-2	Lipopolysaccharide-responsive and beige-like anchor protein	LRBA
-1,57213747501373	-1,20050513744354	-1,94323444366455	-0,847674906253815	-1,09766972064972	-0,993046998977661	-1,87045097351074	-1,32284653186798	-2,18791079521179	-0,998307824134827	-1,43982493877411	-2,02046084403992	-0,753693461418152	-1,63409519195557	-0,598931610584259	P50897;P50897-2	P50897;P50897-2	Palmitoyl-protein thioesterase 1	PPT1
-0,0243947096168995	0,141309797763824	-0,220401033759117	-0,783753395080566	-0,583837568759918	-0,625958263874054	-0,545617699623108	-0,172175258398056	-0,586317181587219	-0,0599552504718304	-0,0606823302805424	-0,528463542461395	-0,477205455303192	-0,938067376613617	-0,502767145633698	P50914	P50914	60S ribosomal protein L14	RPL14
-1,09954869747162	-1,08906161785126	-1,14524102210999	-1,37222397327423	-1,55551695823669	-1,39417016506195	-1,45502841472626	-1,41007959842682	-0,986879289150238	-1,47471439838409	-1,19969236850739	-0,787229418754578	-1,52904212474823	-1,22070586681366	-1,64600586891174	P50990;P50990-2;P50990-3	P50990;P50990-2;P50990-3	T-complex protein 1 subunit theta	CCT8
-1,16833448410034	-1,29706144332886	-1,08430695533752	-1,27590560913086	-1,44150876998901	-1,37775874137878	-1,42964863777161	-1,32856297492981	-0,958928287029266	-1,46675086021423	-1,08814811706543	-0,917152225971222	-1,43283307552338	-1,18842732906342	-1,56569480895996	P50991;P50991-2	P50991;P50991-2	T-complex protein 1 subunit delta	CCT4
1,91308617591858	2,12594556808472	1,77679002285004	1,01916074752808	0,945219159126282	0,970101237297058	1,1334627866745	1,49721825122833	0,914933502674103	2,38713717460632	2,46015334129334	2,22472524642944	1,37064754962921	1,55322217941284	0,955182194709778	P50995-2;P50995;P27216;P27216-2	P50995-2;P50995	Annexin A11	ANXA11
-0,99730396270752	-0,817119717597961	0,00591537822037935	-0,251509666442871	-0,378858089447021	-0,496871322393417	-0,345838338136673	-1,15432476997375	-0,0455889366567135	-2,1588122844696	-1,06705975532532	-0,148122847080231	-0,582941353321075	0,000400022516259924	-0,768834829330444	P51003;P51003-2;Q9NRJ5	P51003	Poly(A) polymerase alpha	PAPOLA
-0,660839438438416	-0,703907608985901	-0,852314412593842	-1,1517322063446	-0,936087191104889	-1,05592513084412	-0,874674916267395	-0,405662208795547	-1,03971815109253	-0,523284673690796	-0,296809196472168	-0,570018291473389	-0,1861642152071	-0,388411849737167	-0,0617897659540176	P51114;P51114-2;P51114-3	P51114;P51114-2;P51114-3	Fragile X mental retardation syndrome-related protein 1	FXR1
0,920820832252502	0,901990234851837	0,609867095947266	-0,102828353643417	-0,0731800422072411	-0,241730362176895	0,552352845668793	0,680455386638641	0,410497516393662	0,775672495365143	0,679664611816406	0,664414048194885	-0,291276752948761	-0,497965395450592	-0,406270653009415	P51148;P51148-2	P51148;P51148-2	Ras-related protein Rab-5C	RAB5C
-0,651370763778687	-1,03009796142578	-0,593868613243103	-0,511930286884308	-0,561941087245941	-0,648592233657837	0,169052466750145	0,394639700651169	0,0964461490511894	0,128592759370804	-0,0356597974896431	0,0738167986273766	-0,633251428604126	-1,22481644153595	-0,420168280601501	P51149;Q9HC10-4;Q9HC10-2;Q9HC10-3;Q2WGJ9	P51149	Ras-related protein Rab-7a	RAB7A
0,862597644329071	1,23649120330811	1,10000383853912	-0,581665337085724	-0,155200019478798	-0,156014874577522	0,521335899829865	0,717241108417511	0,415617495775223	0,701495289802551	0,9725261926651	0,71902859210968	-0,00268521322868764	-0,245997712016106	-0,166900411248207	P51151;Q9NP90	P51151	Ras-related protein Rab-9A	RAB9A
1,62382709980011	1,94034802913666	1,74088084697723	0,00752031477168202	-0,389423489570618	-0,166877970099449	1,06827807426453	1,26030933856964	0,786900103092194	2,71202707290649	2,7421567440033	2,71109247207642	0,475809186697006	0,705505549907684	0,0710628926753998	P51159;P51159-2	P51159;P51159-2	Ras-related protein Rab-27A	RAB27A
-0,365474134683609	0,147190093994141	-0,622560441493988	-0,398392081260681	-0,759624242782593	-0,979001939296722	-1,20076644420624	-0,684820592403412	-1,71652209758759	-0,270523577928543	-0,5628861784935	-1,61774718761444	-0,121614418923855	-1,06309294700623	-0,0523669756948948	P51398-2;P51398-3;P51398	P51398-2;P51398-3;P51398	28S ribosomal protein S29, mitochondrial	DAP3
0,761708974838257	0,83990341424942	0,808322131633759	1,36946332454681	1,38546705245972	1,43267178535461	0,368257999420166	0,89525043964386	0,298098415136337	0,937188804149628	0,857757866382599	0,393030613660812	1,72775995731354	1,5640857219696	1,73625338077545	P51531-2	P51531-2	Probable global transcription activator SNF2L2	SMARCA2
-0,253816157579422	-0,0769804194569588	-0,134640067815781	0,131134256720543	0,155333191156387	-0,0184049420058727	-0,720883786678314	-0,184943482279778	-1,1805328130722	-0,300712585449219	-0,345784097909927	-1,30015897750854	0,729240000247955	0,325615018606186	0,57917582988739	P51532-5;P51532-2;P51532-3;P51532-4;P51532	P51532-5;P51532-2;P51532-3;P51532-4;P51532	Transcription activator BRG1	SMARCA4
0,610551655292511	0,658762574195862	0,376386851072311	1,08840680122375	1,35021102428436	1,07932376861572	0,264682084321976	0,505219995975494	0,163168549537659	0,483753025531769	0,459098547697067	-0,0703852698206902	0,862412810325623	0,691351413726807	1,16149640083313	P51553;P51553-2	P51553;P51553-2	Isocitrate dehydrogenase [NAD] subunit gamma, mitochondrial	IDH3G
-1,96579325199127	-1,94306242465973	-1,45439660549164	-0,924444556236267	-0,852101147174835	-0,727106750011444	-0,81103253364563	-3,04416966438293	-0,613397896289825	-2,14234662055969	-2,42003297805786	-1,31521713733673	-1,71010112762451	-0,658138692378998	-1,83965826034546	P51570;P51570-2	P51570;P51570-2	Galactokinase	GALK1
0,467205494642258	0,211798906326294	-0,989428043365479	-0,112848646938801	-0,283775955438614	-0,392397731542587	-0,246364057064056	0,243405103683472	-0,42965179681778	0,22797791659832	-0,0115430001169443	-0,550962805747986	-0,332344144582748	-0,93818736076355	-0,211358353495598	P51571	P51571	Translocon-associated protein subunit delta	SSR4
1,06200170516968	1,37567293643951	1,02593410015106	0,68778258562088	0,662062346935272	0,575741767883301	-0,0540209524333477	0,210821628570557	-0,31505161523819	0,965952157974243	1,00168323516846	0,625452756881714	0,638011336326599	0,609660267829895	0,517273426055908	P51572;P51572-2	P51572;P51572-2	B-cell receptor-associated protein 31	BCAP31
3,02131843566895	3,17194652557373	2,14773154258728	2,8447892665863	3,38674759864807	2,91023921966553	1,65702021121979	1,93224203586578	1,92037844657898	2,08205723762512	2,48454022407532	1,63792645931244	2,2679705619812	2,39355659484863	2,26466679573059	P51608-2;P51608	P51608-2;P51608	Methyl-CpG-binding protein 2	MECP2
0,452299237251282	0,10063748806715	-0,298673689365387	0,966091096401215	0,928912103176117	0,925310790538788	0,294040530920029	0,472388297319412	0,0738907232880592	0,517961382865906	0,374618083238602	0,156488969922066	0,688608705997467	0,51662415266037	0,948349833488464	P51610;P51610-4;P51610-2;P51610-3	P51610;P51610-4;P51610-2	Host cell factor 1;HCF N-terminal chain 1;HCF N-terminal chain 2;HCF N-terminal chain 3;HCF N-terminal chain 4;HCF N-terminal chain 5;HCF N-terminal chain 6;HCF C-terminal chain 1;HCF C-terminal chain 2;HCF C-terminal chain 3;HCF C-terminal chain 4;HCF C-terminal chain 5;HCF C-terminal chain 6	HCFC1
0,771808385848999	0,998578906059265	0,614427328109741	0,753462493419647	0,669003069400787	0,712822258472443	0,517758309841156	1,08225071430206	0,245250031352043	2,22750568389893	2,38745093345642	1,83893609046936	1,18635964393616	0,607187688350677	0,974379062652588	P51648;P51648-2;P30838	P51648;P51648-2	Fatty aldehyde dehydrogenase	ALDH3A2
1,03527212142944	0,930062353610992	0,435317516326904	3,69471621513367	3,9170253276825	4,05190753936768	-0,72367799282074	-0,234023004770279	-0,24138468503952	1,01975119113922	0,903686583042145	0,16926571726799	3,5054395198822	3,32461977005005	3,30024766921997	P51649;P51649-2	P51649;P51649-2	Succinate-semialdehyde dehydrogenase, mitochondrial	ALDH5A1
-0,681235194206238	-0,393334746360779	-0,943779528141022	-0,390826255083084	-0,686302065849304	-0,656627178192139	-0,170372605323792	0,178471431136131	-0,258959472179413	0,68654865026474	0,486735969781876	0,244091734290123	-0,336048096418381	-1,17624068260193	-0,166362687945366	P51659;P51659-3;P51659-2;Q9UJQ7	P51659;P51659-3;P51659-2	Peroxisomal multifunctional enzyme type 2;(3R)-hydroxyacyl-CoA dehydrogenase;Enoyl-CoA hydratase 2	HSD17B4
-0,394844710826874	-0,612480342388153	-0,152437448501587	-0,832414448261261	-1,11836171150208	-1,05348718166351	-0,0187591947615147	-0,129427239298821	0,0500214248895645	-0,882922410964966	-0,479105144739151	-0,20788811147213	-0,922125935554504	-0,572416365146637	-1,00001990795136	P51665	P51665	26S proteasome non-ATPase regulatory subunit 7	PSMD7
0,988161981105804	1,01603329181671	1,31526744365692	1,42265999317169	1,46728730201721	2,11364698410034	1,2910658121109	0,427086859941483	2,15053558349609	0,653111398220062	0,638040125370026	1,58291244506836	0,682945549488068	1,88883805274963	0,0978682786226273	P51692	P51692	Signal transducer and activator of transcription 5B	STAT5B
0,680943727493286	1,06993687152863	0,318265110254288	-0,297824084758759	-0,174611523747444	-0,506812810897827	0,141647845506668	0,145345747470856	-0,848841905593872	0,521900594234467	0,166797831654549	-0,0282375384122133	-0,055754765868187	-0,431629925966263	0,110874719917774	P51798;P51798-2	P51798;P51798-2	H(+)/Cl(-) exchange transporter 7	CLCN7
0,582257509231567	0,351247876882553	0,481993913650513	0,687139391899109	0,426264554262161	0,260401338338852	0,346380978822708	0,648894727230072	0,1216124817729	0,977925300598145	0,858169376850128	0,816381871700287	0,246798679232597	0,0742800682783127	0,412804692983627	P51809;P51809-3;P51809-2	P51809;P51809-3;P51809-2	Vesicle-associated membrane protein 7	VAMP7
0,752942204475403	-0,0621740445494652	0,705621242523193	0,818096935749054	0,646385192871094	0,925671756267548	0,858379006385803	-0,143248200416565	1,19366908073425	-0,605318009853363	-0,27507284283638	0,835515558719635	0,0740696638822556	1,32390713691711	-0,345717579126358	P51812	P51812	Ribosomal protein S6 kinase alpha-3	RPS6KA3
-0,271158367395401	-0,612555086612701	0,18362683057785	0,272802174091339	0,332440435886383	0,430756688117981	0,269782245159149	-1,50038254261017	0,32956925034523	-1,28858458995819	-0,684104144573212	0,509847164154053	0,179967269301414	1,44984471797943	-0,350644409656525	P51858;P51858-2;P51858-3	P51858;P51858-2;P51858-3	Hepatoma-derived growth factor	HDGF
-0,459346264600754	-0,00417698593810201	0,149800002574921	-0,141030386090279	-0,423091202974319	0,215030014514923	-1,36456394195557	-0,678592503070831	-1,50523579120636	0,0769715756177902	-0,147550567984581	-0,230938583612442	0,193810686469078	-0,325807482004166	0,0365996733307838	P51948;P51948-2	P51948;P51948-2	CDK-activating kinase assembly factor MAT1	MNAT1
0,59605872631073	1,06606507301331	0,773431837558746	0,886710047721863	0,858262777328491	0,700864136219025	0,0291311573237181	0,452789723873138	-0,297714084386826	0,632284462451935	0,619784533977509	0,00791935157030821	0,931265473365784	0,594245553016663	1,0933358669281	P51970	P51970	NADH dehydrogenase [ubiquinone] 1 alpha subcomplex subunit 8	NDUFA8
0,248927623033524	-0,0626358538866043	-0,450417846441269	1,10556900501251	1,18808269500732	1,10029900074005	0,442100375890732	0,918030977249146	0,275523394346237	0,428421288728714	0,179866433143616	-0,304818272590637	0,508952796459198	0,112645469605923	0,83930230140686	P51991	P51991	Heterogeneous nuclear ribonucleoprotein A3	HNRNPA3
0,819025814533234	0,168441072106361	1,33928442001343	0,547380089759827	0,461200296878815	0,607895910739899	0,980598211288452	-1,26645791530609	1,32360064983368	-0,740098178386688	-0,0119781661778688	1,95451307296753	-1,06381440162659	0,780592918395996	-1,38406252861023	P52209-2;P52209	P52209-2;P52209	6-phosphogluconate dehydrogenase, decarboxylating	PGD
-0,336578816175461	-0,175509884953499	-0,325553745031357	0,480167537927628	0,478724539279938	0,466908007860184	-0,063418336212635	0,3194679915905	-0,24187533557415	0,261509865522385	0,178765997290611	-0,174989506602287	0,470259547233582	0,0620799250900745	0,401931673288345	P52272;P52272-2	P52272;P52272-2	Heterogeneous nuclear ribonucleoprotein M	HNRNPM
-4,4382848739624	-3,51054978370667	-3,64911723136902	-4,21721267700195	-4,25594425201416	-4,65753078460693	-5,53172492980957	-4,2046012878418	-4,21097946166992	-2,66359925270081	-2,94337630271912	-3,66611385345459	-2,97414469718933	-5,19564580917358	-2,93899536132813	P52292	P52292	Importin subunit alpha-1	KPNA2
-0,128690525889397	0,370209962129593	-0,300599277019501	-0,789288461208344	-0,692706286907196	-0,881526172161102	-0,0995210632681847	0,132283836603165	-0,467018693685532	-0,708555519580841	-0,237031266093254	-0,496715098619461	-0,314124345779419	-0,799883186817169	-0,276099771261215	P52294	P52294	Importin subunit alpha-5;Importin subunit alpha-5, N-terminally processed	KPNA1
-0,294685989618301	-0,408613622188568	-0,455443233251572	-0,105855375528336	-0,0388470143079758	0,0245175119489431	-1,16510164737701	-0,731676757335663	-1,06867432594299	-0,579219996929169	-1,19786298274994	-0,802380561828613	0,257781773805618	-0,515579402446747	0,191282644867897	P52298;P52298-3;P52298-2;A6PVI3	P52298;P52298-3;P52298-2	Nuclear cap-binding protein subunit 2	NCBP2
-0,885731041431427	-1,15914702415466	-0,130943402647972	-0,830065488815308	-0,639661073684692	-0,335650682449341	0,248753860592842	-1,64123272895813	0,35442128777504	-2,07983040809631	-1,37265849113464	-0,687605321407318	-1,05563390254974	-0,0984287932515144	-1,22282552719116	P52306	P52306	Rap1 GTPase-GDP dissociation stimulator 1	RAP1GDS1
-0,956958115100861	-0,372731685638428	-0,603275418281555	-0,0619079880416393	0,00487250136211514	-0,344220042228699	-1,17841517925262	-0,677687585353851	-0,849883794784546	-0,517124593257904	-0,631372392177582	-0,937370479106903	-0,112291067838669	-0,658558189868927	0,121526516973972	P52434;P52434-4;P52434-3;P52434-2;P52434-5	P52434;P52434-4;P52434-3;P52434-2	DNA-directed RNA polymerases I, II, and III subunit RPABC3	POLR2H
0,206483751535416	-0,645299017429352	0,178635060787201	-0,500417053699493	-0,39907294511795	-0,409760594367981	0,704257071018219	-1,73215413093567	0,834087312221527	-1,45501470565796	-1,22249209880829	0,494895160198212	-1,22396612167358	0,210051164031029	-1,25265383720398	P52565;P52565-2	P52565;P52565-2	Rho GDP-dissociation inhibitor 1	ARHGDIA
0,967344164848328	0,0993310809135437	1,30488789081573	0,572140038013458	0,771304547786713	0,920593202114105	1,49591529369354	-1,20411002635956	1,54203832149506	-0,72677481174469	-0,0906429812312126	1,917072057724	-0,248363733291626	1,91192698478699	-0,727593004703522	P52566	P52566	Rho GDP-dissociation inhibitor 2	ARHGDIB
-0,10130812227726	-0,273671567440033	-0,408207476139069	-0,000760502531193197	-0,0146306687965989	0,157958745956421	0,0587325319647789	0,203406378626823	-0,138162806630135	0,0361191220581532	0,138047605752945	-0,269494324922562	-0,0369662642478943	-0,246172577142715	0,0822404697537422	P52597	P52597	Heterogeneous nuclear ribonucleoprotein F;Heterogeneous nuclear ribonucleoprotein F, N-terminally processed	HNRNPF
[truncated: 1,858 more rows]

## Sheet: Proteins ass. each clusters
min. 0.5 membership	cluster 1			cluster 2			cluster 3			cluster 4			cluster 5			cluster 6			cluster 7			cluster 8
[truncated: 167 more rows]

## Sheet: Reg. proteins 5 RESP PRE 3D
PRE_RESP	PRE_RESP	PRE_RESP	PRE_RESP	PRE_RESP	3D_RESP	3D_RESP	3D_RESP	3D_RESP	3D_RESP	p-value	FC 1	FC 2	FC 3	FC 4	FC 5	median FC 3D/PRE	Significance	Protein IDs	Majority protein IDs	Protein names	Gene names
[truncated: 17 more rows]

[truncated: 2 more sheets: Reg. proteins 5 RESP PRE 8D, Reg. proteins 5 RESP 3D 8D]
