# Supplementary material for: Proteomic Studies of Primary Acute Myeloid Leukemia Cells Derived from Patients Before and during Disease-Stabilizing Treatment Based on All-Trans Retinoic Acid and Valproic Acid
Source: Cancers (Basel). 2021 Apr 29;13(9):2143. doi: 10.3390/cancers13092143 (PMC8125016; doi:10.3390/cancers13092143)
Supplement: Supplementary file 1 [file cancers-13-02143-s001.zip › cancers-1165153_supplementary/Supplementary file 4_Proteomics 5 NON-RESPONDERS PRE 3D 8D.xlsx]

## Sheet: Details
MS proteomic data from the 5 non-responders at PRE, 3D and 8D treatment points (see Materials and Methods of the main text)
Datasheet "Proteomes 5 NON-RESP PRE 3D 8D" contains the proteomics data for all the five responders at PRE, 3D and 8D
Datasheet "Proteins ass. each clusters" contains the proteins associated with each cluster
Datasheet "Reg. proteins 5 NON-RESP PRE 3D" contains differentially expressed proteins at PRE vs 3D after applying two-sample t-test followed by Z-statistics and sorted according to their fold changes (FCs)
Datasheet "Reg. proteins 5 NON-RESP PRE 8D" contains differentially expressed proteins at PRE vs 8D after applying two-sample t-test followed by Z-statistics and sorted according to their fold changes (FCs)
Datasheet "Reg. proteins 5 NON-RESP 3D 8D" contains differentially expressed proteins at 3D vs 8D after applying two-sample t-test followed by Z-statistics and sorted according to their fold changes (FCs)

## Sheet: Proteome 5 NON-RESP PRE 3D 8D
PRE_NR	3D_NR	8D_NR	PRE_NR	3D_NR	8D_NR	PRE_NR	3D_NR	8D_NR	PRE_NR	3D_NR	8D_NR	PRE_NR	3D_NR	8D_NR	Protein IDs	Majority protein IDs	Protein names	Gene names
-1,37513172626495	-0,172440767288208	-1,51785790920258	-0,457697451114655	-1,64250993728638	-1,15300011634827	-0,992283642292023	-1,18867611885071	-0,777297973632813	0,486287504434586	-0,128960952162743	0,016484322026372	-1,44290697574615	-1,82383251190186	-1,73004806041718	A0AVT1;A0AVT1-2;A0AVT1-3;A0AVT1-4	A0AVT1;A0AVT1-2	Ubiquitin-like modifier-activating enzyme 6	UBA6
0,902560174465179	0,738582730293274	0,975882589817047	1,12717425823212	0,917697548866272	0,663910090923309	-0,227530509233475	-0,0124152712523937	-0,360832363367081	0,519684672355652	0,691265225410461	0,65424770116806	0,976623117923737	1,12514567375183	0,951275110244751	A0FGR8-2;A0FGR8;A0FGR8-4;A0FGR8-5	A0FGR8-2;A0FGR8;A0FGR8-4	Extended synaptotagmin-2	ESYT2
0,425870209932327	-0,0149931889027357	0,272053956985474	-0,0312614031136036	0,123787254095078	0,0947487875819206	-0,122232474386692	-0,0894925072789192	-0,278922379016876	-1,18390583992004	-1,00799834728241	-1,25266301631927	0,262531936168671	0,241980612277985	0,207220420241356	A1L0T0	A1L0T0	Acetolactate synthase-like protein	ILVBL
0,975680649280548	0,810378730297089	1,53162586688995	0,967701196670532	1,15651106834412	1,31798326969147	-0,0998332425951958	0,289470314979553	-0,344519913196564	0,601799368858337	0,578525424003601	0,619862616062164	1,13516521453857	0,835115075111389	0,800427854061127	A2RRP1;A2RRP1-2	A2RRP1;A2RRP1-2	Neuroblastoma-amplified sequence	NBAS
-1,08115267753601	-1,28315091133118	-1,33712899684906	-0,639603793621063	-0,641904950141907	-0,644042491912842	-0,539064228534698	-0,706838726997375	-0,493228584527969	-0,723034203052521	-1,21659755706787	-0,373729348182678	-0,883514821529388	-0,84992915391922	-0,776816010475159	A3KN83-3;A3KN83-2;A3KN83;A3KN83-4	A3KN83-3;A3KN83-2;A3KN83	Protein strawberry notch homolog 1	SBNO1
0,776826679706573	0,960886359214783	0,868401408195496	0,0637748166918755	0,125633239746094	-0,1799725741148	0,132781118154526	0,552017033100128	-0,000971472880337387	0,0433960370719433	0,0602724179625511	0,483086615800858	0,528204619884491	0,658970713615417	0,660632252693176	A4D1P6;A4D1P6-2;A4D1P6-3	A4D1P6;A4D1P6-2;A4D1P6-3	WD repeat-containing protein 91	WDR91
0,0678232461214066	-0,191469639539719	0,128129094839096	-0,631333708763123	-0,31647977232933	-0,499284505844116	-0,41204246878624	-0,328683018684387	-0,429894506931305	-0,119300879538059	-0,194321572780609	-0,00794417783617973	-0,0793878212571144	-0,0622224323451519	-0,051507618278265	A5YKK6;A5YKK6-2;A5YKK6-3;A5YKK6-4	A5YKK6;A5YKK6-2;A5YKK6-3;A5YKK6-4	CCR4-NOT transcription complex subunit 1	CNOT1
1,0265679359436	0,873291611671448	1,11820149421692	0,522430241107941	0,6358842253685	0,700019478797913	1,17804384231567	1,22342312335968	0,807964622974396	0,857185423374176	0,993924260139465	0,963846802711487	1,32817351818085	1,32645738124847	1,37333285808563	A6NHR9;A6NHR9-2;A6NHR9-3	A6NHR9;A6NHR9-2	Structural maintenance of chromosomes flexible hinge domain-containing protein 1	SMCHD1
1,08773732185364	1,13387548923492	1,11363184452057	0,327234029769897	0,448378443717957	0,576255083084106	0,451646268367767	0,590551972389221	0,257209658622742	0,514701187610626	0,638019323348999	0,533537447452545	0,452428370714188	0,152911484241486	0,433712631464005	A8MXV4	A8MXV4	Nucleoside diphosphate-linked moiety X motif 19, mitochondrial	NUDT19
0,43625745177269	0,26434251666069	0,387644946575165	0,291448175907135	0,125967815518379	-0,473739683628082	0,879913806915283	0,904377818107605	0,807991206645966	0,324777156114578	0,267736971378326	0,183573216199875	0,484361737966537	0,194856524467468	-0,0161283984780312	B0I1T2;B0I1T2-4;B0I1T2-3;B0I1T2-2	B0I1T2;B0I1T2-4	Unconventional myosin-Ig;Minor histocompatibility antigen HA-2	MYO1G
-1,51114237308502	-1,26459121704102	-1,47225153446198	-1,47826313972473	-1,41994023323059	-1,3418173789978	-1,26032710075378	-1,31056606769562	-0,900981485843658	-0,820106029510498	-1,07260131835938	-1,17142164707184	-1,56680309772491	-1,54683327674866	-1,64311528205872	Q13765;E9PAV3-2;E9PAV3;Q9BZK3	Q13765;E9PAV3-2;E9PAV3	Nascent polypeptide-associated complex subunit alpha;Nascent polypeptide-associated complex subunit alpha, muscle-specific form	NACA
1,61880528926849	1,65565645694733	1,43798136711121	1,41478359699249	1,24821424484253	1,36556792259216	0,635872602462769	0,715012788772583	0,32603856921196	0,0677680820226669	0,370517462491989	0,456922322511673	1,04371857643127	1,18316912651062	1,19812917709351	L0R6Q1	L0R6Q1		SLC35A4
0,149433702230453	-0,394581615924835	0,101925849914551	-0,00648034503683448	-0,0554996319115162	0,0906531810760498	-0,675528466701508	-0,51032567024231	-0,754116237163544	-1,60057902336121	-1,09743010997772	-1,26152849197388	0,242307260632515	0,274569898843765	0,45331346988678	O00116	O00116	Alkyldihydroxyacetonephosphate synthase, peroxisomal	AGPS
-0,0158884692937136	-0,37412703037262	0,018574109300971	0,253871321678162	0,321163773536682	0,351161032915115	-0,289827704429626	-0,178436845541	-0,303220510482788	0,144454821944237	0,0513476245105267	0,441401481628418	-0,354576617479324	-0,191790327429771	-0,0937531217932701	O00139-2;O00139-1;O00139-5;O00139;O00139-4	O00139-2;O00139-1;O00139-5;O00139;O00139-4	Kinesin-like protein KIF2A	KIF2A
-0,0513919480144978	-0,560070753097534	-0,120371021330357	-0,267755270004272	-0,109527140855789	-0,257445216178894	-0,919387817382813	-0,850369691848755	-1,20265877246857	-0,0377391465008259	0,439929574728012	0,225172981619835	-0,367606908082962	-0,100649066269398	-0,126789674162865	O00148;O00148-2;O00148-3	O00148;O00148-2;O00148-3	ATP-dependent RNA helicase DDX39A	DDX39A
0,256022721529007	1,07229673862457	0,476070016622543	1,84699952602386	-0,200751304626465	-0,141935840249062	0,683685302734375	0,467003732919693	1,32309722900391	0,582843542098999	-0,597587049007416	0,00316622434183955	-0,831404507160187	-0,757119536399841	-0,928822696208954	O00151	O00151	PDZ and LIM domain protein 1	PDLIM1
-3,05357527732849	-1,61213111877441	-2,18731117248535	-1,70964598655701	-2,76794171333313	-1,85250616073608	-0,886365711688995	-1,07079148292542	-0,888125360012054	-0,5854811668396	-0,910332083702087	-0,906974852085114	-2,65739583969116	-3,58196330070496	-3,44101190567017	O00154-4;O00154-6;O00154-7;O00154;O00154-5;O00154-2;O00154-3;Q6ZUV0	O00154-4;O00154-6;O00154-7;O00154;O00154-5;O00154-2;O00154-3	Cytosolic acyl coenzyme A thioester hydrolase	ACOT7
0,428238213062286	0,880920112133026	-0,064521037042141	-0,709906756877899	-0,781803548336029	-0,980382263660431	-0,108083948493004	-0,234292343258858	0,113654583692551	-0,116252072155476	-0,811743557453156	-0,788932502269745	0,424570798873901	0,212473750114441	-0,126296371221542	O00160	O00160	Unconventional myosin-If	MYO1F
1,1081508398056	0,763362586498261	0,811003148555756	0,116162903606892	0,0822557583451271	0,283791363239288	0,132286533713341	0,29247310757637	0,20741631090641	0,432572931051254	0,525172233581543	0,643444716930389	0,647715628147125	0,368995606899261	0,416912406682968	O00161;O00161-2	O00161;O00161-2	Synaptosomal-associated protein 23	SNAP23
-1,36585605144501	-0,910391867160797	-1,66830360889435	-0,980348348617554	-1,57541573047638	-1,46419930458069	-0,335829049348831	-0,546428740024567	-0,132560864090919	-0,472813636064529	-0,978371381759644	-0,774711072444916	-0,755575835704803	-0,697403430938721	-1,30522358417511	O00170	O00170	AH receptor-interacting protein	AIP
0,0140672279521823	0,919198095798492	0,566222012042999	-0,566470205783844	-0,606061160564423	-0,706153094768524	0,0500760152935982	-0,317464083433151	0,14928150177002	0,69792366027832	0,00246323342435062	0,205701038241386	-0,699845671653748	-0,233890786767006	-0,767466723918915	O00178	O00178	GTP-binding protein 1	GTPBP1
-0,67268830537796	-0,379849642515183	-0,933032095432281	0,699042677879334	-0,222932249307632	-0,225139573216438	0,656441271305084	0,757981240749359	0,864381611347198	0,976845443248749	0,553951859474182	0,728304505348206	-0,316877365112305	-0,358924150466919	-0,669273316860199	O00182-3;O00182-2;O00182-6;O00182;O00182-5;O00182-4;Q3B8N2-2;Q6DKI2;Q3B8N2	O00182-3;O00182-2;O00182-6;O00182	Galectin-9	LGALS9
0,239354282617569	-0,0859547704458237	0,0232475902885199	-0,179965749382973	-0,0408651083707809	-0,195880115032196	-0,53361964225769	-0,308162540197372	-0,56849730014801	0,0667214840650558	0,198529973626137	0,261025220155716	0,109326906502247	0,0117163611575961	-0,0113252494484186	O00186	O00186	Syntaxin-binding protein 3	STXBP3
-1,30541145801544	-0,349013298749924	-1,39598596096039	-0,298558056354523	-0,934648096561432	-0,861277222633362	-0,174846366047859	-0,144981905817986	0,134800136089325	0,225959435105324	-0,232816830277443	0,168380826711655	-0,975182354450226	-1,09857571125031	-1,56596636772156	O00193	O00193	Small acidic protein	SMAP
0,195067271590233	0,0660830438137054	0,262829691171646	-0,459915071725845	-0,303140252828598	-0,29860445857048	-0,403661251068115	-0,306562334299088	-0,292686402797699	-0,956045031547546	-1,16569173336029	-0,803811550140381	0,245050936937332	0,204885557293892	0,195967182517052	O00203;O00203-3;Q13367;Q13367-4;Q13367-3	O00203;O00203-3	AP-3 complex subunit beta-1	AP3B1
0,837651669979095	0,624296188354492	0,77119243144989	0,945620894432068	0,871367514133453	0,677806079387665	0,0244211331009865	0,217293322086334	-0,123113445937634	0,203098028898239	0,618070840835571	0,501973390579224	0,805379092693329	0,806315243244171	0,873169481754303	O00217	O00217	NADH dehydrogenase [ubiquinone] iron-sulfur protein 8, mitochondrial	NDUFS8
-1,06388878822327	-0,451095730066299	-0,70388388633728	-1,40396988391876	-1,29068231582642	-1,14731955528259	-0,559423565864563	-0,917229294776917	-0,538899302482605	-0,670868992805481	-0,667544007301331	-0,619965255260468	-0,695596575737	-0,827429533004761	-0,757141649723053	O00231;O00231-2	O00231;O00231-2	26S proteasome non-ATPase regulatory subunit 11	PSMD11
-1,03416728973389	-0,445584505796433	-0,735098779201508	-1,27793884277344	-1,32504451274872	-1,0036906003952	-0,688946425914764	-0,935351192951202	-0,633775472640991	-0,623801708221436	-0,74368017911911	-0,72702819108963	-0,800613582134247	-0,766631960868835	-0,811154246330261	O00232;O00232-2	O00232;O00232-2	26S proteasome non-ATPase regulatory subunit 12	PSMD12
-1,35847330093384	0,415551066398621	-0,388044387102127	-0,413745731115341	-1,29297566413879	-1,02395105361938	0,545775771141052	-0,25416898727417	0,210752323269844	1,09828865528107	0,382204651832581	0,536604940891266	-1,15650355815887	-1,43515741825104	-1,74795722961426	O00233;O00233-2;O00233-3	O00233;O00233-2	26S proteasome non-ATPase regulatory subunit 9	PSMD9
0,603999555110931	-0,0413359887897968	0,271335631608963	0,568974614143372	0,155185431241989	0,244947195053101	1,12501394748688	1,30859482288361	1,18355429172516	1,16170811653137	0,954125106334686	0,762876927852631	0,319206744432449	0,453068196773529	0,872804522514343	O00255-3;O00255-2;O00255	O00255-3;O00255-2;O00255	Menin	MEN1
0,699112474918365	0,458704054355621	0,463300049304962	-0,197954103350639	-0,261523723602295	0,382574707269669	-0,194354027509689	-0,0314899645745754	-0,363949447870255	0,0611299648880959	0,125406831502914	0,0692651644349098	-0,0377016887068748	0,165965899825096	0,317286491394043	O00264;O00264-2	O00264;O00264-2	Membrane-associated progesterone receptor component 1	PGRMC1
0,129410088062286	0,0589623786509037	0,253615289926529	-0,151365756988525	-0,0862107127904892	0,176072090864182	0,219547614455223	0,190721765160561	0,10443802177906	0,253998696804047	0,597295165061951	0,664759933948517	0,130341976881027	0,255607277154922	0,0454439446330071	O00267-2;O00267	O00267-2;O00267	Transcription elongation factor SPT5	SUPT5H
-1,78020763397217	-0,33839276432991	-1,50061023235321	0,0390237793326378	-1,37716138362885	-1,04761934280396	0,945374548435211	0,566927492618561	1,01354777812958	0,292135804891586	-0,0410924106836319	-0,117208689451218	-1,24673879146576	-1,66422832012177	-1,53841435909271	O00273;O00273-2	O00273;O00273-2	DNA fragmentation factor subunit alpha	DFFA
-0,619847893714905	-1,42948782444	-0,82136744260788	0,375727653503418	0,079154759645462	0,437657475471497	0,299509078264236	0,463736265897751	0,340622633695602	-0,425205916166306	-0,609477579593658	-0,638895094394684	1,12797570228577	0,896988987922668	0,727748274803162	O00291-4;O00291;O00291-3	O00291-4;O00291;O00291-3	Huntingtin-interacting protein 1	HIP1
-2,34046864509583	-0,890856683254242	-2,73022937774658	-0,864867508411407	-2,11877346038818	-2,09826421737671	-0,503211736679077	-0,648273050785065	-0,0537711344659328	-0,30011785030365	-0,867635011672974	-0,877299249172211	-2,34471130371094	-2,83963227272034	-2,55010724067688	O00299;Q9NZA1-3;Q9NZA1-2;Q9NZA1	O00299	Chloride intracellular channel protein 1	CLIC1
-0,212130159139633	-0,384046643972397	-0,119665689766407	-0,684265792369843	-0,477461308240891	-0,790625095367432	-0,710277318954468	-0,670394778251648	-1,00159645080566	-0,426278501749039	-0,506603360176086	-0,293929040431976	-0,505460143089294	-0,448093950748444	-0,363166630268097	O00303	O00303	Eukaryotic translation initiation factor 3 subunit F	EIF3F
1,99954509735107	2,47494268417358	1,51565933227539	1,24363386631012	0,39882630109787	1,05553257465363	-0,769733607769012	-0,399972885847092	-0,403662353754044	2,63525915145874	2,55358719825745	1,32432353496552	0,415534347295761	0,502862274646759	0,816044390201569	O00391;O00391-2	O00391;O00391-2	Sulfhydryl oxidase 1	QSOX1
-1,33827686309814	0,18681375682354	-1,71147859096527	-0,500190854072571	-1,63433814048767	-1,43826842308044	0,0228963103145361	-0,253478407859802	0,311382651329041	0,272271275520325	0,27983096241951	-0,1798245459795	-0,931215405464172	-2,17956399917603	-0,0942611321806908	O00400	O00400	Acetyl-coenzyme A transporter 1	SLC33A1
-1,40091502666473	-0,812778770923615	-1,0710221529007	-1,57209777832031	-1,55816328525543	-1,51554322242737	-1,49152100086212	-1,83084094524384	-1,44608616828918	-0,43173685669899	-0,912425339221954	-0,679594397544861	-1,65856635570526	-1,68579041957855	-1,51318740844727	O00410;O00410-3;O00410-2	O00410;O00410-3;O00410-2	Importin-5	IPO5
0,359139204025269	-0,105712108314037	0,355298399925232	0,334003686904907	0,256760209798813	0,664029359817505	0,234456270933151	0,355643033981323	0,0485449098050594	0,776640117168427	0,714337050914764	0,768147826194763	0,427623957395554	0,486765593290329	0,52199512720108	O00422	O00422	Histone deacetylase complex subunit SAP18	SAP18
-0,0795440226793289	0,177647918462753	-0,832672238349915	0,0241081453859806	-0,196414828300476	-0,424935936927795	0,701957523822784	0,415069609880447	0,109148405492306	-0,763136923313141	-0,983313024044037	-0,660322666168213	-1,08205628395081	0,211896970868111	-0,570249497890472	O00425;O00425-2	O00425	Insulin-like growth factor 2 mRNA-binding protein 3	IGF2BP3
-0,647922098636627	0,0182386133819819	-0,44292551279068	-0,468365013599396	-0,683566808700562	-0,615578889846802	0,376905411481857	0,252109587192535	0,473166972398758	-0,330552816390991	-0,772697389125824	-0,551005065441132	-0,40128082036972	-0,624183058738709	-0,733168244361877	O00429-2;O00429;O00429-4;O00429-5;O00429-3;O00429-8;O00429-6;O00429-7	O00429-2;O00429;O00429-4;O00429-5;O00429-3;O00429-8;O00429-6;O00429-7	Dynamin-1-like protein	DNM1L
-1,11371910572052	-0,744978249073029	-1,38118290901184	-0,66392570734024	-1,39788627624512	-1,05044686794281	0,200051262974739	-0,21854156255722	0,36472287774086	-0,376098364591599	-0,788963675498962	-0,432772427797318	-1,28279948234558	-1,46261775493622	-1,40342712402344	O00442;O00442-2	O00442;O00442-2	RNA 3-terminal phosphate cyclase	RTCA
0,263163864612579	-0,351232558488846	0,636638998985291	-0,199032992124558	0,161718562245369	0,628166377544403	-0,448485374450684	-0,447171717882156	-0,673966884613037	-0,560959100723267	0,0821708962321281	0,4382384121418	0,456466108560562	0,616029798984528	0,660093247890472	O00461	O00461	Golgi integral membrane protein 4	GOLIM4
2,61841344833374	2,56071376800537	2,92390012741089	2,46867299079895	2,0069625377655	1,24912822246552	0,544100165367126	1,28556668758392	0,0386896729469299	2,08212852478027	1,65344071388245	1,1041841506958	1,7670646905899	2,76701402664185	2,41433596611023	O00462	O00462	Beta-mannosidase	MANBA
-0,536024689674377	-0,298466384410858	-0,761872708797455	1,00705540180206	0,519963800907135	-0,506724417209625	0,362854152917862	-0,213727667927742	-0,485309928655624	0,349603146314621	0,682114362716675	0,410806983709335	0,0716605335474014	1,51039910316467	1,72848308086395	O00470-2;O00470;O14770-6;O14770-7;O14770-8;O14770-3;O14770-2;O14770-4;O14770;O14770-5	O00470-2;O00470	Homeobox protein Meis1	MEIS1
1,36445415019989	1,46383035182953	1,2638885974884	1,57631003856659	1,24674963951111	1,12739956378937	0,441294252872467	0,746068775653839	0,393644571304321	1,4664614200592	1,4592719078064	1,54595983028412	1,37451553344727	1,41537654399872	1,50611960887909	O00483	O00483	Cytochrome c oxidase subunit NDUFA4	NDUFA4
-1,19669842720032	-0,47522047162056	-0,859350860118866	-1,21390616893768	-1,27519762516022	-1,29110765457153	-0,637751698493958	-1,04372870922089	-0,647083282470703	-0,561545431613922	-0,542280912399292	-0,618961811065674	-0,950251221656799	-1,13024461269379	-1,12888836860657	O00487	O00487	26S proteasome non-ATPase regulatory subunit 14	PSMD14
-1,23060071468353	-1,36783647537231	-0,972971260547638	-1,19367563724518	-0,830857634544373	-1,0115864276886	-2,05492043495178	-2,2303466796875	-2,21116161346436	-0,473748028278351	-0,303110122680664	-0,398072272539139	-1,14379215240479	-1,38370800018311	-0,991314947605133	O00505	O00505	Importin subunit alpha-4	KPNA3
-0,698668658733368	-1,20507991313934	-0,63475626707077	0,248129770159721	0,0624965503811836	0,160529792308807	-0,51498681306839	-0,374155253171921	-0,678537130355835	-0,786343693733215	-0,391337513923645	-0,5967036485672	-1,00068914890289	-0,828512966632843	-0,532081961631775	O00541	O00541	Pescadillo homolog	PES1
-0,279341280460358	-0,272144794464111	-0,348631203174591	-1,96050894260406	-0,998462915420532	-0,973967790603638	-1,58439576625824	-1,61715841293335	-1,58768165111542	-0,621834456920624	-0,779219031333923	-1,15475618839264	-0,705071270465851	-0,800669372081757	-0,616288661956787	O00560-2;O00560;O00560-3	O00560-2;O00560;O00560-3	Syntenin-1	SDCBP
0,0792679414153099	-0,530966222286224	0,298161923885345	0,658132910728455	0,671445965766907	0,578910648822784	-0,533278822898865	-0,182639911770821	-0,56620717048645	-0,279389351606369	-0,0197319239377975	-0,0468815006315708	-0,469360619783401	-0,29704549908638	-0,0952762141823769	O00566	O00566	U3 small nucleolar ribonucleoprotein protein MPP10	MPHOSPH10
0,710802555084229	0,436943978071213	0,760886430740356	1,50109779834747	1,33318936824799	1,01044034957886	0,573807418346405	0,683395802974701	0,372136294841766	0,905986905097961	1,04427635669708	1,07641851902008	0,877433240413666	0,827572762966156	0,871189773082733	O00567	O00567	Nucleolar protein 56	NOP56
-0,804123103618622	-1,01070702075958	-0,620519161224365	-1,04420411586761	-0,702426671981812	-0,960900604724884	-0,899336338043213	-0,966035604476929	-0,924734771251678	-1,16969501972198	-1,2321457862854	-1,25782692432404	-0,80873042345047	-0,814869046211243	-0,719739675521851	O00571;O00571-2;Q9NQI0-3;Q9NQI0-2;Q9NQI0-4;Q9NQI0	O00571;O00571-2	ATP-dependent RNA helicase DDX3X	DDX3X
0,226581290364265	-0,0827728286385536	0,200431048870087	-1,05376589298248	-0,341327100992203	-0,596315681934357	0,402693390846252	0,58484935760498	0,313129991292953	-0,981084287166595	-0,424501061439514	-0,540816187858582	0,322457939386368	0,459399908781052	0,607978701591492	O00584;O00584-2;Q07343-4;Q07343-2;Q07343-3;Q07343	O00584	Ribonuclease T2	RNASET2
0,00235844543203712	0,0995314791798592	-0,0301817767322063	-0,376653492450714	-0,365074127912521	-0,478581488132477	0,121862135827541	0,13979360461235	0,144771263003349	-0,0979583933949471	0,00318267405964434	0,0853419825434685	0,0770456194877625	-0,00558530585840344	-0,0557208433747292	O00629	O00629	Importin subunit alpha-3	KPNA4
-0,634311079978943	-0,294075578451157	-0,50280898809433	-0,706794142723084	-0,792290806770325	-0,76973295211792	-0,032821211963892	-0,188706561923027	0,0543304122984409	-0,345818072557449	-0,442181050777435	-0,52197527885437	-0,409210801124573	-0,345570772886276	-0,633584082126617	O00743;O00743-2;O00743-3	O00743;O00743-2;O00743-3	Serine/threonine-protein phosphatase 6 catalytic subunit;Serine/threonine-protein phosphatase 6 catalytic subunit, N-terminally processed	PPP6C
0,0114886118099093	-0,38973942399025	-0,14169979095459	0,879758656024933	0,539986789226532	0,390453308820724	-0,0645371899008751	0,00771366013213992	-0,0701589286327362	-1,62660717964172	-1,11052322387695	-1,34162831306458	-0,0906644985079765	0,108710423111916	0,294094026088715	O00754;O00754-2	O00754;O00754-2	Lysosomal alpha-mannosidase;Lysosomal alpha-mannosidase A peptide;Lysosomal alpha-mannosidase B peptide;Lysosomal alpha-mannosidase C peptide;Lysosomal alpha-mannosidase D peptide;Lysosomal alpha-mannosidase E peptide	MAN2B1
-2,13066959381104	-0,877591252326965	-2,36097931861877	-1,70213794708252	-2,24832630157471	-1,05800080299377	-0,788155674934387	-1,07184147834778	-0,453806281089783	-1,14569771289825	-1,8189891576767	-1,71773982048035	-1,9183783531189	-3,17849326133728	-2,4297308921814	O00764;O00764-3;O00764-2	O00764;O00764-3;O00764-2	Pyridoxal kinase	PDXK
0,585533618927002	0,648039579391479	0,734555721282959	0,620553314685822	0,863432347774506	0,631126046180725	1,23019707202911	1,0352509021759	1,02734899520874	0,96492463350296	0,987839102745056	0,981427311897278	0,78008759021759	1,06245386600494	0,901867568492889	O14497;O14497-2;O14497-3	O14497;O14497-2;O14497-3	AT-rich interactive domain-containing protein 1A	ARID1A
0,396875977516174	1,39828407764435	1,55899310112	0,386606097221375	0,848198592662811	0,594693541526794	0,905011534690857	1,38173305988312	0,381816387176514	0,621516227722168	0,794433236122131	0,503119885921478	-0,196933329105377	0,481480956077576	0,70982813835144	O14519;O14519-2;O75956	O14519;O14519-2	Cyclin-dependent kinase 2-associated protein 1	CDK2AP1
1,40177297592163	2,02498531341553	1,95919287204742	2,28017044067383	1,54826378822327	0,675593256950378	1,16988122463226	1,2636992931366	0,804982781410217	2,15540909767151	2,12392091751099	2,18691396713257	1,10006332397461	0,967098712921143	0,578307151794434	O14548	O14548	Cytochrome c oxidase subunit 7A-related protein, mitochondrial	COX7A2L
-0,165247812867165	-0,493510365486145	-0,0961682796478271	-0,34862893819809	-0,191679298877716	-0,159563854336739	-0,627627074718475	-0,466154038906097	-0,553934872150421	-1,22225332260132	-0,999408602714539	-0,874791383743286	-0,105433613061905	-0,166637539863586	-0,149926587939262	O14579;O14579-3;O14579-2	O14579;O14579-3;O14579-2	Coatomer subunit epsilon	COPE
0,248290657997131	-0,184961691498756	0,0678589344024658	-0,509815514087677	-0,145999327301979	-0,216713786125183	-0,209560766816139	-0,134113252162933	-0,226413667201996	-1,22144675254822	-1,03691756725311	-0,795063972473145	0,337880194187164	0,172114253044128	0,0185314156115055	O14617-5;O14617;O14617-4;O14617-2;O14617-3	O14617-5;O14617;O14617-4;O14617-2;O14617-3	AP-3 complex subunit delta-1	AP3D1
-0,72246789932251	1,39329266548157	0,823082208633423	0,848303258419037	-0,326028823852539	0,258618414402008	2,19206595420837	1,57089853286743	1,95147514343262	1,65011072158813	0,791973352432251	0,629774808883667	0,757800996303558	-0,707953333854675	-0,84472668170929	O14618	O14618	Copper chaperone for superoxide dismutase	CCS
0,130874350667	-0,54102623462677	0,217830836772919	0,287259340286255	0,553394734859467	0,770255208015442	0,144068986177444	0,242077097296715	-0,105369843542576	0,325670003890991	0,708113849163055	0,666946053504944	0,481393843889236	0,450344562530518	0,476460725069046	O14646	O14646	Chromodomain-helicase-DNA-binding protein 1	CHD1
0,812512218952179	0,435336887836456	0,953525006771088	1,2347058057785	1,48954319953918	0,850682556629181	1,68240416049957	1,1000964641571	1,33740079402924	1,5524777173996	0,862128019332886	0,846565723419189	1,279700756073	0,392059355974197	1,06555128097534	O14647;O14647-2;O14647-3	O14647;O14647-2	Chromodomain-helicase-DNA-binding protein 2	CHD2
0,63845032453537	0,348749279975891	0,505337357521057	0,602188169956207	0,641941428184509	0,270052909851074	0,0954716801643372	0,145199537277222	0,149005725979805	-0,437068402767181	-0,190349593758583	-0,31084680557251	0,866810619831085	0,919108510017395	0,601434469223022	O14656;O14656-2	O14656	Torsin-1A	TOR1A
0,77887898683548	0,339382320642471	0,604672014713287	0,648929953575134	0,379541903734207	0,228210598230362	0,0439581759274006	0,17464505136013	-0,0416101291775703	0,397345423698425	0,48350191116333	0,559964656829834	0,731299042701721	0,421428352594376	0,557762205600739	O14672;O14672-2	O14672;O14672-2	Disintegrin and metalloproteinase domain-containing protein 10	ADAM10
1,91333830356598	1,39266455173492	1,48846638202667	1,33673310279846	1,17303919792175	1,53571891784668	0,927364826202393	1,49206209182739	0,62052309513092	1,99731767177582	1,70699524879456	1,86695432662964	1,56214380264282	1,67407035827637	1,88308084011078	O14735-3;O14735;O14735-2	O14735-3;O14735	CDP-diacylglycerol--inositol 3-phosphatidyltransferase	CDIPT
-1,58190608024597	-1,04319655895233	-1,33749258518219	-1,73696613311768	-1,88171792030334	-1,16723024845123	-0,755230069160461	-1,05585241317749	-0,860734343528748	-1,31514346599579	-1,49643707275391	-1,44403576850891	-1,39492344856262	-0,927409827709198	-1,2354998588562	O14737;O14737-2	O14737;O14737-2	Programmed cell death protein 5	PDCD5
-1,2267872095108	-0,617120444774628	-0,927724063396454	-1,46921026706696	-1,25661468505859	-1,16093182563782	-0,582714080810547	-0,968975305557251	-0,771296799182892	-0,704377412796021	-0,994532644748688	-0,922206044197083	-1,26275503635406	-1,30445384979248	-1,27352142333984	O14744;O14744-2;O14744-5;O14744-3;O14744-4	O14744;O14744-2;O14744-5;O14744-3;O14744-4	Protein arginine N-methyltransferase 5;Protein arginine N-methyltransferase 5, N-terminally processed	PRMT5
-0,395419299602509	0,472662925720215	-0,734080135822296	0,0231944788247347	-1,07665610313416	-1,39892041683197	1,15625298023224	1,10548520088196	1,55264890193939	0,82383930683136	0,289948463439941	0,272688359022141	-0,715463578701019	-0,934236228466034	-1,27887392044067	O14745;O14745-2	O14745;O14745-2	Na(+)/H(+) exchange regulatory cofactor NHE-RF1	SLC9A3R1
1,52787947654724	1,44646227359772	1,39360344409943	1,68021631240845	1,14040791988373	1,01257836818695	-0,153927952051163	-0,263256102800369	-0,165387555956841	1,15493845939636	1,27228665351868	1,12230253219604	1,71315348148346	1,74075591564178	1,58779668807983	O14773;O14773-2	O14773;O14773-2	Tripeptidyl-peptidase 1	TPP1
0,159386798739433	-0,181232586503029	0,153402507305145	0,0964716598391533	0,317300945520401	-0,0139468740671873	-0,530662596225739	-0,53556102514267	-0,658736109733582	0,399594932794571	0,63148432970047	0,616232872009277	0,0741106271743774	0,31816366314888	0,291004449129105	O14776;O14776-2;Q5VWI1	O14776;O14776-2	Transcription elongation regulator 1	TCERG1
-1,20921242237091	-0,333921372890472	-0,558348715305328	-0,677477359771729	-0,823530852794647	-0,629534423351288	0,337061673402786	0,188153430819511	0,622973501682281	0,204380795359612	-0,479066580533981	-0,117339111864567	-1,20458340644836	-1,35767757892609	-1,24983358383179	O14787-2;O14787	O14787-2;O14787	Transportin-2	TNPO2
-0,803785085678101	0,0264387633651495	-0,712573766708374	-0,652676522731781	-1,24491953849792	-1,13146197795868	-0,335570722818375	-0,697163939476013	-0,239440590143204	0,133630990982056	-0,00706911133602262	0,0158994998782873	-0,488527595996857	-0,615414500236511	-0,703856229782104	O14818;O14818-4;O14818-2;Q8TAA3-2;Q8TAA3-5;Q8TAA3	O14818;O14818-4;O14818-2	Proteasome subunit alpha type-7	PSMA7
-0,0845740213990211	-0,704207181930542	-0,182425379753113	-0,704344153404236	-0,277291536331177	-0,452532380819321	-0,864044368267059	-0,700773477554321	-1,06196928024292	-1,21485149860382	-0,793037533760071	-0,785451412200928	-0,449816137552261	-0,267664462327957	-0,324348956346512	O14828;O14828-2	O14828;O14828-2	Secretory carrier-associated membrane protein 3	SCAMP3
1,54568445682526	0,826411485671997	1,3300473690033	1,05663478374481	0,941205739974976	0,971971392631531	0,623169839382172	0,402313649654388	-0,196830227971077	0,923165500164032	0,965909779071808	1,05235469341278	1,12787234783173	0,825057864189148	0,765195608139038	O14880	O14880	Microsomal glutathione S-transferase 3	MGST3
-0,503172755241394	-1,0986316204071	-0,407070457935333	-0,415087878704071	-0,195300191640854	-0,291890352964401	-0,481270879507065	-0,432870209217072	-0,672644019126892	-1,47724318504334	-0,749220490455627	-1,20164167881012	-0,804719746112823	-0,676994204521179	-0,730357587337494	O14925;Q5SRD1	O14925;Q5SRD1	Mitochondrial import inner membrane translocase subunit Tim23;Putative mitochondrial import inner membrane translocase subunit Tim23B	TIMM23;TIMM23B
-1,91281020641327	-1,32474207878113	-1,8466579914093	-1,93210089206696	-1,90668082237244	-1,54548239707947	-1,63683247566223	-1,99785470962524	-1,48261249065399	-1,13183319568634	-1,01038885116577	-1,45106899738312	-1,59789907932281	-1,62704598903656	-1,6724568605423	O14929;O14929-2;REV__Q7LFX5	O14929;O14929-2	Histone acetyltransferase type B catalytic subunit	HAT1
1,10218560695648	1,03759396076202	1,03981065750122	1,2643780708313	1,22847378253937	1,1563892364502	0,166713923215866	0,226123079657555	-0,050717044621706	0,569237112998962	0,657899737358093	0,680685997009277	0,83720326423645	1,09210479259491	1,0660285949707	O14949	O14949	Cytochrome b-c1 complex subunit 8	UQCRQ
0,623619914054871	0,665633320808411	0,401595622301102	-0,0373571887612343	-0,264384806156158	0,0411714054644108	0,413694500923157	0,186757668852806	0,477851659059525	0,1675144135952	-0,144743219017982	0,0119023760780692	0,322195142507553	0,186416521668434	0,0344064757227898	O14964;O14964-2	O14964;O14964-2	Hepatocyte growth factor-regulated tyrosine kinase substrate	HGS
1,31992506980896	1,00892782211304	1,32720458507538	0,244946360588074	0,814980328083038	0,786944687366486	0,1235007122159	-0,725499272346497	0,410209268331528	0,320207357406616	-0,350287526845932	-0,233660101890564	2,15342998504639	1,99596667289734	1,48920619487762	O14972;O14972-2	O14972;O14972-2	Down syndrome critical region protein 3	DSCR3
0,700843393802643	0,746985077857971	0,510339736938477	-0,389252364635468	-0,537622272968292	-0,481320291757584	0,244118601083755	0,231041520833969	0,264634162187576	0,472095012664795	-0,194231435656548	0,581786811351776	0,156246110796928	0,0866864249110222	-0,0514020584523678	O14974-4;O14974;O14974-3;O14974-2;O14974-5	O14974-4;O14974;O14974-3;O14974-2;O14974-5	Protein phosphatase 1 regulatory subunit 12A	PPP1R12A
-1,2377622127533	-2,37342810630798	-1,11090457439423	-0,624897003173828	-0,192692831158638	0,0119752418249846	-2,44003129005432	-2,496994972229	-2,13202142715454	-2,20271706581116	-1,4082123041153	-1,76296937465668	-0,72648686170578	-0,628212094306946	-0,0445209145545959	O14975	O14975	Very long-chain acyl-CoA synthetase	SLC27A2
-0,543773531913757	-0,421570241451263	-0,5644291639328	-0,863962173461914	-0,709928929805756	-0,571422159671783	-1,02826642990112	-1,34057235717773	-0,854419648647308	-0,441850125789642	-1,03457880020142	-0,643565595149994	-0,444615244865417	-0,489311307668686	-0,680319905281067	O14976;O14976-2	O14976;O14976-2	Cyclin-G-associated kinase	GAK
-0,337198913097382	-0,410688549280167	-0,058121282607317	-0,0586247965693474	-0,129004165530205	-0,0801758617162704	-0,574104189872742	-0,339036524295807	-0,607657611370087	0,143017411231995	0,483935475349426	0,481367111206055	-0,270386427640915	-0,179661929607391	0,012498639523983	O14979	O14979	Heterogeneous nuclear ribonucleoprotein D-like	HNRNPDL
-0,677777886390686	-0,296360105276108	-0,0155975529924035	0,529575765132904	0,600373685359955	0,0242493022233248	-0,325854122638702	-0,338252633810043	-0,472600519657135	0,275175094604492	0,628589630126953	0,62118524312973	-0,40909942984581	-0,200206443667412	-0,103968575596809	O14979-3;O14979-2	O14979-3;O14979-2	Heterogeneous nuclear ribonucleoprotein D-like	HNRNPDL
-0,68930321931839	-0,427643358707428	-0,637506246566772	-0,655438780784607	-0,959868669509888	-0,802520096302032	-0,0548737570643425	-0,237367227673531	0,104153536260128	0,0531311258673668	-0,0541145987808704	-0,114205986261368	-0,533941268920898	-0,429510086774826	-0,528715491294861	O14980	O14980	Exportin-1	XPO1
-1,79447031021118	-1,28346371650696	-1,63361501693726	-1,0364762544632	-1,08641600608826	-0,831049621105194	-0,866061925888062	-0,913202583789825	-0,574478983879089	-0,909797370433807	-0,214076995849609	-0,67950701713562	-0,779215812683105	-0,683000028133392	-0,932614028453827	O14981;O14981-2	O14981	TATA-binding protein-associated factor 172	BTAF1
-0,450892895460129	-0,962387561798096	-0,380584359169006	-0,56342351436615	-0,355803161859512	-0,1373500674963	-0,735811173915863	-0,619754076004028	-0,824017405509949	-0,955821454524994	-0,797809660434723	-1,07144021987915	-0,376758277416229	-0,171387389302254	-0,285587698221207	O15027-2;O15027-4;O15027-3;O15027;O15027-5	O15027-2;O15027-4;O15027-3;O15027;O15027-5	Protein transport protein Sec16A	SEC16A
0,0840982124209404	-0,184589058160782	-0,0406054854393005	0,00544979237020016	0,263742804527283	0,402509987354279	-0,372703969478607	-0,106673568487167	-0,832477450370789	-0,986930847167969	-0,531892240047455	-0,039734061807394	0,862408995628357	0,536203145980835	-0,143531531095505	O15031;O43157-2;O43157	O15031	Plexin-B2	PLXNB2
0,515199363231659	0,152330204844475	0,506206870079041	0,682846009731293	0,633580565452576	0,500208377838135	0,562174260616302	0,67216557264328	0,454235076904297	0,477153360843658	0,635002672672272	0,615944564342499	0,245761722326279	0,536136269569397	0,528839588165283	O15042-2;O15042;O15042-3	O15042-2;O15042;O15042-3	U2 snRNP-associated SURP motif-containing protein	U2SURP
-2,36133813858032	-0,929602026939392	-1,98198640346527	-0,732070505619049	-1,78267693519592	-1,36602306365967	-0,287964254617691	-0,730457246303558	-0,368675470352173	-0,214378371834755	-0,645395874977112	-0,582540810108185	-2,11074495315552	-2,49587035179138	-2,16272830963135	O15067	O15067	Phosphoribosylformylglycinamidine synthase	PFAS
-1,29675078392029	-0,962881863117218	-1,27414810657501	-0,832353472709656	-1,17323410511017	-1,10559284687042	-0,171547055244446	-0,296656638383865	0,0904274806380272	-0,657484352588654	-1,18162417411804	-1,05868554115295	-1,44459414482117	-1,40799570083618	-1,3737211227417	O15116	O15116	U6 snRNA-associated Sm-like protein LSm1	LSM1
0,893937766551971	0,481112658977509	1,29830503463745	0,687341392040253	0,361370712518692	0,608667969703674	-1,27481913566589	-0,985897600650787	-1,31445693969727	-0,579992413520813	-0,562927484512329	-0,3828264772892	0,740899384021759	0,947344660758972	1,25675308704376	O15126;O15126-2	O15126;O15126-2	Secretory carrier-associated membrane protein 1	SCAMP1
1,49854648113251	1,26882743835449	1,35742139816284	1,19599866867065	1,41094529628754	0,750840425491333	0,802378356456757	1,12950122356415	0,522089958190918	0,353698760271072	0,399084568023682	0,494724124670029	1,03656160831451	0,929349601268768	0,905809223651886	O15127	O15127	Secretory carrier-associated membrane protein 2	SCAMP2
-0,396073132753372	0,266166657209396	-0,783274292945862	-0,341473281383514	-0,70188981294632	-1,08399617671967	0,227081894874573	0,0608019791543484	0,380871742963791	-0,0603903420269489	-0,372426569461823	-0,55263215303421	-0,351793199777603	-0,453406006097794	-0,699082136154175	O15143	O15143	Actin-related protein 2/3 complex subunit 1B	ARPC1B
-0,240755930542946	0,496994435787201	-0,474064558744431	-0,240088358521461	-0,61426454782486	-0,8287353515625	0,374693304300308	0,228735253214836	0,621300101280212	-0,054449025541544	-0,506533741950989	-0,498510837554932	-0,090552344918251	-0,170596867799759	-0,399289160966873	O15144	O15144	Actin-related protein 2/3 complex subunit 2	ARPC2
-0,27019190788269	0,469578266143799	-0,572629332542419	-0,22743085026741	-0,622169137001038	-0,882204234600067	0,448640555143356	0,249379545450211	0,470073401927948	0,20306284725666	-0,452200442552567	-0,352160394191742	-0,0622628927230835	-0,314198911190033	-0,615015625953674	O15145	O15145	Actin-related protein 2/3 complex subunit 3	ARPC3
-0,768412888050079	-0,820519745349884	-0,440090149641037	0,376328855752945	0,277309477329254	-0,0642310678958893	-0,353419184684753	-0,258030742406845	-0,27430671453476	-0,701806604862213	-0,338424444198608	-0,359094113111496	-0,626345634460449	-0,263717532157898	-0,318964540958405	O15160;O15160-2	O15160;O15160-2	DNA-directed RNA polymerases I and III subunit RPAC1	POLR1C
-0,107785992324352	-0,409034430980682	-0,0947302952408791	-0,474833995103836	0,323299527168274	-0,118784159421921	0,846312165260315	0,937194585800171	0,699389100074768	-0,37187471985817	0,520001590251923	0,294836193323135	-0,526082873344421	-0,797267735004425	-0,221766948699951	O15164-2;O15164	O15164-2;O15164	Transcription intermediary factor 1-alpha	TRIM24
0,890637636184692	0,409895658493042	0,85022109746933	0,564766049385071	0,769208133220673	0,705772221088409	-0,383133769035339	-0,388383746147156	-0,676304459571838	0,571214973926544	0,800788044929504	0,756751835346222	0,505324900150299	0,432165682315826	0,502681434154511	O15173;O15173-2	O15173;O15173-2	Membrane-associated progesterone receptor component 2	PGRMC2
-1,37095534801483	-0,771132826805115	-1,11820578575134	-1,38794374465942	-1,08398008346558	-1,01968896389008	-0,609233856201172	-0,897713005542755	-0,561725974082947	-1,21970748901367	-0,896888613700867	-1,19820177555084	-1,28994727134705	-0,947639048099518	-1,37220346927643	O15212	O15212	Prefoldin subunit 6	PFDN6
-0,172403290867805	-0,654705941677094	-0,12681870162487	0,902524828910828	0,877526164054871	0,890987634658813	-0,298582524061203	-0,00436662836000323	-0,421280324459076	-0,267119973897934	0,0184980686753988	0,107881352305412	-0,303117483854294	-0,15496027469635	-0,0427142903208733	O15213	O15213	WD repeat-containing protein 46	WDR46
-0,933318078517914	-1,32555842399597	-0,80197936296463	-0,419241100549698	-0,10227769613266	-0,173272490501404	-0,957172572612762	-0,650084555149078	-0,862983405590057	-0,924489140510559	-0,25795903801918	-0,707715451717377	-0,78389573097229	-0,562950909137726	-0,323853045701981	O15226;O15226-2	O15226;O15226-2	NF-kappa-B-repressing factor	NKRF
1,21516752243042	1,18093323707581	1,00263833999634	1,16120648384094	1,06457316875458	0,680986821651459	-0,419644683599472	-0,25706622004509	-0,422000020742416	0,268163710832596	1,09284567832947	1,05498921871185	1,03870511054993	1,48766815662384	-1,20855259895325	O15239	O15239	NADH dehydrogenase [ubiquinone] 1 alpha subcomplex subunit 1	NDUFA1
0,603169858455658	0,229175999760628	0,485943853855133	0,205031216144562	0,0421829670667648	0,212505131959915	-0,7201789021492	-0,741528809070587	-0,89483106136322	-0,614032983779907	-0,2762051820755	-0,421160668134689	0,637791395187378	0,532925009727478	0,412280410528183	O15258	O15258	Protein RER1	RER1
-0,0906550884246826	-0,693413138389587	-0,228609591722488	-0,920380175113678	-0,416857659816742	-0,535919666290283	-0,657175123691559	-0,533378124237061	-0,872571766376495	-1,29551267623901	-0,97978538274765	-1,02368593215942	0,00133921287488192	0,206644386053085	0,191173642873764	O15260-2;O15260;O15260-3	O15260-2;O15260;O15260-3	Surfeit locus protein 4	SURF4
-0,0389372520148754	-0,38957217335701	0,0285113546997309	0,280701547861099	0,0752177536487579	0,333424180746078	-0,349584400653839	-0,0241521038115025	-0,545772016048431	-0,78810065984726	-0,284682601690292	-0,525295734405518	0,340558052062988	0,239959999918938	0,348946183919907	O15269;O15269-2	O15269	Serine palmitoyltransferase 1	SPTLC1
-0,113172441720963	-0,568304777145386	-0,0762524381279945	0,937457680702209	1,03068041801453	0,910951256752014	0,303512454032898	0,568322956562042	0,0832312256097794	0,113101065158844	0,0391992144286633	0,24781522154808	0,783129930496216	0,696151852607727	0,57174950838089	O15270	O15270	Serine palmitoyltransferase 2	SPTLC2
-0,0422787852585316	0,234990909695625	0,206604048609734	-0,42591655254364	-0,195725008845329	-0,304056525230408	0,0979265943169594	0,00475783227011561	0,032788023352623	0,423504024744034	0,203092873096466	0,442206978797913	-0,487159848213196	-0,353945702314377	-0,244188874959946	O15294;O15294-3;O15294-2;O15294-4	O15294;O15294-3;O15294-2;O15294-4	UDP-N-acetylglucosamine--peptide N-acetylglucosaminyltransferase 110 kDa subunit	OGT
-1,73858690261841	-0,84223860502243	-2,13370275497437	-1,56793820858002	-1,48604881763458	-1,12831926345825	-0,64495837688446	-0,780342817306519	-0,363077312707901	-2,69352459907532	-2,47263789176941	-2,65128993988037	-1,8041033744812	-1,66636669635773	-1,41905808448792	O15347	O15347	High mobility group protein B3	HMGB3
-2,10079288482666	-1,78672659397125	-2,20779132843018	-1,80739951133728	-1,42605197429657	-1,44322788715363	-1,18955409526825	-1,23304033279419	-0,85866242647171	-1,37925004959106	-1,20539045333862	-1,5065404176712	-1,47677826881409	-1,34104871749878	-1,56854355335236	O15355	O15355	Protein phosphatase 1G	PPM1G
-0,34081369638443	-0,406550407409668	-0,207922786474228	-0,645170271396637	-0,416384518146515	-0,669244706630707	-0,670752584934235	-0,78200376033783	-0,922315418720245	-0,499975353479385	-0,643283009529114	-0,503968179225922	-0,439503699541092	-0,421123564243317	-0,420414298772812	O15371-2;O15371-3;O15371	O15371-2;O15371-3;O15371	Eukaryotic translation initiation factor 3 subunit D	EIF3D
-0,0425258502364159	-0,372777968645096	0,00622994126752019	-0,507162094116211	-0,441207557916641	-0,684852421283722	-0,738202035427094	-0,56579715013504	-0,887683033943176	-0,444499909877777	-0,620175242424011	-0,362164825201035	-0,134792163968086	-0,114969052374363	-0,024916859343648	O15372	O15372	Eukaryotic translation initiation factor 3 subunit H	EIF3H
-0,16793592274189	0,472491383552551	0,102137915790081	-0,200726985931396	-0,203540697693825	-0,245048940181732	0,161801531910896	0,511366903781891	0,419477254152298	0,197522044181824	0,302726089954376	0,479539036750793	-0,155282452702522	-0,124527543783188	-0,176185443997383	O15379;O15379-2	O15379;O15379-2	Histone deacetylase 3	HDAC3
-0,497756898403168	-0,884299993515015	-0,294393450021744	-0,433359235525131	-0,141444265842438	0,143902748823166	-0,495544463396072	-0,446076333522797	-0,81671530008316	-0,66823822259903	-0,446652561426163	-0,356456816196442	-0,634413361549377	-0,343352437019348	-0,178353905677795	O15381-5;O15381;O15381-3;O15381-2;O15381-4	O15381-5;O15381;O15381-3;O15381-2;O15381-4	Nuclear valosin-containing protein-like	NVL
0,898377239704132	0,390469342470169	0,771657228469849	1,46843695640564	1,79429590702057	1,49800980091095	0,896670818328857	1,02106702327728	0,702070236206055	-0,444288074970245	-0,228268504142761	-0,180572688579559	0,849251747131348	0,90090411901474	0,908959567546844	O15382;O15382-2	O15382;O15382-2	Branched-chain-amino-acid aminotransferase, mitochondrial	BCAT2
2,08033800125122	2,34811353683472	1,94898426532745	0,973617613315582	0,555965781211853	0,905248045921326	1,45389592647552	1,47605526447296	1,4315687417984	1,0129576921463	0,661804854869843	1,03360629081726	1,59594941139221	1,55533480644226	1,28955519199371	O15400-2;O15400	O15400-2;O15400	Syntaxin-7	STX7
-0,581416726112366	-1,77122390270233	-0,983438611030579	-2,85982942581177	-1,26516604423523	-1,53107726573944	-2,75133609771729	-2,50246620178223	-2,84480929374695	-3,32736039161682	-2,44500088691711	-3,36055827140808	-0,659268081188202	-0,687418937683105	-0,622695207595825	O15427	O15427	Monocarboxylate transporter 4	SLC16A3
-0,00549659598618746	-0,743869066238403	-0,282125860452652	0,998953104019165	0,722843885421753	0,715541243553162	0,146339684724808	0,068368211388588	-0,29555469751358	-0,0394187457859516	0,212923586368561	0,0978360176086426	-0,123200103640556	0,301783263683319	0,407080441713333	O15446;O15446-2	O15446;O15446-2	DNA-directed RNA polymerase I subunit RPA34	CD3EAP
-1,61911702156067	-1,09817159175873	-1,58731126785278	-0,767789542675018	-1,33013236522675	-1,17803883552551	-0,670128583908081	-0,963957130908966	-0,363201975822449	-0,576321661472321	-0,65652060508728	-0,416109502315521	-1,72135090827942	-2,03535890579224	-1,5768049955368	O15498;O15498-2	O15498;O15498-2	Synaptobrevin homolog YKT6	YKT6
-0,0130708590149879	0,653067409992218	-0,442468643188477	-0,183393314480782	-0,853728473186493	-0,698979079723358	0,308586657047272	0,232457891106606	0,737441122531891	0,0432374477386475	-0,335380226373672	-0,351277470588684	0,0282437913119793	-0,156025648117065	-0,431429594755173	O15511;O15511-2	O15511;O15511-2	Actin-related protein 2/3 complex subunit 5	ARPC5
0,785451948642731	0,680530369281769	0,998718738555908	0,635709404945374	0,91567587852478	0,0369227789342403	0,838238060474396	0,645815968513489	0,39766201376915	1,01866352558136	0,927757918834686	0,790144443511963	0,547629594802856	0,534083843231201	0,523402154445648	O15514	O15514	DNA-directed RNA polymerase II subunit RPB4	POLR2D
1,26436185836792	1,25007569789886	1,33630013465881	1,67331182956696	1,47711801528931	1,46363627910614	1,24707531929016	1,24498987197876	0,85728907585144	1,26940584182739	1,15076553821564	1,21631038188934	1,80779993534088	1,14888513088226	1,3237361907959	O15533-2;O15533;O15533-3;O15533-4;REV__Q8WY36-3	O15533-2;O15533;O15533-3;O15533-4	Tapasin	TAPBP
-0,185049489140511	-0,420748084783554	-0,1175472214818	-0,251750379800797	-0,202173635363579	-0,434722870588303	-0,5922611951828	-0,562304079532623	-0,786208629608154	-0,145285859704018	0,147172540426254	0,181321024894714	-0,316877365112305	-0,232755348086357	-0,152243077754974	O43143	O43143	Putative pre-mRNA-splicing factor ATP-dependent RNA helicase DHX15	DHX15
-0,304190337657928	0,0941177085042	0,0705663338303566	-0,272760003805161	-0,102578639984131	0,213579908013344	0,334052711725235	0,280376195907593	0,427516907453537	-0,508512556552887	-0,231069520115852	-0,107787564396858	-0,338026285171509	-0,114557914435863	-0,126986965537071	O43148;O43148-2	O43148;O43148-2	mRNA cap guanine-N7 methyltransferase	RNMT
-0,389894932508469	-1,00092327594757	-0,0451004058122635	1,26056516170502	1,18670558929443	0,945924878120422	-0,0874496921896935	0,333161979913712	-0,0493100024759769	0,0665122494101524	0,365200072526932	0,157594710588455	0,182621195912361	0,398609161376953	0,524524688720703	O43159	O43159	Ribosomal RNA-processing protein 8	RRP8
0,312972038984299	-0,131215006113052	0,251691997051239	0,532066285610199	-0,000897691526915878	0,0857113152742386	-1,1306768655777	-0,957356452941895	-1,46809422969818	0,0959342494606972	0,634509563446045	0,462533444166183	0,30409300327301	0,515581905841827	0,563961803913116	O43169	O43169	Cytochrome b5 type B	CYB5B
0,256585210561752	-0,484307944774628	0,204027265310287	0,0297137014567852	0,430127710103989	0,357437551021576	0,277474582195282	0,416161000728607	0,205249950289726	0,0391678139567375	0,245938211679459	0,0324298739433289	-0,239760518074036	0,0452225245535374	-0,111394286155701	O43172-2;O43172	O43172-2;O43172	U4/U6 small nuclear ribonucleoprotein Prp4	PRPF4
-2,42107033729553	-1,85808384418488	-2,53497314453125	-4,06513452529907	-2,8169310092926	-2,76365160942078	0,586879968643188	0,273625135421753	0,63286280632019	-1,88639116287231	-2,01011872291565	-2,1171441078186	-4,50970458984375	-4,22725296020508	-3,2009871006012	O43175	O43175	D-3-phosphoglycerate dehydrogenase	PHGDH
1,71218347549438	1,15981876850128	1,5014396905899	1,66516613960266	1,48018610477448	1,02614080905914	0,16596582531929	0,357387393712997	-0,269279509782791	1,14803755283356	1,13349938392639	1,10451972484589	1,13256895542145	0,823005735874176	1,14948344230652	O43181	O43181	NADH dehydrogenase [ubiquinone] iron-sulfur protein 4, mitochondrial	NDUFS4
-1,0619068145752	-0,523191332817078	-0,832604944705963	-1,3455183506012	-1,33369624614716	-1,22412884235382	-0,544489502906799	-0,853727340698242	-0,469232201576233	-0,593436658382416	-0,804633378982544	-0,727112710475922	-0,749580442905426	-0,787528455257416	-0,82501083612442	O43242;O43242-2	O43242;O43242-2	26S proteasome non-ATPase regulatory subunit 3	PSMD3
-0,640327274799347	1,03517842292786	-1,03912699222565	0,722984671592712	-1,11294460296631	-0,140155076980591	-1,62890589237213	-2,01699066162109	-1,30357694625854	-0,0188501253724098	-0,28910756111145	-0,161621645092964	0,276938647031784	-0,114694975316525	-0,522782266139984	O43252	O43252	Bifunctional 3-phosphoadenosine 5-phosphosulfate synthase 1;Sulfate adenylyltransferase;Adenylyl-sulfate kinase	PAPSS1
-0,109896518290043	-0,0274009443819523	-0,000961483165156096	0,163179516792297	-0,209453195333481	-0,031142570078373	-0,712303221225739	-0,786489486694336	-0,639091610908508	-0,377318799495697	-0,350604474544525	-0,355356395244598	0,0613899119198322	0,0734893605113029	0,0326547808945179	O43264;O43264-2	O43264;O43264-2	Centromere/kinetochore protein zw10 homolog	ZW10
0,487711310386658	0,165024369955063	0,49227836728096	0,357862651348114	0,664330363273621	0,537899851799011	0,486150711774826	0,736148238182068	0,323927879333496	0,382082492113113	0,589727401733398	0,487888246774673	0,140037596225739	0,289101213216782	0,364760249853134	O43290	O43290	U4/U6,U5 tri-snRNP-associated protein 1	SART1
-0,124224148690701	0,968130171298981	-0,163702353835106	-0,553634226322174	-1,29293930530548	-0,618932366371155	-0,602836608886719	-0,502719759941101	-0,14195029437542	0,621906578540802	-0,231681376695633	0,313117146492004	0,302296757698059	-0,178482875227928	-0,00529215950518847	O43314-2;O43314	O43314-2;O43314	Inositol hexakisphosphate and diphosphoinositol-pentakisphosphate kinase 2	PPIP5K2
-0,71167916059494	-0,706330358982086	-0,564346015453339	-1,2861739397049	-1,08804631233215	-1,48718106746674	-3,30082750320435	-3,4562394618988	-3,09091210365295	-0,838072061538696	-1,05347347259521	-1,00876092910767	-1,12838280200958	-1,02915394306183	-0,843378126621246	O43324;O43324-2	O43324;O43324-2	Eukaryotic translation elongation factor 1 epsilon-1	EEF1E1
0,489823788404465	0,613756418228149	0,710935533046722	0,851792633533478	0,599846959114075	0,415613532066345	1,0813502073288	1,16453945636749	0,841757833957672	1,11272346973419	1,22109425067902	1,24175727367401	0,535194873809814	0,569861352443695	0,701506376266479	O43390;O43390-3	O43390;O43390-3	Heterogeneous nuclear ribonucleoprotein R	HNRNPR
0,128351777791977	-0,300220012664795	0,154613062739372	-0,183082163333893	0,163987547159195	0,00710306642577052	0,270202159881592	0,449217289686203	0,0349284559488297	-0,0923037528991699	0,177170127630234	0,150592595338821	-0,145075336098671	-0,0853459015488625	-0,0992265418171883	O43395;O43395-3	O43395	U4/U6 small nuclear ribonucleoprotein Prp3	PRPF3
-1,34031116962433	0,312923520803452	-0,448668658733368	-0,595897316932678	-1,37258267402649	-0,983203709125519	0,277114182710648	0,0497453510761261	0,28703436255455	0,709664583206177	0,235577344894409	0,28515613079071	-1,45535326004028	-1,44733083248138	-1,42489850521088	O43396	O43396	Thioredoxin-like protein 1	TXNL1
0,10931546241045	0,453389555215836	-0,199222087860107	-0,465640068054199	-1,00841057300568	-0,618932366371155	0,101481087505817	0,0237147305160761	0,347584396600723	-0,038299173116684	-0,571141302585602	-0,455917090177536	0,306731522083282	0,203433454036713	-0,489003211259842	O43399;O43399-5;O43399-7	O43399;O43399-5;O43399-7	Tumor protein D54	TPD52L2
-1,03213810920715	-2,07169675827026	-1,08188676834106	-1,23887038230896	-0,706387460231781	-0,680563807487488	-1,94701600074768	-1,48596441745758	-1,4696671962738	-2,34090566635132	-2,1862370967865	-2,19933748245239	-0,799606084823608	-0,839715838432312	-0,88719242811203	O43432;O43432-3;O43432-4;O43432-2	O43432;O43432-3;O43432-4	Eukaryotic translation initiation factor 4 gamma 3	EIF4G3
-1,43531322479248	-1,72443604469299	-1,2154301404953	-1,14082634449005	-0,710300743579865	-0,916412651538849	-0,814341723918915	-0,878218591213226	-0,782896935939789	-0,78960508108139	-0,693895995616913	-0,705657839775085	-1,52438926696777	-1,89019954204559	-1,60222733020782	O43447;O43447-2	O43447;O43447-2	Peptidyl-prolyl cis-trans isomerase H	PPIH
-0,0243539661169052	0,131895422935486	0,172467172145844	1,28257155418396	1,33684468269348	1,17623567581177	1,23181581497192	0,823303282260895	-0,0345047749578953	-0,0726110115647316	0,488949328660965	0,367166042327881	0,163051337003708	0,543476283550262	0,125176385045052	O43464-3;O43464;O43464-2;O43464-4;P83110-2;P83110	O43464-3;O43464;O43464-2;O43464-4	Serine protease HTRA2, mitochondrial	HTRA2
-0,793467998504639	0,0508933402597904	-0,945990562438965	0,213678017258644	-0,362576395273209	-0,52819436788559	0,991290688514709	0,784955024719238	1,24213433265686	0,467905879020691	-0,257617056369781	-0,102526254951954	-0,544484853744507	-1,01868557929993	-0,762511372566223	O43488;Q8NHP1;O95154	O43488	Aflatoxin B1 aldehyde reductase member 2	AKR7A2
-0,992602825164795	-0,962634742259979	-0,800459802150726	-1,46859574317932	-0,636910021305084	-1,09427535533905	-2,81506133079529	-2,26567554473877	-2,75911402702332	-1,01467216014862	-0,989356458187103	-0,596610963344574	-1,75930190086365	-1,58071148395538	-1,58996081352234	O43491-4	O43491-4	Band 4,1-like protein 2	EPB41L2
1,17500805854797	1,13329946994781	0,694126546382904	0,693785071372986	0,215394914150238	0,271243393421173	0,236212283372879	0,14883853495121	0,135295391082764	-0,284717351198196	-0,306729346513748	0,0070343823172152	0,984441041946411	0,79565155506134	0,87949126958847	O43504	O43504	Ragulator complex protein LAMTOR5	LAMTOR5
-1,78073763847351	-0,702507019042969	-1,51017689704895	-0,862250924110413	-1,33002865314484	-0,806254923343658	-0,491813391447067	-0,526348888874054	-0,2728531062603	-0,328375220298767	-1,09730184078217	-0,993675529956818	-1,71295726299286	-2,1400158405304	-1,78922355175018	O43583	O43583	Density-regulated protein	DENR
1,77310955524445	2,22001719474792	1,20602011680603	0,497539073228836	0,347191631793976	0,479626715183258	1,18194842338562	0,969937384128571	0,78340756893158	0,311691373586655	-0,372582167387009	-0,258998602628708	1,004514336586	0,943307876586914	0,841182708740234	O43586;O43586-2	O43586;O43586-2	Proline-serine-threonine phosphatase-interacting protein 1	PSTPIP1
-2,09395384788513	-1,3392835855484	-2,08190226554871	-1,10744380950928	-1,70382571220398	-1,43046081066132	-0,327412873506546	-0,597209870815277	-0,104927219450474	-1,460116147995	-1,44958674907684	-2,00184965133667	-1,602419257164	-1,79307985305786	-1,55433571338654	O43592	O43592	Exportin-T	XPOT
-2,43317198753357	-1,22121214866638	-1,77138030529022	-1,66482925415039	-2,09767627716064	-2,12877464294434	-0,0447754822671413	-0,451059907674789	0,0103523787111044	-1,08063399791718	-1,4574533700943	-1,53288078308105	-2,73158550262451	-3,50839233398438	-2,83019232749939	O43598;O43598-2	O43598;O43598-2	2-deoxynucleoside 5-phosphate N-hydrolase 1	DNPH1
-0,656915307044983	-1,55414927005768	-0,719144701957703	-0,29232981801033	-0,120769701898098	-0,245809465646744	-0,622593343257904	-0,479433387517929	-0,943014800548553	-1,3130464553833	-0,680460035800934	-0,884418308734894	-0,760681867599487	-0,745956003665924	-0,555299997329712	O43615	O43615	Mitochondrial import inner membrane translocase subunit TIM44	TIMM44
-0,81843626499176	-0,107575654983521	-0,795820891857147	-0,951508760452271	-1,15971684455872	-0,865507364273071	-0,389507800340652	-0,704271614551544	-0,302961230278015	0,280555874109268	0,0356002673506737	0,0668661519885063	-0,893360078334808	-0,990613341331482	-1,40596926212311	O43633	O43633	Charged multivesicular body protein 2a	CHMP2A
0,395670533180237	0,091603621840477	0,409633159637451	0,538947463035584	0,630763053894043	0,40800267457962	-0,00930178724229336	0,136814549565315	-0,1004948168993	0,513329148292542	0,594994187355042	0,701705873012543	0,322599530220032	0,553808093070984	0,512103199958801	O43660;O43660-2	O43660;O43660-2	Pleiotropic regulator 1	PLRG1
0,0748885273933411	0,025267593562603	0,123476386070251	-0,189140930771828	-0,217796757817268	-0,0540711134672165	-0,0062847095541656	-0,0651118755340576	-0,089356854557991	0,118333041667938	0,433309286832809	0,249593049287796	0,0190898608416319	0,280874848365784	0,267566293478012	O43670-2;O43670;O43670-4;O43670-3	O43670-2;O43670;O43670-4;O43670-3	BUB3-interacting and GLEBS motif-containing protein ZNF207	ZNF207
0,679220795631409	0,483009785413742	0,634508669376373	0,648847997188568	0,478168845176697	0,409027218818665	-0,261094629764557	-0,258306235074997	-0,726652026176453	0,157468125224113	0,53018856048584	0,250175952911377	0,637417793273926	0,665254414081573	0,654714822769165	O43674-2;O43674	O43674-2;O43674	NADH dehydrogenase [ubiquinone] 1 beta subcomplex subunit 5, mitochondrial	NDUFB5
1,02088046073914	0,919579446315765	1,24121272563934	1,2472106218338	1,13368761539459	1,03312134742737	-0,10733575373888	-0,0727066993713379	-0,384856641292572	1,07723712921143	1,23273813724518	0,889068424701691	0,959842681884766	0,970099031925201	0,779721438884735	O43676	O43676	NADH dehydrogenase [ubiquinone] 1 beta subcomplex subunit 3	NDUFB3
0,700819909572601	1,01241374015808	1,08612537384033	0,856095254421234	1,18756020069122	0,740335762500763	0,288767069578171	0,0191867314279079	-0,0254094004631042	0,797244489192963	0,830609500408173	0,899446547031403	0,367684602737427	0,408918470144272	0,276995003223419	O43678;O43678-2	O43678;O43678-2	NADH dehydrogenase [ubiquinone] 1 alpha subcomplex subunit 2	NDUFA2
-0,324909269809723	0,594341218471527	0,0659240633249283	0,341616243124008	-0,41917958855629	-0,304700165987015	0,10025942325592	-0,245721906423569	-0,00661422265693545	0,539125561714172	0,0650313049554825	0,243824541568756	-0,133977115154266	-0,223385587334633	-0,245519980788231	O43681	O43681	ATPase ASNA1	ASNA1
-0,19669546186924	-0,411845773458481	-0,214491546154022	-0,591470539569855	-0,297051459550858	-0,561138570308685	-0,260281324386597	-0,346463233232498	-0,380426943302155	-0,0976895838975906	0,26337805390358	0,173188790678978	-0,333328187465668	-0,196328282356262	-0,633208274841309	O43684;O43684-2	O43684;O43684-2	Mitotic checkpoint protein BUB3	BUB3
0,0634793862700462	0,605582654476166	-0,191796362400055	-0,460045427083969	-0,884784996509552	-0,925581753253937	0,0348070487380028	-0,0895079150795937	0,302962064743042	0,101339302957058	-0,379562497138977	-0,487531989812851	0,318238794803619	0,202090099453926	-0,126789674162865	O43707;O43707-2;O43707-3	O43707;O43707-2	Alpha-actinin-4	ACTN4
-0,456780195236206	-0,138692587614059	-0,342420548200607	0,725501298904419	0,320513725280762	0,444289475679398	-0,364866733551025	-0,4999018907547	-0,129660218954086	-1,49149215221405	-1,5279313325882	-1,25173282623291	-0,409990161657333	-0,304267704486847	-0,162321344017982	O43708-2;O43708;O43708-3	O43708-2;O43708	Maleylacetoacetate isomerase	GSTZ1
0,316116839647293	0,90168172121048	0,599147915840149	0,468684017658234	0,622014284133911	0,828120112419128	1,54950928688049	1,35298800468445	1,3649560213089	1,20281970500946	0,983064711093903	1,03334701061249	0,795554399490356	0,870948970317841	0,723892569541931	O43719	O43719	HIV Tat-specific factor 1	HTATSF1
0,233623906970024	-0,101901568472385	0,116250768303871	-0,325074076652527	-0,13276968896389	-0,238637059926987	-0,832992374897003	-0,868653774261475	-0,9071946144104	-0,225253164768219	-0,416351228952408	-0,595961809158325	0,312403947114944	0,248224794864655	0,0787938013672829	O43747;O43747-2	O43747;O43747-2	AP-1 complex subunit gamma-1	AP1G1
0,541418790817261	0,517068028450012	0,433316230773926	0,225257322192192	0,0648645088076591	-0,127596244215965	-0,899784743785858	-0,664709746837616	-0,865588009357452	-1,09105980396271	-0,574635148048401	-0,338635087013245	0,719022452831268	0,544755458831787	0,58585399389267	O43760;O43760-2	O43760;O43760-2	Synaptogyrin-2	SYNGR2
-1,52949416637421	-0,950112700462341	-1,05724000930786	-1,53635025024414	-0,995629727840424	-1,44139564037323	-0,729517042636871	-1,12304782867432	-0,64158707857132	-0,756401240825653	-0,785650491714478	-0,949083209037781	-1,52369284629822	-1,3244606256485	-1,51940619945526	O43765	O43765	Small glutamine-rich tetratricopeptide repeat-containing protein alpha	SGTA
2,61190104484558	2,25549364089966	2,60029935836792	2,76810264587402	2,64056587219238	2,3625819683075	3,14563012123108	3,66037631034851	2,87815713882446	2,09594511985779	1,89855563640594	1,73931455612183	2,83783578872681	2,68138003349304	2,39347147941589	O43772	O43772	Mitochondrial carnitine/acylcarnitine carrier protein	SLC25A20
-1,92437875270844	-1,1063220500946	-1,9518780708313	-1,23356008529663	-1,94823026657104	-1,61030173301697	-0,481505990028381	-0,625176012516022	-0,156141296029091	-0,757938802242279	-1,28427457809448	-1,27823770046234	-1,75282371044159	-2,15875673294067	-2,16905832290649	O43776;O43776-2	O43776	Asparagine--tRNA ligase, cytoplasmic	NARS
0,715335726737976	0,513977944850922	0,782462179660797	0,475524634122849	0,440564453601837	0,269485592842102	0,4528948366642	0,599267840385437	0,336812227964401	0,873022794723511	1,10593378543854	1,03372144699097	0,421782970428467	0,542108535766602	0,469822943210602	O43809	O43809	Cleavage and polyadenylation specificity factor subunit 5	NUDT21
1,1136702299118	0,941267132759094	1,19263076782227	0,812241911888123	-0,0529303289949894	0,578527748584747	0,754088342189789	1,09361398220062	0,950786352157593	1,68557333946228	1,33103430271149	1,31136405467987	0,7408726811409	0,011842648498714	0,675874292850494	O43815;O43815-2	O43815;O43815-2	Striatin	STRN
-0,0670018196105957	-0,624815583229065	-0,150454431772232	0,0491445101797581	0,105242058634758	-0,0368318445980549	-0,183990061283112	-0,0264309719204903	-0,397947460412979	-0,370204031467438	0,0762473791837692	-0,122545346617699	-0,218448802828789	-0,0630749762058258	0,117202401161194	O43818	O43818	U3 small nucleolar RNA-interacting protein 2	RRP9
-0,252738386392593	-0,667311251163483	-0,155266895890236	-0,621492385864258	-0,215525820851326	-0,0829728320240974	-0,183705076575279	0,226973980665207	-0,23199075460434	-1,84468638896942	-0,965333104133606	-1,38651704788208	-0,627867877483368	-0,416134566068649	-0,344738334417343	O43823	O43823	A-kinase anchor protein 8	AKAP8
0,366605758666992	-0,00705105997622013	0,127373114228249	1,29196715354919	1,05856156349182	0,866663038730621	0,521263003349304	0,63980770111084	0,308985710144043	0,135396108031273	0,316328972578049	0,379090398550034	0,502338290214539	0,600017547607422	0,363482862710953	O43837;O43837-2;O43837-3	O43837;O43837-2	Isocitrate dehydrogenase [NAD] subunit beta, mitochondrial	IDH3B
-2,76959323883057	-2,22081470489502	-1,83043134212494	-1,47846651077271	-1,39347636699677	-1,88689804077148	-1,43274128437042	-1,28508996963501	-1,14626801013947	-1,57490456104279	-2,33153581619263	-1,94494926929474	-2,9363317489624	-2,52654147148132	-1,94944989681244	O43847;O43847-2	O43847;O43847-2	Nardilysin	NRD1
-1,38134908676147	-2,15524482727051	-1,70787608623505	-1,14503335952759	-0,396397203207016	-0,411281764507294	-1,17408645153046	-1,09706425666809	-1,20675706863403	-1,41989290714264	-0,174146860837936	-1,67109215259552	-2,50319385528564	-3,00307583808899	-2,26006937026978	O43852;O43852-3;O43852-6;O43852-5;O43852-10;O43852-13;O43852-14;O43852-11	O43852;O43852-3;O43852-6;O43852-5;O43852-10	Calumenin	CALU
0,313433557748795	0,522583603858948	0,0718257054686546	-0,259625196456909	-0,379762202501297	-0,326608657836914	0,491486012935638	0,584435939788818	0,782568871974945	0,417144745588303	-0,0114794708788395	0,15324392914772	-0,196543678641319	-0,195162713527679	-0,405991435050964	O43865;O43865-2	O43865;O43865-2	Putative adenosylhomocysteinase 2	AHCYL1
1,34127342700958	1,06332182884216	1,29773449897766	1,18706047534943	1,08699595928192	0,67362368106842	-0,305577337741852	-0,0453162044286728	-0,423078984022141	0,836965799331665	0,586967647075653	0,838290989398956	1,05576682090759	1,1302934885025	1,29343354701996	O43920	O43920	NADH dehydrogenase [ubiquinone] iron-sulfur protein 5	NDUFS5
0,25653401017189	-0,195548981428146	-0,00348755531013012	0,592923641204834	0,488232046365738	0,444001376628876	0,867983639240265	0,91449910402298	0,720897138118744	1,46839594841003	1,473841547966	1,37899923324585	0,834731340408325	1,0270299911499	1,01970791816711	O60216	O60216	Double-strand-break repair protein rad21 homolog	RAD21
0,414681255817413	0,375422865152359	0,313056230545044	0,53616601228714	0,424884021282196	0,409931898117065	0,326049089431763	0,625536143779755	0,228197708725929	0,284973919391632	0,875806868076324	0,740374326705933	0,298869669437408	0,610017001628876	0,904476344585419	O60220	O60220	Mitochondrial import inner membrane translocase subunit Tim8 A	TIMM8A
-0,142507582902908	-0,526460647583008	-0,0211972501128912	-0,12061233073473	0,327078193426132	0,19914385676384	0,0605573765933514	-0,0919215306639671	-0,0361105762422085	-0,0246556531637907	0,273159950971603	0,181175827980042	-0,0116578368470073	0,12206669896841	0,260098397731781	O60231	O60231	Putative pre-mRNA-splicing factor ATP-dependent RNA helicase DHX16	DHX16
-1,16704106330872	0,333316594362259	-1,80922627449036	0,151343628764153	-1,06469321250916	-1,25318133831024	0,858513355255127	0,793661653995514	1,27266001701355	0,486582368612289	-0,458158046007156	-0,243111357092857	-1,32657790184021	-1,47758448123932	-1,42769968509674	O60234	O60234	Glia maturation factor gamma	GMFG
0,256056874990463	0,0219662580639124	0,55145525932312	-0,164873227477074	0,440600663423538	1,12405061721802	0,978857457637787	1,00102972984314	0,612586319446564	0,381688624620438	0,875547349452972	1,17177772521973	0,502885043621063	0,543655872344971	0,169974997639656	O60244	O60244	Mediator of RNA polymerase II transcription subunit 14	MED14
-0,320058941841125	0,988821387290955	0,29013255238533	-0,610405385494232	-1,11803722381592	-1,00857305526733	1,78391051292419	0,823700129985809	1,22160696983337	1,10584938526154	0,111794136464596	0,480388104915619	-0,346675723791122	-0,085066094994545	-0,501905024051666	O60256;O60256-4;O60256-3;O60256-2	O60256;O60256-4;O60256-3;O60256-2	Phosphoribosyl pyrophosphate synthase-associated protein 2	PRPSAP2
0,12246810644865	-0,29548180103302	0,179221674799919	0,0348877757787704	0,114362023770809	0,0116520002484322	-0,151602253317833	0,0793642848730087	-0,320361286401749	0,119947716593742	0,503553330898285	0,487684011459351	-0,0379784852266312	0,160660907626152	0,291056513786316	O60264	O60264	SWI/SNF-related matrix-associated actin-dependent regulator of chromatin subfamily A member 5	SMARCA5
-1,1727055311203	-0,807823956012726	-1,42665767669678	-1,14830696582794	-1,33051252365112	-1,575767993927	-0,242141649127007	-0,41010394692421	-0,024616552516818	-0,658124506473541	-1,41723799705505	-1,09420156478882	-0,916629672050476	-1,0504355430603	-1,4332503080368	O60271-4;O60271;O60271-2;O60271-9;O60271-5;O60271-3	O60271-4;O60271;O60271-2;O60271-9;O60271-5;O60271-3	C-Jun-amino-terminal kinase-interacting protein 4	SPAG9
-0,292283236980438	-0,960285484790802	-0,147236034274101	0,404506683349609	0,800367295742035	0,588174343109131	-0,543135046958923	-0,564220607280731	-1,02651703357697	-0,602679431438446	-0,145400270819664	-0,444289147853851	0,00397222908213735	0,208063676953316	0,149934440851212	O60287	O60287	Nucleolar pre-ribosomal-associated protein 1	URB1
0,239034429192543	-0,11962503194809	0,238736927509308	0,0679461061954498	0,17630572617054	0,091010294854641	0,214800909161568	0,229645684361458	-0,0101815108209848	0,177142038941383	0,347693651914597	0,411033987998962	0,18838095664978	0,406334489583969	0,475473910570145	O60306	O60306	Intron-binding protein aquarius	AQR
0,859969079494476	0,820460379123688	0,95717990398407	-0,226825639605522	-0,0683403313159943	0,479647845029831	-0,0835024937987328	0,313901484012604	-0,380550175905228	0,67494124174118	-0,285936594009399	0,420305848121643	0,507311642169952	0,677974164485931	0,282327264547348	O60307	O60307	Microtubule-associated serine/threonine-protein kinase 3	MAST3
0,600247621536255	0,395404815673828	0,621025145053864	0,936220467090607	0,759257316589355	0,731326162815094	0,91094046831131	1,09445667266846	0,697604298591614	0,53555703163147	0,591033458709717	0,685945749282837	0,444867342710495	0,321027219295502	0,476954370737076	O60313-2;O60313;O60313-10;O60313-11;O60313-9;O60313-13	O60313-2;O60313;O60313-10;O60313-11;O60313-9;O60313-13	Dynamin-like 120 kDa protein, mitochondrial;Dynamin-like 120 kDa protein, form S1	OPA1
-0,0333482027053833	-0,450124323368073	-0,280882179737091	-0,666097283363342	-0,127026900649071	0,145552113652229	-1,72828161716461	-1,30683422088623	-1,97226536273956	-0,303621858358383	0,242465957999229	0,29679399728775	-0,0960241556167603	-0,0540975704789162	-0,227910488843918	O60315-2;O60315	O60315-2;O60315	Zinc finger E-box-binding homeobox 2	ZEB2
-0,00806450564414263	-0,132996261119843	0,00710705807432532	-0,301446586847305	-0,185084640979767	-0,267307430505753	0,392131477594376	0,360818862915039	0,172614678740501	-0,0231002401560545	0,33006426692009	0,273813843727112	-0,159691110253334	-0,0234391260892153	0,140166833996773	O60341;O60341-2	O60341;O60341-2	Lysine-specific histone demethylase 1A	KDM1A
1,68315732479095	1,80994975566864	1,54258501529694	1,92241990566254	1,50722086429596	1,54245603084564	0,932177841663361	0,698993325233459	0,789371430873871	1,54101288318634	1,36632204055786	1,56740832328796	1,35074663162231	1,22664380073547	1,61975419521332	O60449-2;O60449-3;Q8IX05;Q8IX05-2	O60449-2;O60449-3	Lymphocyte antigen 75	LY75
-1,16353845596313	-1,91006076335907	-1,28015041351318	-1,20657253265381	-0,64995414018631	-0,369579434394836	-1,98548710346222	-1,93259620666504	-1,99773800373077	-1,77929067611694	-1,82047200202942	-1,68624484539032	-0,726221263408661	-1,05876123905182	-0,790395319461823	O60488-2;O60488	O60488-2;O60488	Long-chain-fatty-acid--CoA ligase 4	ACSL4
-0,579964756965637	-0,506287753582001	-0,652410447597504	-0,63494998216629	-0,641904950141907	-0,488015234470367	0,0690618604421616	-0,0576046817004681	0,225801959633827	-0,692728102207184	-1,06248128414154	-0,666246771812439	-0,755749225616455	-0,826011598110199	-0,799339532852173	O60493;O60493-4;O60493-2;O60493-3	O60493;O60493-4;O60493-2;O60493-3	Sorting nexin-3	SNX3
-1,40083086490631	-1,21927070617676	-1,58764779567719	-0,394154727458954	-0,973833203315735	-0,825710237026215	0,726573586463928	0,682178616523743	1,08599281311035	-0,0896033421158791	1,43226265907288	-0,337855100631714	-0,865054130554199	-1,35917448997498	-1,45322954654694	O60496	O60496	Docking protein 2	DOK2
-0,478922307491302	0,542092680931091	-0,623617351055145	-0,352543890476227	-0,6661057472229	-1,07651734352112	1,30649256706238	1,15112888813019	1,3473801612854	0,421866357326508	-0,0468068458139896	0,0484128855168819	-0,78100460767746	-1,07421636581421	-1,11461281776428	O60502;O60502-4;O60502-2;O60502-3	O60502;O60502-4;O60502-2;O60502-3	Bifunctional protein NCOAT;Protein O-GlcNAcase;Histone acetyltransferase	MGEA5
-0,692998707294464	-0,714658558368683	-0,496077626943588	-0,469013065099716	-0,369792550802231	-0,530512869358063	-0,365880221128464	-0,229106917977333	-0,519782185554504	-0,841139018535614	-0,629961967468262	-0,606220364570618	-0,676174879074097	-0,643362998962402	-0,507389008998871	O60506;O60506-2	O60506;O60506-2	Heterogeneous nuclear ribonucleoprotein Q	SYNCRIP
0,214684471487999	0,683963179588318	0,700830519199371	0,92396354675293	0,940871596336365	0,641167521476746	0,810803890228271	0,7239750623703	0,40438175201416	0,877074956893921	0,915721714496613	0,835290968418121	0,233838945627213	0,46012157201767	0,377579271793365	O60508	O60508	Pre-mRNA-processing factor 17	CDC40
-0,577055513858795	-1,5564090013504	-0,885161638259888	-0,405398994684219	-0,0843627080321312	0,220239758491516	-2,38088202476501	-2,35128664970398	-2,42844414710999	-2,2335376739502	-1,70408284664154	-1,75595831871033	-0,0403360463678837	-0,20484659075737	-0,167659536004066	O60568	O60568	Procollagen-lysine,2-oxoglutarate 5-dioxygenase 3	PLOD3
-0,86236435174942	-0,18682324886322	-1,21987116336823	-0,655553877353668	-1,27549540996552	-1,34324550628662	0,192849829792976	-0,0473896227777004	0,385480135679245	0,486034840345383	-0,284766286611557	-0,0819502100348473	-0,167273253202438	-0,422008663415909	-0,894504010677338	O60610;O60610-2;O60610-3	O60610;O60610-2;O60610-3	Protein diaphanous homolog 1	DIAPH1
1,18826711177826	1,15623950958252	0,970231235027313	1,23462772369385	0,96155571937561	1,11527526378632	1,09840357303619	0,588307499885559	0,801502585411072	0,549266517162323	0,379594266414642	0,415249466896057	0,860559403896332	1,06818544864655	0,814792692661285	O60613;O60613-2	O60613	15 kDa selenoprotein	42248
-1,10682618618011	0,293277353048325	-1,45387637615204	-0,727245569229126	-1,75549459457397	-1,60261952877045	0,114399798214436	-0,0889539122581482	0,403178215026855	0,588566839694977	-0,0203565042465925	0,00265051214955747	-1,28717529773712	-1,6636700630188	-1,66582071781158	O60664;O60664-3;O60664-4;O60664-2	O60664;O60664-3;O60664-4;O60664-2	Perilipin-3	PLIN3
-0,811803817749023	-0,807957947254181	-0,528788268566132	-1,06025588512421	-0,602201640605927	-0,616715252399445	-0,622164249420166	-0,8400639295578	-0,820047199726105	-0,326768666505814	-0,302780568599701	-0,2359389513731	-0,364504635334015	-0,313841074705124	-0,394643247127533	O60684	O60684	Importin subunit alpha-7	KPNA6
-2,16930603981018	-1,44956874847412	-2,45420122146606	-1,72275650501251	-1,74739181995392	-1,3877409696579	-0,467813193798065	-0,717064023017883	-0,123405054211617	-1,08616280555725	-1,25239527225494	-2,72613048553467	-1,99450385570526	-2,46333003044128	-1,92884409427643	O60701;O60701-3;O60701-2	O60701;O60701-3;O60701-2	UDP-glucose 6-dehydrogenase	UGDH
-0,710951864719391	-0,215448409318924	-0,639623641967773	-0,466159373521805	-0,721395134925842	-0,683890342712402	-0,451843291521072	-0,844569504261017	-0,414305716753006	-0,249549195170403	-0,794740080833435	-0,561500728130341	-0,269277781248093	-0,405544996261597	-0,94902229309082	O60749;O60749-2	O60749;O60749-2	Sorting nexin-2	SNX2
0,197238922119141	-0,0750708803534508	0,33146271109581	0,425128579139709	0,386313378810883	0,332564890384674	-0,0862362012267113	-0,0547583512961864	-0,377960324287415	-0,0829658731818199	0,342478603124619	0,29027983546257	0,152755588293076	0,240602627396584	0,481266230344772	O60762	O60762	Dolichol-phosphate mannosyltransferase subunit 1	DPM1
-0,858939468860626	-0,503928065299988	-1,16121208667755	-0,51019412279129	-1,15846908092499	-0,789462029933929	-1,14719414710999	-1,28957557678223	-0,904310047626495	-0,835322439670563	-1,36533939838409	-1,14537668228149	-0,228384390473366	-0,375014394521713	-0,690008521080017	O60763;O60763-2;REV__Q5VZ89-5;REV__Q5VZ89-3;REV__Q5VZ89;REV__Q5VZ89-7	O60763;O60763-2	General vesicular transport factor p115	USO1
-0,364300906658173	-0,753276646137238	0,129966720938683	1,09229445457459	0,994686722755432	0,652483642101288	-0,620016574859619	-0,321565359830856	-0,920152187347412	-0,675935685634613	-0,0706969723105431	-0,269920200109482	-0,553745448589325	-0,378894925117493	-0,673511683940887	O60783	O60783	28S ribosomal protein S14, mitochondrial	MRPS14
1,32503080368042	1,95427644252777	0,988710522651672	0,819348633289337	0,909954905509949	0,789562880992889	0,130145013332367	-0,0605242177844048	0,198929995298386	-0,14905309677124	-0,504861295223236	-0,35491606593132	1,5191251039505	1,27984535694122	0,867783963680267	O60784;O60784-2;O60784-4;O60784-3	O60784;O60784-2;O60784-4;O60784-3	Target of Myb protein 1	TOM1
1,16151547431946	0,765947580337524	0,947574853897095	0,785663068294525	0,649072051048279	0,832680106163025	0,165311545133591	0,0900839194655418	0,012461369857192	-0,378205746412277	-0,637859702110291	-0,464499086141586	1,51809763908386	1,35889983177185	1,44215738773346	O60826	O60826	Coiled-coil domain-containing protein 22	CCDC22
0,247375801205635	-0,0232469160109758	0,316831201314926	-0,00759560521692038	-0,0637888684868813	-0,0246537365019321	0,147097215056419	0,171300187706947	0,000914073491003364	0,525310099124908	0,790725350379944	0,600597739219666	0,158710613846779	0,213573753833771	0,236824184656143	O60828;O60828-2;O60828-5;O60828-3;O60828-6;O60828-4;O60828-7;O60828-10;O60828-9	O60828;O60828-2;O60828-5;O60828-3;O60828-6;O60828-4	Polyglutamine-binding protein 1	PQBP1
-0,382743090391159	-1,10884046554565	-0,392423659563065	0,472407251596451	0,609663665294647	0,551880121231079	-0,387510865926743	-0,184086441993713	-0,546877682209015	-1,38558578491211	-1,18353641033173	-1,01352381706238	-0,323765605688095	-0,390813231468201	-0,199624866247177	O60830;O60830-2	O60830;O60830-2	Mitochondrial import inner membrane translocase subunit Tim17-B	TIMM17B
0,738320171833038	0,542296767234802	0,746997892856598	1,70219671726227	1,60556554794312	1,23251402378082	0,850435495376587	0,947255373001099	0,611439168453217	0,912309944629669	0,929024875164032	1,09183788299561	0,835753798484802	0,913168728351593	0,912170350551605	O60832;O60832-2	O60832;O60832-2	H/ACA ribonucleoprotein complex subunit 4	DKC1
-1,05527818202972	-1,35783171653748	-0,957536041736603	-1,14746820926666	-0,815117299556732	-1,00568783283234	-1,28267967700958	-1,21558165550232	-1,43876147270203	-1,42276072502136	-1,67143440246582	-1,58875465393066	-1,43767476081848	-1,22896862030029	-0,999467194080353	O60841	O60841	Eukaryotic translation initiation factor 5B	EIF5B
-0,851801455020905	-0,902882516384125	-1,16574096679688	-0,688662528991699	-0,423918902873993	-0,264925926923752	-0,319472670555115	-0,240714654326439	0,0127606708556414	-0,20242166519165	-0,390954554080963	-0,351167052984238	-1,00025320053101	-0,80609542131424	-1,25755882263184	O60869;O60869-2;O60869-3	O60869;O60869-2;O60869-3	Endothelial differentiation-related factor 1	EDF1
-0,726427018642426	-0,895727336406708	-0,735462486743927	-1,167640209198	-0,766774535179138	-0,763109505176544	-1,71785533428192	-1,75484943389893	-1,61810839176178	-0,764922142028809	-1,00583362579346	-0,675656020641327	-0,616218268871307	-0,572642683982849	-0,603685796260834	O60884	O60884	DnaJ homolog subfamily A member 2	DNAJA2
0,698224544525146	0,478971719741821	0,668581962585449	-0,105340644717216	0,155423000454903	-0,0376823507249355	0,922089695930481	0,914739429950714	0,637046217918396	0,920604467391968	1,04068553447723	1,12276673316956	0,508523225784302	0,648210942745209	0,777160227298737	O60885;O60885-2;O60885-3	O60885;O60885-2;O60885-3	Bromodomain-containing protein 4	BRD4
-1,19223439693451	-0,183284536004066	-0,99138218164444	-0,711127996444702	-1,10215222835541	-1,20431530475616	0,275153428316116	-0,0671741813421249	0,423584669828415	0,181744202971458	-0,0632880851626396	-0,222814738750458	-1,48417115211487	-1,61096227169037	-1,19450902938843	O60888-3;O60888;O60888-2	O60888-3;O60888;O60888-2	Protein CutA	CUTA
-1,63799977302551	-0,790988266468048	-1,38984978199005	-1,56537294387817	-1,72802174091339	-1,42683231830597	-0,986529231071472	-1,35579204559326	-1,09939384460449	-0,773393511772156	-0,911030292510986	-1,09913790225983	-1,70843660831451	-1,53629314899445	-1,81981837749481	O60925	O60925	Prefoldin subunit 1	PFDN1
0,72959703207016	0,644298732280731	0,806606888771057	0,721613705158234	0,190099477767944	0,116883113980293	0,0144417006522417	0,0484506972134113	0,30366837978363	0,926261007785797	1,13403856754303	1,32152462005615	0,482607305049896	0,525192439556122	0,502178847789764	O60934	O60934	Nibrin	NBN
0,576873064041138	0,401717782020569	0,65839409828186	0,726617813110352	0,997651815414429	0,740034580230713	0,25070384144783	0,424677968025208	0,193754404783249	-0,120624348521233	0,0796442627906799	0,216182485222816	0,806855499744415	0,904032170772552	0,654535889625549	O75027;O75027-2;O75027-3	O75027;O75027-2;O75027-3	ATP-binding cassette sub-family B member 7, mitochondrial	ABCB7
-1,80120456218719	-1,49340391159058	-1,77883970737457	-2,10847067832947	-1,28702759742737	-1,396040558815	-2,29694414138794	-2,80530476570129	-2,5807991027832	-1,03844916820526	-1,24700570106506	-1,01806473731995	-0,622628152370453	-0,924919426441193	-1,22489488124847	O75044;P0DMP2;P0DJJ0;Q7Z6B7-2;Q7Z6B7	O75044;P0DMP2;P0DJJ0	SLIT-ROBO Rho GTPase-activating protein 2;SLIT-ROBO Rho GTPase-activating protein 2B;SLIT-ROBO Rho GTPase-activating protein 2C	SRGAP2;SRGAP2B;SRGAP2C
-0,831200659275055	0,407464265823364	-0,958269417285919	-0,253387928009033	-0,989201426506042	-1,21078026294708	-0,2218416929245	-0,39065808057785	0,197647750377655	0,331742912530899	-0,185457080602646	-0,166540876030922	-0,73821359872818	-0,977607905864716	-1,31240546703339	O75083;O75083-3	O75083;O75083-3	WD repeat-containing protein 1	WDR1
-0,840821206569672	-0,0480551347136498	-0,77053290605545	-1,1106253862381	-1,98400294780731	-1,04524552822113	-0,189677461981773	-0,293833762407303	-0,0706117302179337	0,0181498825550079	-0,517210483551025	-0,424203664064407	-0,246040403842926	-0,413021564483643	-0,686250686645508	O75116	O75116	Rho-associated protein kinase 2	ROCK2
3,2898952960968	3,37450098991394	2,72747182846069	1,86709606647491	1,38933932781219	1,80270349979401	1,22649800777435	1,33822023868561	1,13402009010315	1,57901012897491	1,36438453197479	1,39565050601959	1,32294547557831	1,45062112808228	1,69750535488129	O75131;Q9HCH3-2;Q8IYJ1;Q96A23;O95741;Q9UBL6-2;Q96A23-2;O95741-2;Q9UBL6	O75131	Copine-3	CPNE3
-0,0782233774662018	0,0860581398010254	0,282545566558838	-0,41696485877037	-0,0293979961425066	0,119925558567047	0,03215267136693	0,084052748978138	-0,0176816452294588	0,0825272873044014	0,19359777867794	0,470439314842224	0,492712140083313	0,529142737388611	0,444560140371323	O75150;O75150-4;O75150-3	O75150;O75150-4;O75150-3	E3 ubiquitin-protein ligase BRE1B	RNF40
0,878284335136414	0,610328376293182	0,93352347612381	0,884324491024017	0,790036380290985	0,818380177021027	0,951331377029419	1,10878169536591	0,633337616920471	0,750556349754334	0,890851855278015	0,914300680160522	0,564386129379272	0,579594075679779	0,810595333576202	O75152	O75152	Zinc finger CCCH domain-containing protein 11A	ZC3H11A
1,27659094333649	1,36562192440033	1,08434951305389	0,549400866031647	0,182118967175484	0,693899750709534	0,254253208637238	0,267697125673294	0,329511165618896	-0,122343145310879	-0,121326997876167	-0,0193294733762741	1,33701968193054	1,40797233581543	1,35250639915466	O75165	O75165	DnaJ homolog subfamily C member 13	DNAJC13
0,436238050460815	-0,192768558859825	0,430822491645813	-0,753167867660522	-0,116352148354054	-0,285347640514374	-0,29314973950386	-0,277330130338669	-0,094119019806385	-0,126170188188553	-0,669858396053314	0,277760863304138	-0,0515736639499664	0,0299658346921206	-0,0805681794881821	O75175	O75175	CCR4-NOT transcription complex subunit 3	CNOT3
1,27472150325775	1,19587695598602	1,27731466293335	2,14842414855957	1,83488583564758	1,51016509532928	0,359923601150513	0,404110968112946	0,415874183177948	0,576360106468201	0,916639745235443	0,702191352844238	1,3787442445755	1,37672710418701	1,31610894203186	O75208;O75208-2	O75208	Ubiquinone biosynthesis protein COQ9, mitochondrial	COQ9
-1,45894241333008	0,000856205297168344	-1,28579330444336	-0,694954097270966	-1,60239255428314	-1,75249564647675	0,396240413188934	0,273326277732849	0,807937979698181	-0,680894732475281	-0,384886920452118	-1,20158159732819	-1,94200491905212	-2,18804836273193	-1,77151799201965	O75223;O75223-3;O75223-2;O75223-4	O75223;O75223-3	Gamma-glutamylcyclotransferase	GGCT
0,791581273078918	0,648093938827515	0,769237458705902	1,03768873214722	0,486790150403976	0,836290061473846	-0,167521059513092	0,251028686761856	-0,0757331624627113	0,318012595176697	0,598882973194122	0,727358281612396	0,886514186859131	0,370015412569046	0,823627591133118	O75251;O75251-2	O75251;O75251-2	NADH dehydrogenase [ubiquinone] iron-sulfur protein 7, mitochondrial	NDUFS7
0,706753969192505	0,451137691736221	0,688606739044189	0,814627528190613	0,703508019447327	0,427795022726059	-0,0118037108331919	0,0570325069129467	-0,227095022797585	0,300582975149155	0,539814889431	0,592853248119354	0,71744567155838	0,572557330131531	0,736319601535797	O75306;O75306-2	O75306;O75306-2	NADH dehydrogenase [ubiquinone] iron-sulfur protein 2, mitochondrial	NDUFS2
0,862251996994019	0,64302659034729	0,882445275783539	1,04608988761902	1,1053866147995	0,896580696105957	0,942509710788727	1,04354929924011	0,75242006778717	1,39881861209869	1,18042755126953	1,42079758644104	1,14887845516205	0,983149766921997	1,1982274055481	O75323;O75323-2	O75323;O75323-2	Protein NipSnap homolog 2	GBAS
0,30808237195015	0,104942657053471	0,250546008348465	-0,14703893661499	-0,227422341704369	-0,204648986458778	0,593917846679688	0,608007848262787	0,273367285728455	0,394324481487274	0,421941578388214	0,420446574687958	-0,221896082162857	0,132785841822624	0,105872467160225	O75340;O75340-2;O75340-3	O75340;O75340-2	Programmed cell death protein 6	PDCD6
-2,41004490852356	-1,14991819858551	-2,00949501991272	-1,38391137123108	-2,21722722053528	-1,68009328842163	-0,945376634597778	-1,30738759040833	-1,00618755817413	-0,731926083564758	-1,32667088508606	-1,41103386878967	-2,76665186882019	-3,0167293548584	-2,4626796245575	O75347;O75347-2	O75347;O75347-2	Tubulin-specific chaperone A	TBCA
-0,386606335639954	0,247474998235703	-0,736625194549561	-0,149569690227509	-0,758136928081512	-0,554606676101685	0,340138554573059	0,343465536832809	0,754605293273926	-0,176555007696152	-0,590656161308289	-0,565677165985107	0,386212527751923	0,247080862522125	-0,152628630399704	O75348;O95670-2;O95670	O75348	V-type proton ATPase subunit G 1	ATP6V1G1
-1,15589070320129	-0,0884847566485405	-1,99760723114014	-0,331739276647568	-1,43338847160339	-1,22360825538635	0,687467694282532	0,393981993198395	0,867344379425049	0,275119960308075	-0,536044716835022	-0,392401337623596	-0,98175048828125	-1,19065296649933	-1,50613152980804	O75351	O75351	Vacuolar protein sorting-associated protein 4B	VPS4B
1,24083840847015	1,16732978820801	1,3282607793808	0,934789001941681	0,410473227500916	0,691930055618286	-1,38944721221924	-0,688050627708435	-1,15676438808441	-0,0515386238694191	0,0966662093997002	-0,00924037583172321	0,98231053352356	1,08907794952393	1,09691166877747	O75352-2;O75352	O75352-2;O75352	Mannose-P-dolichol utilization defect 1 protein	MPDU1
2,08749532699585	2,00782680511475	1,93687677383423	3,00989460945129	2,19774794578552	2,17975974082947	2,00983119010925	2,09021663665771	1,70216834545136	2,63567638397217	2,57992625236511	2,45016360282898	2,19839429855347	2,14056825637817	2,12884426116943	O75367-3;O75367	O75367-3;O75367	Core histone macro-H2A,1	H2AFY
-1,24954533576965	0,907100975513458	-0,765144884586334	0,46557942032814	-1,2514054775238	-0,95529717206955	1,1980140209198	1,01952397823334	1,63324546813965	1,31435465812683	0,12940713763237	0,439988732337952	-2,00265860557556	-2,08980059623718	-1,96545600891113	O75368	O75368	SH3 domain-binding glutamic acid-rich-like protein	SH3BGRL
-0,671112358570099	-0,618009924888611	-0,39517679810524	1,10494470596313	0,495011776685715	0,297117054462433	-0,122677057981491	-0,224185481667519	0,0537799336016178	3,01259469985962	2,10297989845276	2,18975639343262	0,909220397472382	0,880083501338959	0,151411592960358	O75369-2;O75369-9;O75369;O75369-8;O75369-6;O75369-3;O75369-7;O75369-5;O75369-4	O75369-2;O75369-9;O75369;O75369-8;O75369-6;O75369-3;O75369-7;O75369-5;O75369-4	Filamin-B	FLNB
0,152532458305359	0,611549913883209	0,497857302427292	-0,286368101835251	-0,179354101419449	-0,269831418991089	0,178786814212799	0,508352875709534	0,866568505764008	0,777908742427826	0,931744515895844	1,08963620662689	-0,224189460277557	-0,0811437591910362	-0,249238595366478	O75376;O75376-2;O75376-3	O75376;O75376-2	Nuclear receptor corepressor 1	NCOR1
-0,321050256490707	-0,870988368988037	-0,463858604431152	-0,171410962939262	0,0997177883982658	-0,0612864978611469	-0,486551135778427	-0,110927328467369	-0,705974519252777	-0,948800325393677	-0,887825787067413	-0,8310666680336	0,0149458786472678	-0,163197338581085	-0,0776856541633606	O75381-2;O75381	O75381-2;O75381	Peroxisomal membrane protein PEX14	PEX14
0,658471584320068	0,427920252084732	0,685613334178925	0,640077233314514	0,405141770839691	0,277522593736649	-0,0643832683563232	-0,0125447185710073	-0,256638944149017	0,285325735807419	0,566016376018524	0,476572066545486	0,519103050231934	0,633069753646851	0,753354489803314	O75390	O75390	Citrate synthase, mitochondrial	CS
0,627057492733002	0,548969686031342	0,552730441093445	0,0511913076043129	-0,159108906984329	-0,150202661752701	0,0043706982396543	0,0789947733283043	-0,0349836200475693	0,792753219604492	0,824070751667023	0,689763426780701	0,498902976512909	0,309701383113861	0,224773183465004	O75396	O75396	Vesicle-trafficking protein SEC22b	SEC22B
0,242068067193031	-0,275166541337967	0,246693789958954	0,537211775779724	0,648904383182526	0,257438063621521	-0,045476745814085	0,113778084516525	-0,325734555721283	0,354685723781586	0,598182678222656	0,540261209011078	0,24029578268528	0,371776789426804	0,444463580846787	O75400;O75400-2	O75400;O75400-2	Pre-mRNA-processing factor 40 homolog A	PRPF40A
-0,0547008439898491	0,367453277111053	0,256623566150665	-0,29551950097084	-0,477206945419312	-0,61076033115387	-0,473257631063461	-0,401227325201035	-0,146264553070068	-0,171453863382339	-0,982749164104462	-0,424937188625336	0,372734129428864	0,0673185959458351	-0,216044887900352	O75427	O75427	Leucine-rich repeat and calponin homology domain-containing protein 4	LRCH4
0,549757242202759	0,24996991455555	0,572274506092072	0,959493398666382	0,463601231575012	0,310468822717667	0,198028594255447	0,347911298274994	-0,042947344481945	-1,10302841663361	-1,29139590263367	-0,732173144817352	0,427212238311768	0,633736252784729	0,536869943141937	O75431;O75431-2	O75431;O75431-2	Metaxin-2	MTX2
0,372852176427841	0,537582516670227	0,371387302875519	-0,340629130601883	-0,290258198976517	-0,174992829561234	-0,763184666633606	-0,453727334737778	-0,607445120811462	-0,849900603294373	-0,822143375873566	-0,567666113376617	0,548639178276062	0,595251262187958	0,498083919286728	O75436;O75436-2	O75436;O75436-2	Vacuolar protein sorting-associated protein 26A	VPS26A
1,01932263374329	0,905681431293488	0,93061488866806	0,45639842748642	0,271999478340149	-0,178750455379486	-0,31908118724823	-0,272971481084824	-0,306715786457062	0,397285670042038	0,823056876659393	0,644160568714142	0,702651500701904	0,598481416702271	1,0314245223999	O75438;O75438-2	O75438;O75438-2	NADH dehydrogenase [ubiquinone] 1 beta subcomplex subunit 1	NDUFB1
-0,418195903301239	-0,849991679191589	-0,291517496109009	0,597416996955872	0,518566071987152	0,293709248304367	-0,295404762029648	-0,242942169308662	-0,898436427116394	-0,756230413913727	-0,277552157640457	-0,302870452404022	-0,136556506156921	-0,286751449108124	-0,175241276621819	O75439	O75439	Mitochondrial-processing peptidase subunit beta	PMPCB
0,534438371658325	0,529357492923737	0,672153890132904	0,530871272087097	0,497536569833755	0,702684938907623	0,939198791980743	0,92495858669281	0,773346364498138	1,00850796699524	0,933061420917511	0,678302466869354	0,544347405433655	0,735669672489166	0,916033089160919	O75448-2;O75448	O75448-2;O75448	Mediator of RNA polymerase II transcription subunit 24	MED24
0,39130973815918	0,522054016590118	0,721916437149048	0,554265975952148	0,481074184179306	0,470928311347961	1,47256624698639	1,3840845823288	1,26582717895508	1,62597596645355	1,67069530487061	1,56114184856415	0,104350373148918	0,504216849803925	0,459582179784775	O75475;O75475-3;O75475-2	O75475;O75475-3;O75475-2	PC4 and SFRS1-interacting protein	PSIP1
1,75169575214386	1,52490925788879	1,70918226242065	1,56399381160736	1,23729801177979	1,6539158821106	-0,101486839354038	-0,003731973702088	-0,21766708791256	0,0156553220003843	0,40747144818306	0,318130701780319	1,47517085075378	1,62401413917542	1,84746813774109	O75477	O75477	Erlin-1	ERLIN1
0,742822885513306	0,591870665550232	0,743901073932648	0,862025737762451	0,614505171775818	0,546801269054413	0,0293650720268488	0,160529434680939	-0,136179089546204	0,391705840826035	0,536294937133789	0,461314707994461	0,6015784740448	0,641997456550598	0,765171468257904	O75489;O75489-2	O75489	NADH dehydrogenase [ubiquinone] iron-sulfur protein 3, mitochondrial	NDUFS3
0,328067123889923	0,0943338721990585	0,544597804546356	0,573767840862274	0,905885994434357	0,973409116268158	0,586879968643188	0,746338427066803	0,394921660423279	0,803115427494049	0,868044555187225	0,850935280323029	0,235555484890938	0,301993697881699	0,392263054847717	O75494-2;O75494	O75494-2;O75494	Serine/arginine-rich splicing factor 10	SRSF10
0,967900097370148	1,17827045917511	0,886476159095764	1,1265527009964	1,83546185493469	1,68577206134796	1,00933516025543	1,11648941040039	0,505678594112396	1,15882182121277	0,920948445796967	0,863056361675262	-0,00560259539633989	-0,125751927495003	0,651051163673401	O75521-2;O75521	O75521-2;O75521	Enoyl-CoA delta isomerase 2, mitochondrial	ECI2
0,0931260734796524	-0,0224759597331285	-0,0960484817624092	0,309376686811447	0,0592991076409817	-0,398597657680511	0,375267326831818	0,581641852855682	0,499211370944977	0,403923898935318	-0,0971558094024658	0,0602894276380539	-0,104600980877876	-0,125887930393219	-0,295722931623459	O75531	O75531	Barrier-to-autointegration factor;Barrier-to-autointegration factor, N-terminally processed	BANF1
0,401235222816467	0,14013297855854	0,396611958742142	0,37104132771492	0,302693367004395	0,253051608800888	0,501841485500336	0,633571326732636	0,329666554927826	0,464558601379395	0,66252613067627	0,656926035881042	0,302316725254059	0,494347363710403	0,517396032810211	O75533;O75533-2	O75533	Splicing factor 3B subunit 1	SF3B1
-2,05455803871155	-2,0239520072937	-1,6559591293335	-1,2749263048172	-1,06409990787506	-1,08069372177124	-1,49969518184662	-1,36707496643066	-1,14185452461243	-2,20625448226929	-1,65606772899628	-2,72950792312622	-1,53405380249023	-1,36308228969574	-1,57664346694946	O75534-2;O75534;O75534-3;O75534-4	O75534-2;O75534;O75534-3;O75534-4	Cold shock domain-containing protein E1	CSDE1
0,741352558135986	0,635305106639862	0,743469417095184	0,0129914321005344	0,230104118585587	-0,226303905248642	0,39019900560379	0,818888902664185	0,415093034505844	-0,801998257637024	-1,01903820037842	-1,00064742565155	-0,026908352971077	0,0188533347100019	0,0190902259200811	O75569;O75569-3;O75569-2	O75569;O75569-3;O75569-2	Interferon-inducible double-stranded RNA-dependent protein kinase activator A	PRKRA
0,333963721990585	-0,256425589323044	-0,0112537406384945	0,109939694404602	0,50855427980423	0,62584000825882	0,741204380989075	0,724187731742859	0,311459392309189	0,270564556121826	0,520816445350647	0,813960552215576	0,347694903612137	0,141395598649979	0,407738834619522	O75586;O75586-2;O75586-3	O75586;O75586-2;O75586-3	Mediator of RNA polymerase II transcription subunit 6	MED6
0,576080560684204	0,39913347363472	0,516113519668579	0,22667096555233	0,404222726821899	-0,0706408098340034	0,584581017494202	0,659279644489288	0,460088849067688	0,270289540290833	0,106505163013935	0,273766875267029	0,621855139732361	0,554960370063782	0,464546501636505	O75592-2;O75592	O75592-2;O75592	E3 ubiquitin-protein ligase MYCBP2	MYCBP2
-1,34485423564911	-2,16804456710815	-1,33553695678711	0,233842208981514	0,285547405481339	0,384945720434189	-3,57247567176819	-3,219890832901	-2,89154171943665	-2,74874901771545	-2,43392825126648	-2,65272855758667	-2,82962656021118	-2,3890323638916	-1,77004861831665	O75607	O75607	Nucleoplasmin-3	NPM3
-0,609403312206268	-0,716066539287567	-0,852202177047729	0,742474496364594	0,0846564769744873	-0,0241747945547104	0,0435418412089348	-0,0724266469478607	0,292255580425262	-0,697630345821381	-0,747167229652405	-0,753064036369324	-0,938071250915527	-1,28573966026306	-0,988356351852417	O75608;O75608-2	O75608;O75608-2	Acyl-protein thioesterase 1	LYPLA1
1,48993074893951	1,96423447132111	1,9982568025589	2,02054643630981	1,82598841190338	1,40861666202545	-0,692026436328888	-1,04799938201904	-0,807701647281647	-1,37685322761536	-0,947178781032562	-1,77724802494049	2,04379940032959	1,65927743911743	2,19655966758728	O75629	O75629	Protein CREG1	CREG1
0,48632487654686	0,199996143579483	0,464988201856613	0,442349404096603	0,376765906810761	0,251188576221466	0,267831712961197	0,462498784065247	0,109534628689289	0,470905929803848	0,740028083324432	0,615512311458588	0,335207134485245	0,408549040555954	0,434651702642441	O75643;O75643-2	O75643	U5 small nuclear ribonucleoprotein 200 kDa helicase	SNRNP200
-0,941526889801025	-0,443473041057587	-0,787749469280243	0,247018098831177	0,328501880168915	0,313933938741684	1,22631859779358	0,898776531219482	1,30937314033508	0,00386056932620704	0,129063799977303	-0,384444802999496	0,145475029945374	-0,0580944679677486	-0,325257658958435	O75676-2;O75676	O75676-2;O75676	Ribosomal protein S6 kinase alpha-4	RPS6KA4
0,334630370140076	0,177524074912071	0,355879545211792	1,56418490409851	1,32947599887848	1,58105742931366	0,874587833881378	0,733202993869781	0,553563594818115	-0,289672791957855	0,269593477249146	0,559118568897247	-0,37595996260643	-0,210753977298737	-0,370326668024063	O75683	O75683	Surfeit locus protein 6	SURF6
-0,0961150005459785	-0,32719424366951	0,0187596008181572	0,533363819122314	0,752233564853668	0,622125327587128	-1,08107709884644	-0,736103773117065	-1,23760628700256	0,0738199949264526	0,135490924119949	0,439827859401703	-0,231933653354645	-0,281637609004974	0,0265477355569601	O75691	O75691	Small subunit processome component 20 homolog	UTP20
-0,0188257470726967	-0,40522426366806	-0,0447265170514584	0,102878630161285	0,0390305109322071	-0,145318686962128	-0,164783015847206	-0,0451895073056221	-0,218078270554543	-0,165436938405037	0,161369293928146	0,25384858250618	-0,0202707573771477	0,0748220607638359	0,0473430603742599	O75694;O75694-2	O75694;O75694-2	Nuclear pore complex protein Nup155	NUP155
1,16503131389618	0,810468196868896	0,975344657897949	-0,290296673774719	0,213707998394966	-0,241237506270409	-1,55203485488892	-1,70585453510284	-1,66629016399384	0,222469702363014	-0,0268940851092339	0,282365918159485	0,862987339496613	0,581157028675079	0,566272675991058	O75695	O75695	Protein XRP2	RP2
-1,17033159732819	-1,84020304679871	-1,73425030708313	-1,42180454730988	-0,744368016719818	-0,787304103374481	-1,12029254436493	-1,14197885990143	-0,949909389019012	-2,14705109596252	-1,18667697906494	-1,72265756130219	-1,58677160739899	-1,47753143310547	-1,21935045719147	O75718	O75718	Cartilage-associated protein	CRTAP
1,20081651210785	1,01355481147766	1,08150672912598	1,23908531665802	0,88200843334198	0,709775507450104	1,54104423522949	1,69755399227142	1,17435872554779	0,223679512739182	0,280338644981384	0,400375425815582	0,776914894580841	0,60491555929184	0,5354083776474	O75746;O75746-2	O75746;O75746-2	Calcium-binding mitochondrial carrier protein Aralar1	SLC25A12
-1,8004070520401	-0,131061717867851	-1,39054751396179	-0,0445353649556637	-0,975209712982178	-0,805958330631256	-1,27009761333466	-1,67013216018677	-0,959222972393036	0,166759118437767	-0,13692507147789	-0,03365758061409	-0,994210362434387	-1,00990295410156	-1,25059044361115	O75792	O75792	Ribonuclease H2 subunit A	RNASEH2A
-0,57681280374527	-1,14666903018951	-0,325309485197067	-0,510951280593872	-0,288151860237122	-0,185331404209137	-0,0449313633143902	0,491832852363586	0,0903279557824135	-0,90733414888382	-0,826321065425873	-0,677320241928101	-0,772123277187347	-1,07842183113098	-0,749264061450958	O75817	O75817	Ribonuclease P protein subunit p20	POP7
-0,543607473373413	-0,698959767818451	-0,243534848093987	-0,807828366756439	-0,35563200712204	-0,746843993663788	-0,652552485466003	-0,691474616527557	-0,927408874034882	-0,639073967933655	-1,07033050060272	-0,835688650608063	-0,448193043470383	-0,418021380901337	-0,608756840229034	O75821	O75821	Eukaryotic translation initiation factor 3 subunit G	EIF3G
-0,64485901594162	-0,646693587303162	-0,437615394592285	-0,756836295127869	-0,690525054931641	-0,741329967975616	-0,414498865604401	-0,621057093143463	-0,723208725452423	-0,816174447536469	-0,809197306632996	-0,854102969169617	-1,08513414859772	-0,944031000137329	-0,724657237529755	O75822;O75822-3;O75822-2	O75822;O75822-3;O75822-2	Eukaryotic translation initiation factor 3 subunit J	EIF3J
-1,63775551319122	-3,09241485595703	-1,69157326221466	-1,83356058597565	-0,962198674678802	-1,12883365154266	-3,50878024101257	-3,31207752227783	-3,47633194923401	-2,19049024581909	-1,53360843658447	-2,14400100708008	-1,83754086494446	-1,94558620452881	-1,34154319763184	O75844	O75844	CAAX prenyl protease 1 homolog	ZMPSTE24
-2,22305655479431	-1,09194898605347	-2,73322892189026	0,550506472587585	-1,20554566383362	-0,711592137813568	-1,11015117168427	-1,24699425697327	-0,607020199298859	-0,86369913816452	-1,16480267047882	-1,34484362602234	-1,56979036331177	-2,40840697288513	-2,0082380771637	O75874	O75874	Isocitrate dehydrogenase [NADP] cytoplasmic	IDH1
0,303139209747314	-0,149882376194	0,28833144903183	1,02592349052429	1,3685394525528	1,14392876625061	0,414369583129883	0,476030230522156	0,156678557395935	0,316085189580917	0,711249589920044	0,677285313606262	0,633462309837341	0,94091409444809	0,834165155887604	O75880	O75880	Protein SCO1 homolog, mitochondrial	SCO1
-0,0866043493151665	-0,175438404083252	0,172610461711884	-0,274669319391251	-0,162336602807045	0,316368162631989	-0,0313439592719078	-0,016375258564949	-0,333632230758667	0,135682061314583	0,511645555496216	0,286924958229065	0,115077435970306	0,0104538593441248	-0,0930416509509087	O75909;O75909-1;O75909-4;O75909-2	O75909;O75909-1;O75909-4	Cyclin-K	CCNK
2,55839705467224	2,43737697601318	2,27464032173157	3,21476602554321	2,4364218711853	1,99038898944855	1,75278353691101	1,83615291118622	1,54048871994019	3,07700824737549	2,65595984458923	2,71693348884583	2,90642952919006	2,62258076667786	2,20329284667969	O75915	O75915	PRA1 family protein 3	ARL6IP5
0,215859696269035	-0,123977139592171	0,326313585042953	0,0710144713521004	0,241539537906647	0,0775163248181343	0,0521668307483196	0,198870062828064	-0,120924942195416	0,393550366163254	0,638125360012054	0,675901770591736	0,294537305831909	0,416717231273651	0,441146910190582	O75934	O75934	Pre-mRNA-splicing factor SPF27	BCAS2
0,479692876338959	0,736095726490021	0,4159334897995	-0,468494713306427	-0,621870100498199	-0,423358231782913	0,442424088716507	0,225678458809853	0,375636398792267	0,506722152233124	-0,28635436296463	0,0033926977775991	0,316043049097061	0,168450310826302	0,167158335447311	O75935-3;O75935;O75935-2	O75935-3;O75935;O75935-2	Dynactin subunit 3	DCTN3
-0,461488127708435	0,0259475391358137	-0,393088728189468	-0,0897859185934067	-0,404697239398956	-0,39431032538414	0,845261812210083	0,575705587863922	0,848230361938477	0,36128094792366	0,42150092124939	0,284398853778839	-0,00522981956601143	-0,0231178142130375	-0,165565460920334	O75937	O75937	DnaJ homolog subfamily C member 8	DNAJC8
0,856512427330017	0,514931976795197	0,684900462627411	1,22225701808929	0,802979111671448	1,07303559780121	-0,300169110298157	-0,0941319540143013	-0,352195829153061	0,414608299732208	0,746462166309357	0,67752331495285	0,697924911975861	0,771284162998199	0,763456583023071	O75947;O75947-2	O75947;O75947-2	ATP synthase subunit d, mitochondrial	ATP5H
1,74788689613342	2,24294519424438	2,32154941558838	-1,35266983509064	-0,443302571773529	-0,33322349190712	2,12815237045288	2,37922263145447	1,76492035388947	1,72269701957703	1,61596882343292	1,4762008190155	2,87954139709473	2,41874599456787	2,66636967658997	O75955;O75955-2	O75955;O75955-2	Flotillin-1	FLOT1
0,823658168315887	0,531663596630096	0,808464229106903	1,29168403148651	1,09527397155762	1,46477913856506	-0,118521630764008	0,00995106995105743	-0,21300008893013	0,433753430843353	0,733609855175018	0,587992072105408	0,782498955726624	0,802982985973358	0,698228001594543	O75964;Q7Z4Y8	O75964	ATP synthase subunit g, mitochondrial	ATP5L
-0,0436375625431538	-1,64612197875977	-2,03373646736145	-2,052321434021	-1,71783626079559	-2,34300756454468	-1,13684356212616	-1,64323759078979	-1,19341564178467	-1,18943727016449	-1,81412827968597	-1,64456009864807	-2,97058343887329	-0,584542512893677	-2,99188208580017	O76003	O76003	Glutaredoxin-3	GLRX3
-0,352370291948318	-0,933747053146362	-0,394228041172028	0,827795624732971	0,687053561210632	0,713764846324921	-0,950244784355164	-0,555633842945099	-0,988568365573883	-0,613938748836517	-0,0161871593445539	-0,292202979326248	-0,561947405338287	-0,4367536008358	-0,144114419817925	O76021;O76021-2	O76021;O76021-2	Ribosomal L1 domain-containing protein 1	RSL1D1
-0,605612576007843	-1,63150501251221	-0,667296588420868	-0,0966944843530655	-0,0270032286643982	0,182410642504692	-0,954318642616272	-0,807857811450958	-1,18681013584137	-1,28717005252838	-0,986408710479736	-0,858726859092712	-0,727549076080322	-0,588388860225677	-0,483642786741257	O76031	O76031	ATP-dependent Clp protease ATP-binding subunit clpX-like, mitochondrial	CLPX
-1,7573322057724	-1,05958712100983	-1,60044300556183	-1,18910777568817	-1,21502506732941	-1,00231063365936	-1,27945625782013	-1,47081661224365	-1,0439465045929	-1,16518533229828	-1,18584287166595	-1,68752527236938	-1,42191112041473	-1,50013709068298	-1,53442621231079	O76071	O76071	Probable cytosolic iron-sulfur protein assembly protein CIAO1	CIAO1
-0,0213415361940861	-0,236047744750977	0,0459789000451565	-0,499809801578522	-0,263900697231293	-0,19122402369976	-0,898977518081665	-0,783565521240234	-0,98997551202774	-0,753578424453735	-0,734312772750854	-0,617957711219788	-0,127712041139603	-0,103137843310833	-0,0438836067914963	O76094;O76094-2	O76094;O76094-2	Signal recognition particle subunit SRP72	SRP72
0,0839474499225616	-0,151494532823563	0,256336003541946	-0,029081005603075	0,15643322467804	0,0549089424312115	0,518613576889038	0,66075998544693	0,307989597320557	0,573173046112061	0,750188171863556	0,767543017864227	0,127799019217491	0,237978786230087	0,248186752200127	O94776;O94776-2	O94776;O94776-2	Metastasis-associated protein MTA2	MTA2
-0,0773822218179703	0,63940441608429	-0,263658881187439	-0,107286393642426	-0,472613900899887	-0,516746342182159	-0,260959267616272	-0,0103098945692182	0,222848892211914	0,42942225933075	-0,340263277292252	-0,26675820350647	0,0887218564748764	0,129898384213448	-0,0679536908864975	O94804	O94804	Serine/threonine-protein kinase 10	STK10
-1,34062039852142	-0,472661674022675	-0,347253650426865	-0,344002515077591	-0,675179958343506	-0,526607811450958	1,42231607437134	1,37175679206848	2,06317496299744	1,55769813060761	0,390685737133026	0,554367542266846	0,362070769071579	0,0154151059687138	-0,368818938732147	O94819	O94819	Kelch repeat and BTB domain-containing protein 11	KBTBD11
0,320303022861481	-0,0638461485505104	0,282166421413422	0,875581741333008	0,804333627223969	0,773306012153625	0,514647424221039	0,607316792011261	0,202747374773026	0	0,315859109163284	0,372318148612976	0,319368124008179	0,487024992704391	0,584192335605621	O94826	O94826	Mitochondrial import receptor subunit TOM70	TOMM70A
-0,127116590738297	-0,259472489356995	0,262846678495407	0,0698247998952866	0,310234993696213	0,985522508621216	0,0311197005212307	-0,172183305025101	-0,211487010121346	0,642881453037262	0,868195056915283	0,648739397525787	0,309013903141022	0,583067178726196	0,296737492084503	O94842-3;O94842-2;O94842;O15405-2;O15405;O94900;Q96NM4-3;Q96NM4;Q96NM4-4;Q96NM4-2	O94842-3;O94842-2;O94842	TOX high mobility group box family member 4	TOX4
0,582841694355011	0,482368975877762	0,578374564647675	0,601736962795258	0,710712015628815	0,372735649347305	-0,13124942779541	0,0821474865078926	-0,278527200222015	0,688162744045258	0,648612380027771	0,609824061393738	0,945689558982849	0,950540900230408	0,736674964427948	O94874;O94874-2;O94874-3	O94874;O94874-2;O94874-3	E3 UFM1-protein ligase 1	UFL1
0,836826264858246	0,523643493652344	0,921544194221497	0,638610899448395	0,959913790225983	0,993266522884369	1,49894237518311	1,63837730884552	1,28298592567444	1,25180327892303	0,718794524669647	0,76703143119812	-0,0639220178127289	1,01423990726471	0,919690787792206	O94880	O94880	PHD finger protein 14	PHF14
-0,545682668685913	-0,0254162512719631	-0,781030893325806	-0,338094383478165	-0,833763718605042	-0,356868952512741	0,803650379180908	-0,00228262017481029	0,751213312149048	0,751454591751099	0,523616969585419	0,64534056186676	-0,0823108404874802	-0,221478819847107	-0,405299961566925	O94888	O94888	UBX domain-containing protein 7	UBXN7
-1,40293490886688	-0,771406233310699	-1,69735097885132	0,0391556136310101	-0,518311500549316	-0,572666108608246	0,358997017145157	-0,0768391266465187	0,420487523078918	-0,0556946061551571	-0,42784970998764	-0,117599926888943	-1,62387549877167	-1,77407395839691	-1,6562180519104	O94903	O94903	Proline synthase co-transcribed bacterial homolog protein	PROSC
0,449419230222702	0,221093565225601	0,736653566360474	0,992270708084106	0,775262236595154	0,758393049240112	-0,777517080307007	-0,647633194923401	-1,0867874622345	-0,219702333211899	0,138602331280708	0,110895752906799	0,671196937561035	0,719154000282288	0,458002626895905	O94905;O94905-2;O94905-3	O94905	Erlin-2	ERLIN2
0,539206266403198	0,263344526290894	0,386549085378647	0,539611577987671	0,503413498401642	0,273480296134949	0,378822237253189	0,540648996829987	0,357127964496613	0,449655920267105	0,559423327445984	0,616768419742584	0,228339999914169	0,43916392326355	0,355715185403824	O94906;O94906-2	O94906;O94906-2	Pre-mRNA-processing factor 6	PRPF6
0,439380913972855	0,260288774967194	0,430515885353088	0,421083122491837	0,583413779735565	0,823945581912994	0,483285158872604	1,05678761005402	0,463438034057617	0,534753024578094	0,71588397026062	0,666495740413666	0,74132627248764	0,669198095798492	0,504713833332062	O94913	O94913	Pre-mRNA cleavage complex 2 protein Pcf11	PCF11
2,4645459651947	2,42901229858398	2,14922595024109	2,56455254554749	2,0553343296051	1,89989364147186	2,3102650642395	-1,42905271053314	-0,970827758312225	-0,207789465785027	0,0800832211971283	-0,778789043426514	1,24446272850037	1,32011139392853	1,21962857246399	O94919	O94919	Endonuclease domain-containing 1 protein	ENDOD1
0,668636202812195	0,392011672258377	0,728115200996399	1,13685727119446	0,873768985271454	0,99815309047699	0,30646538734436	0,54401046037674	-0,0147422663867474	0,141784057021141	0,459698915481567	0,565191686153412	-0,355966180562973	-0,300661146640778	-0,111394286155701	O94925-3	O94925-3	Glutaminase kidney isoform, mitochondrial	GLS
0,474206745624542	0,356471925973892	0,455533891916275	-0,0227112155407667	-0,235164895653725	-0,212158069014549	0,780548095703125	0,85115122795105	0,950112998485565	0,816900789737701	0,332416862249374	0,484401106834412	0,477849006652832	0,0503155551850796	-0,0759319737553597	O94973;O94973-2;O94973-3	O94973;O94973-2;O94973-3	AP-2 complex subunit alpha-2	AP2A2
-0,410649240016937	-0,126629814505577	-0,379144698381424	-0,644359707832336	-0,974875092506409	-0,603617548942566	-0,371063858270645	-0,64592570066452	-0,228184193372726	-0,576224863529205	-1,03246116638184	-0,905859291553497	0,30605149269104	0,128823339939117	0,107594422996044	O94979-3;O94979-9;O94979-2;O94979;O94979-8;O94979-6;O94979-10;O94979-4;O94979-7;O94979-5	O94979-3;O94979-9;O94979-2;O94979;O94979-8;O94979-6;O94979-10;O94979-4;O94979-7;O94979-5	Protein transport protein Sec31A	SEC31A
-0,849195718765259	-1,00092327594757	-0,479492396116257	-1,22552061080933	-0,452225595712662	-0,633144021034241	-0,784295558929443	-1,08486545085907	-0,726652026176453	-0,674761056900024	-0,189264103770256	-0,189395844936371	-0,721963703632355	-0,643836796283722	-0,80246639251709	O95071-2;O95071	O95071-2;O95071	E3 ubiquitin-protein ligase UBR5	UBR5
0,672438442707062	0,555000126361847	0,663297653198242	-0,102982893586159	0,085222065448761	0,0445033982396126	0,747687101364136	0,744101047515869	0,683327615261078	0,821488320827484	0,834905505180359	0,868240773677826	0,103808157145977	0,330839186906815	0,0853540599346161	O95104-2;O95104-3;O95104;REV__O43900-2;REV__O43900	O95104-2;O95104-3;O95104	Splicing factor, arginine/serine-rich 15	SCAF4
0,632084727287292	0,123617090284824	0,652676343917847	0,828374445438385	0,356081962585449	0,153081357479095	-0,527813792228699	-0,382048159837723	-0,866305828094482	-0,299064964056015	0,0853644087910652	-0,0697283148765564	0,260357588529587	0,411650598049164	0,444058239459991	O95139;O95139-2	O95139;O95139-2	NADH dehydrogenase [ubiquinone] 1 beta subcomplex subunit 6	NDUFB6
0,932666182518005	0,651136159896851	0,85299289226532	0,973118305206299	1,13060331344604	0,859956502914429	0,783086657524109	0,960286676883698	0,715497672557831	0,26556533575058	0,304824978113174	0,477805823087692	1,16081321239471	1,06574440002441	1,08030128479004	O95140;O95140-2	O95140;O95140-2	Mitofusin-2	MFN2
-0,196804851293564	-0,570737719535828	-0,375875622034073	0,0252464711666107	-0,335236728191376	-0,168999239802361	-0,810641586780548	-0,740324914455414	-0,331597983837128	-0,705174207687378	-0,411163598299026	-0,557788550853729	-0,501611173152924	-0,305587947368622	-0,466896384954453	O95159	O95159	Zinc finger protein-like 1	ZFPL1
-1,0137277841568	-0,732880651950836	-1,32667684555054	-1,30350184440613	-1,1492201089859	-0,67387592792511	-0,257159501314163	-0,222494527697563	0,100209563970566	-0,442486494779587	-0,82658839225769	-1,10004544258118	-1,62002861499786	-1,09297502040863	-0,939777791500092	O95163	O95163	Elongator complex protein 1	IKBKAP
1,20285761356354	1,15168511867523	1,33706986904144	1,28724241256714	1,04838514328003	0,805186033248901	-0,0545020252466202	0,201189637184143	-0,275890737771988	0,578168332576752	0,811306476593018	0,956921398639679	0,665273189544678	1,27813160419464	1,20939910411835	O95168;O95168-2	O95168;O95168-2	NADH dehydrogenase [ubiquinone] 1 beta subcomplex subunit 4	NDUFB4
1,28672170639038	0,858074307441711	1,09158968925476	1,3300142288208	1,0725531578064	0,886993587017059	-0,0907818377017975	0,0960316136479378	-0,170767337083817	0,750406801700592	0,848839461803436	0,826163709163666	1,45097136497498	1,22837090492249	1,32541680335999	O95169-3;O95169;O95169-2	O95169-3;O95169;O95169-2	NADH dehydrogenase [ubiquinone] 1 beta subcomplex subunit 8, mitochondrial	NDUFB8
1,31317055225372	1,02585351467133	1,19730079174042	1,53536093235016	1,77875506877899	1,60746371746063	0,311998754739761	0,572130501270294	0,15737172961235	0,859269917011261	1,10994172096252	1,03067171573639	1,52790987491608	1,67942953109741	1,46766042709351	O95182	O95182	NADH dehydrogenase [ubiquinone] 1 alpha subcomplex subunit 7	NDUFA7
1,79802632331848	1,42380225658417	1,4292585849762	0,615434050559998	0,659866750240326	0,77837061882019	0,663837850093842	0,658820450305939	0,545230388641357	-0,657758831977844	-0,0768696591258049	-0,32756319642067	1,10229909420013	1,34082436561584	1,31981039047241	O95197-3;O95197-5;O95197-6	O95197-3;O95197-5	Reticulon-3	RTN3
-0,0359594784677029	-0,572104930877686	-0,0576275885105133	0,693813145160675	0,546626329421997	0,716479778289795	-1,42145490646362	-1,13362848758698	-1,85047721862793	-0,99601948261261	-0,696696400642395	-0,84682822227478	-0,0745449364185333	0,0493117645382881	0,12537707388401	O95202;O95202-2;O95202-3	O95202	LETM1 and EF-hand domain-containing protein 1, mitochondrial	LETM1
0,534958064556122	0,360071092844009	0,650970160961151	0,820379316806793	0,736660838127136	0,589444220066071	0,914075970649719	0,970093011856079	0,640692293643951	1,18130660057068	1,1622531414032	1,1604665517807	0,276664018630981	0,438891738653183	0,35711270570755	O95218-2;O95218	O95218-2;O95218	Zinc finger Ran-binding domain-containing protein 2	ZRANB2
0,430417209863663	0,0010795840062201	0,565926432609558	0,66802316904068	0,60516357421875	0,58075875043869	0,527578473091125	0,619058132171631	0,280514419078827	0,615213513374329	0,69654506444931	0,651829481124878	0,31848070025444	0,379164755344391	0,590465366840363	O95232	O95232	Luc7-like protein 3	LUC7L3
1,00703871250153	0,684018671512604	1,16266632080078	1,02149450778961	1,70936238765717	1,25411713123322	-0,247892990708351	0,0302329957485199	-0,252089470624924	0,529331564903259	0,622960865497589	0,529977679252625	0,980058073997498	1,35913062095642	1,44386672973633	O95298;O95298-2;E9PQ53;O95298-3	O95298;O95298-2;E9PQ53	NADH dehydrogenase [ubiquinone] 1 subunit C2;NADH dehydrogenase [ubiquinone] 1 subunit C2, isoform 2	NDUFC2;NDUFC2-KCTD14
1,05502486228943	1,04499840736389	1,26716339588165	1,30512225627899	1,16445088386536	0,87123316526413	0,0302077475935221	0,235547497868538	-0,16864600777626	0,849857985973358	1,00167775154114	0,915059924125671	1,05068039894104	1,09924471378326	1,20442676544189	O95299;O95299-2	O95299;O95299-2	NADH dehydrogenase [ubiquinone] 1 alpha subcomplex subunit 10, mitochondrial	NDUFA10
0,143885627388954	0,610885918140411	0,454012989997864	0,868633627891541	0,892182290554047	0,650378942489624	0,977317631244659	0,940856695175171	0,771212041378021	0,565554797649384	0,591644525527954	0,729296445846558	0,534682810306549	0,146685123443604	-0,113392740488052	O95319-5;O95319-2;O95319;O95319-4;O95319-3	O95319-5;O95319-2;O95319;O95319-4;O95319-3	CUGBP Elav-like family member 2	CELF2
-2,58147406578064	-0,729389846324921	-2,42748951911926	-0,707239270210266	-1,92526817321777	-1,85287582874298	-0,172121271491051	-0,498490869998932	0,00501454249024391	-0,220443785190582	-0,780330359935761	-0,747412323951721	-2,32296395301819	-2,78976058959961	-2,33811235427856	O95336	O95336	6-phosphogluconolactonase	PGLS
-1,23502743244171	-1,10288238525391	-0,927035689353943	-2,06276249885559	-0,997994542121887	-1,06047308444977	-1,03912138938904	-1,30288469791412	-1,23295474052429	-0,982328593730927	-0,961848258972168	-1,04183518886566	-0,923941850662231	-0,443525016307831	-0,551194071769714	O95347;O95347-2	O95347;O95347-2	Structural maintenance of chromosomes protein 2	SMC2
-0,403707087039948	0,357250839471817	-1,16136860847473	-0,461217969655991	-1,16235053539276	-1,05070948600769	-0,578194379806519	-0,624201476573944	-0,148847192525864	-0,402277141809464	-0,458882659673691	-1,07038164138794	0,135762423276901	-0,211778879165649	-0,866288781166077	O95352;O95352-2;O95352-3	O95352;O95352-2;O95352-3	Ubiquitin-like modifier-activating enzyme ATG7	ATG7
-1,7392635345459	-0,153408333659172	-1,44392001628876	-0,339362382888794	-1,4023540019989	-1,1901752948761	0,505776405334473	0,138623178005219	0,928054332733154	0,198064729571342	-0,440490901470184	-0,205163776874542	-2,17383503913879	-2,5538957118988	-2,00441241264343	O95372	O95372	Acyl-protein thioesterase 2	LYPLA2
-1,92114806175232	-1,68602097034454	-1,70446836948395	-1,92543971538544	-1,71913409233093	-1,86213934421539	-0,554611027240753	-0,785515427589417	-0,541896045207977	-1,18861210346222	-1,54750895500183	-1,39042222499847	-1,83038377761841	-1,76399862766266	-1,70898330211639	O95373	O95373	Importin-7	IPO7
-0,00176256732083857	-0,0533134825527668	-0,124360665678978	0,176943376660347	0,0825378820300102	-0,00926854740828276	-0,552592039108276	-0,223058342933655	-0,394166260957718	0,52697366476059	0,663193643093109	0,558980941772461	-0,10597451031208	0,0864044353365898	-0,0516131557524204	O95400	O95400	CD2 antigen cytoplasmic tail-binding protein 2	CD2BP2
-2,24775195121765	-1,30576252937317	-2,04196953773499	-1,59228932857513	-2,17308354377747	-1,44915843009949	-0,5879887342453	-0,995859563350677	-0,654415309429169	-1,50825583934784	-1,71578180789948	-1,7105827331543	-1,61300241947174	-1,57834279537201	-1,82178521156311	O95433;O95433-2	O95433;O95433-2	Activator of 90 kDa heat shock protein ATPase homolog 1	AHSA1
-0,0807435289025307	-0,707179009914398	-0,210882902145386	0,245159864425659	0,447358429431915	0,530119359493256	-1,1181138753891	-0,729345560073853	-1,47636425495148	-0,404782265424728	-0,582181632518768	-0,607416927814484	-0,333210498094559	-0,179400086402893	-0,200179174542427	O95453-2;O95453-3;O95453;O95453-4	O95453-2;O95453-3;O95453;O95453-4	Poly(A)-specific ribonuclease PARN	PARN
1,39838111400604	1,95782208442688	0,66653835773468	0,753965854644775	-0,266849100589752	-0,297596752643585	2,12677979469299	1,76687121391296	2,16255903244019	1,66102266311646	0,712905287742615	0,74313086271286	1,42454922199249	1,10899126529694	0,941261351108551	O95466-2;O95466;O95466-3;Q8IVF7-2;Q8IVF7-3;Q8IVF7	O95466-2;O95466;O95466-3	Formin-like protein 1	FMNL1
0,682843863964081	0,527990400791168	0,22356915473938	-0,152985259890556	0,00640928791835904	0,0306427571922541	1,19737958908081	1,11607933044434	1,31134212017059	0,991359055042267	0,525300621986389	0,621412634849548	0,756290972232819	0,489728778600693	0,338780850172043	O95479	O95479	GDH/6PGL endoplasmic bifunctional protein;Glucose 1-dehydrogenase;6-phosphogluconolactonase	H6PD
-0,147065863013268	0,40383517742157	0,313902080059052	0,068808525800705	0,467843323945999	0,058796051889658	-0,0755775719881058	-0,220660507678986	-0,392210990190506	0,153072938323021	0,0384573489427567	0,339477121829987	0,0293253343552351	0,756493449211121	0,722015500068665	O95487-2;O95487;O95487-3	O95487-2;O95487;O95487-3	Protein transport protein Sec24B	SEC24B
1,17813014984131	0,841288983821869	1,22656834125519	0,795729100704193	0,421428620815277	1,04496216773987	0,516061186790466	0,861629247665405	0,477337509393692	-0,2685546875	-0,567769825458527	-0,414527237415314	0,791410863399506	0,799498856067657	0,773193299770355	O95563	O95563	Mitochondrial pyruvate carrier 2	MPC2
1,66450750827789	1,54126620292664	1,54850208759308	2,28431510925293	2,02871751785278	1,89612603187561	1,35393917560577	1,61496293544769	1,21036851406097	2,09576773643494	2,06278204917908	2,04603290557861	1,62256407737732	1,43922734260559	1,46166479587555	O95571	O95571	Persulfide dioxygenase ETHE1, mitochondrial	ETHE1
-0,499478727579117	-1,22175109386444	-0,477270632982254	-1,21768021583557	-0,471369683742523	-0,469174325466156	-1,03115200996399	-0,881424069404602	-1,20919644832611	-1,43797874450684	-0,798028588294983	-1,08538997173309	-0,945800244808197	-0,953072249889374	-0,784666180610657	O95573	O95573	Long-chain-fatty-acid--CoA ligase 3	ACSL3
-0,3241186439991	-0,740259528160095	-0,27589562535286	1,08564913272858	0,97649621963501	0,985936939716339	-0,27807679772377	-0,0760011076927185	-0,301015585660934	-0,757341086864471	-0,202405720949173	-0,0203078612685204	0,071711964905262	0,346159785985947	0,31389981508255	O95602	O95602	DNA-directed RNA polymerase I subunit RPA1	POLR1A
-0,29268878698349	-0,808762431144714	0,143241330981255	0,232718959450722	0,606221079826355	1,39484226703644	-0,0286216139793396	0,289429992437363	0,062968797981739	-0,427350461483002	0,353375494480133	0,606775104999542	0,201925486326218	0,493305325508118	0,4100361764431	O95639;O95639-3;O95639-2;A6NMK7	O95639;O95639-3;O95639-2	Cleavage and polyadenylation specificity factor subunit 4	CPSF4
2,13525772094727	2,01659536361694	1,82961869239807	1,74178552627563	1,35241603851318	1,54581451416016	1,66001033782959	1,73535573482513	1,57797539234161	2,13929677009583	2,24188828468323	2,45034337043762	2,07274150848389	2,21986150741577	2,03867387771606	O95674	O95674	Phosphatidate cytidylyltransferase 2	CDS2
1,05403077602386	0,90546065568924	1,08713686466217	1,13696777820587	0,640336215496063	1,00302588939667	0,788367867469788	1,31169104576111	0,919681668281555	0,160029202699661	0,275867849588394	0,0253917183727026	1,73197364807129	1,54286777973175	1,32767260074615	O95716;Q96E17	O95716	Ras-related protein Rab-3D	RAB3D
0,846453011035919	0,560535848140717	0,577267348766327	0,251083761453629	0,0780287683010101	0,65869677066803	1,21050548553467	1,3179407119751	1,03185391426086	0,0793598294258118	-0,207319542765617	0,353836417198181	0,990756154060364	1,10057306289673	0,676805436611176	O95721	O95721	Synaptosomal-associated protein 29	SNAP29
0,147713363170624	0,598871171474457	0,25278827548027	0,80555671453476	0,348363608121872	0,148771822452545	0,348672121763229	0,129709750413895	0,396118730306625	0,487298667430878	0,515919506549835	0,421467483043671	-0,0535050220787525	-0,136724144220352	-0,261807501316071	O95758;O95758-5;O95758-1;O95758-6;O95758-4;O95758-2;O95758-7	O95758;O95758-5;O95758-1;O95758-6;O95758-4;O95758-2;O95758-7	Polypyrimidine tract-binding protein 3	PTBP3
0,0773165300488472	0,458169460296631	0,124922879040241	0,195725455880165	-0,00838222913444042	-0,146668508648872	0,349006801843643	0,244911789894104	0,218222379684448	0,566796064376831	0,588947951793671	0,526887893676758	0,208059564232826	0,288001745939255	0,107624962925911	O95777	O95777	U6 snRNA-associated Sm-like protein LSm8	LSM8
-0,0610488802194595	0,239798247814178	0,169189408421516	-0,748082935810089	-0,534096360206604	-0,662231028079987	0,262565195560455	0,178409710526466	0,134253785014153	0,139792412519455	-0,199088782072067	0,117249809205532	0,151130571961403	-0,0243588797748089	-0,0943625792860985	O95782-2;O95782	O95782-2;O95782	AP-2 complex subunit alpha-1	AP2A1
-0,944614231586456	-2,04032754898071	-0,883996665477753	-1,08621120452881	-0,486380368471146	-0,874109148979187	-0,758082687854767	-0,85893577337265	-1,25530695915222	-1,70026826858521	-1,13856625556946	-1,11768853664398	-0,818623542785645	-0,848368942737579	-0,265123844146729	O95793-2;O95793-3;O95793	O95793-2;O95793-3;O95793	Double-stranded RNA-binding protein Staufen homolog 1	STAU1
-0,714366853237152	-1,11398148536682	-0,616536259651184	-1,50217258930206	-0,803920447826386	-1,05783796310425	-0,498802006244659	-0,523689985275269	-0,959644973278046	-2,47435927391052	-0,150270193815231	-1,80478870868683	-2,72343587875366	-2,45493769645691	-1,9285888671875	O95816;O95816-2	O95816;O95816-2	BAG family molecular chaperone regulator 2	BAG2
0,44095504283905	0,0964386165142059	0,429213434457779	0,904694557189941	0,572283923625946	0,53945654630661	0,270381629467011	0,443562805652618	-0,0272731054574251	-0,340481996536255	0,0563931092619896	0,02993368729949	0,464041113853455	0,455055832862854	0,514737010002136	O95831;O95831-3;O95831-2;O95831-4;O95831-6;O95831-5	O95831;O95831-3;O95831-2	Apoptosis-inducing factor 1, mitochondrial	AIFM1
-0,55674797296524	0,358648896217346	-0,48179891705513	-0,590391874313354	-1,31212294101715	-1,02839577198029	-0,34381428360939	-0,757193207740784	-0,250346422195435	0,200272426009178	-0,305825591087341	-0,336405396461487	-0,250669300556183	-0,602404296398163	-0,993812263011932	O95834-2;O95834-3;O95834	O95834-2;O95834-3;O95834	Echinoderm microtubule-associated protein-like 2	EML2
-1,66534340381622	-0,990358233451843	-1,70750176906586	-0,777284622192383	-1,1536910533905	-0,976169943809509	-0,965789139270782	-1,05454635620117	-0,658736109733582	-0,628941357135773	-0,711130976676941	-0,70084536075592	-2,06066274642944	-2,33789300918579	-1,37739336490631	O95861;O95861-4;O95861-2;O95861-3	O95861;O95861-4;O95861-2;O95861-3	3(2),5-bisphosphate nucleotidase 1	BPNT1
-3,32271599769592	-5,62226390838623	-3,19137048721313	-4,06552267074585	-2,04536962509155	-2,7786967754364	-2,82777047157288	-2,27991700172424	-3,13181114196777	-4,80144596099854	-1,91316962242126	-3,39565134048462	-4,66911506652832	-4,81757116317749	-3,19488453865051	O95864;O95864-3;O95864-4;O95864-2	O95864;O95864-3;O95864-4;O95864-2	Fatty acid desaturase 2	FADS2
0,763914167881012	0,332345396280289	0,567870080471039	1,16098237037659	1,24751365184784	0,865761756896973	0,565062761306763	0,429823815822601	0,559024214744568	0,618579387664795	0,378135561943054	0,41575762629509	1,28953242301941	1,1210333108902	0,924654304981232	O95870;O95870-2	O95870;O95870-2	Abhydrolase domain-containing protein 16A	ABHD16A
-0,971828281879425	-1,65274465084076	-1,84821450710297	-1,96185374259949	-0,854012966156006	-1,16195511817932	-1,38552212715149	-1,35512185096741	-1,16836774349213	-1,88146960735321	-1,67236506938934	-2,26812624931335	-1,47847592830658	-1,82890141010284	-1,51019334793091	O95881	O95881	Thioredoxin domain-containing protein 12	TXNDC12
0,00594639405608177	-0,406550407409668	-0,0154699822887778	-0,50551700592041	-0,255033433437347	-0,508402049541473	0,268647938966751	0,424019515514374	0,00830923300236464	0,137853801250458	0,462494015693665	0,397556662559509	-0,461232781410217	-0,190101012587547	-0,123232841491699	O95983-2;O95983	O95983-2;O95983	Methyl-CpG-binding domain protein 3	MBD3
0,67000937461853	0,157992213964462	0,637438774108887	0,400863885879517	0,646977305412292	0,712975919246674	-0,591604650020599	-0,456752896308899	-0,649978995323181	0,0131647419184446	0,411483556032181	0,161846533417702	0,461290210485458	0,581203103065491	0,63728529214859	O96000;O96000-2	O96000;O96000-2	NADH dehydrogenase [ubiquinone] 1 beta subcomplex subunit 10	NDUFB10
-0,291066080331802	-0,951853394508362	-0,734735131263733	-0,32493194937706	-0,369666576385498	-0,168999239802361	-0,83971905708313	-0,887905895709991	-1,36940503120422	-1,21640956401825	-0,523544073104858	-0,82886791229248	-0,434810549020767	-0,412576347589493	-0,217682808637619	O96005;O96005-4;O96005-3	O96005;O96005-4;O96005-3	Cleft lip and palate transmembrane protein 1	CLPTM1
-0,580368220806122	-1,09609961509705	-0,42702117562294	-0,0644973143935204	0,0277116689831018	-0,0610100515186787	-0,491930156946182	-0,483477830886841	-0,801070153713226	-0,917008817195892	-0,289607495069504	-0,480097681283951	-0,710814595222473	-0,74445515871048	-0,717998862266541	O96008;O96008-2	O96008;O96008-2	Mitochondrial import receptor subunit TOM40 homolog	TOMM40
0,847284257411957	0,34651654958725	0,626482248306274	0,980826079845428	1,20476186275482	0,915913641452789	0,485331416130066	0,264979302883148	-0,0751314237713814	-0,00100577552802861	-0,123335562646389	-0,170689791440964	0,688748061656952	0,81286746263504	1,02259910106659	O96011;O96011-2	O96011;O96011-2	Peroxisomal membrane protein 11B	PEX11B
0,245970845222473	0,160687208175659	0,309080541133881	0,458682835102081	0,141340091824532	-0,0953261107206345	0,716944694519043	0,803032100200653	0,641670703887939	1,04085612297058	1,28638529777527	1,20089268684387	-0,0321693569421768	-0,0392836034297943	-0,0435648784041405	O96019;O96019-2	O96019;O96019-2	Actin-like protein 6A	ACTL6A
0,677792549133301	0,557855904102325	0,745580732822418	1,09756553173065	1,06948518753052	1,56743729114532	0,392926692962646	-0,0313780233263969	-0,341489225625992	1,05164849758148	0,828197360038757	1,07623970508575	0,425154983997345	0,785904884338379	0,831656455993652	P00167-2;P00167;P00167-3	P00167-2;P00167;P00167-3	Cytochrome b5	CYB5A
-2,47353863716125	-1,59972274303436	-3,05098438262939	-1,69701409339905	-2,2838761806488	-2,27182865142822	-1,11398160457611	-1,27098619937897	-0,77976781129837	-1,13657903671265	-1,40061712265015	-1,64165437221527	-2,57883834838867	-3,26013135910034	-2,65473675727844	P00338;P00338-3;P00338-4;P00338-5;P00338-2	P00338;P00338-3;P00338-4;P00338-5;P00338-2	L-lactate dehydrogenase A chain	LDHA
0,853377342224121	0,703331470489502	0,801074743270874	1,25957357883453	0,916256844997406	0,872988283634186	0,840302467346191	1,00678777694702	0,615751266479492	0,671570301055908	0,848818242549896	0,847483098506927	0,917805254459381	0,79287177324295	0,771662950515747	P00367;P00367-3;P00367-2;P49448;REV__P29375-2;REV__P29375;A6NF36	P00367;P00367-3;P00367-2;P49448	Glutamate dehydrogenase 1, mitochondrial;Glutamate dehydrogenase 2, mitochondrial	GLUD1;GLUD2
1,13182318210602	0,829998075962067	1,12360405921936	1,34247851371765	1,08927476406097	1,19730484485626	1,57193100452423	1,49314951896667	1,34061884880066	1,08915197849274	0,96089780330658	1,12360239028931	0,881732523441315	1,09565436840057	0,887788653373718	P00387-2;P00387;P00387-3	P00387-2;P00387;P00387-3	NADH-cytochrome b5 reductase 3;NADH-cytochrome b5 reductase 3 membrane-bound form;NADH-cytochrome b5 reductase 3 soluble form	CYB5R3
-0,525281250476837	0,718701958656311	-0,549047529697418	0,431645840406418	-0,446149945259094	-0,353274196386337	0,970284104347229	0,706574976444244	1,20336067676544	1,20836162567139	0,53115576505661	0,718606948852539	-0,329322278499603	-0,87127298116684	-0,887641549110413	P00390-2;P00390;P00390-3;P00390-4;P00390-5	P00390-2;P00390;P00390-3;P00390-4;P00390-5	Glutathione reductase, mitochondrial	GSR
0,956843197345734	0,771770715713501	0,800150752067566	1,54175400733948	0,943856179714203	0,873674511909485	0,0799680724740028	0,315661251544952	-0,0282042007893324	1,021568775177	1,18771481513977	1,12035524845123	1,11691308021545	1,15754342079163	1,01015079021454	P00395	P00395	Cytochrome c oxidase subunit 1	MT-CO1
1,08878660202026	0,999910712242126	1,13491666316986	1,44274246692657	1,06504952907562	0,769307792186737	0,381338804960251	0,293159127235413	0,113772429525852	1,32030773162842	1,30748105049133	1,30060708522797	1,18819606304169	1,11909627914429	0,968614757061005	P00403	P00403	Cytochrome c oxidase subunit 2	MT-CO2
-0,961788535118103	0,612958610057831	-0,297365307807922	-0,493316233158112	-1,02658069133759	-1,04616940021515	2,17122912406921	1,79348826408386	1,99308025836945	1,32102656364441	0,913262188434601	1,06827628612518	-2,16519331932068	-2,44835519790649	-1,84410655498505	P00441	P00441	Superoxide dismutase [Cu-Zn]	SOD1
-2,03246283531189	-0,0914027467370033	-0,773571372032166	-0,736443996429443	-1,91747105121613	-1,59103584289551	-0,182564839720726	-0,905387461185455	-0,326883524656296	0,195160940289497	-0,259838789701462	-0,067433200776577	-1,30179834365845	-1,79524683952332	-1,54172241687775	P00491	P00491	Purine nucleoside phosphorylase	PNP
-1,59710264205933	0,472172886133194	-0,907478153705597	-0,725817203521729	-1,88951778411865	-1,66411578655243	0,931279957294464	0,357723861932755	0,8002028465271	0,679725289344788	-0,00232576206326485	0,304640203714371	-1,68835043907166	-1,92986249923706	-1,80674004554749	P00492	P00492	Hypoxanthine-guanine phosphoribosyltransferase	HPRT1
0,834352672100067	0,614554643630981	0,766748785972595	1,52386021614075	1,11414897441864	0,820630371570587	0,121043398976326	0,115146085619926	-0,29072767496109	0,562500238418579	0,908714592456818	0,821807324886322	0,418935596942902	0,457046210765839	0,458295047283173	P00505;P00505-2	P00505;P00505-2	Aspartate aminotransferase, mitochondrial	GOT2
-2,43993759155273	-0,985724925994873	-2,76990151405334	-1,02988624572754	-1,96065926551819	-1,85172390937805	0,123737551271915	-0,132618278264999	0,441632449626923	-0,497118502855301	-0,850827813148499	-0,933485686779022	-2,44966793060303	-3,15306758880615	-2,5077691078186	P00558;P00558-2	P00558;P00558-2	Phosphoglycerate kinase 1	PGK1
-2,29191994667053	0,0416987352073193	-0,0439782664179802	-3,64116477966309	-2,98947954177856	-3,64409351348877	0,441670835018158	-2,05230903625488	-2,26768040657043	0,605181872844696	0,303031414747238	0,559236645698547	-3,7467999458313	-4,36558675765991	-3,35963296890259	P00918	P00918	Carbonic anhydrase 2	CA2
-2,94898056983948	-4,89517641067505	-3,42350244522095	-4,78300714492798	-2,42035460472107	-2,34266638755798	-4,20489692687988	-4,15755796432495	-4,08274412155151	-2,3828296661377	-1,65337061882019	-2,91334080696106	-3,56440186500549	-4,67191219329834	-3,24418711662292	P00966	P00966	Argininosuccinate synthase	ASS1
4,383544921875	5,24927282333374	4,55378913879395	2,79085898399353	3,55323386192322	4,73822069168091	4,74121904373169	3,80734872817993	4,25350284576416	3,863609790802	3,37823009490967	2,5963339805603	4,10685300827026	3,6439573764801	4,53125619888306	P01009;P01009-2;P01009-3;P20848	P01009;P01009-2;P01009-3	Alpha-1-antitrypsin;Short peptide from AAT	SERPINA1
2,83361649513245	3,61878037452698	3,22823333740234	3,24778509140015	2,18255853652954	2,65328741073608	3,0301513671875	3,3068904876709	4,35589551925659	1,97650122642517	2,7354691028595	2,62209558486938	2,82599210739136	3,27638077735901	3,96047449111938	P01011;P01011-2	P01011	Alpha-1-antichymotrypsin;Alpha-1-antichymotrypsin His-Pro-less	SERPINA3
-0,462108612060547	-0,550418734550476	-0,402458250522614	-0,771637141704559	-0,418117940425873	-0,551240980625153	-0,323512941598892	-0,395700216293335	-0,569477677345276	-0,243604332208633	-0,0510750561952591	-0,115120515227318	-0,683044731616974	-0,255294233560562	-0,481204271316528	P01111	P01111	GTPase NRas	NRAS
1,08195042610168	0,741359829902649	0,664679169654846	0,419847726821899	0,453416466712952	0,362590938806534	-0,0668437927961349	0,452186197042465	0,374995857477188	0,763204216957092	0,432597428560257	0,30558642745018	0,763016939163208	0,601019144058228	0,249348148703575	P01137	P01137	Transforming growth factor beta-1;Latency-associated peptide	TGFB1
3,46122670173645	4,95315027236938	2,47908592224121	2,89075350761414	3,09789299964905	3,9228720664978	2,97744822502136	4,50648260116577	3,88835620880127	3,59010028839111	4,93634653091431	2,36927843093872	4,0385365486145	4,05713272094727	5,64107656478882	P0DOX5;P01857	P0DOX5;P01857	Ig gamma-1 chain C region	IGHG1
2,61254191398621	2,60721373558044	2,4869978427887	2,68152713775635	2,09040594100952	2,29642558097839	1,68596827983856	1,77899932861328	1,43434858322144	1,64413034915924	1,21781742572784	1,53057432174683	2,33708572387695	1,96077418327332	2,29652404785156	P01892	P01892	HLA class I histocompatibility antigen, A-2 alpha chain	HLA-A
3,23448133468628	3,30770611763	2,76202416419983	6,28539991378784	3,81191563606262	4,18849563598633	2,67331743240356	2,66609477996826	2,6594021320343	4,68464851379395	2,85866475105286	3,81346845626831	2,9579713344574	3,20978116989136	2,62924361228943	P01903	P01903	HLA class II histocompatibility antigen, DR alpha chain	HLA-DRA
-1,60239112377167	-2,4646463394165	-1,28399407863617	-1,66789746284485	-0,821864902973175	-0,342339485883713	-3,67098021507263	-3,6989107131958	-4,00496482849121	-2,14619636535645	-1,50516617298126	-1,69063568115234	-0,00905752275139093	-0,36134922504425	-0,515564799308777	P02545;P02545-6;P02545-3;P02545-5;P02545-4	P02545;P02545-6;P02545-3;P02545-5;P02545-4	Prelamin-A/C;Lamin-A/C	LMNA
-1,43182492256165	-1,27058780193329	-0,772088408470154	-1,07289159297943	-0,818292140960693	-1,10868740081787	-0,829993307590485	-0,693959772586823	-1,43715631961823	0,125152617692947	-0,0188987758010626	-0,054265771061182	-2,80215573310852	-2,76460194587708	-2,12709951400757	P02786;Q9UP52-2;Q9UP52-3;Q9UP52	P02786	Transferrin receptor protein 1;Transferrin receptor protein 1, serum form	TFRC
1,57734310626984	1,67183566093445	1,30936896800995	2,08724117279053	1,24655878543854	1,77434420585632	0,300889790058136	0,287920832633972	0,702293872833252	-0,867821276187897	-1,17942941188812	-1,17037439346313	2,67993068695068	2,45836138725281	2,71865606307983	P02792	P02792	Ferritin light chain	FTL
1,40548276901245	1,84375286102295	1,5983544588089	2,31362414360046	1,22533535957336	1,45602774620056	1,55467975139618	1,13533854484558	1,54616582393646	0,869519412517548	0,321698576211929	0,603101670742035	2,40733361244202	1,9165141582489	2,15649366378784	P02794	P02794	Ferritin heavy chain;Ferritin heavy chain, N-terminally processed	FTH1
0,704499423503876	0,520365178585052	0,756693303585052	1,2445764541626	1,105184674263	1,02848422527313	-0,2217026501894	0,0442978776991367	-0,3174107670784	0,328408449888229	0,394124150276184	0,557899653911591	0,970273673534393	0,767039716243744	0,763094663619995	P03928	P03928	ATP synthase protein 8	MT-ATP8
0,331102222204208	1,80509841442108	1,25982344150543	1,86761331558228	0,745132029056549	0,795776844024658	2,6104109287262	2,13380455970764	2,38193035125732	1,32214140892029	0,647062718868256	0,986908316612244	1,69722807407379	1,59866964817047	1,56819629669189	P04040	P04040	Catalase	CAT
0,33257719874382	0,0103395227342844	0,0450188852846622	0,539688229560852	0,48305156826973	0,293058425188065	-2,10088396072388	-1,37364554405212	-1,23514139652252	-0,270346194505692	-0,0186904817819595	0,181103244423866	-0,0717476233839989	-0,0275950748473406	0,0962645336985588	P04062-4;P04062-2;P04062;P04062-5;P04062-3	P04062-4;P04062-2;P04062;P04062-5	Glucosylceramidase	GBA
-2,7612943649292	-1,74499177932739	-2,93893098831177	-1,88956415653229	-2,5089898109436	-2,53307843208313	-2,1242573261261	-2,38524436950684	-1,81306374073029	-1,01838862895966	-1,41546452045441	-1,5696337223053	-2,61131548881531	-3,37464165687561	-2,73624515533447	P04075;P04075-2;P05062	P04075;P04075-2	Fructose-bisphosphate aldolase A	ALDOA
4,70398855209351	5,17132091522217	4,46199560165405	4,04833269119263	3,29067754745483	3,57782030105591	0,759949207305908	0,726849555969238	0,70914351940155	2,96293210983276	2,46453905105591	2,54470682144165	4,79708194732666	4,79831171035767	4,71222972869873	P04083	P04083	Annexin A1	ANXA1
3,09789323806763	3,14644002914429	2,85288286209106	2,67558836936951	2,24526596069336	2,35276913642883	3,58358931541443	3,69543313980103	3,25507164001465	2,64002156257629	2,35238671302795	2,26572704315186	2,51487398147583	1,6656197309494	1,93279254436493	P04179;P04179-4;P04179-2;P04179-3	P04179;P04179-4;P04179-2;P04179-3	Superoxide dismutase [Mn], mitochondrial	SOD2
-0,0478285104036331	-0,741787493228912	-0,0339592285454273	-2,05227470397949	-0,810816526412964	-0,838901102542877	-0,439092546701431	-0,827983438968658	-1,48045253753662	0,48611906170845	0,382304042577744	0,218319311738014	-1,06455326080322	-0,896441280841827	-0,422610938549042	P04181;P04181-2	P04181;P04181-2	Ornithine aminotransferase, mitochondrial;Ornithine aminotransferase, hepatic form;Ornithine aminotransferase, renal form	OAT
2,64439415931702	2,68976306915283	2,42860150337219	3,77091598510742	2,94676685333252	4,45923137664795	1,27307605743408	1,8043909072876	1,4698429107666	2,94818353652954	2,48799109458923	3,24092888832092	2,6316077709198	2,31882786750793	2,14908480644226	P04229	P04229	HLA class II histocompatibility antigen, DRB1-1 beta chain	HLA-DRB1
1,9979499578476	2,4318470954895	2,39692306518555	4,46501350402832	2,54565691947937	1,82400810718536	1,87391376495361	2,22626900672913	0,968847870826721	2,68432426452637	2,88719606399536	3,14664173126221	2,58986568450928	2,35885548591614	2,14006781578064	P04233-2;P04233-3	P04233-2;P04233-3	HLA class II histocompatibility antigen gamma chain	CD74
-1,61794745922089	0,0717776343226433	-1,99039387702942	-0,413745731115341	-1,84178745746613	-1,59576785564423	-0,00594903156161308	-0,286280542612076	0,317806035280228	0,348561584949493	0,109878338873386	-0,0335191488265991	-1,69183599948883	-2,32336473464966	-2,07528948783875	P04406	P04406	Glyceraldehyde-3-phosphate dehydrogenase	GAPDH
3,27960205078125	2,97161269187927	3,02413105964661	2,6297550201416	2,29461407661438	3,61909222602844	2,45411539077759	2,55290961265564	-0,195996418595314	3,54986953735352	2,42741203308105	2,56753087043762	4,18052244186401	2,55526614189148	2,82177782058716	P04439	P04439	HLA class I histocompatibility antigen, A-3 alpha chain	HLA-A
0,216671347618103	0,963852047920227	0,306430488824844	0,263665288686752	-0,256600201129913	-0,358289659023285	0,488519877195358	0,334985107183456	0,690831363201141	0,946603834629059	0,340859621763229	0,506678879261017	0,521523237228394	0,361259132623672	-0,128268346190453	P04632;Q96L46	P04632	Calpain small subunit 1	CAPNS1
-3,36817669868469	-2,3087055683136	-2,22747325897217	-2,74750018119812	-2,30615878105164	-2,25656294822693	-1,44230496883392	-1,67920911312103	-1,34984767436981	-2,03450989723206	-2,09025859832764	-2,37353253364563	-5,66578340530396	-2,38061594963074	-4,1649022102356	P04792	P04792	Heat shock protein beta-1	HSPB1
3,70978546142578	3,61404204368591	3,31128811836243	0,616210401058197	0,758148431777954	1,2504358291626	-0,29341521859169	-0,0248104631900787	-0,0523974858224392	0,244247540831566	-0,312301516532898	-1,00592303276062	2,73314785957336	2,28528046607971	2,32067155838013	P04839;Q9Y5S8-2;Q9Y5S8-3;Q9Y5S8	P04839	Cytochrome b-245 heavy chain	CYBB
0,131840869784355	-0,26787057518959	0,13454806804657	0,133778542280197	-0,0730519220232964	-0,0712794288992882	-0,302809655666351	-0,137844026088715	-0,432040423154831	-0,61299604177475	-0,119890265166759	-0,314024657011032	0,00565902143716812	0,0545321330428123	0,151710391044617	P04843	P04843	Dolichyl-diphosphooligosaccharide--protein glycosyltransferase subunit 1	RPN1
0,459076821804047	0,125257521867752	0,385917812585831	0,395426630973816	0,119160987436771	0,121664516627789	-0,0868431553244591	0,124012812972069	-0,213962107896805	-0,310836791992188	0,0947750583291054	-0,0747105330228806	0,234563440084457	0,326692968606949	0,352996468544006	P04844;P04844-2	P04844;P04844-2	Dolichyl-diphosphooligosaccharide--protein glycosyltransferase subunit 2	RPN2
1,25334906578064	1,12489604949951	0,912207245826721	-0,277309268712997	-0,102398119866848	-0,265223890542984	0,40654730796814	0,533123910427094	0,294227629899979	0,364472240209579	0,303668797016144	0,270612090826035	0,756317973136902	0,52043479681015	0,386616080999374	P04899;P04899-6;P04899-3;P04899-5;P04899-2;P04899-4;P09471-2;P19087	P04899;P04899-6;P04899-3;P04899-5;P04899-2;P04899-4	Guanine nucleotide-binding protein G(i) subunit alpha-2	GNAI2
1,20302510261536	-0,34268245100975	0,310961425304413	0,560050785541534	-1,36191666126251	-0,78058397769928	0,0785498172044754	0,619853913784027	0,820138990879059	1,62209129333496	0,595419943332672	0,616974413394928	-0,117161102592945	0,726325750350952	-0,235095083713531	P04920-2;P04920-3;P04920	P04920-2;P04920-3;P04920	Anion exchange protein 2	SLC4A2
-0,235994458198547	-0,840657889842987	-0,385275840759277	-1,17037093639374	-0,482241034507751	-0,401445269584656	-1,41131019592285	-1,32280397415161	-1,70488202571869	-1,47359371185303	-1,00749206542969	-1,22465884685516	-0,582635283470154	-0,688337862491608	-0,436448395252228	P05023-4;P05023;P05023-3;P05023-2;P50993	P05023-4;P05023;P05023-3;P05023-2	Sodium/potassium-transporting ATPase subunit alpha-1	ATP1A1
0,097654290497303	-0,420583575963974	0,0565828569233418	-0,383513242006302	-0,121415384113789	0,194125026464462	0,913809478282928	1,12622976303101	0,813946008682251	-1,11376357078552	-1,35010325908661	-1,31430160999298	-0,328141808509827	-0,343118697404861	-0,050029244273901	P05091;P05091-2;P47895	P05091;P05091-2	Aldehyde dehydrogenase, mitochondrial	ALDH2
2,26173949241638	1,95549643039703	1,79204487800598	0,266928642988205	0,378587007522583	0,301784992218018	-0,627733886241913	-0,378361374139786	-0,689551055431366	-0,482749462127686	-0,418524920940399	-0,893154144287109	1,65429294109344	1,57378685474396	1,20396649837494	P05107	P05107	Integrin beta-2	ITGB2
6,45643520355225	5,56630086898804	5,11565780639648	3,59283757209778	1,90333867073059	4,0922327041626	4,64829397201538	4,51381063461304	4,93987035751343	5,29808616638184	3,32816553115845	3,0995147228241	4,93649959564209	4,48972082138062	4,49875593185425	P05109	P05109	Protein S100-A8;Protein S100-A8, N-terminally processed	S100A8
1,5602570772171	1,60256385803223	1,40876746177673	1,44482755661011	1,53364789485931	1,66788613796234	2,17052435874939	2,4912748336792	2,22511601448059	2,03354835510254	1,69675755500793	1,97896802425385	1,67466604709625	1,63777136802673	1,85170328617096	P05114	P05114	Non-histone chromosomal protein HMG-14	HMGN1
-0,113055564463139	-0,711275219917297	-0,139154359698296	0,12110311537981	-0,0646760538220406	-0,0442715249955654	-0,126230075955391	-0,112140543758869	-0,49985334277153	-0,38693505525589	-0,0767703354358673	-0,0524916723370552	0,133495599031448	0,114900477230549	0,0536866560578346	P05141;Q9H0C2	P05141	ADP/ATP translocase 2;ADP/ATP translocase 2, N-terminally processed	SLC25A5
2,62597227096558	2,72042179107666	2,16207337379456	2,50964999198914	1,95332705974579	1,94456684589386	-1,49408769607544	-1,53416502475739	-0,909986734390259	-0,0426327101886272	0,121306397020817	-0,604008555412292	1,23621559143066	1,39926111698151	1,78431677818298	P05164;P05164-3;P05164-2;P22079-2;P22079	P05164;P05164-3;P05164-2	Myeloperoxidase;Myeloperoxidase;89 kDa myeloperoxidase;84 kDa myeloperoxidase;Myeloperoxidase light chain;Myeloperoxidase heavy chain	MPO
-0,717917382717133	-0,69924384355545	-0,500103175640106	-1,31981360912323	-0,918857514858246	-0,913084149360657	-1,1693480014801	-1,44828152656555	-1,37050211429596	-0,933067083358765	-1,1765501499176	-0,943154811859131	-0,81547212600708	-0,715093970298767	-0,839843153953552	P05198	P05198	Eukaryotic translation initiation factor 2 subunit 1	EIF2S1
1,47867429256439	1,33697080612183	1,16772425174713	0,782252252101898	0,878805339336395	1,34327781200409	0,740991413593292	0,998776853084564	0,707347095012665	0,960923373699188	1,41124451160431	1,22686398029327	1,4058610200882	1,63643157482147	2,27347326278687	P05204	P05204	Non-histone chromosomal protein HMG-17	HMGN2
-0,0690604597330093	-0,2553491294384	-0,178500339388847	-0,418571889400482	-0,576963484287262	-0,573152422904968	-0,712505698204041	-0,568383574485779	-0,932227671146393	-0,480271816253662	-0,396915555000305	-0,508614957332611	-0,490734308958054	-0,588388860225677	-0,29775595664978	P05386	P05386	60S acidic ribosomal protein P1	RPLP1
-0,0628741681575775	-0,323042750358582	-0,0557748340070248	-0,365476429462433	-0,239881947636604	-0,352798402309418	-0,69724839925766	-0,614966750144959	-0,79375147819519	-0,664874792098999	-0,624604880809784	-0,711052358150482	-0,492413282394409	-0,376385182142258	-0,345306158065796	P05387;P05386-2	P05387	60S acidic ribosomal protein P2	RPLP2
-0,0920817852020264	-0,384549528360367	-0,0659933164715767	-0,389524966478348	-0,362533986568451	-0,580310523509979	-0,709567606449127	-0,609289467334747	-0,84298712015152	-0,431523323059082	-0,258813858032227	-0,495823889970779	-0,470959186553955	-0,554303109645844	-0,399520874023438	P05388;P05388-2;Q8NHW5	P05388;P05388-2;Q8NHW5	60S acidic ribosomal protein P0;60S acidic ribosomal protein P0-like	RPLP0;RPLP0P6
-1,15747499465942	-0,652087509632111	-1,0145126581192	-0,415892571210861	-0,490817934274673	-0,445830821990967	-0,246662318706512	-0,351264864206314	-0,00897236540913582	-0,591236591339111	-0,330638498067856	-0,545919895172119	-0,593010604381561	-0,845325648784637	-0,756131887435913	P05455	P05455	Lupus La protein	SSB
-0,0373250730335712	-0,697681367397308	-0,114244967699051	-1,15123903751373	-0,420278996229172	-0,35916805267334	-0,347535252571106	0,129509776830673	-0,188610911369324	0,0063361544162035	0,0631903111934662	0,259231001138687	-0,448409497737885	-0,623125910758972	-0,474867850542068	P05556;P05556-2;P05556-5;P05556-4;P05556-3	P05556;P05556-2;P05556-5;P05556-4;P05556-3	Integrin beta-1	ITGB1
1,01776671409607	0,770779430866241	1,03898108005524	0,00936408154666424	0,212378457188606	0,437800854444504	2,58285689353943	2,63433003425598	2,50495314598084	1,29284775257111	0,89504462480545	1,2489629983902	1,56827199459076	1,44939625263214	1,10719239711761	P05771-2;P05771	P05771-2;P05771	Protein kinase C beta type	PRKCB
-0,748795509338379	1,88966071605682	1,23250961303711	0,362259060144424	-1,21568405628204	-0,868290603160858	0,981509447097778	-0,0748053342103958	0,311785697937012	1,21708154678345	0,65440171957016	0,940162360668182	-1,80593061447144	-2,13114070892334	-1,47901082038879	P06132	P06132	Uroporphyrinogen decarboxylase	UROD
-0,633847057819366	-1,22766983509064	-0,504116177558899	-1,1947340965271	-0,614143669605255	-0,488310426473618	-2,13772702217102	-2,0315089225769	-2,08874535560608	-0,648492455482483	-0,40897673368454	-0,334395527839661	0,463020086288452	0,534841954708099	0,557908415794373	P06280	P06280	Alpha-galactosidase A	GLA
0,953812181949615	1,72262728214264	0,572995781898499	-0,331739276647568	-0,410007119178772	-0,591981947422028	0,51448529958725	0,444696485996246	0,898879766464233	0,977681756019592	0,952022433280945	0,347365826368332	1,03893256187439	0,919424712657928	0,783804476261139	P06396-2;P06396-4;P06396-3;P06396;REV__Q6TDU7-4;REV__Q6TDU7-2;REV__Q6TDU7-3;REV__Q6TDU7	P06396-2;P06396-4;P06396-3;P06396	Gelsolin	GSN
-0,770219206809998	-1,21202600002289	-0,729486286640167	-0,0206743124872446	0,358082175254822	0,451985061168671	-0,858804702758789	-0,858471512794495	-0,936003267765045	0,610987842082977	0,76532918214798	0,970783412456512	0,0445828326046467	0,00282248505391181	0,380086809396744	P06400	P06400	Retinoblastoma-associated protein	RB1
-2,35082745552063	-1,08466351032257	-2,83447647094727	-0,65566885471344	-1,69534695148468	-1,56696057319641	0,122007697820663	0,0773416310548782	0,573515474796295	0,106895342469215	-0,691328227519989	-0,446663737297058	-2,57528305053711	-2,74299049377441	-2,18151807785034	P06454-2;P06454	P06454-2;P06454	Prothymosin alpha;Prothymosin alpha, N-terminally processed;Thymosin alpha-1	PTMA
-3,97421479225159	-3,94869995117188	-3,62224411964417	-4,30864810943604	-2,75482535362244	-3,02927136421204	-2,81402134895325	-2,96911334991455	-2,78663992881775	-3,06564497947693	-3,38451862335205	-3,77307891845703	-4,06829214096069	-4,35350847244263	-3,32058525085449	P06493;P06493-2	P06493;P06493-2	Cyclin-dependent kinase 1	CDK1
0,743063986301422	0,498262315988541	0,684647679328918	1,12202596664429	0,674472868442535	0,716850280761719	0,359102308750153	0,480187624692917	0,0849485620856285	0,529981076717377	0,818659782409668	0,640144348144531	0,652438044548035	0,668540060520172	0,619978427886963	P06576	P06576	ATP synthase subunit beta, mitochondrial	ATP5B
6,51668214797974	8,79804229736328	5,1112232208252	3,60394263267517	1,6158230304718	4,06467151641846	4,84589338302612	4,21278810501099	5,08067607879639	5,45442056655884	3,66108965873718	3,09859037399292	4,99869585037231	4,58447551727295	4,30935096740723	P06702	P06702	Protein S100-A9	S100A9
0,974741399288177	2,92346692085266	1,10394752025604	0,219510063529015	-0,515521168708801	-0,172370180487633	0,69780445098877	-0,587143659591675	0,115103401243687	2,13202786445618	1,37231886386871	1,43818140029907	1,60169744491577	0,714676201343536	0,292253375053406	P06703	P06703	Protein S100-A6	S100A6
-0,983666002750397	-0,689420819282532	-0,860538363456726	-1,04330742359161	-0,914090394973755	-1,10481774806976	0,253818958997726	0,0238166656345129	0,340642213821411	-0,402168095111847	-0,725046813488007	-0,641501724720001	-1,06462264060974	-1,20302557945251	-0,887541711330414	P06730;P06730-2;P06730-3;A6NMX2	P06730;P06730-2;P06730-3	Eukaryotic translation initiation factor 4E	EIF4E
-2,07568073272705	-0,3858902156353	-2,55283403396606	-0,409577995538712	-1,87544059753418	-1,50546765327454	0,719517409801483	0,53159499168396	1,05916881561279	0,0267239268869162	-0,389497965574265	-0,455814599990845	-1,94167387485504	-2,63445234298706	-2,12869191169739	P06733;P13929-3;P13929-2;P13929	P06733	Alpha-enolase	ENO1
-0,748795509338379	-0,737895905971527	-1,45528638362885	-1,27786159515381	-1,65403532981873	-1,99876272678375	-0,519006729125977	-0,646779656410217	-0,186374455690384	-0,707297265529633	-0,974687576293945	-1,51991653442383	-0,247042581439018	-0,548441410064697	-0,452107906341553	P06737-2;P06737	P06737-2;P06737	Glycogen phosphorylase, liver form	PYGL
-1,01235342025757	0,835044085979462	-1,91150093078613	-1,35215497016907	-2,319171667099	-2,00932240486145	-0,852900385856628	-1,02810513973236	-0,204729169607162	-0,587210118770599	-1,03088164329529	-1,30576384067535	-1,64322507381439	-2,13717532157898	-1,85346579551697	P06744;P06744-2;Q8N196	P06744;P06744-2	Glucose-6-phosphate isomerase	GPI
-0,0911308750510216	-0,402569144964218	-0,0413558632135391	0,902142286300659	0,754240036010742	0,588945269584656	-0,697963774204254	-0,614857733249664	-0,856858432292938	0,18344321846962	0,468837976455688	0,514036297798157	-1,01168406009674	-0,868196904659271	-0,498940885066986	P06748;P06748-2	P06748;P06748-2	Nucleophosmin	NPM1
0,196226164698601	0,950401425361633	0,275599598884583	0,581403255462646	-0,0630275309085846	-0,143459632992744	0,919978499412537	0,853085279464722	1,10620868206024	0,542483925819397	-0,206695258617401	0,0389770865440369	0,459163904190063	0,401139050722122	-0,0562463290989399	P06753-2;P06753-5;P06753-7	P06753-2;P06753-5	Tropomyosin alpha-3 chain	TPM3
1,68094193935394	1,64927577972412	1,54547667503357	1,27679181098938	0,784057796001434	0,847954869270325	0,877480387687683	0,974301278591156	0,840586543083191	-0,348874598741531	-0,333935648202896	-0,292893618345261	1,08745610713959	1,13313901424408	1,39668476581573	P06865;P06865-2	P06865	Beta-hexosaminidase subunit alpha	HEXA
-0,395886331796646	-1,16652500629425	-0,369021862745285	-0,663353741168976	-0,277481734752655	-0,533726751804352	-2,36201143264771	-2,70141077041626	-2,52084994316101	-2,12823390960693	-0,710366249084473	-0,922720730304718	-0,730818748474121	-0,885274291038513	-0,710716247558594	P07099	P07099	Epoxide hydrolase 1	EPHX1
-2,41537189483643	-1,18067586421967	-2,77285385131836	-0,953695058822632	-1,54075241088867	-1,36703824996948	-0,850680351257324	-0,893725097179413	-0,22013221681118	-0,4786177277565	-0,730904281139374	-0,63943475484848	-2,54198622703552	-2,57653307914734	-2,23045969009399	P07108;P07108-3;P07108-2;P07108-4;P07108-5;P07108-6	P07108;P07108-3;P07108-2;P07108-4;P07108-5	Acyl-CoA-binding protein	DBI
-2,76500058174133	-1,87312400341034	-2,60029768943787	-1,73282051086426	-2,4129638671875	-2,37921357154846	-1,21587193012238	-1,57515370845795	-1,09306490421295	-1,05573463439941	-1,21011161804199	-1,36998498439789	-3,07894468307495	-3,52310609817505	-2,91075325012207	P07195	P07195	L-lactate dehydrogenase B chain	LDHB
0,571975529193878	1,12650883197784	0,665903270244598	1,91542375087738	1,15546572208405	0,922281801700592	2,51289844512939	2,34671854972839	2,35760617256165	2,68993020057678	1,98162245750427	2,00876355171204	0,95166003704071	0,698436439037323	0,691693961620331	P07203;P07203-2	P07203	Glutathione peroxidase 1	GPX1
-1,04928243160248	-1,73917651176453	-1,62736070156097	-1,87157607078552	-0,875065743923187	-0,829934477806091	-1,91162443161011	-1,97624754905701	-1,61128890514374	-2,27609992027283	-1,78769159317017	-2,56446623802185	-0,90446001291275	-1,32916939258575	-1,08290827274323	P07237;Q13087-2;Q13087	P07237	Protein disulfide-isomerase	P4HB
3,59576487541199	3,63972473144531	3,1451632976532	1,11711180210114	0,840270638465881	0,517788767814636	2,76392817497253	3,00685429573059	2,70709848403931	5,00202417373657	4,65272188186646	4,29682445526123	-1,1541006565094	-1,3611296415329	-0,965146124362946	P07305;P07305-2;REV__P07305-2;REV__P07305	P07305;P07305-2	Histone H1,0;Histone H1,0, N-terminally processed	H1F0
2,05231308937073	2,23711585998535	2,02433967590332	1,96144282817841	1,43563902378082	1,59962213039398	0,737906396389008	0,85669994354248	0,638665556907654	0,842908978462219	1,06115543842316	0,872535347938538	2,13765692710876	2,12390851974487	2,04736757278442	P07339	P07339	Cathepsin D;Cathepsin D light chain;Cathepsin D heavy chain	CTSD
1,15580499172211	0,747617602348328	0,716238856315613	1,49541056156158	1,28104734420776	1,54965579509735	-1,41889297962189	-1,54863977432251	-1,61854732036591	0,802315890789032	0,536489307880402	0,743450164794922	1,37972176074982	0,597760438919067	-0,0579263865947723	P07355;P07355-2;A6NMY6	P07355;P07355-2;A6NMY6	Annexin A2;Putative annexin A2-like protein	ANXA2;ANXA2P2
0,615580201148987	1,45634055137634	0,764605283737183	0,707937598228455	0,420856505632401	0,350677847862244	1,29305839538574	1,02819132804871	1,30152297019959	1,16775727272034	0,575121939182281	0,791922032833099	1,06113421916962	1,06416153907776	0,705719232559204	P07384	P07384	Calpain-1 catalytic subunit	CAPN1
-1,34529435634613	-0,573015749454498	-1,59725618362427	-0,825562298297882	-1,51030993461609	-1,70095121860504	-0,326373815536499	-0,498608499765396	-0,183714136481285	-0,141900092363358	-0,610819935798645	-0,549759387969971	-1,53202736377716	-1,50830268859863	-1,83208203315735	P07437;A6NNZ2	P07437	Tubulin beta chain	TUBB
1,30245196819305	1,16685259342194	1,19852888584137	0,513931810855865	0,551807343959808	0,65983784198761	-0,762596845626831	-0,550981402397156	-0,590245306491852	-0,542663633823395	-0,236129820346832	-0,146887600421906	1,6304337978363	1,43979501724243	1,71356737613678	P07602;P07602-2	P07602;P07602-2	Prosaposin;Saposin-A;Saposin-B-Val;Saposin-B;Saposin-C;Saposin-D	PSAP
1,36501801013947	1,24181115627289	1,21795570850372	0,412620306015015	0,395064443349838	0,380562216043472	0,9513920545578	0,982532322406769	0,641384243965149	0,40150859951973	0,53572815656662	0,583089470863342	0,570140361785889	0,555910110473633	0,533064782619476	P07686;REV__P06733-2;REV__P13929-3;REV__P13929-2;REV__P13929	P07686	Beta-hexosaminidase subunit beta;Beta-hexosaminidase subunit beta chain B;Beta-hexosaminidase subunit beta chain A	HEXB
-1,53067266941071	0,316521942615509	-2,14852976799011	-0,647483646869659	-1,89729022979736	-1,68012714385986	-0,187973469495773	-0,371600270271301	0,234404429793358	0,479437232017517	-0,113451912999153	-0,10923108458519	-1,59459388256073	-2,19866394996643	-1,95425474643707	P07737	P07737	Profilin-1	PFN1
-2,51104760169983	-0,807153344154358	-2,09540224075317	-0,715449571609497	-1,97186458110809	-2,00349855422974	-0,792775213718414	-0,981277644634247	-0,511321485042572	-0,474681705236435	-0,888435423374176	-0,844731688499451	-2,88672256469727	-3,42062520980835	-2,73166799545288	P07741;P07741-2	P07741;P07741-2	Adenine phosphoribosyltransferase	APRT
-1,12770688533783	-1,17018330097198	-0,955578207969666	-1,66452825069427	-1,304682970047	-1,56839597225189	-1,54531526565552	-1,77075219154358	-1,41406857967377	-1,2524631023407	-1,54742074012756	-1,47166192531586	-1,20188593864441	-1,19110596179962	-1,1360582113266	P07814	P07814	Bifunctional glutamate/proline--tRNA ligase;Glutamate--tRNA ligase;Proline--tRNA ligase	EPRS
0,819958508014679	0,412236094474792	0,636150479316711	0,710743069648743	0,55932879447937	0,619206607341766	0,661782681941986	0,738078892230988	0,429860353469849	0,397186160087585	0,644164741039276	0,54383111000061	2,09332966804504	1,69730365276337	1,2951488494873	P07858	P07858	Cathepsin B;Cathepsin B light chain;Cathepsin B heavy chain	CTSB
-1,50967490673065	-1,04922688007355	-1,52686607837677	-1,44831871986389	-1,71851968765259	-1,46007585525513	-0,46555882692337	-0,801989734172821	-0,469232201576233	-0,662962377071381	-0,785816431045532	-0,91571968793869	-0,636399388313293	-0,688797056674957	-0,995172023773193	P07900;P07900-2;Q58FG0;Q14568	P07900;P07900-2	Heat shock protein HSP 90-alpha	HSP90AA1
0,214502528309822	0,284492939710617	0,391031175851822	0,890611588954926	0,595135450363159	0,525092244148254	0,463680297136307	0,571599781513214	0,232071667909622	0,5699702501297	0,958272337913513	0,847582280635834	0,482180207967758	0,559601306915283	0,512791574001312	P07910-2;P07910-4	P07910-2;P07910-4	Heterogeneous nuclear ribonucleoproteins C1/C2	HNRNPC
0,303703278303146	-0,143458217382431	0,174316197633743	0,712871670722961	0,363326847553253	1,69289171695709	0,0485095605254173	-0,150017604231834	-0,314068585634232	-0,473540395498276	-0,332810789346695	-0,152494579553604	0,0811056196689606	0,107179380953312	0,252584964036942	P07919;A0A096LP55	P07919	Cytochrome b-c1 complex subunit 6, mitochondrial	UQCRH
0,664524972438812	0,189221858978271	0,245400816202164	0,0406811162829399	-0,0911163315176964	-0,266861349344254	0,630665183067322	0,943608820438385	0,550908148288727	-0,321477502584457	-0,240128144621849	0,00623958138749003	0,949268937110901	0,167995110154152	-0,0154746631160378	P07948	P07948	Tyrosine-protein kinase Lyn	LYN
-0,300468802452087	-0,44769361615181	-0,142046555876732	0,363268226385117	-0,0310565363615751	-0,103738583624363	-0,756115972995758	-0,746734917163849	-1,06999897956848	-0,147235661745071	0,365480124950409	0,174689665436745	-0,46155446767807	-0,610282838344574	-0,431579798460007	P07954-2;P07954	P07954-2;P07954	Fumarate hydratase, mitochondrial	FH
3,74972414970398	3,0449812412262	4,29147958755493	3,74571895599365	2,62190508842468	2,90610599517822	3,24966382980347	4,07390117645264	3,19629049301147	3,48614239692688	2,8684766292572	3,38145637512207	2,69028925895691	2,59806394577026	2,83747577667236	P07996;P07996-2	P07996;P07996-2	Thrombospondin-1	THBS1
0,462291151285172	-0,0343711785972118	0,358061075210571	-0,0817506462335587	0,0201251842081547	0,334475249052048	0,334322273731232	1,09840559959412	0,664887249469757	0,593521535396576	1,04785335063934	0,938213288784027	0,602089405059814	0,820902645587921	0,383985996246338	P08047;P08047-3	P08047;P08047-3	Transcription factor Sp1	SP1
2,30157494544983	2,16085577011108	1,99191391468048	0,737998366355896	0,503640711307526	0,729480981826782	0,251097798347473	0,425248891115189	0,234714493155479	0,899771690368652	0,735969305038452	0,815579235553741	0,146356120705605	0,235158130526543	0,241020143032074	P08133;P08133-2	P08133;P08133-2	Annexin A6	ANXA6
-1,94952213764191	-3,45787882804871	-2,19137740135193	-3,30187845230103	-1,48837125301361	-1,56142902374268	-2,67346382141113	-2,55551385879517	-3,08778619766235	-2,87832140922546	-2,53975915908813	-2,81817507743835	-2,29617977142334	-2,9092538356781	-2,16823530197144	P08195-2	P08195-2	4F2 cell-surface antigen heavy chain	SLC3A2
1,76688635349274	1,81535005569458	1,71464896202087	1,42905509471893	1,18710231781006	1,09609198570251	1,520716547966	1,47639977931976	1,49624395370483	0,636237144470215	0,293603867292404	0,579065501689911	2,14555668830872	2,22789454460144	2,29553580284119	P08236-2;P08236;P08236-3	P08236-2;P08236;P08236-3	Beta-glucuronidase	GUSB
-2,07214784622192	-1,92848551273346	-2,21495866775513	-1,62888836860657	-1,8496150970459	-1,56513965129852	-1,18680059909821	-1,40355062484741	-1,11944162845612	-1,75798177719116	-1,66299879550934	-1,95309436321259	-1,83555662631989	-1,7998251914978	-1,93808591365814	P08238;Q58FF7	P08238	Heat shock protein HSP 90-beta	HSP90AB1
-0,376309365034103	-0,882367253303528	-0,400570958852768	-0,683588325977325	-0,3890680372715	-0,405379086732864	-0,379246473312378	-0,140375882387161	-0,430967897176743	-1,07638800144196	-0,758303999900818	-0,699208676815033	-0,780578911304474	-0,609506607055664	-0,613486111164093	P08240;P08240-2	P08240;P08240-2	Signal recognition particle receptor subunit alpha	SRPR
-3,24837970733643	-5,18015241622925	-2,76094341278076	-4,25816774368286	-2,48065304756165	-2,9416880607605	-4,46025896072388	-3,60615181922913	-4,22296619415283	-3,37006902694702	-2,48896861076355	-4,96069812774658	-2,0855495929718	-2,78288841247559	-3,33514547348022	P08243-2;P08243;P08243-3	P08243-2;P08243;P08243-3	Asparagine synthetase [glutamine-hydrolyzing]	ASNS
4,5982837677002	5,08528184890747	4,81627655029297	0,727477192878723	0,268861413002014	0,790938675403595	-0,00923799909651279	-0,196614637970924	0,696168124675751	2,75728297233582	1,97062277793884	1,30794763565063	2,53034543991089	2,85148549079895	3,29294848442078	P08246	P08246	Neutrophil elastase	ELANE
3,80011701583862	4,24046611785889	3,97669339179993	1,72674179077148	1,34530770778656	1,64988899230957	0,669152855873108	0,599120497703552	1,02963066101074	1,90884244441986	1,55635535717011	1,04920053482056	2,75367426872253	2,98307538032532	3,27335500717163	P08311	P08311	Cathepsin G	CTSG
0,488535851240158	0,447101414203644	0,613053917884827	1,07782375812531	1,13610088825226	0,770972430706024	0,30400076508522	0,548305630683899	0,0625617802143097	0,277531564235687	0,564008057117462	0,527041375637054	0,205550536513329	0,390132278203964	0,425745010375977	P08559;P08559-4;P08559-3;P08559-2	P08559;P08559-4;P08559-3;P08559-2	Pyruvate dehydrogenase E1 component subunit alpha, somatic form, mitochondrial	PDHA1
-1,01051843166351	0,315001130104065	-1,60741889476776	0,0972906202077866	-1,4313600063324	-0,919579148292542	0,9011589884758	0,701927185058594	1,37632191181183	0,804689943790436	-0,261033475399017	0,0893533974885941	-0,47871258854866	-0,727661550045013	-0,868675887584686	P08567	P08567	Pleckstrin	PLEK
3,72306632995605	3,22457218170166	2,49554300308228	1,30259668827057	1,21574318408966	1,55013132095337	-0,450524926185608	0,000301135238260031	-0,60116446018219	1,6301771402359	0,912279903888702	0,960175573825836	3,16944265365601	1,82749950885773	0,617579102516174	P08571	P08571	Monocyte differentiation antigen CD14;Monocyte differentiation antigen CD14, urinary form;Monocyte differentiation antigen CD14, membrane-bound form	CD14
0,298740357160568	0,104744836688042	0,545617043972015	0,958272516727448	0,486397176980972	0,517983376979828	-0,119116052985191	0,11390408873558	-0,369420349597931	-0,176936954259872	0,0288555230945349	0,0364032052457333	0,266890168190002	0,199800178408623	0,218134731054306	P08574	P08574	Cytochrome c1, heme protein, mitochondrial	CYC1
1,78919649124146	1,46160614490509	1,37080490589142	0,778493821620941	0,844277203083038	0,603163182735443	0,364057391881943	0,580549776554108	0,267054945230484	0,581791043281555	0,449216097593308	0,483771502971649	1,59383475780487	1,39056050777435	1,19042634963989	P08575;P08575-2	P08575;P08575-2	Receptor-type tyrosine-protein phosphatase C	PTPRC
0,498974233865738	0,301308423280716	0,49125736951828	0,369175285100937	0,243496492505074	0,0254916306585073	0,588236629962921	0,555498540401459	0,143860504031181	0,349082261323929	0,712321817874908	0,835020899772644	0,328128933906555	0,50480717420578	0,448368579149246	P08579	P08579	U2 small nuclear ribonucleoprotein B	SNRPB2
0,67181932926178	0,387085765600204	0,623596966266632	0,588258504867554	0,494108498096466	0,501148760318756	0,439789205789566	0,561861574649811	0,206305906176567	0,611968994140625	0,86383992433548	0,821661651134491	0,560759484767914	0,711790442466736	0,711572825908661	P08621;P08621-2;P08621-4;P08621-3;REV__Q5VTL8	P08621;P08621-2;P08621-4	U1 small nuclear ribonucleoprotein 70 kDa	SNRNP70
1,00471115112305	0,705378472805023	0,673886299133301	0,0633544400334358	0,624031722545624	1,02738809585571	0,0653136670589447	-0,0403982698917389	0,203730091452599	-0,482439935207367	-1,53146028518677	-1,23399686813354	2,34912395477295	1,72212028503418	1,54214107990265	P08631-2;P08631;P08631-3;P08631-4	P08631-2;P08631;P08631-3;P08631-4	Tyrosine-protein kinase HCK	HCK
-0,799112141132355	-1,75616228580475	-0,875812292098999	-1,42222678661346	-0,479710131883621	-0,722008526325226	-0,925485193729401	-0,434956640005112	-0,953556895256042	-1,48715460300446	-0,948097825050354	-1,56981921195984	-1,0454204082489	-0,855090618133545	-0,744227111339569	P08648	P08648	Integrin alpha-5;Integrin alpha-5 heavy chain;Integrin alpha-5 light chain	ITGA5
1,21068167686462	-0,262871921062469	0,804201185703278	1,69246006011963	1,30292069911957	0,361636698246002	1,03879535198212	1,14477956295013	1,56737112998962	0,789169549942017	1,42560636997223	1,32127046585083	0,647213995456696	1,27183949947357	0,779867827892303	P08651-4;P08651-3;P08651-2;O00712-2;O00712;O00712-4;O00712-5	P08651-4;P08651-3;P08651-2	Nuclear factor 1 C-type	NFIC
2,23274612426758	2,09431552886963	1,88511967658997	2,69166254997253	2,1420304775238	2,63840436935425	0,596765875816345	0,548067986965179	0,516782879829407	1,16079938411713	1,0048371553421	1,0578351020813	3,2445502281189	3,03324604034424	2,80988883972168	P08670;P14136-3;P14136;P14136-2;Q16352;P07197-2;P07197;P07196	P08670	Vimentin	VIM
-0,0209645684808493	-0,373789817094803	-0,10226196795702	-0,515863716602325	-0,388167262077332	-0,338758647441864	-0,766413807868958	-0,57600474357605	-0,940367877483368	-0,59142792224884	-0,848782598972321	-0,724067747592926	-0,412214547395706	-0,285292267799377	-0,27966845035553	P08708	P08708	40S ribosomal protein S17	RPS17
0,225530415773392	-0,274100452661514	-0,0358437895774841	-1,03845679759979	-0,308039516210556	-0,481855243444443	-1,21323823928833	-1,0707106590271	-1,29939246177673	-0,927227437496185	-0,870783090591431	-1,07011687755585	-0,0394487977027893	-0,241688013076782	-0,246229156851768	P08754	P08754	Guanine nucleotide-binding protein G(k) subunit alpha	GNAI3
1,81787860393524	1,58538138866425	1,54432773590088	-1,91305911540985	-0,698957085609436	-1,14820945262909	-4,17864513397217	-4,16074991226196	-4,2320384979248	-0,486663609743118	-0,595259606838226	-0,754059016704559	0,179767861962318	-0,649794042110443	-1,07812452316284	P08758	P08758	Annexin A5	ANXA5
-0,0181960538029671	-0,303022354841232	-0,110105141997337	-0,542794287204742	-0,402771532535553	-0,580578565597534	-0,691205680370331	-0,564445912837982	-0,837512791156769	-0,652352869510651	-0,643345236778259	-0,676882445812225	-0,52751499414444	-0,344170063734055	-0,268169641494751	P08865	P08865	40S ribosomal protein SA	RPSA
-0,294410526752472	-0,606264650821686	0,0488191992044449	0,302906811237335	0,370815753936768	0,165504768490791	-0,876019477844238	-0,7331822514534	-0,955419778823853	-0,750063538551331	-0,33546045422554	-0,249297827482224	-0,523316621780396	-0,328554660081863	-0,122737981379032	P09001	P09001	39S ribosomal protein L3, mitochondrial	MRPL3
0,257625490427017	0,462767720222473	0,433316230773926	0,324475765228271	0,334514051675797	0,14213764667511	0,381125330924988	0,551969468593597	0,241754159331322	0,505271852016449	0,94353449344635	0,558764517307281	0,824855387210846	0,955480456352234	0,942711114883423	P09012	P09012	U1 small nuclear ribonucleoprotein A	SNRPA
0,490649551153183	0,553972125053406	0,985143303871155	1,01171803474426	1,06191372871399	0,884585738182068	0,88476288318634	0,902796685695648	0,694807410240173	-0,63703453540802	-0,338344424962997	-0,23113688826561	1,12123215198517	0,434167861938477	0,967862486839294	P09110;P09110-2	P09110;P09110-2	3-ketoacyl-CoA thiolase, peroxisomal	ACAA1
-1,44128251075745	0,693160235881805	-1,46552526950836	0,0885367691516876	-1,42046082019806	-1,25307512283325	2,41292309761047	2,23835325241089	2,60169100761414	0,746296763420105	0,0717698708176613	0,131547898054123	-1,17756056785584	-1,60171091556549	-1,31284856796265	P09211	P09211	Glutathione S-transferase P	GSTP1
0,533420205116272	0,0640538483858109	0,614780128002167	0,490556418895721	0,418820202350616	0,714702129364014	0,500646770000458	0,475825995206833	0,490458428859711	0,593656957149506	0,588947951793671	0,951867282390594	0,389632701873779	0,478125721216202	0,275159180164337	P09234	P09234	U1 small nuclear ribonucleoprotein C	SNRPC
-1,88806259632111	-1,17880249023438	-2,46833848953247	-0,057326216250658	-1,22653436660767	-1,10927414894104	-3,34392523765564	-3,48705148696899	-2,91581797599792	-1,83103203773499	-2,06192302703857	-2,29822158813477	-1,07862818241119	-1,61033463478088	-2,28208661079407	P09382	P09382	Galectin-1	LGALS1
-0,0213415361940861	0,887116134166718	0,0101813152432442	0,497638642787933	0,0456173121929169	0,398274004459381	-0,342272013425827	-0,726714909076691	-0,425952285528183	0,681370913982391	0,371009707450867	0,385318011045456	0,317210972309113	-0,178351774811745	-0,11399157345295	P09417;P09417-2	P09417;P09417-2	Dihydropteridine reductase	QDPR
-0,85939234495163	0,292615354061127	-1,19471871852875	0,433177560567856	-0,523177862167358	-0,236336648464203	0,242843985557556	0,107780396938324	0,587870419025421	1,69048464298248	1,0336354970932	1,29647254943848	-0,520955979824066	-0,420237869024277	-0,752590656280518	P09429;B2RPK0	P09429;B2RPK0	High mobility group protein B1;Putative high mobility group protein B1-like 1	HMGB1;HMGB1P1
-1,70676720142365	-1,60905861854553	-2,45608139038086	-2,30101108551025	-2,22438216209412	-1,52329158782959	-1,20221590995789	-0,718693792819977	0,129651919007301	-1,73247277736664	-0,605377316474915	-1,88390481472015	-1,04366147518158	-2,00534558296204	-2,53367233276367	P09467	P09467	Fructose-1,6-bisphosphatase 1	FBP1
0,0103441467508674	-0,175999775528908	-0,00984521117061377	-0,614896893501282	-0,423020392656326	-0,360113084316254	-0,0790878608822823	-0,192737638950348	-0,0903998240828514	-0,263406872749329	-0,296087622642517	-0,316855907440186	0,0952980741858482	0,0785629972815514	-0,0103402053937316	P09496-2;P09496-4;P09496-3;P09496;P09496-5	P09496-2;P09496-4;P09496-3;P09496;P09496-5	Clathrin light chain A	CLTA
0,42804554104805	0,475875854492188	0,582726836204529	-0,839217364788055	-0,448419958353043	-0,501266419887543	-0,345483392477036	-0,504829883575439	-0,598174810409546	-0,299883931875229	-0,403074860572815	-0,181195810437202	0,303194671869278	0,414573192596436	0,191642612218857	P09497-2;P09497	P09497-2;P09497	Clathrin light chain B	CLTB
1,23243427276611	0,926714479923248	1,04819405078888	0,61851441860199	0,426462292671204	0,334398806095123	0,81986004114151	0,847290515899658	0,670278906822205	0,0832591876387596	0,338161736726761	0,329379349946976	0,654376447200775	0,650953948497772	0,760900378227234	P09525;P09525-2	P09525;P09525-2	Annexin A4	ANXA4
-0,758922517299652	-0,679116010665894	-0,780820310115814	-0,943210959434509	-0,422003328800201	-0,315999656915665	-0,282360106706619	-0,40873196721077	-0,25864177942276	-0,745162725448608	-0,927175045013428	-0,915276348590851	-0,403295457363129	-0,587502121925354	-0,560260891914368	P09543-2;P09543	P09543-2;P09543	2,3-cyclic-nucleotide 3-phosphodiesterase	CNP
0,626413643360138	0,241981908679008	0,584480047225952	1,27314972877502	0,911918103694916	0,928534924983978	0,111522167921066	0,264186680316925	-0,165954828262329	0,0807397812604904	0,496220767498016	0,338438898324966	0,74036580324173	0,782617390155792	0,748234629631042	P09622;P09622-3;P09622-2	P09622;P09622-3;P09622-2	Dihydrolipoyl dehydrogenase, mitochondrial	DLD
-0,0441314056515694	-0,022780392318964	0,167886883020401	0,593398809432983	0,345884829759598	0,306673943996429	0,609288096427917	0,734246492385864	0,342815637588501	-0,038299173116684	0,410581082105637	0,315944910049438	0,208115756511688	0,26975080370903	0,331574112176895	P09651;P09651-2;P09651-3;Q32P51	P09651;P09651-2;P09651-3;Q32P51	Heterogeneous nuclear ribonucleoprotein A1;Heterogeneous nuclear ribonucleoprotein A1, N-terminally processed;Heterogeneous nuclear ribonucleoprotein A1-like 2	HNRNPA1;HNRNPA1L2
0,466918379068375	0,116095080971718	0,377923041582108	0,475598275661469	0,287028074264526	0,0172033365815878	0,435017466545105	0,515340447425842	0,359424263238907	0,522182285785675	0,722110748291016	0,641803979873657	0,328169584274292	0,465971231460571	0,42304190993309	P09661	P09661	U2 small nuclear ribonucleoprotein A	SNRPA1
1,11294770240784	1,02396094799042	1,23210144042969	1,24124026298523	1,43513083457947	0,896106839179993	0,0720065981149673	0,39948108792305	0,0836107805371284	1,02546083927155	1,04880559444427	1,02522361278534	1,05790495872498	1,20149004459381	1,23009920120239	P09669	P09669	Cytochrome c oxidase subunit 6C	COX6C
0,230240359902382	0,108209386467934	0,313849121332169	0,979488730430603	0,727729916572571	0,627561151981354	1,01669776439667	1,02097058296204	0,848832607269287	1,00880229473114	1,17592036724091	1,175452709198	0,0943941101431847	0,233420699834824	0,462296694517136	P09874	P09874	Poly [ADP-ribose] polymerase 1	PARP1
-0,66742742061615	1,40042757987976	-1,08388245105743	0,920832931995392	-0,957207798957825	-0,402220398187637	1,21991062164307	0,898360192775726	1,62412095069885	1,16769206523895	0,231161296367645	0,388966649770737	-0,455213159322739	-1,33591115474701	-1,38926184177399	P09960;P09960-4;P09960-2;P09960-3	P09960;P09960-4;P09960-2;P09960-3	Leukotriene A-4 hydrolase	LTA4H
-2,95329594612122	-2,11961054801941	-3,28134036064148	-2,43143606185913	-2,72231101989746	-2,60909342765808	-2,2379903793335	-2,57487225532532	-1,7184579372406	-1,80645060539246	-1,66181969642639	-2,07141518592834	-2,97623682022095	-3,58818078041077	-2,97041153907776	P09972	P09972	Fructose-bisphosphate aldolase C	ALDOC
1,29986572265625	1,26311051845551	1,2328839302063	0,542680501937866	0,128166288137436	0,265574425458908	-0,196051016449928	-0,109865002334118	-0,28326153755188	1,59400928020477	1,85378789901733	1,54426503181458	0,741513192653656	0,862505972385406	1,00079953670502	Q71UI9;P0C0S5;Q71UI9-4;Q71UI9-2;Q71UI9-3	Q71UI9;P0C0S5;Q71UI9-4;Q71UI9-2;Q71UI9-3	Histone H2A,V;Histone H2A,Z	H2AFV;H2AFZ
2,58175587654114	3,14086842536926	2,15421915054321	1,49692213535309	0,772289097309113	1,59213280677795	2,44908952713013	2,21055340766907	2,10041880607605	1,69531989097595	1,30676233768463	1,27614378929138	2,8715238571167	2,74668478965759	2,17680811882019	P0DMV9;P0DMV8;P0DMV8-2	P0DMV9;P0DMV8;P0DMV8-2
0,44301763176918	0,134348452091217	0,427529811859131	0,673032462596893	0,259839802980423	0,324662864208221	0,264391630887985	0,532276928424835	0,193221867084503	0,736328482627869	0,72458028793335	0,814153730869293	0,393993079662323	0,48264417052269	0,585299849510193	P0DN76;Q01081;Q01081-2;Q01081-4;Q8WU68-3;Q8WU68;Q01081-3;Q8WU68-2	P0DN76;Q01081;Q01081-2;Q01081-4	Splicing factor U2AF 35 kDa subunit	U2AF1
-0,130578696727753	0,63433563709259	-0,0902861580252647	-0,506909072399139	-0,832278370857239	-0,822508811950684	0,376564919948578	0,10159146040678	0,533338069915771	0,388933330774307	-0,197921246290207	0,210016697645187	-0,306959986686707	-0,52814519405365	-0,666783273220062	P0DP25;P0DP24;P0DP23;P27482;P02585	P0DP25;P0DP24;P0DP23
-0,587850332260132	-0,802049398422241	-0,375875622034073	0,124827973544598	0,398140013217926	-0,00812944397330284	0,0398693196475506	0,209871083498001	-0,0279094055294991	-0,242509722709656	0,0219403561204672	0,14577229321003	-0,692151665687561	-0,334209889173508	-0,367945045232773	P0DPB5	P0DPB5
3,66219449043274	4,51523447036743	4,29629039764404	0,820227682590485	0,638129353523254	1,06212270259857	-2,41019916534424	-2,58713507652283	-1,73242378234863	-1,13387858867645	-0,821606636047363	-2,02267003059387	4,67851257324219	4,5540246963501	5,64012145996094	P10153	P10153	Non-secretory ribonuclease	RNASE2
-0,328165352344513	0,421510517597198	-0,11081575602293	-0,286222368478775	-0,458363831043243	-0,501964867115021	0,0835724100470543	0,203741326928139	0,413798689842224	0,780500173568726	0,677739202976227	0,655990123748779	-0,176923424005508	-0,39205601811409	-0,247115150094032	P10155;P10155-3;P10155-5;P10155-4;P10155-2	P10155;P10155-3;P10155-5;P10155-4	60 kDa SS-A/Ro ribonucleoprotein	TROVE2
-0,199753910303116	-0,800030827522278	-0,179847478866577	0,576744556427002	0,553433954715729	1,17233896255493	-0,667004585266113	-0,489761173725128	-0,655239284038544	-0,328260511159897	-0,228268504142761	-0,121635638177395	1,08226203918457	0,835223853588104	0,949514269828796	P10253	P10253	Lysosomal alpha-glucosidase;76 kDa lysosomal alpha-glucosidase;70 kDa lysosomal alpha-glucosidase	GAA
2,16441059112549	3,2802152633667	2,6743266582489	1,54524314403534	0,895863652229309	1,3776091337204	2,05467629432678	2,22348833084106	1,65823972225189	2,21544194221497	0,775354266166687	1,61977231502533	2,41306138038635	2,10585498809814	2,55175805091858	P10316;P01891	P10316;P01891	HLA class I histocompatibility antigen, A-69 alpha chain;HLA class I histocompatibility antigen, A-68 alpha chain	HLA-A
2,28901791572571	2,18200755119324	2,25816535949707	1,69261503219604	2,71747303009033	2,07439541816711	2,28353691101074	2,51018691062927	2,11186146736145	2,32134008407593	1,904416680336	2,14729285240173	2,10824728012085	1,29028034210205	2,72255325317383	P10412	P10412	Histone H1,4	HIST1H1E
0,2741858959198	-0,128319397568703	0,344842731952667	0,712587654590607	0,467067778110504	0,492727935314178	0,275893449783325	0,40851566195488	0,110391303896904	0,137062251567841	0,424559623003006	0,373605281114578	0,215762227773666	0,220951899886131	0,262679636478424	P10515	P10515	Dihydrolipoyllysine-residue acetyltransferase component of pyruvate dehydrogenase complex, mitochondrial	DLAT
-1,72148764133453	0,115955650806427	-1,12009191513062	-0,25517264008522	-1,73353135585785	-1,20888996124268	0,452270448207855	0,118481025099754	0,697678685188293	0,57647168636322	0,113599963486195	0,0883964672684669	-1,76282262802124	-1,81087148189545	-1,36747610569	P10599;P10599-2	P10599;P10599-2	Thioredoxin	TXN
1,20778870582581	0,832806348800659	1,05512881278992	1,54651808738709	1,21876704692841	1,57339715957642	0,325182884931564	0,485428690910339	0,288413643836975	0,84622061252594	1,07217800617218	1,05912816524506	1,35964632034302	1,49274146556854	1,34882831573486	P10606	P10606	Cytochrome c oxidase subunit 5B, mitochondrial	COX5B
1,76663613319397	1,80328953266144	1,68521964550018	1,05779111385345	0,723793208599091	1,21094465255737	1,01480662822723	0,982312679290771	0,776161909103394	-0,849179148674011	-0,610756158828735	-0,451914846897125	1,77117884159088	1,7984915971756	2,02815842628479	P10619-2;P10619	P10619-2;P10619	Lysosomal protective protein;Lysosomal protective protein 32 kDa chain;Lysosomal protective protein 20 kDa chain	CTSA
0,774308621883392	1,45573246479034	0,502409100532532	0,545498728752136	-0,370170384645462	-0,230097874999046	1,71176671981812	1,59597873687744	1,84518373012543	1,21221244335175	0,729993522167206	1,06664836406708	0,331460535526276	-0,0595193132758141	-0,528990626335144	P10644;P10644-2	P10644;P10644-2	cAMP-dependent protein kinase type I-alpha regulatory subunit;cAMP-dependent protein kinase type I-alpha regulatory subunit, N-terminally processed	PRKAR1A
-1,96151685714722	0,0859212502837181	-1,31959962844849	-0,377203464508057	-1,76671767234802	-1,61244094371796	-0,549333691596985	-1,1033251285553	-0,640235960483551	1,16187036037445	0,423911899328232	0,527942597866058	-2,86305928230286	-3,35760021209717	-2,67883896827698	P10768	P10768	S-formylglutathione hydrolase	ESD
-0,439757078886032	-0,9488685131073	-0,336576730012894	0,292194992303848	0,0759199485182762	0,171781346201897	-0,35507795214653	-0,285739481449127	-0,671116232872009	-0,785003542900085	-0,209546566009521	-0,407013773918152	-0,17190857231617	-0,145737081766129	-0,0339582152664661	P10809;P10809-2	P10809	60 kDa heat shock protein, mitochondrial	HSPD1
-0,391207993030548	-0,983281970024109	-0,74415796995163	-0,984358608722687	-0,464562594890594	-0,326189339160919	-1,05047011375427	-0,966208636760712	-0,920065522193909	-1,6145281791687	-1,28262507915497	-1,6078896522522	-0,39769172668457	-0,53429502248764	-0,552407205104828	P11021	P11021	78 kDa glucose-regulated protein	HSPA5
-0,897681057453156	-1,02367413043976	-0,833884835243225	-1,05554664134979	-0,808703184127808	-0,831833481788635	-1,00314152240753	-1,10221743583679	-1,02877712249756	-0,958352625370026	-0,696339190006256	-0,860034048557281	-0,798345685005188	-0,811838090419769	-0,748812198638916	P11142;P11142-2;P54652	P11142;P11142-2	Heat shock cognate 71 kDa protein	HSPA8
-0,611373245716095	0,961374938488007	0,79499226808548	-2,1442654132843	-1,31786239147186	-1,67740035057068	1,46602785587311	-0,507989525794983	-1,06756293773651	1,49316453933716	0,738275945186615	1,21744501590729	-2,47946047782898	-2,25000715255737	-1,82407200336456	P11166	P11166	Solute carrier family 2, facilitated glucose transporter member 1	SLC2A1
1,628253698349	0,897628486156464	0,492098122835159	-1,53746151924133	-0,732815861701965	-0,176873475313187	-0,416951388120651	-0,172766044735909	0,286958813667297	0,465555787086487	-0,108044259250164	0,0749164000153542	0,910533428192139	0,974566042423248	0,958589732646942	P11169;Q8TDB8-4;Q8TDB8-2;Q8TDB8;Q8TDB8-5;Q8TDB8-3	P11169;Q8TDB8-4;Q8TDB8-2;Q8TDB8;Q8TDB8-5	Solute carrier family 2, facilitated glucose transporter member 3;Solute carrier family 2, facilitated glucose transporter member 14	SLC2A3;SLC2A14
1,90928602218628	2,66798067092896	2,63849711418152	1,08857548236847	0,52113276720047	0,385835856199265	2,04053616523743	2,64302825927734	2,38903903961182	3,27454233169556	2,44228672981262	3,11242437362671	0,429945021867752	0,483463257551193	0,66869580745697	P11171-2;P11171;P11171-5;P11171-7;P11171-4;P11171-3;P11171-6	P11171-2;P11171;P11171-5;P11171-7;P11171-4;P11171-3;P11171-6	Protein 4,1	EPB41
-1,0624577999115	-0,825441598892212	-0,849411427974701	-0,729440689086914	-0,658999085426331	-0,762311637401581	-0,382256865501404	-0,377342730760574	-0,335917413234711	-0,8780757188797	-1,06133699417114	-1,05199646949768	-1,38076066970825	-1,46465075016022	-0,963050007820129	P11172;P11172-3;P11172-2;P11172-4	P11172;P11172-3;P11172-2	Uridine 5-monophosphate synthase;Orotate phosphoribosyltransferase;Orotidine 5-phosphate decarboxylase	UMPS
0,426408857107162	0,404494345188141	0,514179527759552	1,11794805526733	0,720462083816528	0,549868583679199	0,237364590167999	0,468380331993103	0,128291055560112	0,218224823474884	0,563626706600189	0,502894163131714	0,263173282146454	0,349589884281158	0,321070730686188	P11177-2;P11177;P11177-3	P11177-2;P11177;P11177-3	Pyruvate dehydrogenase E1 component subunit beta, mitochondrial	PDHB
0,64318174123764	0,155668154358864	0,727048516273499	1,61756861209869	1,50470387935638	1,58158719539642	0,377373725175858	0,547070503234863	0,0275614131242037	0,769604623317719	1,08139598369598	1,06792092323303	0,694092333316803	0,945237040519714	0,898732841014862	P11182	P11182	Lipoamide acyltransferase component of branched-chain alpha-keto acid dehydrogenase complex, mitochondrial	DBT
6,61053085327148	6,81284999847412	5,75544738769531	3,2248649597168	3,68095898628235	2,95435953140259	2,02763295173645	2,00061631202698	1,56534719467163	3,16478657722473	1,99772667884827	1,73956847190857	4,93503618240356	4,81926488876343	4,68928956985474	P11215;P11215-2	P11215;P11215-2	Integrin alpha-M	ITGAM
-0,538195908069611	-0,469939380884171	-0,711388826370239	-0,66723906993866	-1,00867712497711	-1,09100806713104	-1,52462041378021	-1,60770285129547	-1,20539236068726	0,397982031106949	-0,0607748627662659	0,0033800988458097	0,189694806933403	-0,0969079285860062	-0,478544473648071	P11216	P11216	Glycogen phosphorylase, brain form	PYGB
0,0119181238114834	0,207034900784492	0,261793434619904	0,227684453129768	0,225870475172997	0,367683887481689	1,15590941905975	1,12516355514526	1,2132922410965	0,639602184295654	0,701755523681641	0,496686786413193	-0,0208755284547806	0,234993457794189	0,230229213833809	P11233	P11233	Ras-related protein Ral-A	RALA
0,723589658737183	0,537531733512878	0,485286116600037	0,127905443310738	-0,011994450353086	0,373167186975479	0,727101504802704	0,894677579402924	0,874818503856659	0,154468506574631	-0,00105777161661536	0,0451686084270477	0,635301947593689	0,559510469436646	0,621485531330109	P11234;P11234-2;P11234-3	P11234;P11234-2;P11234-3	Ras-related protein Ral-B	RALB
1,20125126838684	0,675614655017853	0,98175573348999	1,18622612953186	1,12462997436523	0,856316030025482	0,498397588729858	0,539892554283142	0,339429616928101	-0,7782843708992	-0,379098385572433	-0,460725396871567	1,06519734859467	1,07301545143127	1,27018284797668	P11279;P11279-2	P11279;P11279-2	Lysosome-associated membrane glycoprotein 1	LAMP1
0,626236081123352	0,31893989443779	0,712388336658478	0,825542747974396	0,675113141536713	0,336981534957886	0,763616263866425	0,872587323188782	0,415319204330444	0,207548439502716	0,546494364738464	0,51240599155426	0,468444138765335	0,368955552577972	0,409225970506668	P11310;P11310-2	P11310;P11310-2	Medium-chain specific acyl-CoA dehydrogenase, mitochondrial	ACADM
0,142989277839661	-0,288616567850113	0,160112679004669	0,745948135852814	0,649805963039398	0,579451203346252	0,586516737937927	0,706732630729675	0,354578375816345	0,619978189468384	0,864161193370819	0,817756712436676	0,317070007324219	0,45144185423851	0,414660722017288	P11387	P11387	DNA topoisomerase 1	TOP1
-1,20724987983704	-2,62976121902466	-1,26465904712677	-2,50835537910461	-1,05679273605347	-0,72357976436615	-2,72720623016357	-2,47153282165527	-3,325514793396	-2,97948980331421	-2,28343725204468	-2,04642820358276	-1,16355836391449	-0,672821521759033	-0,491211324930191	P11388;P11388-2;P11388-3;P11388-4;REV__Q9HA72-3;REV__Q9HA72-2;REV__Q9HA72	P11388;P11388-2;P11388-3;P11388-4	DNA topoisomerase 2-alpha	TOP2A
-0,0364561900496483	1,98900043964386	-0,443199634552002	-0,232114046812058	-1,17449998855591	-0,900805234909058	1,06431126594543	0,904974818229675	1,47579908370972	0,250445812940598	-0,415675848722458	-0,418742537498474	-0,229145675897598	-0,698589563369751	-0,87313187122345	P11413;P11413-2	P11413;P11413-2	Glucose-6-phosphate 1-dehydrogenase	G6PD
-2,04169702529907	-0,571041643619537	-1,25631022453308	-1,24880814552307	-1,95898103713989	-1,83891844749451	-0,336474508047104	-0,644857406616211	-0,134443327784538	-0,0168624240905046	-0,506394445896149	-0,383473992347717	-2,34091281890869	-2,56180477142334	-2,35833549499512	P11586	P11586	C-1-tetrahydrofolate synthase, cytoplasmic;Methylenetetrahydrofolate dehydrogenase;Methenyltetrahydrofolate cyclohydrolase;Formyltetrahydrofolate synthetase;C-1-tetrahydrofolate synthase, cytoplasmic, N-terminally processed	MTHFD1
4,11341333389282	5,31232452392578	5,137375831604	-1,88119888305664	-0,878206729888916	-1,26954126358032	-2,66340494155884	-2,73152995109558	-1,86137545108795	-1,17848122119904	-1,01139891147614	-2,18408179283142	4,8670711517334	4,52196645736694	4,94818019866943	P11678	P11678	Eosinophil peroxidase;Eosinophil peroxidase light chain;Eosinophil peroxidase heavy chain	EPX
-0,248546898365021	-1,33482122421265	-0,76037609577179	-2,92859530448914	-1,49150288105011	-0,892827749252319	-2,76151347160339	-2,91660380363464	-2,68620944023132	-1,19507431983948	0,135951295495033	-0,838345229625702	-0,237114429473877	-0,56084406375885	-0,653757274150848	P11717	P11717	Cation-independent mannose-6-phosphate receptor	IGF2R
-1,47095167636871	0,258406043052673	-1,40442407131195	-0,291604042053223	-1,67389833927155	-1,37957882881165	1,30487310886383	0,942782640457153	1,45628142356873	0,765670597553253	0,0565007068216801	0,169257536530495	-1,80365633964539	-2,54586720466614	-1,89098989963531	P11766	P11766	Alcohol dehydrogenase class-3	ADH5
-0,880241692066193	-0,365002304315567	-0,88529098033905	-0,968349516391754	-1,63727033138275	-0,928568959236145	0,132286533713341	-0,466874778270721	-0,0281421579420567	-0,368643045425415	-0,612607598304749	-0,56624573469162	-0,926089584827423	-0,87732470035553	-0,518901705741882	P11908;P11908-2	P11908;P11908-2	Ribose-phosphate pyrophosphokinase 2	PRPS2
-0,777142286300659	-1,05064308643341	-0,766635894775391	-0,979227364063263	-0,691587746143341	-0,85947585105896	-1,06705689430237	-0,977932274341583	-1,0612587928772	-1,11923468112946	-1,18385481834412	-1,17462062835693	-0,941562175750732	-0,851405799388886	-0,810459733009338	P11940;P11940-2;Q9H361;Q4VXU2;Q4VXU2-2;Q96DU9-2;Q96DU9	P11940;P11940-2	Polyadenylate-binding protein 1	PABPC1
-1,93473923206329	-1,76062858104706	-1,79369342327118	-2,75629138946533	-2,16485261917114	-1,71248853206635	-1,70762431621552	-1,91147935390472	-1,52553308010101	-1,8136579990387	-1,45000207424164	-1,84028124809265	-1,38450753688812	-1,26518154144287	-1,31141650676727	P12004	P12004	Proliferating cell nuclear antigen	PCNA
1,31443905830383	1,25354719161987	1,39857602119446	1,80542695522308	1,29309225082397	1,24000799655914	0,654521584510803	0,892365574836731	0,49753925204277	1,46326863765717	1,28319668769836	1,55797636508942	1,60879480838776	1,58892691135406	1,55674922466278	P12074	P12074	Cytochrome c oxidase subunit 6A1, mitochondrial	COX6A1
-1,73529541492462	-1,09275674819946	-1,58135223388672	-1,07789969444275	-1,33268630504608	-1,49174928665161	-1,65548288822174	-2,03640365600586	-1,46251571178436	-0,625953137874603	-0,924121022224426	-0,988984942436218	-2,12952971458435	-2,13080477714539	-2,27968215942383	P12081;P12081-4;P12081-2;P12081-3	P12081;P12081-4;P12081-2;P12081-3	Histidine--tRNA ligase, cytoplasmic	HARS
0,0467360690236092	-0,42780727148056	-0,0578744672238827	0,310886919498444	0,0472688786685467	-0,0396638661623001	0,318618476390839	0,466778129339218	0,115760892629623	-0,0107402801513672	0,223085328936577	0,154152691364288	0,0909049436450005	0,100417964160442	0,0924273282289505	P12236	P12236	ADP/ATP translocase 3;ADP/ATP translocase 3, N-terminally processed	SLC25A6
-2,40737271308899	-2,3437294960022	-2,6749575138092	-1,76421165466309	-1,75308609008789	-1,80552351474762	-1,46044588088989	-1,62459099292755	-1,21434938907623	-1,59856843948364	-1,75481855869293	-2,14797163009644	-1,79877054691315	-1,92253792285919	-1,97247803211212	P12268	P12268	Inosine-5-monophosphate dehydrogenase 2	IMPDH2
0,278421640396118	0,0590972490608692	0,338782578706741	0,480618536472321	0,484863549470901	0,450186550617218	0,366530150175095	0,483444213867188	0,110962674021721	0,302453815937042	0,520033538341522	0,493342787027359	0,422020435333252	0,446447163820267	0,520996689796448	P12270;P12270-2	P12270	Nucleoprotein TPR	TPR
5,25514125823975	5,1798095703125	4,34372186660767	4,79344272613525	3,51277184486389	4,16692972183228	5,213210105896	5,53693056106567	4,72647142410278	5,25447225570679	4,18894004821777	4,50921869277954	5,17595911026001	4,73024320602417	4,88911199569702	P12429	P12429	Annexin A3	ANXA3
0,59043550491333	0,281048715114594	0,617209076881409	0,682065367698669	0,511426746845245	0,371539622545242	-0,00234877038747072	0,11974473297596	-0,099458709359169	0,541807293891907	0,832400977611542	0,866854429244995	0,315861910581589	0,446089565753937	0,435764193534851	P12694;P12694-2	P12694;P12694-2	2-oxoisovalerate dehydrogenase subunit alpha, mitochondrial	BCKDHA
5,93652963638306	7,10870218276978	7,44210147857666	4,11529350280762	3,37423515319824	3,80365133285522	1,96505892276764	1,60848426818848	2,58201432228088	3,44328427314758	2,79415059089661	2,14117288589478	5,68927335739136	6,3724250793457	9,83705615997314	P12724	P12724	Eosinophil cationic protein	RNASE3
-0,0927944332361221	0,571972846984863	-0,700750052928925	-1,14780390262604	-1,50764691829681	-1,29929637908936	-0,297126889228821	-0,437407463788986	0,195175498723984	-0,355531513690948	-0,879564642906189	-0,99003654718399	0,222255527973175	0,00665699830278754	-0,271727025508881	P12814;P12814-3;P12814-2;P12814-4	P12814;P12814-3;P12814-2;P12814-4	Alpha-actinin-1	ACTN1
-1,12953579425812	0,717599511146545	-0,751215815544128	-0,906343340873718	-1,45440769195557	-1,39620065689087	0,881074011325836	0,538640439510345	1,07854878902435	0,500015318393707	0,45343416929245	-0,0553564466536045	-1,79648458957672	-2,55246901512146	-1,72974324226379	P12955;P12955-3;P12955-2	P12955;P12955-3;P12955-2	Xaa-Pro dipeptidase	PEPD
-0,10225872695446	0,388531625270844	0,0115577047690749	0,175101563334465	-0,142186343669891	-0,104972086846828	0,477116227149963	0,326921582221985	0,558572232723236	0,536252617835999	0,676369547843933	0,555328130722046	0,0906969308853149	0,109552219510078	0,103726699948311	P12956;P12956-2	P12956;P12956-2	X-ray repair cross-complementing protein 6	XRCC6
-0,164687111973763	0,361287802457809	0,0276206992566586	0,159488037228584	-0,192159578204155	-0,116002760827541	0,46529746055603	0,30261242389679	0,521163761615753	0,536992192268372	0,718813419342041	0,565705716609955	0,0785925984382629	0,124990239739418	-0,00231849169358611	P13010	P13010	X-ray repair cross-complementing protein 5	XRCC5
0,863539457321167	0,623841285705566	0,9349524974823	1,29200744628906	1,17745900154114	0,902726531028748	0,0749566704034805	0,20513328909874	-0,12238435447216	0,632902264595032	0,750499129295349	0,880430579185486	1,21520817279816	1,16794502735138	1,05553531646729	P13073	P13073	Cytochrome c oxidase subunit 4 isoform 1, mitochondrial	COX4I1
2,15110802650452	1,81208646297455	1,82899284362793	2,19589376449585	2,08262658119202	2,66365814208984	-0,0301958192139864	0,0431625097990036	-0,114340782165527	1,60139131546021	0,351796746253967	0,670576512813568	4,00937747955322	3,07829809188843	2,59471106529236	P13284	P13284	Gamma-interferon-inducible lysosomal thiol reductase	IFI30
1,31237375736237	0,873693943023682	1,08217871189117	0,736672222614288	0,635946691036224	0,362045526504517	-0,135223984718323	0,0985953211784363	-0,168362900614738	-0,358904719352722	0,108752824366093	-0,344415962696075	1,29225981235504	1,51384484767914	1,72663378715515	P13473-2;P13473;P13473-3	P13473-2;P13473;P13473-3	Lysosome-associated membrane glycoprotein 2	LAMP2
-2,87868857383728	-2,00401306152344	-2,89827847480774	-1,69222843647003	-2,34600162506104	-2,32067823410034	-1,68824970722198	-2,30106902122498	-1,82423067092896	-1,39558863639832	-1,66690361499786	-1,79363930225372	-2,32207012176514	-3,20030736923218	-2,93067598342896	P13489	P13489	Ribonuclease inhibitor	RNH1
-0,0746143907308578	-0,913438081741333	-0,154351606965065	0,368116348981857	0,0115038231015205	-0,116698868572712	-0,687918484210968	-0,797936141490936	-0,685619413852692	-0,320093929767609	0,0689393356442451	-0,232459142804146	0,359872460365295	0,24881549179554	0,254375129938126	P13612;P13612-2	P13612	Integrin alpha-4	ITGA4
-1,07979536056519	-1,16730165481567	-1,01416170597076	-1,20834863185883	-1,1530624628067	-1,32288265228271	-0,976663291454315	-1,06957912445068	-0,969905912876129	-0,888648629188538	-0,972793996334076	-1,12426376342773	-1,47094929218292	-1,44581484794617	-1,09494483470917	P13639	P13639	Elongation factor 2	EEF2
-0,716469407081604	-1,33502423763275	-1,08841681480408	-1,15516781806946	-0,449816346168518	-0,448480129241943	-1,31818211078644	-1,28016841411591	-1,15565133094788	-1,67394506931305	-1,54898178577423	-1,7081047296524	-0,446784645318985	-0,580388784408569	-0,55038446187973	P13667	P13667	Protein disulfide-isomerase A4	PDIA4
-1,36451303958893	-2,40849709510803	-1,42555510997772	-2,3180615901947	-1,18748784065247	-1,0456086397171	-3,1999077796936	-3,01268577575684	-3,01709198951721	-3,23029851913452	-2,08646965026855	-2,95846438407898	-0,623486876487732	-0,711753964424133	-0,450485348701477	P13674-2;P13674-3	P13674-2;P13674-3	Prolyl 4-hydroxylase subunit alpha-1	P4HA1
-2,57566022872925	-1,81523013114929	-2,35327124595642	-1,34559214115143	-2,0714738368988	-1,84061861038208	-1,86193633079529	-2,12988209724426	-1,74611186981201	-0,598684728145599	-0,88563859462738	-1,13606035709381	-2,8704845905304	-3,3047513961792	-3,00788569450378	P13693;P13693-2;Q56UQ5	P13693;P13693-2	Translationally-controlled tumor protein	TPT1
0,267830342054367	3,24661374092102	2,53215336799622	-0,0809033289551735	-1,15208172798157	-0,96822589635849	3,21509385108948	1,19404518604279	1,58046066761017	3,15068006515503	1,810138463974	2,23538517951965	-1,0437319278717	-1,21618294715881	-1,61311137676239	P13716;P13716-2	P13716;P13716-2	Delta-aminolevulinic acid dehydratase	ALAD
3,42033195495605	4,81414365768433	4,43708086013794	-4,86164045333862	-2,34758448600769	-3,46407628059387	-2,57640147209167	-2,62773847579956	-2,03767395019531	-3,72304129600525	-3,21590209007263	-4,69019508361816	0,968938767910004	0,188987955451012	0,8304163813591	P13727;P13727-2	P13727;P13727-2	Bone marrow proteoglycan;Eosinophil granule major basic protein	PRG2
-0,785194337368011	0,965810120105743	-1,85417890548706	0,165760353207588	-1,52305662631989	-1,14327538013458	-0,630724787712097	-0,750328660011292	-0,222866460680962	0,737218499183655	-0,106882341206074	-0,0292216949164867	-0,610934197902679	-1,4181934595108	-1,63247013092041	P13796;P13796-2	P13796	Plastin-2	LCP1
-1,39305710792542	0,493320256471634	-0,444569051265717	-0,774197041988373	-1,7366042137146	-1,41346144676209	0,38338902592659	-0,317993968725204	0,0669147223234177	0,413502335548401	-0,0904969722032547	0,139678195118904	-1,73067963123322	-2,21975708007813	-2,06357908248901	P13798	P13798	Acylamino-acid-releasing enzyme	APEH
0,860650956630707	0,659420788288116	0,884326577186584	1,92878985404968	1,39430463314056	1,68885314464569	1,29022085666656	1,37034833431244	0,937634468078613	0,5772305727005	0,855836987495422	0,842088103294373	1,19918155670166	0,994197428226471	1,09392702579498	P13804;P13804-2	P13804;P13804-2	Electron transfer flavoprotein subunit alpha, mitochondrial	ETFA
0,503216147422791	0,865204155445099	-0,0664836466312408	-1,2345917224884	-1,20929765701294	-0,793977558612823	-0,773630142211914	-1,04881930351257	-0,415028661489487	-1,31950223445892	-1,02281713485718	-1,78068542480469	-0,074842780828476	0,184804975986481	-0,150892406702042	P13807-2;P13807;P54840	P13807-2;P13807	Glycogen [starch] synthase, muscle	GYS1
-0,193848758935928	-0,130103379487991	-0,251834601163864	-0,632034182548523	-0,572406113147736	-0,492609411478043	-0,53077644109726	-0,566584765911102	-0,274570733308792	-0,455471217632294	-0,16762301325798	-0,221725568175316	-0,0987728610634804	-0,269018620252609	-0,296061992645264	P13861;P13861-2	P13861;P13861-2	cAMP-dependent protein kinase type II-alpha regulatory subunit	PRKAR2A
-0,373270452022552	-0,336674362421036	-0,387185871601105	0,102761179208755	0,157637506723404	0,15845613181591	-0,384385734796524	-0,486919075250626	-0,921969532966614	-0,11386152356863	0,585108876228333	0,393899947404861	-0,150456860661507	-0,263223439455032	-0,226287603378296	P13984	P13984	General transcription factor IIF subunit 2	GTF2F2
3,86723494529724	4,0228009223938	3,42514133453369	0,449298411607742	0,912422001361847	1,32971906661987	3,13911151885986	3,18900442123413	2,77991819381714	1,09126043319702	0,782505035400391	0,778944969177246	0,413428544998169	0,374322354793549	1,10614883899689	P13987	P13987	CD59 glycoprotein	CD59
-2,07708644866943	-3,02694916725159	-2,74506521224976	-1,98016512393951	-1,15761196613312	-0,87130331993103	-1,97786915302277	-1,58331322669983	-2,29341197013855	-2,37540602684021	-2,70631885528564	-3,39438557624817	-2,89627504348755	-3,15377569198608	-2,20250201225281	P13995;P13995-2	P13995;P13995-2	Bifunctional methylenetetrahydrofolate dehydrogenase/cyclohydrolase, mitochondrial;NAD-dependent methylenetetrahydrofolate dehydrogenase;Methenyltetrahydrofolate cyclohydrolase	MTHFD2
-3,29466962814331	-1,66847681999207	-3,3194272518158	-1,23974049091339	-2,19566297531128	-2,13993048667908	-0,328191637992859	-0,453363925218582	0,106364019215107	-0,908566296100616	-1,10135579109192	-1,245436668396	-3,22535490989685	-3,34910345077515	-2,62369990348816	P14174	P14174	Macrophage migration inhibitory factor	MIF
0	-0,338220983743668	-0,385275840759277	-0,166746184229851	-0,254003465175629	-0,291093021631241	-0,129774928092957	-0,241271749138832	-0,130530968308449	-0,418537586927414	-0,519141614437103	-0,406695336103439	-0,222533509135246	-0,38446906208992	-0,418137460947037	P14314-2;P14314	P14314-2;P14314	Glucosidase 2 subunit beta	PRKCSH
-0,159291386604309	0,208357900381088	-0,258921235799789	-0,384881645441055	-0,371009409427643	-0,673973262310028	0,0531958863139153	0,0803501456975937	0,28320574760437	0,224373921751976	-0,342657595872879	-0,327899903059006	-0,0940673500299454	-0,328200429677963	-0,438613742589951	P14317;P14317-2	P14317	Hematopoietic lineage cell-specific protein	HCLS1
-3,39082932472229	-2,69730114936829	-3,37553358078003	-3,16000628471375	-2,51084876060486	-2,9234938621521	-2,26530241966248	-2,32512617111206	-1,81451225280762	-2,07629132270813	-2,21762728691101	-2,44152426719666	-3,39832043647766	-4,01719760894775	-3,20799279212952	P14324-2;P14324	P14324-2;P14324	Farnesyl pyrophosphate synthase	FDPS
1,17379403114319	1,17118966579437	1,25802040100098	1,62686908245087	0,860197722911835	0,785417258739471	0,351854890584946	0,429889857769012	0,0313201919198036	1,15736448764801	1,275111079216	1,03597044944763	1,40201044082642	1,85760831832886	1,62455499172211	P14406	P14406	Cytochrome c oxidase subunit 7A2, mitochondrial	COX7A2
-1,20233035087585	0,911524534225464	-1,17082357406616	0,840118527412415	-0,648426294326782	-0,491786420345306	2,22366499900818	1,85337519645691	2,22640872001648	1,24980998039246	0,241546019911766	0,590430319309235	-1,44127070903778	-1,88649892807007	-1,46732270717621	P14550	P14550	Alcohol dehydrogenase [NADP(+)]	AKR1A1
-0,547423183917999	0,556877791881561	-1,75008809566498	-1,50070142745972	-1,66079926490784	-1,35277605056763	-2,38918805122375	-2,38592600822449	-1,6814227104187	-1,21110498905182	-1,63577306270599	-2,54321265220642	0,922522246837616	0,0477102808654308	-0,675262928009033	P14598;A6NI72;A8MVU1;P14598-2	P14598;A6NI72;A8MVU1;P14598-2	Neutrophil cytosol factor 1;Putative neutrophil cytosol factor 1B;Putative neutrophil cytosol factor 1C	NCF1;NCF1B;NCF1C
-1,33521938323975	-0,029363302513957	-2,47928714752197	-0,702336847782135	-1,91778445243835	-1,6039103269577	-0,798530220985413	-0,98341828584671	-0,241196110844612	-0,528139710426331	-1,02422547340393	-1,16660964488983	-2,50933265686035	-3,24546957015991	-2,72081804275513	P14618;P14618-3	P14618;P14618-3	Pyruvate kinase PKM	PKM
-0,401942372322083	-0,867743134498596	-0,765713095664978	-0,939285159111023	-0,420200526714325	-0,323319047689438	-1,2016259431839	-1,16159117221832	-1,1108273267746	-1,83364272117615	-1,49668288230896	-1,7571359872818	-0,422511130571365	-0,536951661109924	-0,526993930339813	P14625;Q58FF3	P14625	Endoplasmin	HSP90B1
0,529769480228424	0,365541338920593	0,531394839286804	0,416028618812561	0,258849859237671	0,11275926232338	0,396886706352234	0,355600953102112	0,0792919024825096	0,589556574821472	0,835197925567627	0,769964277744293	0,222898826003075	0,332750707864761	0,346492677927017	P14678-2;P14678;P14678-3	P14678-2;P14678;P14678-3	Small nuclear ribonucleoprotein-associated proteins B and B	SNRPB
1,20523726940155	1,11080360412598	1,13774311542511	1,26092231273651	1,08563041687012	0,804819047451019	0,497228384017944	0,5430628657341	0,244505792856216	1,04853570461273	1,18112897872925	1,1188737154007	1,16243517398834	1,31259846687317	1,16721177101135	P14854	P14854	Cytochrome c oxidase subunit 6B1	COX6B1
0,345286667346954	0,475581288337708	0,566496610641479	0,684882700443268	0,630349099636078	0,397635728120804	0,603748857975006	0,588868379592896	0,254028260707855	0,807403802871704	1,0583211183548	0,942382097244263	0,407706379890442	0,484735935926437	0,569956660270691	P14866;P14866-2	P14866;P14866-2	Heterogeneous nuclear ribonucleoprotein L	HNRNPL
-0,974251985549927	-0,764147698879242	-0,885873019695282	-1,31243407726288	-1,31522166728973	-1,58541631698608	-1,31866097450256	-1,51237285137177	-1,10883843898773	-0,992536008358002	-1,13459372520447	-1,21490037441254	-1,1306985616684	-1,11340522766113	-1,07386898994446	P14868;P14868-2	P14868;P14868-2	Aspartate--tRNA ligase, cytoplasmic	DARS
1,12157917022705	0,845637261867523	1,00416874885559	1,43182742595673	1,0140575170517	0,994427144527435	0,000954282528255135	0,251343101263046	-0,051633894443512	0,500291526317596	0,698477685451508	0,640732228755951	1,06678581237793	1,03771960735321	1,11572396755219	P14927;P14927-2	P14927;P14927-2	Cytochrome b-c1 complex subunit 7	UQCRB
-1,16216516494751	0,388695001602173	-1,23349750041962	-0,0423564091324806	-0,855739414691925	-0,67358410358429	-0,970850348472595	-1,10924518108368	-0,642002463340759	0,090842068195343	-0,516450941562653	-0,22595639526844	-2,3029956817627	-2,55221843719482	-1,94562959671021	P15121;C9JRZ8;C9JRZ8-2	P15121	Aldose reductase	AKR1B1
-1,04443180561066	-2,26682257652283	-1,17562806606293	-0,724937558174133	-0,378310561180115	-0,612835764884949	0,54365211725235	0,744020342826843	0,581960678100586	-1,08752489089966	-0,578906357288361	-0,806369364261627	-1,41853284835815	-1,36737990379334	-0,678757071495056	P15144	P15144	Aminopeptidase N	ANPEP
-0,209642916917801	1,43157947063446	-0,569901764392853	0,626092493534088	-0,673061311244965	-0,580096006393433	1,22083973884583	1,11194884777069	1,54755580425262	1,66863942146301	0,675202071666718	0,712739944458008	-0,179950028657913	-0,305227935314178	-0,368898332118988	P15153	P15153	Ras-related C3 botulinum toxin substrate 2	RAC2
-1,76713728904724	-1,02630472183228	-1,24321937561035	-1,25688517093658	-1,2478221654892	-1,17680239677429	-1,16285622119904	-1,57619786262512	-1,24966216087341	-0,784249126911163	-1,16867744922638	-1,24672150611877	-1,67507827281952	-1,69824695587158	-1,94381129741669	P15170-2;P15170-3;P15170;Q8IYD1	P15170-2;P15170-3;P15170	Eukaryotic peptide chain release factor GTP-binding subunit ERF3A	GSPT1
0,60585743188858	0,552739441394806	1,04896950721741	1,56303942203522	0,925024747848511	0,497518807649612	1,14836966991425	1,06589663028717	1,00456821918488	0,723013043403625	0,760240793228149	0,771853148937225	1,17750382423401	2,49187350273132	2,60721182823181	P15289-2;P15289	P15289-2;P15289	Arylsulfatase A;Arylsulfatase A component B;Arylsulfatase A component C	ARSA
-1,12770688533783	-0,543648600578308	-1,10181474685669	-0,970512390136719	-1,32076227664948	-1,50791501998901	-0,129479795694351	-0,268463641405106	-0,0153055693954229	-0,123267821967602	-0,519141614437103	-0,463684022426605	-1,68365979194641	-1,62269473075867	-1,76312792301178	P15311	P15311	Ezrin	EZR
-2,28644108772278	-0,579682111740112	-1,66323912143707	-0,559148192405701	-1,74844241142273	-1,45582699775696	0,375543773174286	-0,0690933614969254	0,538302183151245	-0,453788667917252	-1,00799834728241	-0,95871764421463	-2,7039635181427	-3,69752192497253	-2,42900419235229	P15374	P15374	Ubiquitin carboxyl-terminal hydrolase isozyme L3	UCHL3
-0,413875877857208	-0,0210752207785845	-0,81126469373703	-0,658081591129303	-1,04209518432617	-1,06316602230072	0,40708926320076	0,439700990915298	0,864768981933594	-0,254987508058548	-1,0757383108139	-0,800607800483704	-0,587832748889923	-0,867791712284088	-1,06155908107758	P15498;P15498-2	P15498;P15498-2	Proto-oncogene vav	VAV1
1,33118236064911	1,18463861942291	1,20178687572479	1,03741180896759	0,735814273357391	1,00611317157745	-0,208859920501709	-0,293430030345917	-0,44921863079071	-0,10546387732029	0,143690571188927	0,0847238749265671	1,74499845504761	1,60535061359406	1,51434552669525	P15586;P15586-2	P15586;P15586-2	N-acetylglucosamine-6-sulfatase	GNS
0,6788290143013	0,866405606269836	1,25172829627991	-1,22799265384674	-0,571094214916229	-0,641027510166168	-3,54862523078918	-3,20791816711426	-3,80495929718018	-1,02572178840637	-0,980538785457611	-1,70726370811462	0,648116886615753	0,536828458309174	0,94377875328064	P15848;P15848-2;Q5FYB1	P15848;P15848-2	Arylsulfatase B	ARSB
-0,110950328409672	-0,555021047592163	-0,207922786474228	-0,589072525501251	-0,449476957321167	-0,520292162895203	-0,790563404560089	-0,64271879196167	-0,913991391658783	-0,745076715946198	-0,786258518695831	-0,814253151416779	-0,519002676010132	-0,419351667165756	-0,350565254688263	P15880	P15880	40S ribosomal protein S2	RPS2
-0,973897457122803	0,0360078476369381	-0,737496674060822	-0,432828694581985	-0,909008145332336	-0,615630567073822	-0,191804900765419	-0,303356677293777	0,242102459073067	0,391983389854431	0,249154388904572	0,291722774505615	-0,0487872548401356	-0,0595193132758141	-0,332336187362671	P15927;P15927-2;P15927-3	P15927;P15927-2;P15927-3	Replication protein A 32 kDa subunit	RPA2
0,850275337696075	1,1306734085083	0,971585512161255	1,30402183532715	0,881811141967773	0,726369321346283	0,59044361114502	0,26262241601944	0,0127763478085399	1,4541597366333	1,10144126415253	0,951085269451141	1,04518675804138	0,758121192455292	0,531463503837585	P16070-18;P16070-12;P16070-14;P16070-13;P16070-11;P16070-10;P16070-16;P16070-8;P16070-17;P16070-6;P16070-4;P16070-3;P16070-7;P16070-5;P16070;P16070-15;P16070-9;P16070-19	P16070-18;P16070-12;P16070-14;P16070-13;P16070-11;P16070-10;P16070-16;P16070-8;P16070-17;P16070-6;P16070-4;P16070-3;P16070-7;P16070-5;P16070	CD44 antigen	CD44
-1,21146559715271	0,481777638196945	-0,809824705123901	0,873074591159821	-0,490425378084183	-0,195079013705254	1,29007148742676	1,08900499343872	1,43988287448883	1,33221030235291	0,458667576313019	0,633486151695251	-1,32577431201935	-1,78228080272675	-1,52893662452698	P16152;P16152-2	P16152;P16152-2	Carbonyl reductase [NADPH] 1	CBR1
2,01613688468933	1,67518854141235	2,11764740943909	1,87175571918488	0,985880732536316	0,542596757411957	2,88314294815063	3,45520520210266	2,32615852355957	2,3001971244812	1,75754821300507	2,31098413467407	1,53029417991638	1,93018937110901	1,50068867206573	P16219	P16219	Short-chain specific acyl-CoA dehydrogenase, mitochondrial	ACADS
1,11288475990295	1,24772691726685	1,10522043704987	0,623293697834015	0,670254051685333	0,327114701271057	1,0078604221344	1,00474941730499	0,889091193675995	1,29401326179504	1,36694657802582	1,48238348960876	0,969963073730469	0,990425586700439	0,913778603076935	P16220;P16220-3;P16220-2	P16220;P16220-3;P16220-2	Cyclic AMP-responsive element-binding protein 1	CREB1
1,29843103885651	1,30432999134064	1,32276964187622	1,21966242790222	0,928817093372345	1,09179532527924	0,677272975444794	0,515107750892639	0,24875308573246	-0,196782857179642	-0,120177663862705	-0,0578072629868984	1,1770406961441	1,23494482040405	1,48164200782776	P16278-3;P16278;P16278-2;Q6UWU2-2;Q6UWU2	P16278-3;P16278;P16278-2	Beta-galactosidase	GLB1
0,198301464319229	-0,334437727928162	-0,0135551868006587	0,791939675807953	0,726777911186218	0,346991270780563	-0,800443887710571	-0,475139230489731	-0,499625444412231	0,0896818414330482	-0,0152470702305436	0,127050742506981	0,639012813568115	0,428002923727036	-0,153399467468262	P16284-3;P16284;P16284-2;P16284-4;P16284-6;P16284-5	P16284-3;P16284;P16284-2;P16284-4;P16284-6;P16284-5	Platelet endothelial cell adhesion molecule	PECAM1
2,09323501586914	2,00914525985718	1,87118411064148	0,556845963001251	0,548071265220642	0,273425310850143	1,3316684961319	1,43267583847046	1,0616250038147	2,53454995155334	2,29907178878784	2,28961181640625	1,93304967880249	2,03037858009338	2,21525311470032	P16401	P16401	Histone H1,5	HIST1H1B
2,48020219802856	2,53487157821655	2,29808020591736	2,03175067901611	1,49479329586029	1,46110951900482	2,36442565917969	2,38861322402954	2,07711124420166	3,06762623786926	2,73895931243896	2,81320333480835	2,0337085723877	2,06405854225159	2,40059494972229	P16403	P16403	Histone H1,2	HIST1H1C
-0,615853011608124	-1,48103630542755	-0,696184873580933	-0,68550717830658	-0,0839925706386566	-0,0865699648857117	-1,29502141475677	-1,18125486373901	-1,44927597045898	-0,716197669506073	-0,285685986280441	-0,376876711845398	-0,0633930638432503	-0,281149655580521	-0,307781755924225	P16435	P16435	NADPH--cytochrome P450 reductase	POR
-0,696830570697784	-1,52167522907257	-0,753010094165802	-0,626069366931915	-0,15810438990593	-0,15681517124176	-0,618511497974396	-0,505766808986664	-0,788664102554321	-0,910027980804443	-0,485956609249115	-0,702050030231476	-0,562645375728607	-0,528247952461243	-0,427066683769226	P16615;P16615-5;P16615-2;P16615-3;P16615-4	P16615;P16615-5;P16615-2;P16615-3;P16615-4	Sarcoplasmic/endoplasmic reticulum calcium ATPase 2	ATP2A2
-1,283970952034	-0,512409269809723	-2,15783286094666	-0,496757298707962	-0,600141227245331	-1,10580992698669	-0,23319835960865	-0,211030796170235	0,303362995386124	-0,18379345536232	-1,21748805046082	-0,746662735939026	-0,385056436061859	-0,615317821502686	-1,05920910835266	P16885	P16885	1-phosphatidylinositol 4,5-bisphosphate phosphodiesterase gamma-2	PLCG2
-1,90726792812347	0,0724375024437904	-1,33885514736176	0,97922146320343	-1,07420408725739	-0,530230402946472	0,92599219083786	0,715012788772583	1,22472810745239	-0,156816571950912	-0,522444903850555	-0,398606181144714	-2,07480025291443	-2,62226700782776	-1,84704506397247	P16930;P16930-2	P16930;P16930-2	Fumarylacetoacetase	FAH
-1,87343525886536	-0,431408792734146	-1,75028574466705	-1,54833567142487	-2,3463830947876	-2,00038456916809	0,225917547941208	0,0137771451845765	0,278823137283325	0,12036420404911	-0,545319437980652	-0,531718671321869	-2,81350326538086	-2,56578040122986	-2,41707253456116	P16949;P16949-2;H7BZ55	P16949;P16949-2	Stathmin	STMN1
-0,809114098548889	-0,725892901420593	-0,504290401935577	0,271673113107681	-0,399510502815247	0,0338262990117073	-0,825954139232636	-0,984273612499237	-1,18695569038391	0,0678808838129044	-0,492032706737518	0,0263910554349422	-1,03327345848084	-0,687143087387085	-0,465804934501648	P16989;P16989-3	P16989;P16989-3	Y-box-binding protein 3	YBX3
2,22891139984131	2,46435976028442	2,28717947006226	2,05651807785034	1,96889173984528	1,91004240512848	2,54717874526978	2,67386031150818	2,42773509025574	3,23264265060425	2,84543776512146	2,50468754768372	1,61497294902802	1,55253612995148	1,5907233953476	P17026;Q86T29;Q86T29-2;Q9NYW8;Q86WZ6-2;Q86WZ6	P17026	Zinc finger protein 22	ZNF22
0,0848370119929314	-0,154165640473366	-0,14008055627346	-0,945695340633392	-0,483070760965347	-0,615992248058319	-0,885189354419708	-0,834696114063263	-0,896766722202301	-0,476858288049698	-0,43155962228775	-0,328348904848099	-0,23421049118042	-0,428629696369171	-0,304505974054337	P17050	P17050	Alpha-N-acetylgalactosaminidase	NAGA
-0,695726454257965	-0,685562968254089	-0,617971539497375	-1,08490180969238	-0,447323650121689	-0,662870764732361	-0,707842707633972	-0,920799553394318	-0,792057514190674	-0,909566581249237	-0,671500086784363	-0,762982368469238	-0,373447924852371	-0,56755518913269	-0,602462708950043	P17066;P48741	P17066	Heat shock 70 kDa protein 6	HSPA6
0,23878188431263	0,177627235651016	0,295289009809494	0,800845265388489	1,31682169437408	0,799925208091736	1,59116125106812	1,33703863620758	1,2958459854126	0,285844177007675	0,641521990299225	0,566655218601227	0,679652392864227	-0,086324617266655	0,767396509647369	P17096;P17096-3	P17096;P17096-3	High mobility group protein HMG-I/HMG-Y	HMGA1
0,697266936302185	0,428899347782135	0,845235705375671	1,82955873012543	2,13923835754395	2,15451049804688	2,17238330841064	2,28150773048401	1,58847618103027	0,367728561162949	0,529302716255188	0,66679584980011	0,636073231697083	0,754893243312836	0,828191936016083	P17096-2	P17096-2	High mobility group protein HMG-I/HMG-Y	HMGA1
1,04823112487793	0,402329176664352	0,724775850772858	1,39985775947571	1,17491447925568	1,20510315895081	1,52243661880493	1,48425447940826	1,06323313713074	0,131683215498924	0,454264491796494	0,549283385276794	1,30966246128082	1,26156651973724	1,38772416114807	P17152	P17152	Transmembrane protein 11, mitochondrial	TMEM11
-1,40083086490631	0,542067110538483	-0,267646074295044	-1,09248113632202	-1,70145297050476	-1,51507842540741	0,476708799600601	-0,281947463750839	0,201247781515121	1,15148425102234	0,535177886486053	0,879361391067505	-1,99793386459351	-2,70409297943115	-1,5372166633606	P17174;P17174-2	P17174;P17174-2	Aspartate aminotransferase, cytoplasmic	GOT1
0,803291201591492	0,561825931072235	0,958241999149323	0,988368570804596	0,962077379226685	0,517832100391388	1,36156070232391	1,46978402137756	1,06946110725403	0,745028614997864	1,0178530216217	0,919046580791473	0,411132842302322	0,562960505485535	0,774287402629852	P17480	P17480	Nucleolar transcription factor 1	UBTF
1,13558423519135	0,987597465515137	1,25055611133575	1,23634684085846	1,1440761089325	0,911739647388458	-0,0151119902729988	0,0853242874145508	-0,188890293240547	1,00427651405334	0,756170392036438	0,854920923709869	1,20352566242218	1,36155486106873	1,54276585578918	P17568	P17568	NADH dehydrogenase [ubiquinone] 1 beta subcomplex subunit 7	NDUFB7
-0,180737391114235	-0,0823010429739952	-0,717671036720276	-0,846153020858765	-0,83470743894577	-0,842782497406006	-1,26110827922821	-1,49876844882965	-1,03986787796021	0,127728119492531	-0,472638547420502	-0,466839700937271	0,119824349880219	-0,123302109539509	-0,827329814434052	P17655;P17655-2	P17655;P17655-2	Calpain-2 catalytic subunit	CAPN2
-2,84477019309998	-2,76098608970642	-2,61175942420959	-3,5209014415741	-2,86222910881042	-3,13804054260254	-2,32663321495056	-2,74432325363159	-2,34299755096436	-1,71882104873657	-1,93997323513031	-2,02004623413086	-3,33019185066223	-3,2516815662384	-3,20054793357849	P17812;P17812-2	P17812;P17812-2	CTP synthase 1	CTPS1
-0,836151897907257	-1,56928312778473	-0,764860689640045	-0,530259609222412	-0,421102464199066	-0,509210884571075	-1,05761206150055	-0,877393245697021	-1,30054104328156	-1,04785215854645	-0,648805916309357	-0,820591747760773	-1,06261026859283	-1,04693424701691	-0,664165854454041	P17844;P17844-2	P17844;P17844-2	Probable ATP-dependent RNA helicase DDX5	DDX5
-0,263052701950073	0,500153660774231	-0,328410297632217	-0,664383113384247	-1,49157702922821	-0,992839694023132	1,00056886672974	0,824777543544769	1,17242455482483	0,398260712623596	-0,174879789352417	-0,117339111864567	0,18061400949955	0,132478028535843	-0,122341945767403	P17858;P17858-2	P17858;P17858-2	ATP-dependent 6-phosphofructokinase, liver type	PFKL
1,83838486671448	1,77632808685303	1,61816763877869	0,735117018222809	0,650938987731934	0,876614809036255	-0,75739461183548	-0,677209794521332	-0,649772346019745	-0,107601262629032	0,0380336977541447	-0,0730965137481689	1,42031574249268	1,26427268981934	1,44235157966614	P17900	P17900	Ganglioside GM2 activator;Ganglioside GM2 activator isoform short	GM2A
0,452023386955261	0,635547637939453	-0,309691280126572	-0,66780960559845	0,278085857629776	0,730303645133972	0,457629770040512	0,867156863212585	0,470521062612534	0,644978225231171	0,739103496074677	0,486755698919296	0,755240261554718	1,05171418190002	0,959032475948334	P17947;P17947-2	P17947;P17947-2	Transcription factor PU,1	SPI1
-0,916491210460663	-0,277828752994537	-0,682466447353363	-1,19123017787933	-1,25166165828705	-1,08256864547729	-0,407364457845688	-0,665131688117981	-0,361456274986267	-0,472813636064529	-0,375379115343094	-0,455917090177536	-0,662981271743774	-0,580289721488953	-0,760780274868011	P17980	P17980	26S protease regulatory subunit 6A	PSMC3
-1,66236853599548	-0,911661744117737	-1,18993449211121	-1,75133216381073	-1,88924646377563	-1,81838238239288	-0,800348281860352	-1,13873684406281	-0,777583122253418	-0,639259278774261	-0,666507184505463	-0,769965767860413	-1,41735112667084	-1,45100593566895	-1,53922128677368	P17987	P17987	T-complex protein 1 subunit alpha	TCP1
0,287297755479813	0,138800993561745	-0,125882834196091	-0,888221681118011	-0,811372876167297	-0,721869766712189	-0,555395483970642	-0,556653261184692	-0,197385966777802	0,120914004743099	0,0711160749197006	0,179348185658455	0,176314294338226	-0,380489736795425	-0,343114346265793	P18031;REV__Q9Y3U8;REV__Q8IX04-6;REV__Q8IX04	P18031	Tyrosine-protein phosphatase non-receptor type 1	PTPN1
2,76103138923645	2,82389974594116	0,850143551826477	0,231321319937706	1,65442824363709	-0,326608657836914	2,61731004714966	1,78990602493286	2,17500972747803	4,39500093460083	3,47086381912231	2,61642718315125	1,85300779342651	1,91823768615723	1,96888601779938	P18065	P18065	Insulin-like growth factor-binding protein 2	IGFBP2
-0,167152494192123	-0,681984066963196	-0,271516442298889	-0,473154693841934	-0,25060909986496	-0,38238725066185	-0,865511894226074	-0,774760007858276	-0,990306317806244	-0,801584124565125	-0,832720518112183	-0,661474227905273	-0,597586214542389	-0,558935225009918	-0,256287634372711	P18077	P18077	60S ribosomal protein L35a	RPL35A
-0,0556795857846737	-0,471541166305542	-0,109394133090973	-0,396871566772461	-0,364186078310013	-0,293410539627075	-0,838599920272827	-0,631764709949493	-0,916944742202759	-0,790773987770081	-0,77599048614502	-0,773567140102386	-0,417206346988678	-0,31348317861557	-0,25356137752533	P18124	P18124	60S ribosomal protein L7	RPL7
0,0619502775371075	1,10113108158112	-0,25342458486557	0,16389037668705	-0,931185483932495	-0,683649718761444	2,05957651138306	1,84354174137115	2,53863525390625	2,17479205131531	1,05413293838501	1,14332854747772	0,355320155620575	-0,117569766938686	-0,316470742225647	P18206-2;P18206;P18206-3	P18206-2;P18206	Vinculin	VCL
0,351548105478287	0,0542700588703156	0,359590172767639	0,00307246274314821	0,15202634036541	0,047921821475029	-0,0599136352539063	-0,00273877289146185	-0,34477224946022	0,227296888828278	0,488513797521591	0,332047700881958	-0,223680213093758	0,0342061631381512	0,129567176103592	P18583-5;P18583-7;P18583;P18583-9;P18583-2;P18583-4;P18583-10;P18583-8	P18583-5;P18583-7;P18583;P18583-9;P18583-2;P18583-4;P18583-10	Protein SON	SON
-0,303286105394363	0,139103695750237	-0,227853313088417	-0,263769447803497	-0,251496136188507	0,0178059637546539	0,0421550646424294	0,0728835240006447	0,427061051130295	0,275064706802368	0,429221928119659	0,710338771343231	-0,0613465830683708	0,126403197646141	-0,0941595435142517	P18615;P18615-3;P18615-4	P18615;P18615-3;P18615-4	Negative elongation factor E	NELFE
-0,0194551274180412	-0,485579937696457	-0,0354670360684395	-0,276283204555511	-0,115406304597855	-0,155897110700607	-0,682355225086212	-0,585478007793427	-0,872661054134369	-0,629873991012573	-0,670466661453247	-0,583851277828217	-0,405195623636246	-0,304747968912125	-0,145861223340034	P18621;P18621-3;P18621-2	P18621;P18621-3;P18621-2	60S ribosomal protein L17	RPL17
-2,89057993888855	-1,85167860984802	-3,29373478889465	-1,57739305496216	-2,42532896995544	-2,1661741733551	-1,9379688501358	-2,18778848648071	-1,51863861083984	-1,35781669616699	-1,60862159729004	-1,91493988037109	-2,48981976509094	-3,43517994880676	-2,7714638710022	P18669;Q8N0Y7;P15259	P18669	Phosphoglycerate mutase 1	PGAM1
-0,499994814395905	-0,812912464141846	-0,288428902626038	0,0770912989974022	-0,125219464302063	-0,238407328724861	-0,211800813674927	-0,221789449453354	-0,241601020097733	-0,204171493649483	0,391386955976486	0,154294669628143	-0,384036034345627	-0,367796123027802	-0,264862358570099	P18754;P18754-2	P18754;P18754-2	Regulator of chromosome condensation	RCC1
-2,68484997749329	-3,08396100997925	-2,43690490722656	-3,5387065410614	-3,00857663154602	-2,15260171890259	-2,35628747940063	-2,65922069549561	-2,21365451812744	-2,97945284843445	-2,42870283126831	-2,57326006889343	-1,9159072637558	-2,00816679000854	-1,77271449565887	P18858-3;P18858;P18858-2	P18858-3;P18858;P18858-2	DNA ligase 1	LIG1
0,657495498657227	0,478824287652969	0,489657193422318	1,27151155471802	0,779848456382751	0,891626596450806	-0,050127949565649	-0,0511809512972832	-0,497229814529419	0,446675926446915	0,480517327785492	0,582087397575378	0,63073194026947	0,537007093429565	0,852981388568878	P18859;P18859-2	P18859;P18859-2	ATP synthase-coupling factor 6, mitochondrial	ATP5J
0,274375826120377	0,428326100111008	0,520153224468231	0,498485714197159	0,389160394668579	0,635869264602661	0,651545524597168	0,991690635681152	0,634335219860077	0,572772264480591	0,69202333688736	0,853698968887329	0,224584072828293	0,405863374471664	0,460792362689972	P18887	P18887	DNA repair protein XRCC1	XRCC1
1,01521611213684	1,506915807724	0,574779391288757	-0,342597782611847	-0,851975440979004	-0,786309897899628	0,720857918262482	0,498838901519775	0,924711227416992	1,05956375598907	0,395689100027084	0,281972348690033	1,2460652589798	1,09833836555481	0,801964461803436	P19105	P19105	Myosin regulatory light chain 12A	MYL12A
-0,136671885848045	-0,349013298749924	-0,0439782664179802	0,611932277679443	0,377528756856918	0,440569400787354	0,080145463347435	0,163646996021271	-0,036989975720644	-0,267000317573547	0,133191496133804	0,0421663261950016	-0,0715912953019142	0,0403880327939987	0,147501930594444	P19338	P19338	Nucleolin	NCL
2,45575928688049	2,86741876602173	2,44010329246521	2,86108875274658	2,1743848323822	2,41441369056702	2,68461322784424	2,84013438224792	2,6043107509613	2,4090416431427	1,98273384571075	2,16361880302429	1,81126725673676	1,39095306396484	1,14147162437439	P19367;P19367-4;P19367-2;P19367-3	P19367;P19367-4;P19367-2;P19367-3	Hexokinase-1	HK1
0,464681923389435	0,2361860871315	0,684670686721802	0,189213871955872	0,1401347219944	-0,114085875451565	0,338786512613297	0,401967436075211	0,217428624629974	0,479458123445511	0,620069682598114	0,773184180259705	0,192455679178238	0,397508829832077	0,613313972949982	P19387	P19387	DNA-directed RNA polymerase II subunit RPB3	POLR2C
-0,00915615819394588	-0,012628298252821	0,158093079924583	0,372032970190048	0,140208199620247	0,186161041259766	0,228830084204674	0,404501080513	0,0784361958503723	0,00216068350709975	0,316046983003616	0,323327243328094	0,20489589869976	0,185583978891373	0,321796953678131	P19388	P19388	DNA-directed RNA polymerases I, II, and III subunit RPABC1	POLR2E
1,08234989643097	0,837830245494843	1,17606425285339	1,24379074573517	1,34602379798889	0,991631388664246	0,367757201194763	0,530631363391876	0,0306027252227068	0,727799475193024	1,09352266788483	0,787211000919342	1,15315008163452	0,646456956863403	0,931100130081177	P19404	P19404	NADH dehydrogenase [ubiquinone] flavoprotein 2, mitochondrial	NDUFV2
-0,32609423995018	0,417875319719315	-0,514871597290039	-0,537966012954712	-1,28019380569458	-0,915543794631958	-0,523588180541992	-1,13067960739136	-0,398434609174728	0,410450130701065	-0,275531262159348	-0,0912800282239914	0,412484109401703	-0,208188608288765	-0,256814479827881	P19474;P19474-2	P19474;P19474-2	E3 ubiquitin-protein ligase TRIM21	TRIM21
-0,0573905073106289	0,227114647626877	0,263016581535339	-0,289569944143295	-0,28744837641716	-0,129057005047798	0,00932203885167837	0,221779078245163	0,0475130043923855	-0,222295328974724	-0,581919968128204	-0,322276026010513	-0,741458296775818	-0,589963793754578	-0,516052067279816	P19525;P19525-2	P19525;P19525-2	Interferon-induced, double-stranded RNA-activated protein kinase	EIF2AK2
-3,28685116767883	-2,24420952796936	-2,8530261516571	-1,50990641117096	-2,3029317855835	-2,18835973739624	-1,08370673656464	-1,17628753185272	-0,652456641197205	-1,35481786727905	-1,3737370967865	-1,70814669132233	-3,47495651245117	-3,47416424751282	-2,9366557598114	P19623	P19623	Spermidine synthase	SRM
-0,210075899958611	-0,417126208543777	-0,131254643201828	-0,419374912977219	-0,253217756748199	-0,116002760827541	-1,0473757982254	-0,903495013713837	-0,965036392211914	-0,541376292705536	-0,544577419757843	-0,365228950977325	-0,224825963377953	-0,0495160818099976	-0,219862848520279	P19784;P17540	P19784	Casein kinase II subunit alpha	CSNK2A2
0,896411299705505	1,40522909164429	0,689090847969055	0,0422269105911255	-0,441207557916641	0,0367506295442581	0,743975818157196	0,627159833908081	0,849325478076935	0,746296763420105	0,189204171299934	0,294359147548676	1,20839154720306	1,48340475559235	0,966637492179871	P19838;P19838-2;P19838-3	P19838;P19838-2;P19838-3	Nuclear factor NF-kappa-B p105 subunit;Nuclear factor NF-kappa-B p50 subunit	NFKB1
1,72204256057739	2,88729810714722	-0,0407305769622326	1,7485579252243	-0,12626950442791	0,654401659965515	-0,101336546242237	0,0133553380146623	0,771810293197632	0,953605234622955	-0,0477227568626404	-1,44368052482605	2,12018203735352	1,85525858402252	0,680353581905365	P19878-3;P19878;P19878-4;P19878-2	P19878-3;P19878;P19878-4;P19878-2	Neutrophil cytosol factor 2	NCF2
-1,72344613075256	-1,48826050758362	-3,45207262039185	-1,82988095283508	-2,24085879325867	-1,65176725387573	-2,52239584922791	-2,66405510902405	-1,95624780654907	-1,90505838394165	-1,58699536323547	-2,72899961471558	-0,955363631248474	-2,93792581558228	-2,89435648918152	P19971;P19971-2	P19971;P19971-2	Thymidine phosphorylase	TYMP
-0,965659379959106	-1,16885387897491	-0,771522998809814	-1,5473620891571	-0,896489262580872	-1,02718567848206	-1,44589996337891	-1,52962815761566	-1,60166776180267	-1,1044420003891	-1,50152909755707	-1,33851480484009	-1,0633739233017	-0,872808456420898	-0,993086338043213	P20042	P20042	Eukaryotic translation initiation factor 2 subunit 2	EIF2S2
1,88216722011566	1,8711941242218	1,86207711696625	1,63991892337799	1,34663784503937	1,23667657375336	1,52691757678986	1,48589956760406	1,3596887588501	1,60509538650513	1,46222841739655	1,48246610164642	1,42412972450256	1,49299347400665	1,47372090816498	P20073-2;P20073;Q5VT79-2	P20073-2;P20073	Annexin A7	ANXA7
5,88813638687134	6,56718873977661	5,06303405761719	2,51024556159973	1,43956589698792	1,84483134746552	0,546933174133301	0,405281484127045	1,27603363990784	3,13428592681885	2,57172346115112	1,87180459499359	6,05980682373047	6,34939241409302	6,25954723358154	P20160	P20160	Azurocidin	AZU1
-1,96962058544159	-1,37619996070862	-1,73201477527618	-1,48618352413177	-1,44592726230621	-1,35476171970367	-2,02475833892822	-2,04200863838196	-1,72512423992157	-1,02287840843201	-1,07316827774048	-1,22056138515472	-1,93303954601288	-2,01488566398621	-1,93973863124847	P20290-2;P20290	P20290-2;P20290	Transcription factor BTF3	BTF3
0,247223392128944	0,275338053703308	0,381026744842529	0,0730887874960899	-0,0894642472267151	-0,188484057784081	0,0233759079128504	-0,0106339482590556	0,130690366029739	0,0967216566205025	0,11688032746315	0,122417531907558	0,467375606298447	0,00294803688302636	-0,131514608860016	P20340-2;P20340-4;P20340-3;Q9H0N0	P20340-2;P20340-4	Ras-related protein Rab-6A	RAB6A
-0,0087374048307538	-0,367710530757904	-0,239793062210083	-2,02023696899414	-0,804481983184814	-0,866939723491669	-2,40431237220764	-1,42047095298767	-0,969905912876129	-0,753150224685669	-1,16160464286804	-1,45474886894226	1,06777954101563	0,399975597858429	0,251741290092468	P20591;P20591-2	P20591;P20591-2	Interferon-induced GTP-binding protein Mx1;Interferon-induced GTP-binding protein Mx1, N-terminally processed	MX1
-0,726642668247223	0,0685019642114639	-0,630106985569	-0,699097216129303	-1,13360476493835	-1,08478844165802	-0,371190130710602	-0,700876414775848	-0,154571071267128	0,251913070678711	-0,118547774851322	-0,184183225035667	-0,437759220600128	-0,401848196983337	-0,651232361793518	P20618	P20618	Proteasome subunit beta type-1	PSMB1
0,53182190656662	0,204916045069695	0,564786791801453	-0,310366749763489	-0,0166709050536156	-0,0240790918469429	-1,3142774105072	-0,942926645278931	-1,22736847400665	-1,63765454292297	-1,2675302028656	-1,67703545093536	0,364376068115234	0,356136590242386	0,270861834287643	P20645	P20645	Cation-dependent mannose-6-phosphate receptor	M6PR
0,800373494625092	0,455571562051773	0,747478723526001	1,02571713924408	0,746948957443237	0,334742933511734	-0,22267547249794	0,0941649600863457	-0,339971721172333	0,663198292255402	0,771329998970032	0,648105323314667	0,830167412757874	0,804474890232086	0,818852066993713	P20674	P20674	Cytochrome c oxidase subunit 5A, mitochondrial	COX5A
1,08271849155426	0,900423943996429	1,04801511764526	0,887417674064636	0,786547839641571	0,569502532482147	0,114599131047726	0,228309258818626	-0,0390091277658939	1,50703346729279	1,49576592445374	1,47185039520264	1,19535458087921	1,14577615261078	1,12325060367584	P20700	P20700	Lamin-B1	LMNB1
-0,193190947175026	-0,954585552215576	-0,470313936471939	-0,624545097351074	-0,088483601808548	-0,840087652206421	-1,90602052211761	-1,60508799552917	-1,99134492874146	-0,70207267999649	-0,530868887901306	-0,67038756608963	0,0553657896816731	-0,411796808242798	-1,03770244121552	P20701;P20701-2;P20701-3	P20701;P20701-2;P20701-3	Integrin alpha-L	ITGAL
0,942782044410706	2,02232527732849	1,5583484172821	-1,46346533298492	-1,71124339103699	-1,71013271808624	0,763886272907257	-1,08510541915894	-0,94454962015152	1,90873765945435	1,21273195743561	1,36866176128387	1,03338420391083	0,717768907546997	-0,124320909380913	P20810-9;P20810-10;P20810-7;P20810-6;P20810-4;P20810-8;P20810	P20810-9;P20810-10;P20810-7;P20810-6;P20810-4;P20810-8;P20810	Calpastatin	CAST
-0,949020147323608	-0,582855522632599	-1,29357671737671	-0,382965624332428	-0,74944794178009	-0,764216661453247	-0,90506637096405	-0,986922323703766	-0,579896748065948	-1,02799272537231	-1,07137906551361	-1,1048321723938	-0,409433573484421	-1,00585961341858	-1,18755376338959	P20839;P20839-3;P20839-7;P20839-5;P20839-6;P20839-2;P20839-4	P20839;P20839-3;P20839-7;P20839-5;P20839-6;P20839-2;P20839-4	Inosine-5-monophosphate dehydrogenase 1	IMPDH1
1,5971223115921	1,37136030197144	1,57812118530273	0,855072677135468	0,773203253746033	1,06774115562439	-0,0305261835455894	0,112860828638077	0,247170493006706	0,0759072229266167	0,134800627827644	0,183835029602051	1,92413818836212	1,92598986625671	2,33460378646851	P20933	P20933	N(4)-(beta-N-acetylglucosaminyl)-L-asparaginase;Glycosylasparaginase alpha chain;Glycosylasparaginase beta chain	AGA
0,516696751117706	0,189533561468124	0,625182092189789	0,521747648715973	0,513961493968964	0,518848478794098	0,518381357192993	0,756840109825134	0,350378155708313	0,598039567470551	0,827989518642426	0,758297502994537	0,417535454034805	0,667030215263367	0,639408111572266	P21127-2;P21127;P21127-9;P21127-8;P21127-3;P21127-6;P21127-10;P21127-5;P21127-12;P21127-4;Q9UQ88-9;Q9UQ88-8;REV__Q9HB15;Q9UKB5;Q13882	P21127-2;P21127;P21127-9;P21127-8;P21127-3;P21127-6;P21127-10;P21127-5;P21127-12;P21127-4	Cyclin-dependent kinase 11B	CDK11B
-2,75879836082459	-1,40440201759338	-1,95816385746002	-3,55770754814148	-2,05067324638367	-2,29736924171448	-2,29428935050964	-2,82913184165955	-1,95980715751648	-2,30836367607117	0,247291937470436	-2,08857798576355	-3,80443906784058	-4,37798452377319	-3,33603549003601	P21266	P21266	Glutathione S-transferase Mu 3	GSTM3
-0,646008551120758	0,0114630227908492	-0,722454249858856	-0,437331914901733	-0,664441347122192	-0,931249558925629	0,192222699522972	0,0121579272672534	0,389799326658249	-0,233845829963684	-0,732696354389191	-0,593826711177826	-0,157421812415123	-0,390700161457062	-0,489359676837921	P21281;P15313	P21281	V-type proton ATPase subunit B, brain isoform	ATP6V1B2
-0,836481213569641	-0,663408279418945	-1,10780918598175	-0,822775602340698	-0,622647285461426	-0,718115627765656	-0,607501685619354	-0,789213418960571	-0,398921757936478	-0,993988573551178	-1,27330994606018	-1,31685853004456	-0,279345661401749	-0,576322376728058	-0,455272406339645	P21283;Q8NEY4-2;Q8NEY4	P21283	V-type proton ATPase subunit C 1	ATP6V1C1
-1,67303860187531	-0,213614523410797	-1,94928777217865	-0,328622877597809	-1,37670695781708	-1,14330518245697	0,460293680429459	0,396481215953827	0,953952968120575	0,376596003770828	-0,201510116457939	-0,408604353666306	-1,36237549781799	-2,01218748092651	-1,70917451381683	P21291	P21291	Cysteine and glycine-rich protein 1	CSRP1
1,50904738903046	2,221848487854	1,3277872800827	1,14449012279511	-0,221344009041786	-0,123718529939651	1,02716934680939	0,839196503162384	1,45886099338531	1,93515014648438	0,84076988697052	1,05995166301727	2,25489592552185	1,91218602657318	1,38246405124664	P21333-2;P21333	P21333-2;P21333	Filamin-A	FLNA
-1,26103103160858	0,470385640859604	-0,808657884597778	-1,10140681266785	-1,55381035804749	-1,4237015247345	0,498787522315979	0,13478909432888	0,824901640415192	0,505399763584137	0,0199572183191776	0,0343504399061203	-1,66442179679871	-2,20780086517334	-1,78641819953918	P21399	P21399	Cytoplasmic aconitate hydratase	ACO1
1,32517695426941	0,628020703792572	1,22271144390106	0,767974555492401	1,04871761798859	1,22339046001434	1,16801142692566	1,01856029033661	1,16859745979309	1,9726220369339	1,03418016433716	1,71526622772217	0,760636448860168	1,54256391525269	1,31614446640015	P21675-8;P21675-6;P21675-7;P21675-3;P21675-5;P21675-9;P21675;P21675-2;P21675-12;P21675-4;P21675-10;P21675-11;Q8IZX4	P21675-8;P21675-6;P21675-7;P21675-3;P21675-5;P21675-9;P21675;P21675-2;P21675-12;P21675-4;P21675-10;P21675-11;Q8IZX4	Transcription initiation factor TFIID subunit 1;Transcription initiation factor TFIID subunit 1-like	TAF1;TAF1L
0,0311481263488531	-0,2921402156353	0,0426072292029858	0,670318305492401	0,21561174094677	0,455484986305237	-0,854747831821442	-0,726816177368164	-1,04250824451447	-0,144114688038826	0,36307430267334	0,147847935557365	-0,0402778871357441	0,0378480367362499	0,111839696764946	P21796	P21796	Voltage-dependent anion-selective channel protein 1	VDAC1
0,812360227108002	0,461939692497253	0,732675194740295	0,701635539531708	0,933309674263	0,470572233200073	0,320735156536102	0,503657817840576	0,145390227437019	0,518587708473206	0,605960011482239	0,682400584220886	0,713903725147247	0,817350089550018	0,721921741962433	P21912	P21912	Succinate dehydrogenase [ubiquinone] iron-sulfur subunit, mitochondrial	SDHB
0,65353000164032	0,548611104488373	0,676054716110229	0,780889809131622	0,773706316947937	0,614885210990906	-0,147232130169868	0,297625601291656	0,155466303229332	0,669934988021851	0,794433236122131	1,10888803005219	0,214482039213181	0,100451484322548	0,446627467870712	P21953;P21953-2	P21953	2-oxoisovalerate dehydrogenase subunit beta, mitochondrial	BCKDHB
0,223331272602081	-0,18700934946537	0,170716002583504	0,258793324232101	0,0774660259485245	-0,00671589700505137	-0,016271473839879	0,114821970462799	-0,193909794092178	-1,41718220710754	-0,890668332576752	-0,979274213314056	-0,120869919657707	-0,0779137462377548	-0,0909045040607452	P21964-2;P21964	P21964-2;P21964	Catechol O-methyltransferase	COMT
0,508878588676453	0,261306703090668	0,530488848686218	1,20169138908386	0,711040198802948	1,10973227024078	0,0128922089934349	0,0665866434574127	-0,167938306927681	-0,173879116773605	0,0332773737609386	0,521704614162445	0,522353947162628	0,39983281493187	0,356441050767899	P22033	P22033	Methylmalonyl-CoA mutase, mitochondrial	MUT
-1,11356043815613	-0,602831423282623	-1,11831367015839	-1,1680543422699	-1,39319062232971	-0,381332010030746	-0,344328135251999	-0,204624563455582	0,155172049999237	-0,449573874473572	-0,88563859462738	-1,02873969078064	-0,899780750274658	-0,802961051464081	-1,05298984050751	P22059	P22059	Oxysterol-binding protein 1	OSBP
-0,345099061727524	0,807606935501099	-0,292339861392975	-0,134804964065552	-0,519239246845245	-0,550688207149506	1,01597249507904	0,617716073989868	0,936676740646362	0,779076933860779	0,350413650274277	0,368279099464417	-0,448084771633148	-0,924685657024384	-0,870703518390656	P22061-2;P22061	P22061-2;P22061	Protein-L-isoaspartate(D-aspartate) O-methyltransferase	PCMT1
0,790358245372772	0,448357135057449	0,721727609634399	1,56537890434265	1,12547743320465	1,15904664993286	0,386833220720291	0,545599043369293	0,178631991147995	0,88834136724472	0,995360732078552	1,07988166809082	0,690295159816742	0,741487801074982	0,947206377983093	P22087	P22087	rRNA 2-O-methyltransferase fibrillarin	FBL
-2,90926146507263	-1,98954892158508	-2,51130986213684	-1,63110518455505	-2,1442334651947	-2,23181176185608	-1,28820025920868	-1,58504366874695	-0,894478917121887	-0,949324369430542	-1,58225107192993	-1,45897126197815	-3,04414057731628	-3,29013681411743	-2,79192876815796	P22102;P22102-2	P22102;P22102-2	Trifunctional purine biosynthetic protein adenosine-3;Phosphoribosylamine--glycine ligase;Phosphoribosylformylglycinamidine cyclo-ligase;Phosphoribosylglycinamide formyltransferase	GART
-2,75240683555603	-1,48601186275482	-1,91671586036682	-1,85551106929779	-2,34438610076904	-2,31805777549744	-1,39388358592987	-1,90747272968292	-1,44387400150299	-0,656386315822601	-1,07730376720428	-1,01888871192932	-3,0382091999054	-3,16200232505798	-2,97587561607361	P22234;P22234-2	P22234;P22234-2	Multifunctional protein ADE2;Phosphoribosylaminoimidazole-succinocarboxamide synthase;Phosphoribosylaminoimidazole carboxylase	PAICS
0,276570230722427	-0,160402849316597	0,380397975444794	-0,39971923828125	-0,217951357364655	-0,18888746201992	-0,78719162940979	-0,597209870815277	-0,784506320953369	-1,21235489845276	-0,774707853794098	-1,08335864543915	0,119559310376644	0,0961886122822762	-0,0215615183115005	P22307;P22307-8;P22307-7;P22307-4;P22307-6;P22307-2;P22307-3;P22307-5	P22307;P22307-8;P22307-7;P22307-4;P22307-6;P22307-2	Non-specific lipid-transfer protein	SCP2
-1,8435732126236	-0,326675921678543	-1,88008487224579	-0,720531761646271	-1,74072587490082	-1,6081759929657	0,276813864707947	-0,00218492723070085	0,535896062850952	0,148791804909706	-0,161619439721107	-0,222572758793831	-0,908657789230347	-1,30726087093353	-1,51096403598785	P22314;P22314-2	P22314;P22314-2	Ubiquitin-like modifier-activating enzyme 1	UBA1
-2,15874695777893	-1,25232839584351	-1,85281181335449	-0,824943542480469	-0,978843510150909	-1,14651811122894	-0,388260006904602	-0,568720519542694	-0,374376982450485	-0,915017664432526	-1,17036879062653	-1,25376713275909	-2,0879008769989	-2,16526699066162	-1,8300689458847	P22392-2;P22392;O60361	P22392-2;P22392	Nucleoside diphosphate kinase B	NME2
1,58611905574799	1,36208117008209	1,36731588840485	1,44096994400024	1,32762277126312	1,5214022397995	1,58815681934357	1,43917775154114	1,12966227531433	-0,562815129756927	-0,189535617828369	0,200176283717155	1,81828045845032	1,60756897926331	1,50746023654938	P22570;P22570-7;P22570-5;P22570-2;P22570-3;P22570-4;P22570-6	P22570;P22570-7;P22570-5;P22570-2;P22570-3;P22570-4;P22570-6	NADPH:adrenodoxin oxidoreductase, mitochondrial	FDXR
0,349998325109482	0,392292201519012	0,55095386505127	0,779676675796509	0,838714241981506	0,818089306354523	0,73050993680954	0,767741024494171	0,432955950498581	0,967674076557159	1,10688185691834	1,08623588085175	0,554734289646149	0,577665448188782	0,752899169921875	P22626	P22626	Heterogeneous nuclear ribonucleoproteins A2/B1	HNRNPA2B1
0,751628994941711	1,31238222122192	0,84996235370636	0,559766352176666	-0,131439447402954	0,408946841955185	1,20724058151245	1,06914389133453	1,42086040973663	1,35621762275696	0,695097744464874	0,928169548511505	0,7529256939888	0,541974127292633	0,257166117429733	P22694-2;P22694-4;P22694-3;P22694;P22694-5;P22694-7;P22694-6;P22694-9;P22694-10;P22694-8	P22694-2;P22694-4;P22694-3;P22694;P22694-5;P22694-7;P22694-6;P22694-9;P22694-10;P22694-8	cAMP-dependent protein kinase catalytic subunit beta	PRKACB
1,01088786125183	0,934424221515656	1,11372566223145	1,51188445091248	1,19426274299622	0,870109796524048	0,184790879487991	0,356546461582184	0,0426208414137363	0,684978425502777	0,911409854888916	0,875525057315826	1,01235067844391	0,828709781169891	0,708062469959259	P22695	P22695	Cytochrome b-c1 complex subunit 2, mitochondrial	UQCRC2
-1,79271185398102	-2,83584594726563	-1,40049314498901	-1,97622406482697	-0,454964101314545	-0,214674189686775	-1,81288611888886	-0,560159265995026	-0,906670570373535	-0,203546687960625	0,227608025074005	0,260793000459671	-1,34804308414459	-1,11490714550018	-0,504087746143341	P22732;REV__Q9H1R3;P22732-2	P22732	Solute carrier family 2, facilitated glucose transporter member 5	SLC2A5
2,42643475532532	2,61734986305237	2,59361243247986	2,48710322380066	2,21986508369446	1,95667159557343	2,68031334877014	2,4449725151062	2,10600352287292	1,22791504859924	0,710328638553619	1,20958924293518	2,34170460700989	1,86451852321625	1,74398791790009	P22830;P22830-2	P22830;P22830-2	Ferrochelatase, mitochondrial	FECH
-0,75133490562439	0,477029949426651	-0,389474034309387	-0,221822991967201	-0,336160063743591	-0,516574442386627	0,952695250511169	0,5819331407547	1,03730237483978	0,921800911426544	0,53394877910614	0,719815075397491	-0,304920047521591	-0,354293525218964	-0,509491086006165	P23025	P23025	DNA repair protein complementing XP-A cells	XPA
-3,33113741874695	-5,77640867233276	-4,26155042648315	-6,66713953018188	-3,37543678283691	-4,55495548248291	-5,45193719863892	-5,80199861526489	-6,86749172210693	-3,44843864440918	-3,85495734214783	-4,59344863891602	-0,677826702594757	-1,62857282161713	-1,82813787460327	P23141;P23141-2;Q9UKY3;Q9UKY3-2	P23141;P23141-2	Liver carboxylesterase 1	CES1
-1,05832064151764	-0,48573887348175	-1,05321800708771	-0,365614771842957	-0,744672238826752	-0,557191789150238	-0,0757303833961487	-0,18610942363739	0,169763460755348	0,25886994600296	0,0496349409222603	0,0997243672609329	-1,03893649578094	-0,875713407993317	-0,923473536968231	P23193;P23193-2;Q15560-2;Q15560	P23193;P23193-2	Transcription elongation factor A protein 1	TCEA1
0,786098480224609	0,534912705421448	0,761590600013733	0,694065868854523	0,600677609443665	0,43905121088028	0,734429240226746	0,832454919815063	0,497626096010208	0,982536315917969	1,1446008682251	1,06404793262482	0,526745617389679	0,597644150257111	0,622381806373596	P23246;P23246-2;REV__Q9Y2L8	P23246;P23246-2	Splicing factor, proline- and glutamine-rich	SFPQ
-0,313396453857422	-0,614449381828308	-0,239900022745132	-1,24526619911194	-0,592433154582977	-0,818669736385345	-0,595321297645569	-0,663760304450989	-0,67904406785965	-0,350343972444534	-0,52929812669754	-0,323627889156342	-0,49764683842659	-0,303547143936157	-0,206442385911942	P23258;Q9NRH3	P23258;Q9NRH3	Tubulin gamma-1 chain;Tubulin gamma-2 chain	TUBG1;TUBG2
-0,616872489452362	-1,01383697986603	-1,10601389408112	-0,446430683135986	-0,306577682495117	-0,337516039609909	-0,867985308170319	-0,965949058532715	-0,701385617256165	-0,956491887569427	-0,957154095172882	-1,09374606609344	-0,950251221656799	-1,25914740562439	-1,20239973068237	P23284	P23284	Peptidyl-prolyl cis-trans isomerase B	PPIB
0,984249591827393	0,629093825817108	0,878082573413849	1,26346385478973	1,02404630184174	1,06128180027008	0,937996447086334	0,935184061527252	0,544961512088776	0,353079915046692	0,578240036964417	0,583470582962036	1,15304481983185	1,04576325416565	0,877633690834045	P23368;P23368-2	P23368;P23368-2	NAD-dependent malic enzyme, mitochondrial	ME2
-1,70841872692108	-1,04544544219971	-2,02428102493286	-1,5958811044693	-1,91888058185577	-1,59894049167633	-1,66436910629272	-2,01120519638062	-1,47937142848969	-0,76194554567337	-1,63506066799164	-1,26798319816589	-0,641493260860443	-2,0901460647583	-1,62680065631866	P23381;P23381-2	P23381;P23381-2	Tryptophan--tRNA ligase, cytoplasmic;T1-TrpRS;T2-TrpRS	WARS
-0,0785836279392242	-0,344395458698273	-0,0887210667133331	-0,508299708366394	-0,356530338525772	-0,461010932922363	-0,734514534473419	-0,673019468784332	-0,843533456325531	-0,745937645435333	-0,834793090820313	-0,696188986301422	-0,3851697742939	-0,380034327507019	-0,254529446363449	P23396;P23396-2	P23396;P23396-2	40S ribosomal protein S3	RPS3
0,336957395076752	-0,126303255558014	0,272823929786682	0,258104592561722	0,149835303425789	0,0925533622503281	-1,05874526500702	-0,865236461162567	-1,25412380695343	-0,943775236606598	-0,117203794419765	-0,393151640892029	-0,271371096372604	-0,146273463964462	0,09891427308321	P23434	P23434	Glycine cleavage system H protein, mitochondrial	GCSH
-0,665694057941437	0,282978385686874	-1,03585302829742	1,50869631767273	-0,47586116194725	-0,0669833868741989	0,411670953035355	0,160158768296242	1,00991916656494	1,68993818759918	1,07876968383789	1,18670606613159	-0,138860434293747	-0,487727403640747	-0,420717597007751	P23497;P23497-3;P23497-2;P23497-5;P23497-6;P23497-7	P23497;P23497-3;P23497-2;P23497-5;P23497-6;P23497-7	Nuclear autoantigen Sp-100	SP100
-2,13872194290161	-1,23571109771729	-1,83832454681396	-1,14662909507751	-1,68484318256378	-1,74908101558685	-0,640192985534668	-0,964650213718414	-0,472020357847214	-0,849580049514771	-0,740240454673767	-1,15163671970367	-2,24070763587952	-2,52531671524048	-2,26608967781067	P23526;P23526-2	P23526;P23526-2	Adenosylhomocysteinase	AHCY
-1,04577171802521	0,131433323025703	-1,45594942569733	-0,345406025648117	-1,1377671957016	-1,14678525924683	0,513559103012085	0,294511884450912	0,833252012729645	0,2685666680336	-0,373903721570969	-0,32171243429184	-0,997781038284302	-1,34889459609985	-1,39240753650665	P23528;Q9Y281;Q9Y281-3	P23528	Cofilin-1	CFL1
-1,03973066806793	-0,80258721113205	-0,361644506454468	-0,668265998363495	-0,527571380138397	-0,451490223407745	0,00120777357369661	-0,0873215422034264	-0,167088583111763	-1,11449861526489	-1,2232414484024	-0,997653782367706	-0,796410977840424	-0,82200014591217	-0,739452123641968	P23588;P23588-2;REV__P23588-2;REV__P23588	P23588;P23588-2	Eukaryotic translation initiation factor 4B	EIF4B
0,874331891536713	0,863234221935272	1,09217417240143	0,266431152820587	0,604269325733185	0,271646529436111	1,44091200828552	1,70835411548615	1,17867708206177	1,04959273338318	0,847254812717438	0,944096505641937	0,203195184469223	0,620791077613831	0,439530074596405	P23634-7;P23634-6;P23634-8;P23634;P23634-5;P23634-4;P23634-3;P23634-2;Q01814-4;Q01814-7;Q01814-3;Q01814-6;Q01814-2;Q01814-8;Q01814-5;Q01814	P23634-7;P23634-6;P23634-8;P23634;P23634-5;P23634-4;P23634-3;P23634-2	Plasma membrane calcium-transporting ATPase 4	ATP2B4
1,35341227054596	3,08052396774292	2,42420291900635	1,5862010717392	-0,000828664284199476	1,60002446174622	3,8234748840332	3,69669938087463	3,79917502403259	2,53940653800964	1,2932825088501	1,7291454076767	1,64556872844696	1,71948349475861	0,986477613449097	P23743;P23743-3;P23743-2	P23743	Diacylglycerol kinase alpha	DGKA
0,571271300315857	0,431026607751846	0,649445176124573	0,989376962184906	0,822012007236481	0,643847346305847	-0,362710982561111	-0,299071937799454	-0,586372792720795	-0,359578400850296	0,00843771360814571	0,043036375194788	0,234983086585999	0,281780391931534	0,396064937114716	P23786	P23786	Carnitine O-palmitoyltransferase 2, mitochondrial	CPT2
-0,318769007921219	-0,25624617934227	-0,153435662388802	-0,0103974705561996	0,360719293355942	-0,0217289142310619	0,521635174751282	0,272628992795944	0,0953106135129929	-0,352150440216064	0,261262238025665	0,160875022411346	0,253196448087692	0,18346032500267	0,29994410276413	P23919;P23919-2	P23919;P23919-2	Thymidylate kinase	DTYMK
-2,50467109680176	-2,13351845741272	-2,61797881126404	-2,45258808135986	-1,89190137386322	-2,31700754165649	-0,913266241550446	-1,1482115983963	-0,739958763122559	-1,74244368076324	-1,60176575183868	-1,61671006679535	-2,69146275520325	-2,29613614082336	-1,74391198158264	P23921	P23921	Ribonucleoside-diphosphate reductase large subunit	RRM1
2,10784816741943	2,12053346633911	1,82171142101288	-1,3269339799881	-0,832368433475494	-0,0464267171919346	-0,00753057980909944	-0,0940552428364754	0,540087103843689	-1,20458829402924	-0,757398784160614	-1,83264648914337	2,01907110214233	2,26213407516479	2,97899961471558	P24158	P24158	Myeloblastin	PRTN3
-0,723836958408356	-1,05205810070038	-0,742640495300293	-1,22392380237579	-0,86199951171875	-0,823799014091492	-0,45495480298996	-0,55018562078476	-0,605850756168365	-1,10403823852539	-1,34895777702332	-1,2735493183136	-1,04091310501099	-0,813017547130585	-0,801389217376709	P24534	P24534	Elongation factor 1-beta	EEF1B2
0,670215427875519	0,517998695373535	0,729301154613495	1,22909224033356	1,19834852218628	0,982329905033112	-0,100585073232651	0,0470881797373295	-0,255435943603516	0,353795498609543	0,663626909255981	0,544394791126251	0,740045845508575	0,831773340702057	0,884238004684448	P24539	P24539	ATP synthase F(0) complex subunit B1, mitochondrial	ATP5F1
3,06856226921082	3,09411525726318	2,69772982597351	3,62251877784729	3,23475503921509	3,51976299285889	3,16995573043823	3,33140468597412	2,87910032272339	1,20953261852264	0,663789391517639	1,08149707317352	3,40946483612061	3,47429895401001	3,13916540145874	P24557;P24557-3;P24557-4;P24557-2	P24557;P24557-3;P24557-4;P24557-2	Thromboxane-A synthase	TBXAS1
0,148375958204269	-0,390407979488373	0,104533277451992	0,990520417690277	0,737842440605164	0,713099122047424	-0,367146193981171	-0,20904067158699	-0,491739809513092	0,0828525796532631	0,417176365852356	0,376438140869141	-0,0959543138742447	-0,0573816001415253	0,0189039316028357	P24752;P24752-2	P24752	Acetyl-CoA acetyltransferase, mitochondrial	ACAT1
0,641812324523926	0,435528695583344	0,666606485843658	0,332336813211441	0,508497297763824	0,354179710149765	0,585427522659302	0,59703528881073	0,353847980499268	0,72480309009552	0,78823310136795	0,982809066772461	0,541796743869781	0,755719006061554	0,750337779521942	P24928;P24928-2	P24928	DNA-directed RNA polymerase II subunit RPB1	POLR2A
-1,49494576454163	-0,496357351541519	-1,88418388366699	-1,13288617134094	-1,46687757968903	-1,28459858894348	-0,486199766397476	-0,613876521587372	-0,0847293511033058	-0,394845485687256	-1,12723505496979	-1,06447911262512	-0,945649147033691	-1,18299567699432	-1,45697915554047	P25098;P35626	P25098	Beta-adrenergic receptor kinase 1	ADRBK1
-1,10512375831604	-0,454007059335709	-0,675856411457062	-1,28908812999725	-1,10388886928558	-0,953482687473297	0,341616749763489	0,0364531986415386	0,406710058450699	-0,556455850601196	-0,187543377280235	-0,371989846229553	-0,540033996105194	-0,136049315333366	-0,130236834287643	P25205	P25205	DNA replication licensing factor MCM3	MCM3
0,853690624237061	0,53412526845932	0,841244697570801	0,696903944015503	0,702550172805786	0,641942858695984	1,18656253814697	1,2983820438385	1,16893565654755	1,42560970783234	1,58072197437286	1,5809314250946	0,468021035194397	0,443357527256012	-0,256989985704422	P25208	P25208	Nuclear transcription factor Y subunit beta	NFYB
0,157241240143776	0,484119564294815	0,109778046607971	0,345174759626389	0,0566632077097893	-0,126908004283905	0,930741369724274	0,735022902488709	0,733529090881348	0,7056844830513	0,286605536937714	0,504851043224335	0,111012831330299	0,0333731696009636	0,238026574254036	P25325-2;Q07001	P25325-2	3-mercaptopyruvate sulfurtransferase	MPST
-0,173851922154427	-0,432226330041885	-0,0944904237985611	-0,532003104686737	-0,413974672555923	-0,555872619152069	-0,673349976539612	-0,63424164056778	-0,873107671737671	-0,600588321685791	-0,706181108951569	-0,62796688079834	-0,467973738908768	-0,391039192676544	-0,399675399065018	P25398	P25398	40S ribosomal protein S12	RPS12
0,071448527276516	-0,770449161529541	-0,00510890269652009	-0,200880914926529	0,39411672949791	0,47327646613121	0,308913201093674	0,246477901935577	0,0382410064339638	0,490209519863129	0,560084283351898	0,674066603183746	0,152358219027519	0,321124047040939	0,547122240066528	P25440;P25440-2;P25440-3;P25440-4	P25440;P25440-2;P25440-3;P25440-4	Bromodomain-containing protein 2	BRD2
0,577773153781891	0,498784869909287	0,608802199363709	0,938011467456818	1,30407953262329	0,875734925270081	1,41263449192047	1,430584192276	1,19759142398834	1,39708149433136	1,3468633890152	1,3600560426712	0,936337351799011	0,809387266635895	0,72781890630722	P25490;O15391	P25490	Transcriptional repressor protein YY1	YY1
-0,961967587471008	-0,257322371006012	-0,769612848758698	-0,853159248828888	-1,12118911743164	-1,26143574714661	0,0792410299181938	-0,0280817374587059	0,0706581845879555	-0,338433265686035	-0,221149399876595	-0,319229781627655	-0,443637847900391	-0,30726632475853	-0,694939970970154	P25685;P25685-2	P25685;P25685-2	DnaJ homolog subfamily B member 1	DNAJB1
0,64129626750946	0,445991307497025	0,661307096481323	1,26362276077271	0,937226593494415	0,75778341293335	0,406677275896072	0,532629787921906	0,12599740922451	0,527860105037689	0,767852067947388	0,731305420398712	0,622052371501923	0,596505284309387	0,539446830749512	P25705;P25705-2;P25705-3	P25705;P25705-2;P25705-3	ATP synthase subunit alpha, mitochondrial	ATP5A1
0,957180321216583	0,853571832180023	0,894145786762238	1,44958448410034	0,922865867614746	0,79580295085907	-1,06592988967896	-1,05577075481415	-0,98956173658371	-0,093247726559639	-0,330960601568222	-0,384660452604294	0,985883951187134	0,158519759774208	0,300485044717789	P25774;P25774-2	P25774;P25774-2	Cathepsin S	CTSS
-0,944735050201416	0,133322507143021	-0,671965718269348	-0,699656248092651	-1,14361214637756	-0,949478387832642	-0,228499680757523	-0,533837974071503	-0,168362900614738	0,249685451388359	0,0151696028187871	-0,0318572521209717	-0,502340197563171	-0,739411115646362	-0,760388970375061	P25786;P25786-2	P25786;P25786-2	Proteasome subunit alpha type-1	PSMA1
-0,893847465515137	0,0450000204145908	-0,737859547138214	-0,761033356189728	-1,26653563976288	-1,03218448162079	-0,317121922969818	-0,634564459323883	-0,267555952072144	0,0759072229266167	-0,0921651646494865	-0,207122400403023	-0,405307322740555	-0,412687689065933	-0,591784596443176	P25787	P25787	Proteasome subunit alpha type-2	PSMA2
-0,872903525829315	0,0661797598004341	-0,729632377624512	-0,787356317043304	-1,12487494945526	-0,934108078479767	-0,356225341558456	-0,696750938892365	-0,302313029766083	0,0609055161476135	-0,186092421412468	-0,25238099694252	-0,431417167186737	-0,563552379608154	-0,638271987438202	P25788-2;P25788	P25788-2;P25788	Proteasome subunit alpha type-3	PSMA3
-0,934720456600189	-0,0567843616008759	-0,796999514102936	-0,793368279933929	-1,27692031860352	-1,03682446479797	-0,434253394603729	-0,741127669811249	-0,285229831933975	0,143152624368668	-0,0432384870946407	-0,0792732015252113	-0,588419854640961	-0,621201992034912	-0,814461588859558	P25789;P25789-2	P25789;P25789-2	Proteasome subunit alpha type-4	PSMA4
-1,06625175476074	-0,54102623462677	-1,53007626533508	-0,976889431476593	-1,39565300941467	-1,55244922637939	0,174702480435371	0,00953029561787844	0,492555409669876	-0,38241109251976	-0,810064733028412	-0,917048931121826	-0,879160583019257	-1,08352172374725	-1,55693995952606	P26038	P26038	Moesin	MSN
-0,0599525570869446	0,127340331673622	0,076353907585144	-0,0543538592755795	-0,0335043594241142	-0,232644498348236	0,894007325172424	0,937865316867828	0,817294001579285	-0,162354975938797	-0,357554793357849	-0,0395962297916412	-0,202246591448784	-0,0914866700768471	-0,234378695487976	P26196	P26196	Probable ATP-dependent RNA helicase DDX6	DDX6
-1,5864589214325	-2,42969846725464	-1,34039759635925	-2,31635713577271	-1,09243953227997	-1,16137051582336	-1,76017415523529	-1,776202917099	-1,9385484457016	-1,91399455070496	-1,47585213184357	-1,73722612857819	-1,60490846633911	-1,36491751670837	-1,13117647171021	P26358;P26358-3	P26358;P26358-3	DNA (cytosine-5)-methyltransferase 1	DNMT1
0,570609927177429	0,115895964205265	0,390975177288055	0,61771035194397	0,365406095981598	0,124650359153748	0,325533419847488	0,498861819505692	0,154358834028244	0,660417556762695	0,863582968711853	0,71136087179184	0,389379024505615	0,427400320768356	0,524096012115479	P26368-2;P26368	P26368-2;P26368	Splicing factor U2AF 65 kDa subunit	U2AF2
0,189173564314842	-0,356174051761627	-0,0619403980672359	-0,326068580150604	-0,192799389362335	-0,275964945554733	-0,76053774356842	-0,658262312412262	-0,867292106151581	-0,70207267999649	-0,940385401248932	-0,74916011095047	-0,431855410337448	-0,187889143824577	-0,196293130517006	P26373;P26373-2	P26373;P26373-2	60S ribosomal protein L13	RPL13
1,08176612854004	1,09007275104523	1,24505233764648	3,20667910575867	2,48946738243103	2,45337629318237	1,77665114402771	1,76086831092834	1,50517594814301	1,06510722637177	1,20999610424042	1,13752198219299	1,14709627628326	1,27652883529663	1,21435570716858	P26440;P26440-2	P26440;P26440-2	Isovaleryl-CoA dehydrogenase, mitochondrial	IVD
-0,608693480491638	-0,250677168369293	-0,608452618122101	-0,0421008244156837	-0,716935157775879	-0,738515555858612	-0,728415548801422	-1,1747031211853	-0,848441779613495	0,535513520240784	0,245154485106468	0,298994213342667	0,625236392021179	0,242109224200249	-0,386309862136841	P26447	P26447	Protein S100-A4	S100A4
0,527761578559875	1,61281394958496	0,19192473590374	0,158677831292152	-0,211119025945663	0,292742401361465	0,620275318622589	0,366815567016602	0,856188178062439	2,01555228233337	1,45185983181	1,62731683254242	0,644909203052521	0,642643868923187	0,382007449865341	P26583	P26583	High mobility group protein B2	HMGB2
-0,592254400253296	-0,146083787083626	-0,233137711882591	-0,0769762694835663	-0,222420290112495	-0,328144580125809	0,03215267136693	-0,104176506400108	0,0276091061532497	0,159602105617523	0,349363565444946	0,288490504026413	-0,285570651292801	-0,322047024965286	-0,281129747629166	P26599;P26599-2;P26599-3	P26599;P26599-2;P26599-3	Polypyrimidine tract-binding protein 1	PTBP1
-2,402583360672	-2,02458739280701	-2,2652473449707	-2,10792684555054	-1,75438892841339	-2,36557769775391	-1,09331059455872	-1,34030139446259	-0,946508586406708	-1,6733992099762	-1,7895268201828	-1,83606612682343	-2,86475896835327	-3,02750539779663	-2,82791566848755	P26639;P26639-2	P26639;P26639-2	Threonine--tRNA ligase, cytoplasmic	TARS
-0,827490985393524	-0,974583506584167	-0,646500706672668	-1,20179927349091	-0,713321328163147	-1,02185618877411	-1,45969676971436	-1,65153801441193	-1,59299027919769	-1,79908215999603	-1,84722256660461	-1,89432609081268	-1,24746799468994	-1,21363747119904	-1,07740938663483	P26640;P26640-2	P26640	Valine--tRNA ligase	VARS
-0,778867065906525	-1,16241478919983	-0,761445224285126	-1,42686295509338	-0,978399336338043	-1,1472601890564	-0,594338238239288	-0,62214207649231	-0,705675601959229	-1,21054232120514	-1,43068385124207	-1,35184848308563	-1,12214422225952	-0,987857699394226	-0,958237648010254	P26641;P26641-2	P26641;P26641-2	Elongation factor 1-gamma	EEF1G
1,16197097301483	0,893929302692413	1,03693854808807	1,2105176448822	0,529438853263855	-0,139305979013443	0,887615263462067	1,18020176887512	0,700282335281372	1,42092716693878	1,71493172645569	1,49780821800232	0,625113010406494	0,875327825546265	0,376179993152618	P26951-2;P26951	P26951-2;P26951	Interleukin-3 receptor subunit alpha	IL3RA
3,83623027801514	4,21981573104858	3,4906051158905	0,576247990131378	0,386156350374222	0,559241890907288	2,43878173828125	1,93776345252991	1,97222089767456	2,36219191551209	1,60516226291656	1,72461891174316	1,44100880622864	1,5051394701004	2,03867387771606	P27105;P27105-2	P27105;P27105-2	Erythrocyte band 7 integral membrane protein	STOM
-0,741572678089142	0,117867775261402	-0,596352398395538	-0,424450308084488	-0,993420600891113	-1,00524055957794	0,589085102081299	0,426786988973618	0,839715361595154	0,553899765014648	-0,0951033085584641	0,126217186450958	-0,99158126115799	-0,858113169670105	-1,15191531181335	P27348	P27348	14-3-3 protein theta	YWHAQ
0,947155773639679	0,572388350963593	0,640753626823425	-0,556454837322235	-0,150470212101936	-0,0153691088780761	-0,847251713275909	-0,585922420024872	-0,799946367740631	-1,3432742357254	-1,06494247913361	-1,04284775257111	1,40839219093323	1,12544214725494	0,949954271316528	P27449	P27449	V-type proton ATPase 16 kDa proteolipid subunit	ATP6V0C
-0,0833783075213432	-0,498252809047699	-0,136139661073685	-0,566226661205292	-0,300609290599823	-0,597843706607819	-0,828679382801056	-0,781027019023895	-0,955250561237335	-0,886540174484253	-1,09297680854797	-0,827609956264496	-0,508054912090302	-0,350694477558136	-0,288748800754547	P27635;Q96L21	P27635	60S ribosomal protein L10	RPL10
-0,686784148216248	0,330021232366562	-0,510718882083893	-0,311657428741455	-0,938739061355591	-0,706200063228607	-0,0493045784533024	-0,219813317060471	0,33558315038681	0,559319078922272	0,343316406011581	0,477382212877274	0,0803478434681892	0,0855587273836136	-0,163849145174026	P27694	P27694	Replication protein A 70 kDa DNA-binding subunit;Replication protein A 70 kDa DNA-binding subunit, N-terminally processed	RPA1
-1,67174804210663	-0,343196421861649	-2,08586072921753	0,326740324497223	-0,560092866420746	-0,262613117694855	0,766912817955017	0,517459094524384	0,844103276729584	0,217905580997467	-0,188358709216118	0,00530669651925564	-1,20495927333832	-1,34267950057983	-1,41016185283661	P27695	P27695	DNA-(apurinic or apyrimidinic site) lyase;DNA-(apurinic or apyrimidinic site) lyase, mitochondrial	APEX1
-1,28105652332306	0,138558968901634	-1,9463529586792	-0,665868937969208	-1,81113362312317	-1,32288265228271	-0,334407925605774	-0,512658298015594	-0,233212321996689	1,90512752532959	1,19090843200684	1,2367616891861	-0,641022443771362	-0,942569971084595	-1,4886292219162	P27707	P27707	Deoxycytidine kinase	DCK
-2,00107955932617	-1,51623904705048	-1,67833805084229	-1,79802775382996	-2,19480013847351	-2,01865601539612	-0,920272886753082	-1,11953067779541	-0,763066589832306	-1,09214580059052	-1,60547947883606	-1,45061469078064	-1,79587161540985	-1,75625336170197	-1,89415168762207	P27708	P27708	CAD protein;Glutamine-dependent carbamoyl-phosphate synthase;Aspartate carbamoyltransferase;Dihydroorotase	CAD
-0,393549382686615	-0,724071860313416	-0,743507862091064	-0,846254825592041	-0,430836290121078	-0,317199885845184	-1,40349578857422	-1,40931951999664	-1,35858511924744	-1,71749746799469	-1,37855803966522	-1,87381649017334	-0,699935972690582	-0,906654536724091	-0,628436148166656	P27797	P27797	Calreticulin	CALR
-1,09625470638275	-0,499042004346848	-1,20443594455719	-0,676343142986298	-1,29532217979431	-1,07766687870026	-0,302017986774445	-0,293833762407303	0,0661312565207481	0,256741493940353	-0,310992687940598	-0,156051024794579	-1,55015921592712	-1,37348914146423	-1,53252470493317	P27816;P27816-6;P27816-2;P27816-4	P27816;P27816-6;P27816-2	Microtubule-associated protein 4	MAP4
0,595007479190826	0,0400980338454247	0,435276061296463	0,0422081425786018	-0,0171436872333288	0,112742774188519	-1,20935273170471	-1,01533901691437	-1,32080137729645	-0,571089446544647	-0,128009289503098	-0,336293786764145	0,405761033296585	0,405003279447556	0,493461340665817	P27824;P27824-2;P27824-3	P27824;P27824-2;P27824-3	Calnexin	CANX
-0,517841577529907	0,581005275249481	-0,987327039241791	0,0703810900449753	-0,834123373031616	-0,595313310623169	0,267095297574997	0,217716321349144	0,622219026088715	0,76745992898941	-0,0502631887793541	-0,067838542163372	-0,327078700065613	-0,172835692763329	-0,790123224258423	P27986;P27986-4;P27986-5;P27986-3;P27986-2	P27986;P27986-4;P27986-5;P27986-3;P27986-2	Phosphatidylinositol 3-kinase regulatory subunit alpha	PIK3R1
-0,409541100263596	0,676359415054321	-0,3661148250103	0,110785089433193	-0,732738614082336	-0,314868569374084	0,00543771823868155	-0,073048897087574	0,362478137016296	0,666267514228821	0,224586844444275	0,328660041093826	0,0456425584852695	-0,196587041020393	-0,583823025226593	P28062-2;P28062	P28062-2;P28062	Proteasome subunit beta type-8	PSMB8
0,628479301929474	1,93011748790741	0,506105899810791	0,949455320835114	-0,512304544448853	0,0289445277303457	0,891873955726624	0,899609386920929	1,32429659366608	1,83782565593719	1,27028632164001	1,2529079914093	1,2625253200531	0,736077308654785	0,393976360559464	P28065-2;P28065	P28065-2;P28065	Proteasome subunit beta type-9	PSMB9
-0,97513747215271	-0,110890574753284	-0,723262012004852	-0,751763105392456	-1,35643112659454	-1,29008555412292	-0,377110660076141	-0,727929592132568	-0,254767239093781	0,181692257523537	0,061676412820816	0,0620556212961674	-0,644690811634064	-0,794796466827393	-0,823268175125122	P28066;P28066-2	P28066;P28066-2	Proteasome subunit alpha type-5	PSMA5
-0,636242389678955	0,152635276317596	-0,553329467773438	-0,453252911567688	-0,974986672401428	-0,731626391410828	-0,155379608273506	-0,508573830127716	0,0715423077344894	0,408024728298187	0,211228206753731	0,0805532857775688	-0,343175798654556	-0,367911010980606	-0,514101803302765	P28070	P28070	Proteasome subunit beta type-4	PSMB4
-1,76132690906525	-1,11853933334351	-1,15624845027924	-1,25578987598419	-1,27719271183014	-1,57574903964996	-0,757689654827118	-1,28037989139557	-0,908853113651276	-0,588265776634216	-0,769002974033356	-0,62823873758316	-1,10339212417603	-1,02203786373138	-0,927427649497986	P28072	P28072	Proteasome subunit beta type-6	PSMB6
-1,99293899536133	-1,50234806537628	-1,24341511726379	-2,59106802940369	-2,05368041992188	-2,01002216339111	-0,91122031211853	-1,92084956169128	-1,4723858833313	-0,695582330226898	-1,05789756774902	-0,786909580230713	-1,60166704654694	-1,40521204471588	-1,18663835525513	P28074;P28074-3;P28074-2	P28074;P28074-3	Proteasome subunit beta type-5	PSMB5
0,185133844614029	-0,357704818248749	0,0402866303920746	-1,41941022872925	-0,431223064661026	-0,338068544864655	0,346874117851257	0,401167035102844	-0,0102442866191268	-1,51876866817474	-1,04171574115753	-1,60023963451386	-0,140754863619804	-0,0369997918605804	0,318876832723618	P28288;P28288-2;P28288-3	P28288;P28288-2	ATP-binding cassette sub-family D member 3	ABCD3
1,02550518512726	0,888645172119141	1,07258784770966	1,333287358284	0,993673026561737	0,874553203582764	0,248066499829292	0,41023313999176	0,168086752295494	0,720490694046021	0,879750907421112	0,906656324863434	1,00683557987213	1,05196535587311	0,991934359073639	P28331;P28331-2;P28331-4;P28331-5;P28331-3	P28331;P28331-2;P28331-4;P28331-5;P28331-3	NADH-ubiquinone oxidoreductase 75 kDa subunit, mitochondrial	NDUFS1
-1,51310908794403	-1,09298753738403	-1,14161157608032	-1,63393330574036	-1,17559337615967	-0,960323691368103	-0,690179228782654	-0,952998161315918	-0,646047711372375	-1,10760056972504	-0,705235958099365	-0,827373921871185	-0,817629158496857	-0,724977731704712	-0,624212205410004	P28340	P28340	DNA polymerase delta catalytic subunit	POLD1
-1,15589070320129	0,2791867852211	-1,31535303592682	-0,307207345962524	-1,10767686367035	-0,99168848991394	0,856540083885193	0,52875280380249	1,00359737873077	0,0913325324654579	-0,358656823635101	-0,17532716691494	-0,901888370513916	-1,38466942310333	-1,40753555297852	P28482;P28482-2;P31152	P28482;P28482-2	Mitogen-activated protein kinase 1	MAPK1
5,74076414108276	6,35502243041992	5,1935133934021	2,72041893005371	2,43693327903748	3,20591068267822	4,03376960754395	3,78399014472961	3,74231028556824	3,72646808624268	2,95605063438416	2,64219307899475	4,53436040878296	4,73524236679077	4,79122972488403	P28676	P28676	Grancalcin	GCA
0,279876887798309	0,306549936532974	0,692299544811249	-0,111040249466896	0,030975429341197	0,203479290008545	-0,883196592330933	-0,571974694728851	-0,258775234222412	-1,07474076747894	-0,650414645671844	-1,04790031909943	0,996592044830322	1,30623590946198	1,12222623825073	P28799;P28799-2;P28799-3	P28799;P28799-2;P28799-3	Granulins;Acrogranin;Paragranulin;Granulin-1;Granulin-2;Granulin-3;Granulin-4;Granulin-5;Granulin-6;Granulin-7	GRN
-1,00862336158752	-0,596396028995514	-1,29315328598022	-0,265689790248871	-0,416068911552429	-0,400022506713867	-1,99973106384277	-2,21958994865417	-1,94582986831665	0,0382349789142609	-0,0034870239906013	-0,0405606143176556	-0,835174977779388	-1,16722822189331	-0,957113325595856	P28838-2;P28838	P28838-2;P28838	Cytosol aminopeptidase	LAP3
0,890262424945831	0,32788023352623	1,6322740316391	1,01499319076538	1,13139569759369	1,89519929885864	1,15343809127808	2,23177576065063	1,709357380867	-0,284244567155838	-0,161804646253586	0,277274638414383	1,02527713775635	1,41402041912079	1,77973544597626	P28907;P28907-2	P28907	ADP-ribosyl cyclase/cyclic ADP-ribose hydrolase 1	CD38
-0,280979126691818	-0,762363076210022	-0,756805658340454	-0,178264871239662	0,00801622774451971	-0,132998764514923	-0,261636704206467	-0,72742360830307	-0,293860465288162	-0,640647888183594	-0,786976933479309	-0,664834320545197	-0,459408104419708	-0,402072548866272	-0,422913640737534	P29083	P29083	General transcription factor IIE subunit 1	GTF2E1
-1,40146243572235	-0,781766355037689	-1,05259370803833	-1,40681433677673	-1,71933889389038	-1,70729160308838	-1,39954125881195	-1,75454020500183	-1,25690603256226	-0,770434141159058	-1,27460289001465	-1,13757526874542	-1,19192886352539	-1,51838052272797	-1,50799262523651	P29144	P29144	Tripeptidyl-peptidase 2	TPP2
-2,76457190513611	-0,933245122432709	-2,74648809432983	-1,49325776100159	-2,20270752906799	-2,33169221878052	-0,585793077945709	-0,869852781295776	-0,247526288032532	-0,395502746105194	-0,804034531116486	-0,934214949607849	-2,55486750602722	-3,21156573295593	-2,79860782623291	P29218;P29218-3;P29218-2	P29218;P29218-3;P29218-2	Inositol monophosphatase 1	IMPA1
-1,07036304473877	0,151984587311745	-1,81261765956879	-0,558536469936371	-1,5037168264389	-1,44290089607239	-0,556851387023926	-0,777896642684937	-0,244835808873177	-0,625392198562622	-1,18118560314178	-1,47439503669739	-0,745481610298157	-0,962512075901031	-1,48574364185333	P29350;P29350-3;P29350-4;P29350-2	P29350;P29350-3;P29350-4;P29350-2	Tyrosine-protein phosphatase non-receptor type 6	PTPN6
-0,199644789099693	0,38177889585495	-0,125648871064186	0,522202670574188	0,328032791614532	0,263805031776428	1,37372815608978	1,20768630504608	1,12170553207397	1,13598561286926	0,995744049549103	0,892303943634033	0,0312907621264458	0,355482578277588	0,0759126245975494	P29372-5;P29372-4;P29372-2;P29372	P29372-5;P29372-4;P29372-2;P29372	DNA-3-methyladenine glycosylase	MPG
-0,6013343334198	1,16095244884491	-1,50783157348633	-0,679630279541016	-1,94062101840973	-1,56369936466217	0,316771298646927	0,0992546454071999	0,761205494403839	0,161465242505074	-0,231244310736656	-0,412203401327133	-0,465088784694672	-1,13610553741455	-1,04005455970764	P29401;P29401-2;P51854-4;P51854-1;P51854	P29401;P29401-2	Transketolase	TKT
-1,08267092704773	-0,0386014245450497	-2,35154271125793	0,254794359207153	-1,07309722900391	-0,730068325996399	-1,06528544425964	-1,20814299583435	-0,685922205448151	0,109540067613125	-0,628199875354767	-0,666511416435242	-0,376644253730774	-1,32227754592896	-1,71598589420319	P29466-2;P29466;P29466-3;P29466-4;P29466-5	P29466-2;P29466;P29466-3;P29466-4	Caspase-1;Caspase-1 subunit p20;Caspase-1 subunit p10	CASP1
1,42520010471344	1,47706055641174	1,51699340343475	2,34754371643066	2,08439612388611	1,91191482543945	3,34082436561584	3,21407914161682	2,88130307197571	1,84560346603394	1,6467010974884	1,7022796869278	1,86274170875549	1,96978354454041	2,07909917831421	P29590;P29590-5	P29590;P29590-5	Protein PML	PML
-0,431340217590332	-0,620971858501434	-0,365241408348084	-1,09248113632202	-0,606671988964081	-0,814941108226776	-0,606201112270355	-0,648699462413788	-0,756045460700989	-0,955672383308411	-1,18309831619263	-1,00841498374939	-0,828117430210114	-0,699136674404144	-0,777531921863556	P29692;P29692-2;P29692-4	P29692;P29692-2;P29692-4	Elongation factor 1-delta	EEF1D
2,74393510818481	2,74803900718689	3,08763122558594	1,98862326145172	1,80037248134613	1,89962029457092	0,987135648727417	1,27769994735718	0,885496318340302	0,863608360290527	0,71066689491272	0,507433354854584	1,79117012023926	1,49757897853851	1,35996448993683	P30038;P30038-2;P30038-3	P30038;P30038-2;P30038-3	Delta-1-pyrroline-5-carboxylate dehydrogenase, mitochondrial	ALDH4A1
-0,277085810899735	-0,725612819194794	-0,699554264545441	-0,638441741466522	-0,378559619188309	-0,531698167324066	-0,537138164043427	-0,746335089206696	-0,525172531604767	-1,24869060516357	-0,938388526439667	-1,37094712257385	-0,350980341434479	-0,522278487682343	-0,546260416507721	P30040;P30040-2	P30040	Endoplasmic reticulum resident protein 29	ERP29
-1,43050920963287	0,490990608930588	-0,672347784042358	-0,386931896209717	-1,72450661659241	-1,36171472072601	0,934454917907715	0,340904086828232	0,79321950674057	1,26291573047638	0,551406025886536	0,845005452632904	-1,73448765277863	-2,04141569137573	-1,73740935325623	P30041	P30041	Peroxiredoxin-6	PRDX6
1,55913412570953	1,74073469638824	1,81441605091095	2,48693561553955	1,82565462589264	1,89901912212372	1,63482880592346	1,72235083580017	1,24633038043976	1,94546616077423	1,76782369613647	1,90119457244873	1,39322817325592	1,05866587162018	1,30742645263672	P30042;P30042-2	P30042;P30042-2	ES1 protein homolog, mitochondrial	C21orf33
2,09171915054321	5,98181581497192	4,83068943023682	1,42168486118317	-0,541131556034088	-0,658037602901459	4,90707063674927	2,40467643737793	2,32107710838318	5,96412992477417	4,30087614059448	4,95060014724731	-0,690880298614502	-1,09678041934967	-1,15439248085022	P30043	P30043	Flavin reductase (NADPH)	BLVRB
0,955719888210297	1,40206873416901	0,76287841796875	1,22024297714233	0,342750072479248	0,56710958480835	1,30679392814636	1,15810084342957	1,39400374889374	0,466927975416183	0,238011404871941	0,490156590938568	0,689237833023071	0,543902575969696	0,684572875499725	P30044-2;P30044;P30044-3;P30044-4	P30044-2;P30044;P30044-3	Peroxiredoxin-5, mitochondrial	PRDX5
-1,94419395923615	0,0653871297836304	-1,19212532043457	-0,717550873756409	-1,6868417263031	-1,60167801380157	0,518729627132416	0,0842646658420563	0,620852589607239	0,645188093185425	0,101128295063972	0,290121465921402	-2,12335014343262	-2,54830574989319	-2,3455650806427	P30046;P30046-2;A6NHG4	P30046;P30046-2;A6NHG4	D-dopachrome decarboxylase;D-dopachrome decarboxylase-like protein	DDT;DDTL
0,305202573537827	0,0513917468488216	0,29483687877655	0,817440390586853	0,409196078777313	0,542838513851166	0,0212190467864275	0,0630470365285873	-0,295945465564728	0,00509777944535017	0,420033097267151	0,325249046087265	0,706323266029358	0,715530574321747	0,763818800449371	P30048-2;P30048	P30048-2;P30048	Thioredoxin-dependent peroxide reductase, mitochondrial	PRDX3
0,76609480381012	0,489332020282745	0,502570569515228	1,30178284645081	0,662551701068878	0,770613729953766	0,385292112827301	0,337163150310516	0,13849313557148	0,365427017211914	0,660561680793762	0,652889549732208	0,678756058216095	0,732387721538544	0,580237984657288	P30049	P30049	ATP synthase subunit delta, mitochondrial	ATP5D
-0,0453648827970028	-0,394748389720917	-0,223956972360611	-0,422982841730118	-0,319316923618317	-0,525188982486725	-0,759163439273834	-0,661436676979065	-0,918592572212219	-0,629873991012573	-0,700973629951477	-0,696361720561981	-0,470320016145706	-0,423445791006088	-0,335122317075729	P30050;P30050-2	P30050;P30050-2	60S ribosomal protein L12	RPL12
0,209713190793991	-0,0703476443886757	0,188585013151169	1,33200216293335	0,947982788085938	1,05153656005859	0,451312094926834	0,543654978275299	0,202586621046066	-0,340140789747238	0,0990067645907402	0,00486570782959461	0,214425504207611	0,127254873514175	0,0872318744659424	P30084	P30084	Enoyl-CoA hydratase, mitochondrial	ECHS1
-2,76879549026489	-1,06181657314301	-1,80733823776245	-1,74802422523499	-2,09833192825317	-2,20893621444702	0,0334966294467449	-0,362624406814575	0,140377283096313	-1,07659363746643	-1,2782895565033	-1,42184615135193	-3,15861845016479	-3,8794641494751	-2,85801005363464	P30085;P30085-2	P30085;P30085-2	UMP-CMP kinase	CMPK1
-2,23861289024353	-0,266265451908112	-1,85341966152191	-0,181836381554604	-1,69146072864532	-1,42278921604156	0,558076977729797	0,232108518481255	0,806366443634033	0,476964950561523	-0,137775287032127	0,0405188351869583	-2,9581139087677	-3,04427528381348	-2,45992803573608	P30086	P30086	Phosphatidylethanolamine-binding protein 1;Hippocampal cholinergic neurostimulating peptide	PEBP1
-0,301173716783524	-0,740676403045654	-0,598781585693359	-0,0271384287625551	-0,0955645218491554	-0,112602092325687	-0,491579860448837	-0,506117880344391	-0,416473567485809	-0,878311455249786	-0,634230673313141	-0,868616819381714	-0,111371941864491	-0,330560028553009	-0,364363163709641	P30101	P30101	Protein disulfide-isomerase A3	PDIA3
-1,02948415279388	-0,639380097389221	-0,886196255683899	-0,898391842842102	-1,01515114307404	-1,14357328414917	-0,494962126016617	-0,699639976024628	-0,443789958953857	-0,250033497810364	-0,519141614437103	-0,436310172080994	-1,09879946708679	-1,27131271362305	-1,18289279937744	P30153	P30153	Serine/threonine-protein phosphatase 2A 65 kDa regulatory subunit A alpha isoform	PPP2R1A
-0,606245160102844	-1,23035407066345	-0,530325353145599	0,0884784832596779	-0,106540076434612	-0,172288075089455	-0,0619188211858273	0,0316833481192589	-0,215472564101219	-1,21129262447357	-0,84194004535675	-0,890448868274689	-0,446893066167831	-0,386511355638504	-0,334221720695496	P30405;P30405-2	P30405	Peptidyl-prolyl cis-trans isomerase F, mitochondrial	PPIF
-0,959759056568146	-0,62274694442749	-0,891550064086914	-1,2216854095459	-1,01975107192993	-0,712339878082275	-0,585793077945709	-0,477645635604858	-0,160558059811592	-0,66723906993866	-1,18122541904449	-1,04264521598816	-0,865534663200378	-0,758957147598267	-1,30195939540863	P30419;P30419-2	P30419;P30419-2	Glycylpeptide N-tetradecanoyltransferase 1	NMT1
3,21487212181091	3,10599708557129	3,1438262462616	2,48099279403687	2,21823358535767	2,71633911132813	1,50229620933533	1,73403525352478	1,36861944198608	1,35551917552948	0,896474897861481	0,695522725582123	2,09293746948242	1,84568357467651	2,2688934803009	P30480	P30480	HLA class I histocompatibility antigen, B-42 alpha chain	HLA-B
0,460515409708023	-0,233326151967049	0,638172149658203	-0,237985923886299	-0,0310565363615751	0,0964749157428741	-1,12052583694458	-0,943541646003723	-1,43493139743805	0,270784646272659	0,802351772785187	0,15322969853878	0,351708859205246	0,0884957015514374	0,56370997428894	P30685;P30491	P30685;P30491	HLA class I histocompatibility antigen, B-35 alpha chain;HLA class I histocompatibility antigen, B-53 alpha chain	HLA-B
1,53839063644409	1,30588173866272	1,74446618556976	0	-0,00131163629703224	-0,196040287613869	-1,14902687072754	0,0654349699616432	-1,58285999298096	0,313330501317978	0,442109793424606	0,444465100765228	0,194385826587677	0,0515468306839466	0,712760508060455	P30508;Q29960-2;Q29960;P30505;Q9TNN7	P30508;Q29960-2;Q29960;P30505;Q9TNN7	HLA class I histocompatibility antigen, Cw-12 alpha chain;HLA class I histocompatibility antigen, Cw-16 alpha chain;HLA class I histocompatibility antigen, Cw-8 alpha chain;HLA class I histocompatibility antigen, Cw-5 alpha chain	HLA-C
-0,0706324875354767	-0,58361029624939	-0,177151933312416	0,436892867088318	0,380740642547607	0,178721383213997	-0,2790147960186	-0,21145698428154	-0,656371414661407	-0,628194868564606	-0,319393396377563	-0,386922597885132	-0,302997201681137	0,0662216246128082	-0,0875378549098969	P30519;P30519-2	P30519;P30519-2	Heme oxygenase 2	HMOX2
-2,00776267051697	-0,607457399368286	-2,97114300727844	-0,945122361183167	-0,755893051624298	-1,49724388122559	-0,481741070747375	-0,429673850536346	-0,0353850983083248	-0,68780916929245	-1,4130300283432	-1,40050435066223	-1,88942241668701	-2,43431067466736	-2,09620499610901	P30520	P30520	Adenylosuccinate synthetase isozyme 2	ADSS
-1,11694061756134	-2,44321203231812	-1,6758279800415	-1,62999713420868	-0,65894216299057	-0,450139909982681	-2,41687083244324	-2,11972904205322	-1,91364622116089	-2,36180591583252	-2,12306761741638	-3,64298462867737	-1,29688251018524	-1,6805567741394	-1,14171326160431	P30533	P30533	Alpha-2-macroglobulin receptor-associated protein	LRPAP1
1,58779263496399	1,39434003829956	1,14453125	-0,381869703531265	-0,153398454189301	0,0222483165562153	0,0586307160556316	0,201456069946289	0,0239070951938629	-0,0377391465008259	0,123696573078632	0,0169803276658058	1,64892578125	1,59049415588379	1,57210338115692	P30536	P30536	Translocator protein	TSPO
-1,85995435714722	-0,0387825109064579	-1,02197575569153	-0,6860710978508	-1,69724726676941	-1,38060283660889	0,410910069942474	0,0515077821910381	0,466688245534897	0,035818662494421	-0,380953758955002	-0,114075265824795	-1,95452511310577	-2,20990133285522	-2,06229162216187	P30566;P30566-2	P30566;P30566-2	Adenylosuccinate lyase	ADSL
1,75675773620605	2,07421064376831	1,97548651695251	1,53114402294159	1,19607377052307	1,31776118278503	1,7131689786911	1,51536870002747	1,26341223716736	1,78294110298157	1,42298197746277	1,56100988388062	1,30872917175293	1,53252768516541	1,4874016046524	P30626-2;P30626;P30626-3	P30626-2;P30626;P30626-3	Sorcin	SRI
2,46215915679932	3,82192921638489	1,38424205780029	3,79136753082275	1,18019020557404	1,7592945098877	3,2440779209137	2,88022875785828	3,51037263870239	3,28601765632629	2,03973984718323	2,16219043731689	2,50848817825317	2,57119512557983	2,28085923194885	P30740;P30740-2;O75830	P30740;P30740-2	Leukocyte elastase inhibitor	SERPINB1
0,494098693132401	0,644515335559845	0,78357195854187	0,689551770687103	0,626505851745605	0,677180349826813	-0,665127098560333	-0,612021625041962	-0,84916764497757	-1,95295965671539	-1,41894328594208	-1,46742796897888	0,474558562040329	0,452920198440552	0,650448858737946	P30837	P30837	Aldehyde dehydrogenase X, mitochondrial	ALDH1B1
0,342692106962204	0,279230654239655	0,31548935174942	0,151363804936409	0,11707753688097	0,0385361537337303	0,246906727552414	0,371370762586594	0,162476226687431	0,507383704185486	0,634985148906708	0,588535606861115	0,16050711274147	0,43912211060524	0,353394895792007	P30876	P30876	DNA-directed RNA polymerase II subunit RPB2	POLR2B
0,360552281141281	0,0582500621676445	0,36881822347641	0,238172769546509	0,218076467514038	-0,032663032412529	0,0588233396410942	0,216678231954575	-0,108464099466801	0,287030100822449	0,558779299259186	0,465467214584351	0,279962360858917	0,223346665501595	0,212757393717766	P31040;P31040-2;P31040-3	P31040;P31040-2;P31040-3	Succinate dehydrogenase [ubiquinone] flavoprotein subunit, mitochondrial	SDHA
0,861149489879608	1,69394731521606	0,880275309085846	0,828862190246582	0,0774660259485245	-0,100736320018768	0,440851479768753	0,365525633096695	0,621229529380798	0,223537132143974	-0,248430281877518	-0,261825293302536	0,768903195858002	0,841657042503357	0,364285677671433	P31146;Q6QEF8-4;Q6QEF8-3;Q6QEF8-2;Q6QEF8-5;Q6QEF8	P31146	Coronin-1A	CORO1A
-0,396819949150085	1,15671384334564	-0,77053290605545	-0,14183720946312	-1,49380826950073	-0,9920374751091	1,52355587482452	0,926713764667511	1,77503895759583	1,5382422208786	0,423220485448837	0,777959525585175	-0,359780460596085	-0,958332717418671	-1,49885785579681	P31150	P31150	Rab GDP dissociation inhibitor alpha	GDI1
-2,28881883621216	-1,53734314441681	-2,39422798156738	-0,840239286422729	-1,51246762275696	-1,4745260477066	-0,754442274570465	-0,923115909099579	-0,386698573827744	-0,952464461326599	-1,31761848926544	-1,17683100700378	-1,75164258480072	-1,92401361465454	-2,00730562210083	P31153;P31153-2;Q00266	P31153;P31153-2	S-adenosylmethionine synthase isoform type-2	MAT2A
-0,453750789165497	-0,0136887421831489	0,0806431621313095	-0,0611683651804924	-0,0326452516019344	-0,0468009896576405	0,795536875724792	0,653625965118408	0,494525223970413	0,173414826393127	0,377965688705444	0,313472330570221	-0,418976902961731	-0,418243229389191	-0,128563895821571	P31483;P31483-3	P31483;P31483-3	Nucleolysin TIA-1 isoform p40	TIA1
-1,39652740955353	-1,68230533599854	-1,21862530708313	-1,26336359977722	-0,731939613819122	-0,854816436767578	-1,74379062652588	-1,76927161216736	-1,76676571369171	-1,42815637588501	-1,20671904087067	-1,4129022359848	-0,870650112628937	-0,783579707145691	-0,880435287952423	P31689;P31689-2	P31689;P31689-2	DnaJ homolog subfamily A member 1	DNAJA1
0,888308048248291	0,72587126493454	0,931574583053589	1,24265241622925	0,973416805267334	0,626421213150024	0,00692928303033113	0,147882029414177	-0,165245696902275	0,548104822635651	0,691745936870575	0,731486082077026	0,810399234294891	0,693573594093323	0,750983715057373	P31930	P31930	Cytochrome b-c1 complex subunit 1, mitochondrial	UQCRC1
1,18810141086578	0,987762808799744	1,13342618942261	0,994225442409515	0,99998015165329	1,07819139957428	1,76227855682373	1,79507124423981	1,47302496433258	0,910567820072174	1,11659014225006	1,072429895401	1,00747215747833	1,17392110824585	1,25246298313141	P31937	P31937	3-hydroxyisobutyrate dehydrogenase, mitochondrial	HIBADH
-2,36781406402588	-0,919262826442719	-1,80206859111786	-0,914449393749237	-1,93006157875061	-1,95122516155243	-0,4530408680439	-0,739220559597015	-0,297637373209	-0,729403495788574	-0,99797111749649	-1,03913104534149	-2,71985673904419	-3,11920881271362	-2,56136107444763	P31939;P31939-2	P31939;P31939-2	Bifunctional purine biosynthesis protein PURH;Phosphoribosylaminoimidazolecarboxamide formyltransferase;IMP cyclohydrolase	ATIC
0,447229951620102	0,495603293180466	0,581744253635406	0,0656869187951088	0,121030040085316	0,0575098469853401	0,605315566062927	0,642203211784363	0,31878924369812	0,972842514514923	1,14050006866455	1,00380742549896	0,650878965854645	0,626349151134491	0,802931845188141	P31942-2;P31942;P31942-3;P31942-4;P31942-6;P31942-5	P31942-2;P31942;P31942-3;P31942-4	Heterogeneous nuclear ribonucleoprotein H3	HNRNPH3
0,240162864327431	0,163181722164154	0,40518507361412	0,412667542695999	0,116672739386559	0,112825155258179	0,21351046860218	0,263315230607986	0,0320698618888855	0,540389597415924	0,89372593164444	0,820835888385773	0,234906762838364	0,303333014249802	0,321637511253357	P31943	P31943	Heterogeneous nuclear ribonucleoprotein H;Heterogeneous nuclear ribonucleoprotein H, N-terminally processed	HNRNPH1
-0,254515469074249	0,46035760641098	-0,500889301300049	-0,516366600990295	-1,10121178627014	-0,955333471298218	0,39322754740715	0,121678449213505	0,689450860023499	0,409547656774521	-0,114318765699863	0,0215810500085354	-0,00228860601782799	-0,226050779223442	-0,639767825603485	P31946	P31946	14-3-3 protein beta/alpha;14-3-3 protein beta/alpha, N-terminally processed	YWHAB
-0,54011332988739	0,0980730056762695	-0,745745778083801	-0,711238920688629	-1,01754248142242	-0,909515857696533	0,320262223482132	0,144759103655815	0,382902503013611	0,0695247203111649	-0,172771498560905	-0,0945970192551613	-0,383241891860962	-0,819822669029236	-0,815473020076752	P31947-2;P31947	P31947-2;P31947	14-3-3 protein sigma	SFN
-1,19069314002991	-0,653251707553864	-1,05316126346588	-1,4662036895752	-1,49652135372162	-1,23149538040161	-0,241043701767921	-0,53900134563446	-0,19627445936203	-0,60191935300827	-0,75705897808075	-0,764793217182159	-0,699123322963715	-0,766718864440918	-1,01474976539612	P31948;P31948-2;P31948-3	P31948;P31948-2;P31948-3	Stress-induced-phosphoprotein 1	STIP1
1,35568845272064	1,07807374000549	0,81766152381897	-0,975765943527222	-0,545453488826752	-0,322056263685226	-1,0273585319519	-1,36040902137756	-0,746568918228149	-0,976904034614563	-0,999825716018677	-1,15201127529144	1,16289389133453	0,658849656581879	0,62137633562088	P31949	P31949	Protein S100-A11;Protein S100-A11, N-terminally processed	S100A11
0,121833048760891	3,23445582389832	2,44812202453613	-0,67043149471283	-1,19620597362518	-1,73427033424377	3,16676259040833	0,802444875240326	0,843039214611053	3,93739295005798	2,69682788848877	3,10605192184448	-3,39034080505371	-3,14598178863525	-2,98505020141602	P32119;P32119-2	P32119	Peroxiredoxin-2	PRDX2
-0,604900479316711	0,355739384889603	-0,189460039138794	-0,178202420473099	-0,232896015048027	-0,510307431221008	-0,695816695690155	-0,510208964347839	-0,234161719679832	1,69500017166138	1,52711975574493	1,66158211231232	0,133245900273323	0,144718781113625	-0,320458292961121	P32519;P32519-2	P32519;P32519-2	ETS-related transcription factor Elf-1	ELF1
3,1181001663208	2,89350771903992	2,47278833389282	1,73255217075348	1,67256355285645	1,34840381145477	2,70254921913147	2,95852017402649	2,64398145675659	0,790602028369904	0,744410336017609	0,589805126190186	2,24076914787292	2,23247456550598	2,08664011955261	P32942	P32942	Intercellular adhesion molecule 3	ICAM3
-0,128502517938614	-0,468015164136887	-0,204955667257309	-0,440238744020462	-0,41764560341835	-0,564742207527161	-0,768953084945679	-0,688777625560761	-0,82291054725647	-0,668328940868378	-0,756152868270874	-0,679157376289368	-0,493042349815369	-0,374900102615356	-0,331351220607758	P32969	P32969	60S ribosomal protein L9	RPL9
0,000525374605786055	-0,531121432781219	-0,277975708246231	0,638258099555969	0,54090017080307	1,08128094673157	0,143202096223831	0,198756009340286	-0,0939704105257988	-0,454104363918304	-0,358578205108643	-0,355576574802399	2,70895767211914	1,96932327747345	1,90197587013245	P33121;P33121-3;P33121-2;Q9UKU0-7;Q9UKU0-2;Q9UKU0-5;Q9UKU0-3;Q9UKU0;Q9UKU0-9;Q9UKU0-6;Q9UKU0-8;Q9UKU0-1	P33121;P33121-3;P33121-2	Long-chain-fatty-acid--CoA ligase 1	ACSL1
-0,958324491977692	-0,415642499923706	-1,2914115190506	-1,13415598869324	-1,54948318004608	-1,23171281814575	-0,496243178844452	-0,693028390407562	-0,14252632856369	-1,04294776916504	-1,5593273639679	-1,39715158939362	-0,455536246299744	-0,594678461551666	-0,782749891281128	P33176;O60282;O60282-2	P33176	Kinesin-1 heavy chain	KIF5B
-0,183061078190804	-0,642308831214905	0,162008732557297	-0,282137423753738	-0,171223402023315	-0,240626350045204	0,429358273744583	0,271135866641998	0,200819671154022	0,425021946430206	0,831838250160217	0,610028862953186	0,0425496771931648	0,0247336868196726	-0,0629513040184975	P33240-2;P33240	P33240-2;P33240	Cleavage stimulation factor subunit 2	CSTF2
2,60642147064209	3,30235075950623	2,03059101104736	2,49981641769409	1,50897789001465	1,30619239807129	4,38771820068359	4,13355588912964	4,30704975128174	2,82899498939514	1,18599438667297	1,7208092212677	2,6688768863678	1,87897622585297	1,2628014087677	P33241;P33241-3;REV__Q9NQ86-4;REV__Q9NQ86	P33241;P33241-3	Lymphocyte-specific protein 1	LSP1
-1,92209601402283	-1,98739123344421	-1,9074010848999	-1,60159826278687	-0,921019673347473	-1,15958511829376	-1,81427669525146	-1,74859702587128	-1,86889290809631	-1,2557407617569	-1,08984124660492	-1,10741281509399	-2,12160730361938	-2,11026167869568	-1,57324874401093	P33316-2	P33316-2	Deoxyuridine 5-triphosphate nucleotidohydrolase, mitochondrial	DUT
-0,823038280010223	-2,09767293930054	-0,834356069564819	-0,866375088691711	-0,227930799126625	-0,0870186239480972	-0,408843189477921	-0,168097421526909	-0,377096116542816	-1,95423567295074	-1,80384683609009	-1,71853291988373	0,21751494705677	-0,250066787004471	-0,575870275497437	P33897;Q9UBJ2	P33897	ATP-binding cassette sub-family D member 1	ABCD1
-1,23665952682495	-0,577109217643738	-0,721057891845703	-1,46551942825317	-1,22060167789459	-1,04906702041626	0,232195630669594	-0,0868746861815453	0,302046269178391	-0,707385659217834	-0,367749869823456	-0,512163937091827	-0,611415386199951	-0,220970004796982	-0,2379559725523	P33991;Q9UJA3-2;Q9UJA3-3;Q9UJA3;Q9UJA3-4	P33991	DNA replication licensing factor MCM4	MCM4
-1,03033173084259	-0,2921402156353	-0,565425932407379	-1,31770873069763	-0,991022944450378	-0,888017058372498	0,366678148508072	0,110363490879536	0,487156718969345	-0,571186542510986	-0,202763721346855	-0,350725412368774	-0,520236730575562	-0,0738307610154152	-0,125506594777107	P33992	P33992	DNA replication licensing factor MCM5	MCM5
-1,1986278295517	-0,418938130140305	-0,656206250190735	-1,30948758125305	-1,03595554828644	-0,877890169620514	0,384500652551651	0,166175290942192	0,45860743522644	-0,640647888183594	-0,295673310756683	-0,42661240696907	-0,603018343448639	-0,280051082372665	-0,249768808484077	P33993;P33993-3;P33993-2	P33993;P33993-3	DNA replication licensing factor MCM7	MCM7
-1,2388641834259	-2,30426645278931	-1,19141232967377	-1,24337387084961	-0,651881158351898	-0,988471686840057	-1,24354565143585	-1,12101662158966	-1,57959961891174	-1,64838707447052	-0,971988260746002	-1,33270633220673	-1,51435613632202	-1,50097131729126	-1,0944060087204	P34897-3;P34897;P34897-2	P34897-3;P34897;P34897-2	Serine hydroxymethyltransferase, mitochondrial	SHMT2
-2,28433060646057	-1,16619205474854	-2,0121009349823	-1,29436576366425	-1,98328602313995	-1,73941934108734	-1,78819406032562	-2,33379054069519	-1,81108164787292	-0,813218772411346	-1,06371247768402	-1,08375203609467	-1,7578741312027	-2,09759378433228	-2,01203203201294	P34932;P34932-2	P34932	Heat shock 70 kDa protein 4	HSPA4
0,300111293792725	-0,0582187883555889	0,283114403486252	0,944246709346771	0,48991933465004	0,433565646409988	-0,447644770145416	-0,377342730760574	-0,75112110376358	0,0771220549941063	0,451850593090057	0,251404076814651	-0,0539801903069019	0,0174897406250238	0,111533798277378	P35232;P35232-2	P35232	Prohibitin	PHB
0,581336438655853	1,37247729301453	-0,0469686537981033	2,7079918384552	1,31846010684967	1,12805068492889	1,98169040679932	1,80168461799622	2,17784190177917	2,04997563362122	1,08513975143433	1,31103992462158	0,127976730465889	0,0822966247797012	0,0446850396692753	P35237	P35237	Serpin B6	SERPINB6
-0,89391040802002	-0,526616215705872	-0,732113420963287	-1,45577263832092	-1,06409990787506	-0,805365025997162	0,104827180504799	0,166863784193993	0,1555355489254	-0,39954936504364	-0,952538132667542	-0,519920587539673	-1,10190808773041	-0,781773447990417	-1,08462381362915	P35241;P35241-5;P35241-4;P35241-3;P35241-2	P35241;P35241-5;P35241-4	Radixin	RDX
-0,784851253032684	0,132458046078682	-0,609335541725159	-0,403643190860748	-0,900404870510101	-0,899576306343079	-0,125490605831146	-0,276513874530792	0,224007695913315	0,5248783826828	0,42397078871727	0,194323867559433	0,116205416619778	0,0996314063668251	-0,190997466444969	P35244	P35244	Replication protein A 14 kDa subunit	RPA3
-0,369842827320099	-0,38522008061409	-0,152519062161446	-0,841056287288666	-0,183359354734421	-0,44416356086731	0,665615975856781	0,643263339996338	0,436162143945694	-0,337293744087219	0,123127080500126	0,00305300299078226	-0,368524789810181	0,215722009539604	-0,0564565062522888	P35249;P35249-2	P35249;P35249-2	Replication factor C subunit 4	RFC4
-0,488244533538818	-0,548882246017456	-0,322100579738617	-0,89346319437027	-0,271130055189133	-0,382848560810089	0,573639333248138	0,488124340772629	0,289264470338821	-0,160682663321495	0,157798081636429	0,22860649228096	-0,431088238954544	-0,377868831157684	-0,151760920882225	P35250;P35250-2	P35250;P35250-2	Replication factor C subunit 2	RFC2
-0,136442586779594	-0,547805905342102	-0,00374508299864829	-0,517749011516571	-0,0958075448870659	-0,126133143901825	1,42300403118134	1,40007340908051	0,979108512401581	0,435709446668625	0,630465924739838	0,788251101970673	-0,373219281435013	0,16465537250042	-0,209011122584343	P35251-2;P35251	P35251-2;P35251	Replication factor C subunit 1	RFC1
-0,155907243490219	-0,491927057504654	-0,200988918542862	-0,641925632953644	-0,402972340583801	-0,827783286571503	-0,717759907245636	-0,538772225379944	-1,02190554141998	-0,777358114719391	-0,906134366989136	-0,746829271316528	-0,528128325939178	-0,572343826293945	-0,374126702547073	P35268	P35268	60S ribosomal protein L22	RPL22
-0,338958770036697	-0,561292886734009	-0,461519598960876	0,00349609204567969	0,303582429885864	-0,155730187892914	-0,722895920276642	-0,548592984676361	-0,473528414964676	0,104502372443676	0,324575126171112	0,378460764884949	-0,354460746049881	-0,341832756996155	-0,0520350858569145	P35269	P35269	General transcription factor IIF subunit 1	GTF2F1
0,992352187633514	1,41780126094818	0,566707849502563	-0,283743590116501	-0,797148823738098	-0,809215366840363	0,70606917142868	0,591773271560669	1,0257785320282	0,954940915107727	0,167302176356316	0,276208788156509	1,28084492683411	1,13221192359924	0,786647379398346	P35579;P35579-2;Q9Y6N9-5	P35579;P35579-2	Myosin-9	MYH9
-0,0232251286506653	-0,205524697899818	0,0825687199831009	-0,261254549026489	-0,266221761703491	-0,23748753964901	-0,573993563652039	-0,557332456111908	-0,675999760627747	-0,948800325393677	-0,94775927066803	-0,929687082767487	-0,0297391414642334	0,119538575410843	-0,0452639982104301	P35606;P35606-2	P35606;P35606-2	Coatomer subunit beta	COPB2
1,35733234882355	2,42564678192139	2,10329532623291	1,01297950744629	0,593400180339813	0,756717145442963	1,91824460029602	1,61218976974487	1,43672955036163	2,65085363388062	1,61690437793732	1,85301661491394	1,6262059211731	1,65876173973084	1,32187902927399	P35611;P35611-3;P35611-2;P35611-6;P35611-4;P35611-5	P35611;P35611-3;P35611-2;P35611-6;P35611-4;P35611-5	Alpha-adducin	ADD1
-1,09668362140656	-2,00444102287292	-1,1965970993042	-2,94113659858704	-1,49634623527527	-1,71957015991211	-2,16011786460876	-1,94898188114166	-2,41849231719971	-2,16302990913391	-1,457643866539	-1,84211671352386	-1,43162488937378	-1,58646929264069	-1,32858240604401	P35613-2;P35613;P35613-4;P35613-3	P35613-2;P35613;P35613-4;P35613-3	Basigin	BSG
-0,328953444957733	-0,672934949398041	-0,283678710460663	-0,417768567800522	-0,15103417634964	-0,213102370500565	-0,83243054151535	-0,628203928470612	-0,734688937664032	-0,0197011437267065	0,330499112606049	0,313149392604828	-0,243908539414406	-0,0468462631106377	0,151034340262413	P35637-2;P35637	P35637-2;P35637	RNA-binding protein FUS	FUS
0,139346927404404	-0,049556165933609	0,188182234764099	-0,129578366875649	-0,0162654314190149	0	-0,126525834202766	0,00815078429877758	-0,0718181580305099	0,417708992958069	0,444413870573044	0,468773633241653	0,13851572573185	0,113312557339668	0,0730223432183266	P35658-2;P35658;P35658-5;P35658-4;P35658-3;Q5VT97-2	P35658-2;P35658;P35658-5;P35658-4;P35658-3	Nuclear pore complex protein Nup214	NUP214
1,32422733306885	1,15117585659027	1,29591774940491	0,823657929897308	0,643840849399567	0,368896335363388	1,15093612670898	1,20370423793793	0,856380701065063	1,99975883960724	1,87910902500153	1,82255589962006	1,13146245479584	1,23657524585724	1,30823934078217	P35659;P35659-2	P35659;P35659-2	Protein DEK	DEK
3,99445176124573	2,35455226898193	3,4339644908905	3,83677554130554	3,33978533744812	3,3905668258667	4,81740045547485	3,61269378662109	3,60227036476135	3,47296118736267	3,80672740936279	2,41591477394104	3,34758234024048	2,96275353431702	3,87085604667664	P35908	P35908	Keratin, type II cytoskeletal 2 epidermal	KRT2
1,20530426502228	1,17233097553253	1,25424873828888	2,00535082817078	1,51775634288788	1,37764751911163	0,665997326374054	0,757329046726227	0,44136056303978	1,15216159820557	1,19803357124329	1,3551971912384	1,22238624095917	0,943278610706329	0,851697087287903	P35914;P35914-3;P35914-2;Q8TB92-5;Q8TB92-2;Q8TB92	P35914;P35914-3;P35914-2	Hydroxymethylglutaryl-CoA lyase, mitochondrial	HMGCL
-0,777280271053314	-0,177309334278107	-0,555172145366669	-1,2729150056839	-1,10176050662994	-0,939910113811493	-0,433768719434738	-0,736506223678589	-0,334013253450394	-0,391993820667267	-0,596876382827759	-0,484221518039703	-0,5163254737854	-0,61115550994873	-0,711300492286682	P35998;P35998-2	P35998;P35998-2	26S protease regulatory subunit 7	PSMC2
-4,06920146942139	-5,57071876525879	-3,62544703483582	-4,73257064819336	-3,19645118713379	-3,33402943611145	-3,90863704681396	-3,60333466529846	-3,10214471817017	-2,98411798477173	-0,769843637943268	-1,74133741855621	-4,12073659896851	-4,00805854797363	-2,48221874237061	P36222	P36222	Chitinase-3-like protein 1	CHI3L1
-1,68835663795471	-0,344053089618683	-0,352853000164032	-0,913767397403717	-1,64466333389282	-1,59511733055115	0,19001992046833	0,115380190312862	0,34250208735466	-0,0405374616384506	-0,667483031749725	-0,563210785388947	-1,75100946426392	-1,03457617759705	-1,87763595581055	P36507	P36507	Dual specificity mitogen-activated protein kinase kinase 2	MAP2K2
0,606798231601715	0,515911817550659	0,627055764198303	1,15986287593842	0,853435754776001	0,758088171482086	0,412802070379257	0,503219127655029	0,162876322865486	0,509284555912018	0,712886452674866	0,674757242202759	0,548968017101288	0,630786716938019	0,427022099494934	P36542	P36542	ATP synthase subunit gamma, mitochondrial	ATP5C1
-0,206065788865089	0,260830104351044	-0,548206210136414	-0,207177713513374	-0,373854964971542	-0,511229932308197	0,431690067052841	0,280956864356995	0,638880014419556	-0,121153518557549	-0,656643629074097	-0,42682158946991	0,400663763284683	0,256572037935257	-0,189319953322411	P36543;P36543-3;P36543-2;Q96A05	P36543;P36543-3;P36543-2	V-type proton ATPase subunit E 1	ATP6V1E1
0,111973077058792	0,260028868913651	0,0903725400567055	0,109192959964275	0,173039600253105	0,250339150428772	0,750817596912384	0,104378893971443	-0,193770557641983	0,422533303499222	0,570076823234558	0,708341121673584	-0,388678252696991	-0,273564428091049	0,216290637850761	P36551;P36551-2	P36551	Oxygen-dependent coproporphyrinogen-III oxidase, mitochondrial	CPOX
0,0539610348641872	-0,441359102725983	-0,0182731691747904	-0,149347007274628	-0,0685293227434158	-0,131543904542923	-0,726811826229095	-0,589361667633057	-0,813376188278198	-0,783326685428619	-0,810985684394836	-0,758940815925598	-0,410880357027054	-0,216892242431641	-0,194159269332886	P36578	P36578	60S ribosomal protein L4	RPL4
-2,06867909431458	-1,05441403388977	-2,05794191360474	-0,877286791801453	-1,28475260734558	-1,26375114917755	-0,6308314204216	-0,51556921005249	-0,134009227156639	-0,558023691177368	-1,25824749469757	-0,93618232011795	-3,31854891777039	-3,17322325706482	-2,08339858055115	P36639-4;P36639-3;P36639-2;P36639	P36639-4;P36639-3;P36639-2;P36639	7,8-dihydro-8-oxoguanine triphosphatase	NUDT1
-0,500768601894379	-1,22648751735687	-0,552910208702087	-0,408904641866684	-0,240581959486008	-0,217183813452721	-1,06189775466919	-0,986751556396484	-1,4473751783371	-1,03004741668701	-0,550031125545502	-0,667217016220093	-0,800865232944489	-0,748336732387543	-0,479911088943481	P36776-2;P36776;P36776-3	P36776-2;P36776;P36776-3	Lon protease homolog, mitochondrial	LONP1
-0,501627802848816	1,74864947795868	-1,04496479034424	-1,33491516113281	-1,59935128688812	-1,35253655910492	1,11533570289612	0,868585646152496	1,50255835056305	-0,559492111206055	-0,605313122272491	-1,48192048072815	-1,43751573562622	-1,65287911891937	-1,21905398368835	P36871;P36871-2;P36871-3	P36871;P36871-2;P36871-3	Phosphoglucomutase-1	PGM1
-1,08093559741974	-1,48066031932831	-1,04485046863556	-0,926095068454742	-0,475679099559784	-0,413390249013901	-0,605658948421478	-0,752421140670776	-0,769864499568939	-1,22063934803009	-0,845313429832459	-1,10062849521637	-1,05488038063049	-1,84809958934784	-1,02516114711761	P36873;P36873-2	P36873;P36873-2	Serine/threonine-protein phosphatase PP1-gamma catalytic subunit	PPP1CC
0,762812793254852	0,626894414424896	0,789481043815613	1,40357649326324	1,01934170722961	0,863851428031921	1,3358451128006	1,32703018188477	0,936386585235596	0,860500514507294	1,11406946182251	0,95483785867691	0,855859100818634	0,809628009796143	0,633137047290802	P36957;P36957-2	P36957;P36957-2	Dihydrolipoyllysine-residue succinyltransferase component of 2-oxoglutarate dehydrogenase complex, mitochondrial	DLST
-0,894854128360748	0,353886216878891	-0,826456785202026	0,577999532222748	-0,300424933433533	-0,665032863616943	2,08795166015625	1,58209788799286	1,92146480083466	1,2741779088974	0,432197153568268	0,816933631896973	-0,954012155532837	-1,01481306552887	-0,956081628799438	P36969-2;P36969	P36969-2;P36969	Phospholipid hydroperoxide glutathione peroxidase, mitochondrial	GPX4
0,23142871260643	0,426416993141174	0,185960784554482	0,388888388872147	0,0267611537128687	-0,0476427003741264	0,572918891906738	0,618039011955261	0,655798733234406	0,356390088796616	0,515442132949829	0,501973390579224	-0,481040716171265	-0,304267704486847	-0,315305024385452	P37108	P37108	Signal recognition particle 14 kDa protein	SRP14
0,219308286905289	-0,174314886331558	0,0898019149899483	-0,0321189202368259	0,0364316217601299	-0,12415011972189	-0,046971645206213	-0,0163106955587864	-0,324968099594116	0,262624591588974	0,41244500875473	0,21648108959198	0,245588809251785	0,354452669620514	0,224359467625618	P37198	P37198	Nuclear pore glycoprotein p62	NUP62
0,00406585866585374	0,14399354159832	-0,0840141624212265	-0,3239366710186	-0,199801534414291	0,167537048459053	0,532465875148773	0,645639002323151	0,691226005554199	0,193361833691597	-0,089121475815773	-0,0117448158562183	-0,0399725064635277	0,0592655427753925	0,129985332489014	P37235;P84074	P37235;P84074	Hippocalcin-like protein 1;Neuron-specific calcium-binding protein hippocalcin	HPCAL1;HPCA
-2,03948998451233	-3,42608070373535	-1,72840261459351	-1,50970685482025	-0,800095498561859	-1,47598016262054	-2,94744992256165	-2,78914952278137	-2,91896295547485	-3,45727705955505	-2,62189841270447	-3,24625062942505	-2,83559536933899	-2,44436430931091	-1,95293068885803	P37268;P37268-2;P37268-3;P37268-5;P37268-4	P37268;P37268-2;P37268-3;P37268-5;P37268-4	Squalene synthase	FDFT1
-1,88668775558472	-0,00252420315518975	-1,88844752311707	0,664407312870026	-1,20170605182648	-0,948821604251862	0,685794174671173	0,451091647148132	1,00891447067261	0,397942304611206	-0,265715509653091	-0,0624250583350658	-1,83241534233093	-2,08130407333374	-1,83197486400604	P37802;P37802-2;Q9UI15	P37802;P37802-2	Transgelin-2	TAGLN2
-0,572354376316071	1,55699717998505	-1,03924167156219	0,650569498538971	-1,33652353286743	-0,956493020057678	1,57815253734589	1,29335808753967	1,82479333877563	1,32160186767578	0,659913718700409	0,640501260757446	-0,398926556110382	-1,10854768753052	-0,95029616355896	P37837	P37837	Transaldolase	TALDO1
0,711627840995789	0,536641299724579	0,922661066055298	1,93530452251434	1,54791033267975	1,53944849967957	1,30962300300598	1,25008380413055	0,832520484924316	0,677176654338837	0,882445573806763	0,848401010036469	0,98400217294693	0,940680801868439	0,997013807296753	P38117;P38117-2	P38117;P38117-2	Electron transfer flavoprotein subunit beta	ETFB
0,448343694210052	0,355647832155228	0,606213927268982	0,63866525888443	0,456876695156097	0,192942425608635	0,39757627248764	0,476983338594437	0,246306270360947	0,959696590900421	1,11052298545837	1,08656644821167	0,448994785547256	0,43916392326355	0,656147062778473	P38159;P38159-2;P38159-3;Q8N7X1	P38159;P38159-2	RNA-binding motif protein, X chromosome;RNA-binding motif protein, X chromosome, N-terminally processed	RBMX
-0,124687448143959	-0,367372334003448	0,169221237301826	0,577816426753998	0,552806735038757	0,258291453123093	-0,604357004165649	-0,418557196855545	-0,525733053684235	-0,734531044960022	-0,3676717877388	-0,295882701873779	-0,42306262254715	-0,102446854114532	-0,309206753969193	P38571-2;P38571	P38571-2;P38571	Lysosomal acid lipase/cholesteryl ester hydrolase	LIPA
-0,41479629278183	0,277480065822601	-0,497129023075104	-0,300869256258011	-0,652885794639587	-0,622428059577942	0,511476993560791	0,101484425365925	0,629756629467011	0,103068359196186	-0,247136771678925	-0,328685611486435	0,131178796291351	-0,247945412993431	-0,392002016305923	P38606;P38606-2	P38606;P38606-2	V-type proton ATPase catalytic subunit A	ATP6V1A
-0,51052850484848	-1,19898104667664	-0,514612436294556	-0,386795312166214	-0,233955681324005	-0,119825050234795	-1,79896092414856	-1,71466886997223	-2,09534740447998	-1,33048689365387	-0,777104794979095	-0,981320440769196	-0,544282913208008	-0,529274702072144	-0,348060131072998	P38646	P38646	Stress-70 protein, mitochondrial	HSPA9
-0,0610488802194595	-0,271966874599457	0,0439723990857601	0,0166081208735704	-0,137779980897903	-0,206472396850586	-0,0421078763902187	0,0538953468203545	-0,200022459030151	0,123766295611858	0,447578132152557	0,364757865667343	-0,0370605401694775	-0,00388384936377406	-0,0308450516313314	P38919	P38919	Eukaryotic initiation factor 4A-III;Eukaryotic initiation factor 4A-III, N-terminally processed	EIF4A3
0,0098722567781806	-0,312971919775009	-0,0314422138035297	-0,427248120307922	-0,349097162485123	-0,573638439178467	-0,636051118373871	-0,602053105831146	-0,756141901016235	-0,626607418060303	-0,686896622180939	-0,646074056625366	-0,359549522399902	-0,126159727573395	-0,179483577609062	P39019	P39019	40S ribosomal protein S19	RPS19
-0,0324765741825104	-0,525527119636536	-0,166993036866188	-0,365060865879059	-0,22584368288517	-0,322757989168167	-0,763184666633606	-0,621599674224854	-0,821063876152039	-0,746109843254089	-0,788191437721252	-0,776425242424011	-0,381084114313126	-0,270248711109161	-0,282760620117188	P39023;Q92901	P39023	60S ribosomal protein L3	RPL3
0,944925487041473	0,26215186715126	0,676397502422333	0,895334780216217	0,797853052616119	1,24560022354126	1,03254210948944	1,12564492225647	0,753011107444763	0,547622919082642	0,542628645896912	0,930712759494781	0,00371029623784125	0,557222366333008	0,522239685058594	P39210	P39210	Protein Mpv17	MPV17
0,324716538190842	0	0,323435485363007	0,39061376452446	0,0757794454693794	-0,00487027689814568	-0,131396844983101	-0,00410631811246276	-0,227639704942703	-0,330438256263733	0,175739988684654	-0,0658109560608864	0,212319359183311	0,275359004735947	0,345249533653259	P39656;P39656-3;P39656-2	P39656;P39656-3;P39656-2	Dolichyl-diphosphooligosaccharide--protein glycosyltransferase 48 kDa subunit	DDOST
-0,822305798530579	0,297852486371994	-1,06277072429657	0,431071937084198	-1,00873041152954	-0,803497672080994	0,743149220943451	0,49481526017189	0,996728181838989	0,816978812217712	0,467722296714783	0,409585446119308	-0,284230291843414	-0,685303151607513	-0,79766446352005	P39687;O43423;O95626;REV__Q9Y2X3	P39687	Acidic leucine-rich nuclear phosphoprotein 32 family member A	ANP32A
-1,2387683391571	-0,392078578472137	-0,948825240135193	-1,59845960140228	-1,06592786312103	-1,10419726371765	-0,524731338024139	-0,713390827178955	-0,254365801811218	-0,264366000890732	-0,176984369754791	-0,231016740202904	-0,985353410243988	-0,800924241542816	-0,843429923057556	P39748;P39748-2;REV__Q6DKJ4-2;REV__Q6DKJ4-3;REV__Q6DKJ4	P39748;P39748-2	Flap endonuclease 1	FEN1
1,16005337238312	1,08793258666992	1,19527852535248	1,15033996105194	1,45276999473572	1,310014128685	1,37514233589172	1,33000636100769	0,962518095970154	0,941408693790436	1,26937818527222	1,16898036003113	1,08963966369629	0,614406824111938	1,14424228668213	P39880-3;P39880-2;P39880;P39880-4;P39880-5;P39880-6;O14529	P39880-3;P39880-2;P39880;P39880-4;P39880-5;P39880-6	Homeobox protein cut-like 1	CUX1
-1,55035424232483	-0,570281744003296	-2,69443559646606	-0,669861972332001	-1,58463454246521	-1,77837073802948	-0,389008730649948	-0,586144506931305	0,0238277390599251	-1,18390583992004	-1,76490747928619	-1,98088932037354	-0,867215275764465	-1,529052734375	-2,02501320838928	P40121;P40121-2	P40121;P40121-2	Macrophage-capping protein	CAPG
-1,8810293674469	-2,04961180686951	-1,61501598358154	-1,50564420223236	-0,966987073421478	-0,863833487033844	-1,10025787353516	-1,03853869438171	-0,84189373254776	-2,43446063995361	-2,34708714485168	-2,43442249298096	-1,4034172296524	-1,62441754341125	-1,864182472229	P40222	P40222	Alpha-taxilin	TXLNA
-1,65818512439728	-0,924943804740906	-1,08487915992737	-1,62506294250488	-1,93599736690521	-1,74609899520874	-0,774213790893555	-1,16971445083618	-0,749572992324829	-0,61619907617569	-0,72236955165863	-0,719572782516479	-1,28202927112579	-1,3894100189209	-1,44044649600983	P40227;P40227-2;Q92526;Q92526-2;Q92526-3	P40227;P40227-2	T-complex protein 1 subunit zeta	CCT6A
0,00265706819482148	1,21952295303345	-0,104881703853607	0,512172102928162	-0,707987189292908	-0,229556828737259	-0,254984259605408	-0,480386018753052	-0,0569714121520519	1,631711602211	0,643472492694855	0,890864849090576	0,352801650762558	0,119792826473713	-0,207360401749611	P40306	P40306	Proteasome subunit beta type-10	PSMB10
-0,0390610434114933	-0,498410731554031	-0,136139661073685	-0,35449755191803	-0,443986922502518	-0,575903534889221	-0,797380924224854	-0,671970188617706	-0,903434753417969	-0,777694940567017	-0,872328400611877	-0,781474053859711	-0,444723814725876	-0,305347949266434	-0,171362057328224	P40429;Q6NVV1	P40429	60S ribosomal protein L13a	RPL13A
-1,00032043457031	-1,15550720691681	-0,805701494216919	-0,642273485660553	-0,745837450027466	-0,528250992298126	-1,09907591342926	-1,13052415847778	-0,903697371482849	-1,18027031421661	-1,54299187660217	-1,50998103618622	-0,710456252098084	-0,657886385917664	-0,435177117586136	P40616-2;P40616	P40616-2;P40616	ADP-ribosylation factor-like protein 1	ARL1
0,192312732338905	1,04890108108521	-0,0612019896507263	-0,203187599778175	-0,516107678413391	-0,396456360816956	0,883629202842712	0,69462925195694	0,973241031169891	0,837836086750031	0,19433568418026	0,467292875051498	0,578980803489685	0,721978187561035	0,482931196689606	P40763;P40763-3	P40763;P40763-3	Signal transducer and activator of transcription 3	STAT3
-1,98121404647827	-0,158892676234245	-1,46950793266296	-0,654978811740875	-1,76620543003082	-1,68094372749329	0,0611357651650906	-0,292083710432053	0,248937264084816	0,0639553517103195	-0,264950573444366	-0,211275383830071	-2,25109958648682	-2,82436108589172	-2,39681220054626	P40925;P40925-3;P40925-2	P40925;P40925-3;P40925-2	Malate dehydrogenase, cytoplasmic	MDH1
0,0944313406944275	-0,264837384223938	0,0353826992213726	0,772769093513489	0,440274477005005	0,455215334892273	-0,0561739765107632	0,00870582927018404	-0,315997689962387	-0,170814856886864	0,36402490735054	0,170249938964844	-0,15488089621067	-0,241688013076782	-0,0786130204796791	P40926;P40926-2	P40926;P40926-2	Malate dehydrogenase, mitochondrial	MDH2
-0,393268585205078	-0,269118219614029	-0,195348262786865	-0,904971957206726	-0,299917548894882	-0,378159046173096	0,385099560022354	0,531453967094421	0,362696439027786	-0,205794423818588	0,211608842015266	0,0628736987709999	-0,432622134685516	-0,127110987901688	0,146263733506203	P40937;P40937-2	P40937;P40937-2	Replication factor C subunit 5	RFC5
-0,347430467605591	-0,436798214912415	-0,166879683732986	-0,776007771492004	-0,331133812665939	-0,254888355731964	0,521495521068573	0,728555560112	0,409820109605789	-0,205295160412788	0,0668750554323196	0,1234425380826	-0,48442006111145	-0,032464824616909	0,00368137960322201	P40938;P40938-2	P40938;P40938-2	Replication factor C subunit 3	RFC3
0,208279609680176	-0,111084282398224	0,257351338863373	0,986622333526611	0,665411472320557	0,660694301128387	-0,243375927209854	-0,127224430441856	-0,403662353754044	-0,142812430858612	0,26289039850235	0,12196072936058	0,29676154255867	0,2327810972929	0,277561724185944	P40939;P40939-2	P40939	Trifunctional enzyme subunit alpha, mitochondrial;Long-chain enoyl-CoA hydratase;Long chain 3-hydroxyacyl-CoA dehydrogenase	HADHA
-0,733308017253876	-0,890214860439301	-0,655355036258698	-1,42931604385376	-1,01455199718475	-0,975602090358734	-1,28414916992188	-1,47230708599091	-1,51171267032623	-1,20734906196594	-1,3551572561264	-1,1671656370163	-0,917246878147125	-0,803639352321625	-0,839426696300507	P41091;Q2VIR3;Q2VIR3-2	P41091;Q2VIR3;Q2VIR3-2	Eukaryotic translation initiation factor 2 subunit 3;Putative eukaryotic translation initiation factor 2 subunit 3-like protein	EIF2S3;EIF2S3L
1,36592042446136	0,926810145378113	0,993433356285095	1,03692710399628	0,946588814258575	1,1722047328949	1,44406628608704	1,4588907957077	1,21249115467072	1,4615763425827	1,13776504993439	1,58680427074432	1,00324404239655	1,79100620746613	1,50778532028198	P41208;Q12798	P41208	Centrin-2	CETN2
1,33972191810608	1,13675880432129	1,10898375511169	1,16057181358337	0,989678502082825	0,810202419757843	1,10501551628113	1,39970457553864	0,930999994277954	2,17646980285645	2,09157991409302	2,54986190795898	0,589320242404938	0,553808093070984	0,704305768013	P41212	P41212	Transcription factor ETV6	ETV6
2,93230271339417	3,12265610694885	2,37647867202759	1,2259429693222	1,13418757915497	1,68501448631287	-0,318167209625244	-0,513357579708099	0,0833467096090317	0,0348247550427914	0,10684210807085	-0,622334063053131	1,97230565547943	1,67525446414948	1,63678383827209	P41218	P41218	Myeloid cell nuclear differentiation antigen	MNDA
0,0388766676187515	-0,279778569936752	-0,0502005815505981	-0,127611875534058	-0,127841711044312	-0,0613786652684212	-0,157844543457031	0,159621313214302	-0,158707469701767	0,151066839694977	0,331287503242493	0,273219674825668	-0,201729193329811	0,135558918118477	-0,0313823856413364	P41223;P41223-2	P41223;P41223-2	Protein BUD31 homolog	BUD31
-1,07052719593048	0,489604294300079	-1,77409791946411	0,42265248298645	-0,813224256038666	-1,05159521102905	1,13393640518188	1,03794717788696	1,60644197463989	0,863393843173981	-0,210347190499306	0,163247898221016	-1,28747045993805	-1,708251953125	-1,76619637012482	P41226	P41226	Ubiquitin-like modifier-activating enzyme 7	UBA7
-1,91410088539124	-1,32790386676788	-1,90127050876617	-1,34470522403717	-1,64261591434479	-1,41057980060577	-1,32180404663086	-1,479984998703	-1,26901817321777	-1,14772343635559	-1,50940084457397	-1,76801371574402	-1,70734763145447	-1,5709148645401	-1,95143187046051	P41227;P41227-2;Q9BSU3	P41227;P41227-2	N-alpha-acetyltransferase 10	NAA10
-1,04577171802521	-0,206077456474304	-1,87483787536621	-0,202880188822746	-1,36651766300201	-1,18807315826416	0,162920892238617	0,029141940176487	0,428035020828247	0,272859007120132	-0,363055169582367	-0,369158625602722	-0,423834264278412	-1,1987202167511	-1,41427671909332	P41240	P41240	Tyrosine-protein kinase CSK	CSK
-2,47715187072754	-2,67279982566834	-2,73801898956299	-2,15433073043823	-1,65776598453522	-1,81515049934387	-1,23743045330048	-1,39312446117401	-1,12217605113983	-1,70726454257965	-1,94556450843811	-1,93764960765839	-3,13497543334961	-3,20059418678284	-2,58580160140991	P41250	P41250	Glycine--tRNA ligase	GARS
-1,03298401832581	-1,01010465621948	-0,888004899024963	-1,4619574546814	-1,42975950241089	-1,51281142234802	-1,2756632566452	-1,41403484344482	-1,13772869110107	-1,23060536384583	-1,59055554866791	-1,47215938568115	-1,15227937698364	-1,03139758110046	-0,896188378334045	P41252	P41252	Isoleucine--tRNA ligase, cytoplasmic	IARS
-0,863332033157349	-0,574836134910584	-1,2272721529007	-0,81625372171402	-0,927310347557068	-0,756841540336609	0,0592959932982922	0,00187456386629492	0,129532724618912	-0,878940045833588	-1,31172466278076	-1,01159298419952	-0,672957360744476	-0,589373290538788	-0,841456174850464	P41567	P41567	Eukaryotic translation initiation factor 1	EIF1
1,13093221187592	1,04294800758362	0,968005418777466	1,56404173374176	1,39152050018311	1,1722047328949	1,54191470146179	1,6522878408432	1,17707765102386	0,0557981915771961	0,288806885480881	0,375792980194092	0,97114360332489	1,07285642623901	1,06132233142853	P42126;P42126-2	P42126;P42126-2	Enoyl-CoA delta isomerase 1, mitochondrial	ECI1
0,816827833652496	0,690487623214722	0,817004382610321	0,414228826761246	0,190966948866844	0,174062415957451	0,706668615341187	1,02019894123077	0,38564133644104	1,29309499263763	1,36566483974457	1,14685726165771	0,793950974941254	0,965912282466888	0,837034225463867	P42166	P42166	Lamina-associated polypeptide 2, isoform alpha;Thymopoietin;Thymopentin	TMPO
0,642755150794983	0,719890117645264	0,897380769252777	0,58894294500351	0,455557495355606	0,127459213137627	0,733899056911469	0,330968886613846	0,140617176890373	1,41400599479675	1,53597366809845	1,44165551662445	1,09411752223969	0,918131351470947	0,810320854187012	P42167	P42167	Lamina-associated polypeptide 2, isoforms beta/gamma;Thymopoietin;Thymopentin	TMPO
-1,48584389686584	-0,89803022146225	-1,80928909778595	-1,65813040733337	-1,6820502281189	-1,96443355083466	-1,45155894756317	-1,52057421207428	-1,10116446018219	-0,0457002893090248	-0,603900372982025	-0,832948625087738	-0,831650793552399	-1,84506797790527	-1,0113171339035	P42224	P42224	Signal transducer and activator of transcription 1-alpha/beta	STAT1
0,300234347581863	1,52644741535187	0,165697544813156	2,42812943458557	-0,127608954906464	0,67019510269165	3,09001994132996	2,78782916069031	3,04873538017273	2,46907186508179	1,4629420042038	1,48312747478485	0,436384469270706	0,578583478927612	0,267856240272522	P42229;P42229-2	P42229;P42229-2	Signal transducer and activator of transcription 5A	STAT5A
-0,229830890893936	-0,300570577383041	0,0593566447496414	0,0682143792510033	0,0857876911759377	0,0175124034285545	-0,467576146125793	-0,329734712839127	-0,61592024564743	-0,0148720014840364	0,295818418264389	0,267776548862457	-0,155951291322708	-0,0195053871721029	0,106405593454838	P42285	P42285	Superkiller viralicidic activity 2-like 2	SKIV2L2
0,777691721916199	2,12546610832214	0,224858537316322	1,45591914653778	-0,377147197723389	0,256966203451157	3,25078320503235	2,91617584228516	3,30507659912109	2,70966625213623	1,50612425804138	1,62954711914063	0,648995220661163	0,886626124382019	0,180847927927971	P42331-4;P42331-6;P42331-2	P42331-4;P42331-6;P42331-2	Rho GTPase-activating protein 25	ARHGAP25
0,322624236345291	0,301042377948761	0,503579676151276	0,260968863964081	0,384430229663849	0,279750525951386	0,986454546451569	0,905960619449615	0,70398473739624	0,617868959903717	0,0966662093997002	0,204177036881447	0,716290354728699	0,67944598197937	0,862366914749146	P42345	P42345	Serine/threonine-protein kinase mTOR	MTOR
0,56892603635788	0,503917515277863	0,545991599559784	0,289165943861008	0,604208469390869	0,405554562807083	0,563200116157532	0,498838901519775	0,45672595500946	0,160610273480415	0,438334316015244	0,509340643882751	0,87166154384613	0,620059430599213	0,389715403318405	P42356;P42356-2;A4QPH2;A4QPH2-4;A4QPH2-2;Q8N8J0	P42356	Phosphatidylinositol 4-kinase alpha	PI4KA
0,864801704883575	1,31510150432587	0,848462700843811	0,34705924987793	-0,365074127912521	-0,0834232792258263	1,32750272750854	0,93117082118988	1,19721221923828	1,25180327892303	0,356567054986954	0,948311984539032	0,715765416622162	0,738958835601807	0,34907266497612	P42566;P42566-2	P42566;P42566-2	Epidermal growth factor receptor substrate 15	EPS15
-1,22586834430695	0,353771865367889	-1,09342992305756	1,02609527111053	-0,823918223381042	-0,629126846790314	0,814197540283203	0,464591860771179	0,988568246364594	0,851640105247498	0,0033883391879499	0,306244283914566	-0,66723906993866	-0,959321737289429	-1,44608533382416	P42574	P42574	Caspase-3;Caspase-3 subunit p17;Caspase-3 subunit p12	CASP3
-1,67018389701843	-1,39202904701233	-0,642988681793213	-0,0513080880045891	-0,392415821552277	-0,909325659275055	-0,910062789916992	-1,22641634941101	-1,40923273563385	-0,426385760307312	-1,20339500904083	0,0480997823178768	-2,25124645233154	-1,16683351993561	-1,73105585575104	P42677	P42677	40S ribosomal protein S27	RPS27
-0,307099521160126	-0,911915481090546	-0,0772252529859543	0,759011685848236	0,386854410171509	0,654330611228943	-0,223647654056549	0,0736197680234909	-0,113900750875473	-0,0584586337208748	0,326645791530609	0,241993978619576	-0,601856112480164	-0,236788302659988	-0,200086787343025	P42696;P42696-2	P42696;P42696-2	RNA-binding protein 34	RBM34
-0,54277640581131	-1,28231585025787	-0,520129561424255	-0,202418968081474	-0,199326187372208	-0,093634769320488	-1,00188279151917	-0,892272353172302	-1,25161576271057	-1,33898615837097	-0,863804996013641	-0,968571066856384	-0,79270201921463	-0,66723906993866	-0,332336187362671	P42704	P42704	Leucine-rich PPR motif-containing protein, mitochondrial	LRPPRC
2,12229251861572	2,2995810508728	2,11342215538025	2,62345385551453	2,18054103851318	2,22381281852722	1,98683321475983	2,03877687454224	1,65487706661224	1,69194281101227	1,53627753257751	1,60495615005493	1,23100078105927	1,03952407836914	1,28013074398041	P42765	P42765	3-ketoacyl-CoA thiolase, mitochondrial	ACAA2
0,112511344254017	-0,303547203540802	-0,0134274121373892	-0,17156770825386	0,0880528017878532	0,104971662163734	-0,605442047119141	-0,285063117742538	-0,708164274692535	-0,657758831977844	-0,797754943370819	-0,709855377674103	-0,336383789777756	-0,0232638977468014	-0,0936515033245087	P42766;REV__Q9P209	P42766	60S ribosomal protein L35	RPL35
0,137826830148697	0,899983823299408	-0,368053555488586	0,0843901708722115	-0,995105147361755	-0,76390677690506	0,582647502422333	0,401837587356567	0,844785869121552	1,10713410377502	0,378177970647812	0,40887051820755	0,515101194381714	-0,0576668605208397	-0,330365270376205	P42768	P42768	Wiskott-Aldrich syndrome protein	WAS
1,71218347549438	1,61743700504303	1,5461151599884	1,02266073226929	0,764837622642517	0,903930723667145	1,71985852718353	1,77102494239807	1,6834636926651	0,562301278114319	0,599634885787964	0,711316525936127	2,08277320861816	2,17543721199036	2,44637274742126	P42785;P42785-2	P42785;P42785-2	Lysosomal Pro-X carboxypeptidase	PRCP
-1,21215045452118	0,421724438667297	-0,941974461078644	-0,148360505700111	-1,20584547519684	-1,01083397865295	-0,0904791653156281	-0,512891471385956	-0,0947131589055061	0,62805187702179	-0,0685990899801254	0,176206812262535	-1,09724271297455	-1,43946254253387	-1,47321164608002	P43034;P43034-2	P43034	Platelet-activating factor acetylhydrolase IB subunit alpha	PAFAH1B1
1,21466076374054	1,04770195484161	1,27805268764496	1,35579490661621	0,946201682090759	1,33509767055511	1,63750505447388	1,58823668956757	1,13501226902008	0,273502022027969	0,541245341300964	0,731486082077026	0,629715442657471	0,808906018733978	0,635386109352112	P43155-2;P43155;P43155-3	P43155-2;P43155;P43155-3	Carnitine O-acetyltransferase	CRAT
0,341586649417877	0,288604319095612	0,465341776609421	0,451258212327957	0,312669336795807	0,150646224617958	0,0065732398070395	0,110273718833923	-0,244970455765724	0,681227803230286	0,907691597938538	0,824580013751984	0,202690899372101	0,284178912639618	0,349722772836685	P43243	P43243	Matrin-3	MATR3
-0,958025395870209	-0,247435852885246	-0,558599174022675	-0,974266707897186	-0,638637185096741	-0,669830918312073	0,153356298804283	-0,108346208930016	0,190420165657997	0,32951283454895	0,400122404098511	0,37747460603714	-0,409990161657333	-0,3122898042202	-0,27854973077774	P43246;P43246-2	P43246;P43246-2	DNA mismatch repair protein Msh2	MSH2
1,3890186548233	1,40881788730621	0,974043369293213	0,402226090431213	0,0846564769744873	0,356001704931259	-0,163340166211128	-0,154889300465584	0,1828743070364	0,608298480510712	-0,746653497219086	-0,386814951896667	0,904395878314972	0,525635838508606	0,701575636863709	P43250-2	P43250-2	G protein-coupled receptor kinase 6	GRK6
2,36625790596008	2,42970132827759	2,24475860595703	1,48064267635345	1,16466116905212	0,950427234172821	0,466713935136795	0,577326714992523	0,319927543401718	1,11363589763641	1,08271145820618	1,11517739295959	2,15683627128601	2,12856769561768	2,12251472473145	P43304;P43304-2	P43304;P43304-2	Glycerol-3-phosphate dehydrogenase, mitochondrial	GPD2
0,50749135017395	0,199703589081764	0,296646386384964	0,502127528190613	-0,026136564090848	0,0331547036767006	-0,465677589178085	-0,41259503364563	-0,658838868141174	-0,303855210542679	0,197437569499016	-0,128638282418251	0,373884081840515	0,475549638271332	0,451876729726791	P43307;P43307-2	P43307;P43307-2	Translocon-associated protein subunit alpha	SSR1
-0,690191090106964	0,471095412969589	-1,14668500423431	-0,78989040851593	-1,2584445476532	-1,00389730930328	0,522240102291107	0,278495848178864	0,821563601493835	0,349545180797577	-0,373281955718994	-0,167925164103508	-0,323410093784332	-0,43642520904541	-0,789469838142395	P43405;P43405-2	P43405;P43405-2	Tyrosine-protein kinase SYK	SYK
-2,34774875640869	-1,06310617923737	-1,76849448680878	-1,56196749210358	-2,42342805862427	-2,39556694030762	-0,365246951580048	-0,732778906822205	-0,328031659126282	-0,581149578094482	-1,01808023452759	-0,801489531993866	-2,78802347183228	-3,2514967918396	-2,82914209365845	P43487-2;P43487;Q9C010;Q9C010-2	P43487-2;P43487	Ran-specific GTPase-activating protein	RANBP1
-1,17421853542328	-0,143953263759613	-2,09891796112061	-0,808453977108002	-1,69492411613464	-0,829893171787262	0,372993618249893	0,19278322160244	0,675885438919067	-0,591045081615448	-1,19951212406158	-0,707115590572357	0,0327914990484715	-0,847053706645966	-0,583430051803589	P43490	P43490	Nicotinamide phosphoribosyltransferase	NAMPT
-0,803717494010925	-0,0290599372237921	-0,458725035190582	-0,903697431087494	-0,962406694889069	-0,88146048784256	-0,29434397816658	-0,571862637996674	-0,280633211135864	-0,270346194505692	-0,451836258172989	-0,331151485443115	-0,536584675312042	-0,49982613325119	-0,671757757663727	P43686;P43686-2	P43686;P43686-2	26S protease regulatory subunit 6B	PSMC4
-0,485637754201889	-1,23710143566132	-0,620519161224365	0,444638341665268	0,218076467514038	-0,0763731449842453	-0,800252616405487	-0,757590174674988	-1,16880941390991	-0,396269202232361	0,0362345613539219	-0,0851560011506081	-0,500985860824585	-0,346037238836288	-0,0863109976053238	P43897;P43897-2;P43897-4;P43897-3	P43897;P43897-2	Elongation factor Ts, mitochondrial	TSFM
0,019641799852252	-0,186265051364899	0,0892614796757698	0,498610198497772	0,0711514875292778	0,248082622885704	0,178523078560829	0,285007059574127	-0,123987935483456	0,231047794222832	0,499104410409927	0,44818377494812	0,100314661860466	-0,0211737789213657	-0,0151475863531232	P45880;P45880-2;P45880-1	P45880;P45880-2;P45880-1	Voltage-dependent anion-selective channel protein 2	VDAC2
-0,105672068893909	-0,286146074533463	0,129225209355354	0,775747001171112	0,470709234476089	0,444165945053101	-0,348944395780563	0	-0,22245654463768	-0,27903339266777	-0,370869725942612	0,0188389718532562	-0,511265695095062	-0,418797552585602	0,00169789290521294	P45954-2;P45954	P45954-2;P45954	Short/branched chain specific acyl-CoA dehydrogenase, mitochondrial	ACADSB
0,561023533344269	0,401882439851761	0,720288574695587	-0,130528539419174	-0,00179429771378636	-0,338206559419632	0,109010517597198	0,0917860269546509	-0,230768367648125	0,321684867143631	0,843481481075287	0,554445922374725	-0,390372753143311	-0,190101012587547	-0,11757792532444	P45973	P45973	Chromobox protein homolog 5	CBX5
-1,14912211894989	0,630463302135468	-0,63569974899292	-0,100851334631443	-1,41877520084381	-0,987841069698334	-0,0895709618926048	-0,626366198062897	-0,144108965992928	0,925730764865875	0,294170260429382	0,427221417427063	-1,00112473964691	-1,23701179027557	-1,42631530761719	P45974-2;P45974	P45974-2;P45974	Ubiquitin carboxyl-terminal hydrolase 5	USP5
-0,852452039718628	-1,82677888870239	-0,712351679801941	-2,23836374282837	-0,870029628276825	-0,56925493478775	-2,02506160736084	-2,07838582992554	-2,76459670066834	-1,36216259002686	-1,12698483467102	-1,06952095031738	-1,42570877075195	-0,959093511104584	-0,630824744701386	P46013	P46013	Antigen KI-67	MKI67
-0,714366853237152	-0,947498738765717	-0,766635894775391	-1,16772317886353	-0,993710696697235	-0,945640504360199	-0,707233488559723	-0,901058435440063	-0,53600800037384	-0,196908429265022	-0,466248124837875	-0,267578661441803	-0,782620966434479	-0,990687787532806	-0,922313630580902	P46060	P46060	Ran GTPase-activating protein 1	RANGAP1
-0,69262969493866	-0,160402849316597	-0,292134284973145	-0,517120838165283	-0,318687379360199	-0,38159590959549	-1,55309319496155	-1,67551970481873	-1,20984148979187	0,505207896232605	0,482573211193085	0,476038306951523	0,00565902143716812	-0,374900102615356	-0,319213688373566	P46063	P46063	ATP-dependent DNA helicase Q1	RECQL
-0,568287551403046	-1,20061647891998	-0,521505177021027	0,258556485176086	0,393450260162354	0,431075215339661	-0,525416851043701	-0,316138863563538	-0,65955775976181	-0,503335297107697	-0,0190029665827751	-0,279596209526062	-0,563841044902802	-0,431818783283234	-0,151278436183929	P46087;P46087-4;P46087-2;P46087-3	P46087;P46087-4;P46087-2;P46087-3	Probable 28S rRNA (cytosine(4447)-C(5))-methyltransferase	NOP2
0,630369901657104	0,690042674541473	0,712458729743958	0,982264757156372	0,552708685398102	0,750941574573517	0,49573940038681	0,771574318408966	0,315244913101196	1,49485123157501	1,21862864494324	1,24906575679779	0,341622412204742	0,55744880437851	0,391332685947418	P46100-4;P46100;P46100-5;P46100-3;P46100-2;P46100-6	P46100-4;P46100;P46100-5;P46100-3;P46100-2;P46100-6	Transcriptional regulator ATRX	ATRX
-0,962563693523407	0,271367311477661	-1,17464780807495	-0,693495869636536	-1,22445142269135	-1,46628642082214	0,519658803939819	0,219755992293358	0,612750172615051	0,357863426208496	-0,531141817569733	0,0058613084256649	-1,03632020950317	-1,04141509532928	-1,24669229984283	P46109	P46109	Crk-like protein	CRKL
0,184210747480392	-0,472501844167709	0,554572105407715	0,967104136943817	0,988455712795258	0,721602261066437	-0,441144466400146	-0,277330130338669	-0,579139411449432	0,0164343751966953	0,0941083207726479	0,275582194328308	0,410082668066025	0,223655357956886	0,436128854751587	P46199	P46199	Translation initiation factor IF-2, mitochondrial	MTIF2
-1,135786652565	-0,500146389007568	-0,898355007171631	-1,42903602123261	-1,38132500648499	-1,46439111232758	-0,491696625947952	-0,888270258903503	-0,594643771648407	-0,486252129077911	-0,868926167488098	-0,749076902866364	-0,989532828330994	-0,845490396022797	-1,1358585357666	P46379-2;P46379;P46379-3;P46379-5;P46379-4	P46379-2;P46379;P46379-3;P46379-5;P46379-4	Large proline-rich protein BAG6	BAG6
0,14256489276886	-0,36601847410202	0,0877464339137077	-0,242787256836891	-0,0531233586370945	-0,0560190640389919	-0,48115348815918	-0,450574457645416	-0,71827620267868	-0,867821276187897	-0,512091815471649	-0,533368349075317	-0,0876747593283653	-0,260007530450821	-0,219318225979805	P46459;P46459-2	P46459;P46459-2	Vesicle-fusing ATPase	NSF
-0,270295083522797	2,29837441444397	1,07498693466187	0,711140215396881	-0,832323372364044	-0,326818197965622	1,12114250659943	0,744128048419952	1,38867366313934	1,82243502140045	0,978805541992188	1,57967972755432	-0,328850299119949	-0,513796329498291	-1,26113379001617	P46734;P46734-3;P46734-2;P52564-2	P46734;P46734-3;P46734-2	Dual specificity mitogen-activated protein kinase kinase 3	MAP2K3
0,524373054504395	0,596314966678619	0,532095432281494	0,352019101381302	-0,29109913110733	-0,31011775135994	-0,93147075176239	-1,0244448184967	-0,983425676822662	0,698285520076752	0,823222398757935	0,899679362773895	0,436602532863617	0,344054281711578	0,433463573455811	P46736-2;P46736-3;P46736;P46736-4;P46736-5	P46736-2;P46736-3;P46736;P46736-4;P46736-5	Lys-63-specific deubiquitinase BRCC36	BRCC3
-0,00205602473579347	-0,51710456609726	-0,196456283330917	-0,457436293363571	-0,249770477414131	-0,399763554334641	-0,851605772972107	-0,546884536743164	-0,755081117153168	-0,729055166244507	-0,779719293117523	-0,71608567237854	-0,362202197313309	-0,229090720415115	-0,0629513040184975	P46776	P46776	60S ribosomal protein L27a	RPL27A
-0,0929132029414177	-0,566021144390106	-0,161996945738792	-0,466548949480057	-0,387921422719955	-0,34713876247406	-0,805694043636322	-0,767580091953278	-0,933344125747681	-0,853102624416351	-0,880127370357513	-0,807646453380585	-0,560550510883331	-0,420237869024277	-0,315388232469559	P46777	P46777	60S ribosomal protein L5	RPL5
-0,0243539661169052	-0,463035702705383	-0,1747887134552	-0,469013065099716	-0,428434193134308	-0,414920717477798	-0,757198095321655	-0,739120125770569	-0,895535230636597	-0,736265063285828	-0,936583757400513	-0,815205752849579	-0,497228801250458	-0,297286868095398	-0,292836576700211	P46778;REV__Q9NRL2-2;REV__Q9NRL2	P46778	60S ribosomal protein L21	RPL21
-0,0977720096707344	-0,499199837446213	-0,0991590619087219	-0,490634500980377	-0,362746030092239	-0,366166204214096	-0,826048254966736	-0,605127394199371	-0,860914468765259	-0,772210478782654	-0,902022778987885	-0,773975789546967	-0,417427808046341	-0,402296751737595	-0,230610147118568	P46779;P46779-2;P46779-3;P46779-4;P46779-5	P46779;P46779-2;P46779-3;P46779-4;P46779-5	60S ribosomal protein L28	RPL28
-0,0389372520148754	-0,465607523918152	-0,105833016335964	-0,566226661205292	-0,344505727291107	-0,517662644386292	-0,750793278217316	-0,722760319709778	-0,907893180847168	-0,834593653678894	-0,933406829833984	-0,870754361152649	-0,454135417938232	-0,246446162462235	-0,260233134031296	P46781	P46781	40S ribosomal protein S9	RPS9
-0,06214439868927	-0,462553054094315	-0,152404427528381	-0,486795425415039	-0,44921287894249	-0,394375413656235	-0,703572988510132	-0,666607201099396	-0,904747366905212	-0,649412453174591	-0,797316908836365	-0,690043151378632	-0,329794108867645	-0,304027527570724	-0,25329715013504	P46782	P46782	40S ribosomal protein S5;40S ribosomal protein S5, N-terminally processed	RPS5
-0,0333482027053833	-0,386057734489441	-0,164156690239906	-0,474446564912796	-0,351898699998856	-0,559715211391449	-0,734514534473419	-0,649658441543579	-0,748023152351379	-0,630339980125427	-0,813852250576019	-0,660765707492828	-0,383468866348267	-0,232881560921669	-0,223125040531158	P46783;Q9NQ39	P46783	40S ribosomal protein S10	RPS10
-1,34718561172485	-0,428953945636749	-1,50643837451935	-1,64379143714905	-2,01959037780762	-1,6755895614624	0,91623866558075	0,675203919410706	1,27298617362976	0,760515749454498	-0,0712957084178925	0,00350594962947071	-1,43088006973267	-1,96646249294281	-1,89390873908997	P46926;P46926-2;Q8TDQ7-3;Q8TDQ7;Q8TDQ7-2;Q8TDQ7-4;Q8TDQ7-5	P46926;P46926-2	Glucosamine-6-phosphate isomerase 1	GNPDA1
0,63639235496521	0,875923752784729	0,856913506984711	0,226586550474167	0,265810549259186	0,357146471738815	-1,0862523317337	-0,731870830059052	-0,506109118461609	0,523324847221375	0,177897751331329	0,593014895915985	1,16883420944214	1,22333598136902	0,543124198913574	P46939;P46939-2;P46939-4;P46939-3	P46939;P46939-2	Utrophin	UTRN
0,249731928110123	0,600427865982056	-0,42896243929863	-0,899572312831879	-1,10778570175171	-0,934812068939209	-0,0795450285077095	-0,294640809297562	0,102079965174198	0,658864378929138	-0,204820454120636	0,0360543727874756	0,592121541500092	0,28251650929451	-0,35852786898613	P46940	P46940	Ras GTPase-activating-like protein IQGAP1	IQGAP1
1,70689594745636	2,31627559661865	0,576480150222778	-0,156314164400101	-0,950839996337891	-0,571530401706696	0,791001081466675	0,421059757471085	1,23398888111115	0,757406115531921	0,679769098758698	0,0716953501105309	1,37017691135406	1,26228773593903	1,41778886318207	P46976-2;P46976;P46976-3	P46976-2;P46976;P46976-3	Glycogenin-1	GYG1
0,0879320874810219	-0,555787146091461	-0,00760111352428794	0,175203740596771	0,48673403263092	0,0311728604137897	-0,786902189254761	-0,625284254550934	-0,926719188690186	-0,887243270874023	-0,477997690439224	-0,686829745769501	0,0709759071469307	0,198299303650856	0,280415683984756	P46977;P46977-2	P46977;P46977-2	Dolichyl-diphosphooligosaccharide--protein glycosyltransferase subunit STT3A	STT3A
0,0507192388176918	1,07838761806488	-0,0798966363072395	-0,0770761743187904	-0,594018459320068	-0,663510024547577	1,37086403369904	1,1104154586792	1,46839892864227	0,971749901771545	0,119375012814999	0,371624290943146	0,267279952764511	-0,267294853925705	-0,587615132331848	P47755;P47755-2	P47755	F-actin-capping protein subunit alpha-2	CAPZA2
-0,150813952088356	0,577772200107574	-0,436881333589554	-0,479732424020767	-0,757364749908447	-1,06387829780579	0,265265852212906	0,0903143137693405	0,54247772693634	0,34161651134491	-0,279317706823349	-0,146121308207512	-0,0608309060335159	-0,175596386194229	-0,505282998085022	P47756-2;P47756	P47756-2;P47756	F-actin-capping protein subunit beta	CAPZB
-0,525955379009247	-0,49430176615715	-0,656360983848572	-0,697642803192139	-0,965802252292633	-0,82898360490799	0,0761948078870773	0,118751674890518	0,31220805644989	0,154076993465424	-0,490551799535751	-0,0831532552838326	-1,25637090206146	-1,00276434421539	-0,912551641464233	P47813	P47813	Eukaryotic translation initiation factor 1A, X-chromosomal	EIF1AX
-0,891516447067261	-0,796257078647614	-0,672424018383026	-1,3886626958847	-1,24573349952698	-1,52242946624756	-1,30678308010101	-1,48836195468903	-1,05912506580353	-1,4921623468399	-1,62307667732239	-1,66949439048767	-0,910209357738495	-0,897712051868439	-0,920571506023407	P47897;P47897-2	P47897;P47897-2	Glutamine--tRNA ligase	QARS
0,124716229736805	-0,39007380604744	0,0489066280424595	-0,344985067844391	-0,216300785541534	-0,512036383152008	-0,661365449428558	-0,480266958475113	-0,892011106014252	-0,711093187332153	-0,86861652135849	-0,637905120849609	-0,322698950767517	-0,432148367166519	-0,329872012138367	P47914	P47914	60S ribosomal protein L29	RPL29
0,961373865604401	0,654565095901489	0,913858354091644	1,26449751853943	1,00118613243103	0,690035939216614	0,0112251145765185	0,138367250561714	-0,300626277923584	0,399794101715088	0,631835639476776	0,611115396022797	0,787443459033966	0,802157759666443	1,00117015838623	P47985;P0C7P4	P47985;P0C7P4	Cytochrome b-c1 complex subunit Rieske, mitochondrial;Cytochrome b-c1 complex subunit 11;Putative cytochrome b-c1 complex subunit Rieske-like protein 1	UQCRFS1;UQCRFS1P1
0,49933910369873	0,283044189214706	0,578758060932159	1,19699060916901	0,607707023620605	0,752003848552704	0,00188383797649294	0,0474330745637417	-0,244970455765724	0,45091125369072	0,768266499042511	0,590511023998261	0,556031703948975	0,507367730140686	0,396960973739624	P48047	P48047	ATP synthase subunit O, mitochondrial	ATP5O
0,208361968398094	0,916720867156982	0,0260706413537264	0,316897541284561	-0,505479454994202	-0,0318080522119999	1,66507506370544	1,69418489933014	2,08131098747253	1,66715788841248	-0,0535073354840279	0,802210688591003	0,487809091806412	0,415088325738907	-0,178730562329292	P48059-2	P48059-2	LIM and senescent cell antigen-like-containing domain protein 1	LIMS1
-2,34822583198547	-0,95172905921936	-2,35302424430847	-1,48584592342377	-2,20384550094604	-1,72331929206848	-0,541213989257813	-0,787365615367889	-0,206939145922661	-0,909335851669312	-1,29256057739258	-1,32891261577606	-2,46416521072388	-3,10380935668945	-2,50265407562256	P48147	P48147	Prolyl endopeptidase	PREP
-0,0312302839010954	-0,414982825517654	-0,0134274121373892	-0,239637985825539	-0,193225651979446	-0,0716442316770554	-0,459610521793365	-0,484427928924561	-0,399408578872681	-0,938506364822388	-1,06120491027832	-0,847138583660126	0,0351457558572292	0,131281599402428	-0,0190655402839184	P48444;P48444-2	P48444;P48444-2	Coatomer subunit delta	ARCN1
-0,397566348314285	-1,06369209289551	-0,315154135227203	-0,0405667275190353	-0,0533805824816227	-0,322828143835068	-1,58110904693604	-1,29920315742493	-1,11197364330292	-1,61504936218262	-1,4340546131134	-1,21919298171997	-2,93833756446838	-2,94027829170227	-1,88015973567963	P48449;P48449-3;P48449-2	P48449;P48449-3;P48449-2	Lanosterol synthase	LSS
-0,918961882591248	-0,31610295176506	-0,583481907844543	-1,24305832386017	-1,16945219039917	-0,982604801654816	-0,508648693561554	-0,728233158588409	-0,214648842811584	-0,532731413841248	-0,662044823169708	-0,602532148361206	-0,599140465259552	-0,709221303462982	-0,781982481479645	P48556	P48556	26S proteasome non-ATPase regulatory subunit 8	PSMD8
0,766511738300323	2,35961842536926	-0,427668660879135	0,351722806692123	-1,09544885158539	-0,449402630329132	-0,222814410924912	-0,709503889083862	0,860706925392151	0,355150282382965	-0,421516627073288	-0,876083850860596	0,461112916469574	-0,18606498837471	0,0697666481137276	P48595	P48595	Serpin B10	SERPINB10
-0,365545153617859	-0,725052654743195	-0,260502308607101	-1,008664727211	-0,501410365104675	-0,469174325466156	-0,367272794246674	-0,365707904100418	-0,629278719425201	-0,757938802242279	0,549373388290405	-0,645715892314911	-0,88319855928421	-0,574036121368408	-0,41927644610405	P48634;P48634-3;P48634-2;P48634-4	P48634;P48634-3;P48634-2;P48634-4	Protein PRRC2A	PRRC2A
-1,48217678070068	0,335192978382111	-1,01468801498413	-0,249365210533142	-1,37775611877441	-1,02070558071136	0,648851573467255	0,399502754211426	0,772487103939056	0,672875106334686	0,0327501259744167	0,280965387821198	-1,55887007713318	-1,83072507381439	-1,71027278900146	P48637;P48637-2	P48637;P48637-2	Glutathione synthetase	GSS
-1,79218673706055	-1,01876187324524	-1,26422607898712	-1,74688196182251	-1,94622206687927	-1,89540493488312	-0,831212341785431	-1,23253178596497	-0,802005767822266	-0,701185345649719	-0,909084260463715	-0,78253036737442	-1,52925479412079	-1,65048563480377	-1,62187743186951	P48643;P48643-2	P48643;P48643-2	T-complex protein 1 subunit epsilon	CCT5
0,391084581613541	-0,014116938225925	0,329661041498184	0,661322057247162	0,568830907344818	0,414624720811844	-0,496941447257996	-0,410976320505142	-0,646358549594879	-0,329407125711441	-0,0544180795550346	-0,247278362512589	-0,167671233415604	0,00407863594591618	-0,0729338824748993	P48651;P48651-2	P48651;P48651-2	Phosphatidylserine synthase 1	PTDSS1
-0,0218441821634769	-0,183470964431763	-0,181417226791382	-0,162524953484535	-0,0770489796996117	0,202359214425087	-0,28823047876358	-0,10082046687603	-0,344519913196564	-0,151904493570328	0,0511334910988808	0,184911966323853	-0,064522311091423	0,0574908405542374	0,034290611743927	P48729;P48729-3;P48729-2;Q8N752	P48729;P48729-3;P48729-2;Q8N752	Casein kinase I isoform alpha;Casein kinase I isoform alpha-like	CSNK1A1;CSNK1A1L
1,34619796276093	1,32779443264008	1,33296918869019	1,93309020996094	1,38008868694305	1,17005956172943	1,67756927013397	1,74601209163666	1,31853365898132	1,62956380844116	1,66495776176453	1,61686861515045	0,973912060260773	0,895148456096649	1,00413858890533	P48735;P48735-2	P48735;P48735-2	Isocitrate dehydrogenase [NADP], mitochondrial	IDH2
-2,30753803253174	-0,817187070846558	-1,91868031024933	-0,790945172309875	-1,57146263122559	-1,07357358932495	-0,0456324629485607	-0,408856779336929	0,202604502439499	0,0504208467900753	-0,713422358036041	-0,356786698102951	-2,58217620849609	-3,09046459197998	-2,38266253471375	P48739;P48739-3;P48739-2	P48739;P48739-3;P48739-2	Phosphatidylinositol transfer protein beta isoform	PITPNB
1,3535612821579	1,18500936031342	1,2995537519455	0,256878614425659	0,581152856349945	0,518632113933563	0,201350092887878	0,592213153839111	0,170969724655151	-0,00315869715996087	0,193102046847343	-0,123065009713173	1,66301882266998	1,25509142875671	1,14847159385681	P48960;P48960-2;P48960-3	P48960;P48960-2;P48960-3	CD97 antigen;CD97 antigen subunit alpha;CD97 antigen subunit beta	CD97
-1,56271421909332	-1,37052881717682	-1,87088847160339	-1,80833351612091	-1,42893266677856	-1,47560095787048	-0,896822810173035	-1,18238151073456	-0,734982252120972	-0,895033240318298	-0,633666515350342	-0,975101828575134	-1,22276329994202	-1,04342448711395	-0,867508292198181	P49005	P49005	DNA polymerase delta subunit 2	POLD2
-0,329642593860626	-0,0107301855459809	-0,281711399555206	0,0558251515030861	-0,118534751236439	-0,146331176161766	0,989707946777344	0,954358160495758	0,970805406570435	1,47866189479828	1,16272270679474	1,23084056377411	-0,108426667749882	-0,446137547492981	-0,536942005157471	P49189;P49189-2	P49189;P49189-2	4-trimethylaminobutyraldehyde dehydrogenase	ALDH9A1
0,0375782996416092	-0,348671555519104	-0,0658706650137901	-0,377340942621231	-0,209974184632301	-0,481498658657074	-0,851605772972107	-0,665869653224945	-0,812819004058838	-0,758621513843536	-0,782937824726105	-0,756874322891235	-0,36714780330658	-0,367911010980606	-0,262506514787674	P49207	P49207	60S ribosomal protein L34	RPL34
-0,44174000620842	1,42926836013794	0,139751315116882	0,249713107943535	-0,537119626998901	-0,227621898055077	1,31071829795837	0,72251307964325	1,31227159500122	1,54540598392487	0,496565192937851	0,80482029914856	-0,662703156471252	-0,58296149969101	-0,603943109512329	P49247	P49247	Ribose-5-phosphate isomerase	RPIA
0,541794836521149	0,374982953071594	0,619049966335297	0,409478545188904	0,210278391838074	0,786219596862793	0,000819146167486906	0,0295680370181799	-0,210798859596252	-0,311533242464066	0,0203744005411863	-0,192736625671387	0,338370501995087	0,587656438350677	0,795309364795685	P49257	P49257	Protein ERGIC-53	LMAN1
-2,30494856834412	-1,05594396591187	-2,41585183143616	-1,77092123031616	-2,21299242973328	-2,17837405204773	-0,795175731182098	-1,11176407337189	-0,639923930168152	-0,537706017494202	-0,540995597839355	-0,765944302082062	-2,0739312171936	-2,12464237213135	-2,0818943977356	P49321;P49321-3;P49321-4;P49321-2	P49321;P49321-3;P49321-4;P49321-2	Nuclear autoantigenic sperm protein	NASP
-4,35460090637207	-4,90801048278809	-4,24160289764404	-4,44885063171387	-3,49705076217651	-3,81325817108154	-3,84906625747681	-3,96477317810059	-3,47701597213745	-3,77889943122864	-3,38451862335205	-3,95095062255859	-4,66844940185547	-4,62816619873047	-3,94200229644775	P49327	P49327	Fatty acid synthase;[Acyl-carrier-protein] S-acetyltransferase;[Acyl-carrier-protein] S-malonyltransferase;3-oxoacyl-[acyl-carrier-protein] synthase;3-oxoacyl-[acyl-carrier-protein] reductase;3-hydroxyacyl-[acyl-carrier-protein] dehydratase;Enoyl-[acyl-carrier-protein] reductase;Oleoyl-[acyl-carrier-protein] hydrolase	FASN
-1,70133519172668	-0,946875810623169	-1,22850966453552	-1,65915822982788	-1,96164464950562	-1,70061814785004	-0,860461175441742	-1,20133566856384	-0,763258337974548	-0,67548394203186	-0,8532355427742	-0,783179998397827	-1,45712971687317	-1,43072998523712	-1,4598503112793	P49368;P49368-2	P49368;P49368-2	T-complex protein 1 subunit gamma	CCT3
-0,168047815561295	-0,515697300434113	-0,133350431919098	0,431645840406418	0,252908110618591	0,471535921096802	-0,767195463180542	-0,785515427589417	-1,1261168718338	-0,853342533111572	-0,492244124412537	-0,471408098936081	-0,0769968554377556	-0,157888397574425	0,170309528708458	P49406	P49406	39S ribosomal protein L19, mitochondrial	MRPL19
-0,268436759710312	0,0922906994819641	-0,285746186971664	1,16955411434174	0,180848613381386	0,698334693908691	2,1758508682251	1,95176696777344	2,00714778900146	0,12900073826313	-0,305085599422455	-0,286087304353714	0,62924462556839	0,569906949996948	-0,0471725948154926	P49407-2;P49407	P49407-2;P49407	Beta-arrestin-1	ARRB1
0,408416986465454	0,141425669193268	0,4108607172966	1,27474963665009	0,96968811750412	0,978584349155426	-0,664814114570618	-0,610929310321808	-0,879701554775238	-0,0216849725693464	0,331967711448669	0,309667974710464	0,396029412746429	0,308644473552704	0,400120317935944	P49411	P49411	Elongation factor Tu, mitochondrial	TUFM
0,322802871465683	0,34476426243782	0,133060574531555	0,260667115449905	-0,133000761270523	-0,162470579147339	0,535137891769409	0,676209390163422	0,565662026405334	0,298359513282776	0,571578025817871	0,36136394739151	-0,521880149841309	-0,387644737958908	-0,332336187362671	P49458;P49458-2	P49458;P49458-2	Signal recognition particle 9 kDa protein	SRP9
0,348468482494354	0,829998075962067	0,391925543546677	0,752423226833344	0,504758536815643	0,593237400054932	0,387540131807327	0,485017865896225	0,623091459274292	0,271096616983414	0,459501683712006	0,397677540779114	0,512760043144226	0,505288243293762	0,64953488111496	P49585	P49585	Choline-phosphate cytidylyltransferase A	PCYT1A
-3,23722505569458	-2,26762986183167	-2,35694670677185	-2,71229386329651	-2,95980310440063	-2,64805769920349	-1,61840510368347	-2,18281245231628	-1,88736593723297	-1,48280382156372	-1,81514453887939	-1,77179515361786	-3,60588622093201	-3,86990070343018	-3,42813563346863	P49588;P49588-2	P49588;P49588-2	Alanine--tRNA ligase, cytoplasmic	AARS
-0,944311797618866	-0,337189972400665	-0,472279906272888	-1,18305110931396	-1,01257538795471	-1,04253506660461	0,158931940793991	-0,336945384740829	0,00308811268769205	-0,115322917699814	-0,603064775466919	-0,211519330739975	-1,0317120552063	-1,23029124736786	-1,29806423187256	P49589-3;P49589;P49589-2	P49589-3;P49589;P49589-2	Cysteine--tRNA ligase, cytoplasmic	CARS
-1,41039741039276	-0,259293377399445	-1,29906725883484	-0,875689804553986	-1,63588976860046	-1,2744654417038	-0,599246799945831	-0,802278816699982	-0,383627384901047	0,0349352061748505	-0,520174860954285	-0,29450386762619	-1,47827041149139	-1,77368605136871	-2,11051774024963	P49591	P49591	Serine--tRNA ligase, cytoplasmic	SARS
-1,14814484119415	1,10303997993469	-0,918492317199707	1,34060287475586	-0,736208140850067	-0,408206641674042	2,41292309761047	2,51285982131958	2,67278528213501	1,54914581775665	0,590727984905243	0,827041745185852	-0,918942928314209	-1,3403491973877	-1,36663222312927	P49593;P49593-2	P49593;P49593-2	Protein phosphatase 1F	PPM1F
1,24545645713806	1,16153788566589	1,31748068332672	1,16128122806549	1,37827360630035	0,923019409179688	0,987290501594543	0,950356960296631	0,753448069095612	1,79955637454987	1,86288678646088	1,74109375476837	1,18887805938721	1,27529144287109	1,15084433555603	P49711;P49711-2;Q8NI51-11;Q8NI51-6;Q8NI51-5;Q8NI51-10;Q8NI51-2;Q8NI51;Q8NI51-3;Q8NI51-7;Q8NI51-8	P49711;P49711-2	Transcriptional repressor CTCF	CTCF
-0,708038091659546	0,133222058415413	-0,454476594924927	-0,373488008975983	-0,978787899017334	-0,74377453327179	-0,27874681353569	-0,439120709896088	0,00182078720536083	0,29232183098793	0,00688965152949095	0,0220790915191174	-0,199138924479485	-0,217402681708336	-0,494976401329041	P49720	P49720	Proteasome subunit beta type-3	PSMB3
-0,576327204704285	0,214566275477409	-0,542048096656799	-0,630983293056488	-1,16201817989349	-0,898461282253265	-0,422089040279388	-0,575110077857971	-0,149420633912086	0,165609791874886	-0,167070090770721	-0,184307590126991	-0,357354462146759	-0,436096608638763	-0,572104156017303	P49721	P49721	Proteasome subunit beta type-2	PSMB2
-1,1691175699234	-0,453845411539078	-0,7515749335289	-1,55513429641724	-1,26104187965393	-0,986578583717346	0,185131400823593	-0,0295388177037239	0,282546609640121	-0,653820872306824	-0,323774367570877	-0,474141985177994	-0,656942367553711	-0,297286868095398	-0,286015391349792	P49736	P49736	DNA replication licensing factor MCM2	MCM2
1,22785890102386	1,01301777362823	1,1716274023056	1,65236783027649	1,21845507621765	1,39499807357788	0,548942983150482	0,598237097263336	0,265676498413086	0,275469422340393	0,444698393344879	0,449642032384872	1,42702782154083	1,42643070220947	1,48463881015778	P49748;P49748-3;P49748-2	P49748;P49748-3;P49748-2	Very long-chain specific acyl-CoA dehydrogenase, mitochondrial	ACADVL
0,649846374988556	0,714719414710999	0,996073544025421	0,644429564476013	1,07936000823975	1,03734374046326	0,974088788032532	0,939543545246124	0,708719193935394	0,921494722366333	1,12576377391815	0,995957791805267	0,6532182097435	0,812358260154724	0,743918478488922	P49750-4;P49750;P49750-3	P49750-4;P49750;P49750-3	YLP motif-containing protein 1	YLPM1
0,406025230884552	0,0556917786598206	0,391068369150162	0,393088549375534	0,269713670015335	0,386766105890274	-0,64770495891571	-0,504712760448456	-0,76957780122757	-0,331239759922028	0,0135089065879583	-0,0271375626325607	0,287548214197159	0,52783215045929	0,542007625102997	P49755	P49755	Transmembrane emp24 domain-containing protein 10	TMED10
0,308966964483261	-0,0735307037830353	0,259011179208755	0,481555372476578	0,3965223133564	0,384431689977646	0,135036125779152	0,363750964403152	-0,0390554033219814	0,437035322189331	0,66157054901123	0,624166131019592	0,229917213320732	0,278312087059021	0,350626409053802	P49756;P49756-2;P49756-3;P49756-4	P49756	RNA-binding protein 25	RBM25
0,0664680749177933	-0,228781595826149	-0,280467420816422	-0,424316942691803	-0,254346966743469	-0,0904218107461929	0,465589642524719	-0,0705116614699364	0,480274498462677	0,236798852682114	-0,693776667118073	-0,334619015455246	0,779868602752686	0,305727541446686	0,440723240375519	P49757-4;P49757-2;P49757-3;P49757;P49757-8;P49757-7;P49757-6;P49757-5;P49757-9;REV__B3SHH9;REV__Q6ZN03	P49757-4;P49757-2;P49757-3;P49757;P49757-8;P49757-7;P49757-6;P49757-5	Protein numb homolog	NUMB
-1,6464524269104	0,634389519691467	-1,11712670326233	0,227515518665314	-1,36056840419769	-1,04669690132141	0,80044424533844	0,319289416074753	0,943715155124664	0,64022958278656	-0,0373019054532051	0,171992272138596	-1,96992766857147	-2,01561427116394	-1,76556050777435	P49773	P49773	Histidine triad nucleotide-binding protein 1	HINT1
0,176139295101166	0,181862592697144	0,321768134832382	-0,385018438100815	-0,0435415916144848	0,099933072924614	0,607668519020081	0,79179972410202	0,362081110477448	0,449223965406418	0,730432987213135	0,582347869873047	-0,0745166093111038	-0,22693806886673	-0,284303575754166	P49790;P49790-3;P49790-2	P49790;P49790-3;P49790-2	Nuclear pore complex protein Nup153	NUP153
0,157844811677933	-0,132364451885223	0,0815533474087715	0,116202406585217	-0,138812363147736	0,122344143688679	-0,0416549555957317	-0,0835728049278259	-0,0174472946673632	0,326620250940323	0,483114808797836	0,540435612201691	0,197285503149033	0,13672448694706	0,155789360404015	P49792;P0DJD0;P0DJD1	P49792	E3 SUMO-protein ligase RanBP2	RANBP2
1,01791346073151	0,69310450553894	0,947824656963348	1,1160581111908	1,13940370082855	0,919448256492615	0,0257757995277643	0,272987574338913	0,00236824830062687	0,666291177272797	0,996415078639984	0,778686821460724	1,01695692539215	1,11150312423706	1,04001188278198	P49821-2;P49821	P49821-2;P49821	NADH dehydrogenase [ubiquinone] flavoprotein 1, mitochondrial	NDUFV1
-0,934781432151794	-0,076491542160511	-1,67565357685089	-0,471861630678177	-1,54265904426575	-0,967546045780182	1,00244343280792	0,683603167533875	1,28058004379272	-0,649688422679901	-0,00264260987751186	-0,73738306760788	-0,863130211830139	-1,00644850730896	-1,29978942871094	P49902;P49902-2	P49902;P49902-2	Cytosolic purine 5-nucleotidase	NT5C2
-0,998931169509888	-0,0175381526350975	-1,04906964302063	-0,509310364723206	-1,05355548858643	-0,993606328964233	0,756344139575958	0,421169281005859	0,865848422050476	0,713654637336731	0,501916468143463	0,443837404251099	-0,587538957595825	-0,665280044078827	-0,8534015417099	P49903;P49903-2;P49903-4;P49903-3	P49903;P49903-2;P49903-4;P49903-3	Selenide, water dikinase 1	SEPHS1
-2,02017307281494	-1,4737845659256	-1,9280858039856	-1,76522850990295	-1,45490479469299	-1,44036900997162	-1,05493772029877	-1,27353465557098	-0,932571351528168	-1,13953757286072	-1,04292356967926	-1,17903780937195	-1,59478306770325	-1,7203813791275	-1,69547390937805	P49915;P49915-2	P49915;P49915-2	GMP synthase [glutamine-hydrolyzing]	GMPS
0,753255844116211	0,706444978713989	0,878188073635101	1,00193166732788	0,868457019329071	0,838138461112976	1,23596012592316	1,09196388721466	1,01403641700745	0,83446329832077	0,989816248416901	0,933526813983917	0,71482115983963	1,03275263309479	1,07290732860565	P49916-3;P49916;P49916-4;P49916-2	P49916-3;P49916;P49916-4;P49916-2	DNA ligase 3	LIG3
0,817158341407776	0,665084958076477	0,877106249332428	0,908114194869995	1,25006294250488	1,07967233657837	0,0859204083681107	0,0539819411933422	-0,150566682219505	0,883662045001984	1,03616261482239	1,09955883026123	0,93260657787323	0,838982284069061	1,12878930568695	P49959;P49959-3;P49959-2	P49959;P49959-3;P49959-2	Double-strand break repair protein MRE11A	MRE11A
1,447310090065	1,48049426078796	1,35114765167236	0,354710072278976	0,845070123672485	1,55324709415436	1,79003548622131	1,41353714466095	1,46510326862335	0,925953984260559	1,05804312229156	0,976300299167633	0,53878390789032	1,08032166957855	1,29725205898285	P50148	P50148	Guanine nucleotide-binding protein G(q) subunit alpha	GNAQ
0,431015580892563	-0,0471539236605167	0,30725485086441	1,59104752540588	1,18158829212189	1,23972713947296	0,726573586463928	0,9135981798172	0,559521555900574	0,343325883150101	0,618991613388062	0,560279667377472	0,618973314762115	0,490010261535645	0,603180885314941	P50213;P50213-2	P50213;P50213-2	Isocitrate dehydrogenase [NAD] subunit alpha, mitochondrial	IDH3A
0,0824260264635086	1,67336344718933	-1,04290735721588	-0,472766816616058	-1,1001443862915	-0,810312688350677	-2,96634936332703	-3,31252264976501	-2,29143452644348	-0,868691742420197	-0,49569183588028	-1,38899862766266	-2,43011546134949	-3,69853615760803	-2,58765149116516	P50225;P50225-2;P50226	P50225;P50225-2;P50226	Sulfotransferase 1A1;Sulfotransferase 1A2	SULT1A1;SULT1A2
-1,94131565093994	-0,106896452605724	-2,03726768493652	1,93566393852234	-0,308860510587692	0,595718324184418	-1,66524410247803	-1,59125697612762	-0,787247955799103	-0,482027232646942	-0,522651135921478	-0,676006555557251	-1,3354434967041	-0,865844905376434	-1,25673496723175	P50238	P50238	Cysteine-rich protein 1	CRIP1
-1,83774733543396	-0,42944523692131	-1,7053210735321	-0,969666421413422	-1,96454393863678	-1,79795348644257	-0,144019544124603	-0,540489673614502	0,00721020624041557	-0,256193339824677	-0,712835133075714	-0,706772744655609	-1,72784900665283	-2,25519275665283	-2,30248546600342	P50395;P50395-2	P50395;P50395-2	Rab GDP dissociation inhibitor beta	GDI2
-0,419296473264694	-0,608947277069092	-0,0719877853989601	-1,13457882404327	-0,613720536231995	-0,614751577377319	-1,34719085693359	-1,09888958930969	-0,937801897525787	-0,134449645876884	0,0692655146121979	-0,0201681088656187	-0,189251333475113	-0,396228700876236	-0,358608037233353	P50402	P50402	Emerin	EMD
0,870258450508118	0,632667303085327	0,830385208129883	1,72152984142303	1,36937129497528	1,38664615154266	1,79094874858856	1,9665447473526	1,50724792480469	1,367027759552	1,29318988323212	1,26118147373199	1,48501288890839	1,58762955665588	1,6330509185791	P50416;P50416-2;Q92523-4;Q92523-3;Q92523	P50416;P50416-2	Carnitine O-palmitoyltransferase 1, liver isoform	CPT1A
-2,40896534919739	-2,01510834693909	-3,59367656707764	-1,17449927330017	-2,03940749168396	-1,64733958244324	-2,8773136138916	-3,50001430511475	-2,54992485046387	-1,34270334243774	-1,88187539577484	-1,83817541599274	-1,84958469867706	-2,4327597618103	-3,00227665901184	P50452;P50452-2;P50452-3	P50452;P50452-2	Serpin B8	SERPINB8
-1,08602666854858	-1,68146002292633	-1,30047118663788	-2,13154697418213	-1,07384622097015	-0,948273837566376	-1,17303478717804	-1,19367778301239	-1,09027802944183	-2,40498518943787	-2,33593797683716	-2,59370923042297	-2,55006575584412	-2,5873281955719	-1,74194192886353	P50454	P50454	Serpin H1	SERPINH1
-0,726930022239685	0,378597944974899	-0,320191591978073	-0,882664382457733	-1,43610095977783	-1,22256636619568	0,527905404567719	0,174757331609726	0,597903192043304	0,562456011772156	0,0647061616182327	0,269177913665771	-0,662981271743774	-0,497624427080154	-0,780171453952789	P50502;Q8IZP2;Q8NFI4	P50502;Q8IZP2;Q8NFI4	Hsc70-interacting protein;Putative protein FAM10A4;Putative protein FAM10A5	ST13;ST13P4;ST13P5
-0,119582608342171	0,491783320903778	-0,710573673248291	-0,315522938966751	-0,815048098564148	-0,881499648094177	-0,166944965720177	-0,249466568231583	0,520833075046539	0,0944916680455208	-0,738804459571838	-0,40191125869751	0,290850609540939	-0,0596617311239243	-0,668059289455414	P50552	P50552	Vasodilator-stimulated phosphoprotein	VASP
-0,609245657920837	-0,272144794464111	-0,699255049228668	-1,02463054656982	-1,43272626399994	-1,28570365905762	0,0551336035132408	-0,142160430550575	0,233711436390877	-0,183286726474762	-0,673261046409607	-0,679069936275482	-0,20082314312458	-0,375014394521713	-0,550654470920563	P50570-5;P50570;P50570-2	P50570-5;P50570;P50570-2	Dynamin-2	DNM2
-1,30754458904266	-1,15740370750427	-1,68139910697937	-1,32865297794342	-1,47659122943878	-1,22710955142975	-0,932787895202637	-1,23492753505707	-0,88236677646637	-1,26414442062378	-2,04314684867859	-1,52892279624939	-1,55576193332672	-1,23117232322693	-0,953498363494873	P50579-3;P50579	P50579-3;P50579	Methionine aminopeptidase 2	METAP2
1,38741338253021	1,88068068027496	1,25542414188385	1,09340453147888	0,0402632802724838	0,280321836471558	1,44017553329468	1,30176615715027	1,98597896099091	1,68707239627838	0,513582050800323	0,926133453845978	0,954208493232727	1,12712359428406	0,769673645496368	P50851-2	P50851-2	Lipopolysaccharide-responsive and beige-like anchor protein	LRBA
-0,582303404808044	-1,15260303020477	-0,538830816745758	-1,36891484260559	-0,619023323059082	-1,04306447505951	-1,13437986373901	-1,06000792980194	-1,2997305393219	-2,63600325584412	-1,89426481723785	-1,92621469497681	-1,02459239959717	-0,97535365819931	-0,481347799301147	P50897;P50897-2	P50897;P50897-2	Palmitoyl-protein thioesterase 1	PPT1
-0,0678499415516853	-0,386057734489441	-0,134048417210579	-0,38788777589798	-0,351166993379593	-0,522515952587128	-0,744659125804901	-0,633595943450928	-0,800227403640747	-0,747314274311066	-0,627002775669098	-0,700500905513763	-0,500881731510162	-0,336090087890625	-0,236168757081032	P50914	P50914	60S ribosomal protein L14	RPL14
-1,7492733001709	-1,09667539596558	-1,34447193145752	-1,83830964565277	-1,95710098743439	-1,83294451236725	-0,92124605178833	-1,27572548389435	-0,849258363246918	-0,743266880512238	-0,856160461902618	-0,87486743927002	-1,53863942623138	-1,56504440307617	-1,63895070552826	P50990;P50990-2;P50990-3	P50990;P50990-2;P50990-3	T-complex protein 1 subunit theta	CCT8
-1,74713051319122	-0,976056396961212	-1,23885858058929	-1,70765507221222	-1,90948557853699	-1,91871929168701	-0,836265981197357	-1,24900805950165	-0,805649816989899	-0,653545737266541	-0,763496339321136	-0,746579349040985	-1,4161684513092	-1,44505620002747	-1,57400405406952	P50991;P50991-2	P50991;P50991-2	T-complex protein 1 subunit delta	CCT4
2,26280927658081	2,12777709960938	1,95690500736237	0,520661294460297	0,521861493587494	0,873235285282135	1,1623113155365	1,27353596687317	1,06143593788147	1,42349696159363	1,30482709407806	1,20287144184113	1,20904624462128	1,31659317016602	1,30944168567657	P50995-2;P50995;P27216;P27216-2	P50995-2;P50995	Annexin A11	ANXA11
-1,43465733528137	-0,845001995563507	-1,6025139093399	-0,834508121013641	-1,47698855400085	-1,26256775856018	-0,13492988049984	-0,392172545194626	0,278109490871429	-0,338091462850571	-0,637109816074371	-0,485225528478622	-0,981382310390472	-1,25253021717072	-1,13769388198853	P51003;P51003-2;Q9NRJ5	P51003	Poly(A) polymerase alpha	PAPOLA
-0,163677126169205	-0,30721789598465	-0,170049160718918	-0,841260373592377	-0,192852690815926	-0,538667619228363	-0,21250031888485	-0,208044618368149	-0,472368568181992	-0,870194017887115	-0,609285771846771	-0,805650413036346	-0,242024630308151	-0,00228416919708252	-0,161556780338287	P51114;P51114-2;P51114-3	P51114;P51114-2;P51114-3	Fragile X mental retardation syndrome-related protein 1	FXR1
0,574090778827667	0,240589991211891	0,133695691823959	-0,387751251459122	-0,302726686000824	-0,280814409255981	-0,0606853142380714	0,0533241108059883	0,0162933487445116	-0,232008785009384	-0,0461958944797516	-0,203202396631241	0,139410793781281	0,36328911781311	0,186895817518234	P51148;P51148-2	P51148;P51148-2	Ras-related protein Rab-5C	RAB5C
-0,37431588768959	-0,562514066696167	-0,420157492160797	-0,244584113359451	-0,165826767683029	-0,359438121318817	-0,581833183765411	-0,526348888874054	-0,615074813365936	-0,717514932155609	-0,470775187015533	-0,491933822631836	-0,186245039105415	-0,397579342126846	-0,351452767848969	P51149;Q9HC10-4;Q9HC10-2;Q9HC10-3;Q2WGJ9	P51149	Ras-related protein Rab-7a	RAB7A
0,424985587596893	0,0529837943613529	0,0694265514612198	0,456422746181488	-0,030128238722682	0,0578907988965511	-0,858067870140076	-0,5030717253685	-0,324201285839081	-0,766196012496948	-1,51972711086273	-0,407438069581985	0,712489366531372	0,243304580450058	0,764905691146851	P51151;Q9NP90	P51151	Ras-related protein Rab-9A	RAB9A
1,78350961208344	1,32147645950317	1,24309694766998	0,340552419424057	0,222769543528557	0,446925848722458	-0,115397721529007	-0,00137000007089227	-0,201546743512154	-0,700475037097931	-0,393785774707794	-0,784721672534943	1,84511041641235	1,89401137828827	1,97586572170258	P51159;P51159-2	P51159;P51159-2	Ras-related protein Rab-27A	RAB27A
-0,346459537744522	-1,03560197353363	-0,267017364501953	0,184887170791626	0,213058546185493	0,379005432128906	-0,968793630599976	-0,814468562602997	-1,38890659809113	-0,984010457992554	-0,957346022129059	-0,903327465057373	-0,836075067520142	-0,617828845977783	-0,229351133108139	P51398-2;P51398-3;P51398	P51398-2;P51398-3;P51398	28S ribosomal protein S29, mitochondrial	DAP3
1,33802461624146	0,935578942298889	1,31246387958527	0,899434924125671	1,02688193321228	0,852143108844757	1,42888367176056	1,51453030109406	1,54018604755402	2,1798312664032	1,86348927021027	1,68324458599091	1,3954496383667	1,3344179391861	1,40369749069214	P51531-2	P51531-2	Probable global transcription activator SNF2L2	SMARCA2
-0,0261078644543886	-0,42797115445137	0,0145847946405411	-0,13298973441124	0,0577725134789944	-0,0688138455152512	0,294341593980789	0,307798504829407	0,113098956644535	0,044982586055994	0,245129182934761	0,281547397375107	-0,312584638595581	-0,313363999128342	-0,151471450924873	P51532-5;P51532-2;P51532-3;P51532-4;P51532	P51532-5;P51532-2;P51532-3;P51532-4;P51532	Transcription activator BRG1	SMARCA4
0,751289248466492	0,590033113956451	0,743565261363983	2,02262949943542	1,19644236564636	1,4487806558609	1,02447378635406	1,22929215431213	0,60034042596817	0,55225133895874	0,840265989303589	0,86406135559082	0,925504326820374	0,955716013908386	0,84386146068573	P51553;P51553-2	P51553;P51553-2	Isocitrate dehydrogenase [NAD] subunit gamma, mitochondrial	IDH3G
-2,31596899032593	-1,046746134758	-2,35415506362915	-1,60935509204865	-1,64540243148804	-2,13408803939819	-0,786130309104919	-1,0193555355072	-0,41899910569191	-0,837748825550079	-1,34742915630341	-1,4668790102005	-2,6607027053833	-3,40024662017822	-2,51471948623657	P51570;P51570-2	P51570;P51570-2	Galactokinase	GALK1
0,202871456742287	-0,11869939416647	0,338316112756729	0,596094131469727	0,267527848482132	-0,00692079216241837	-0,559088349342346	-0,42078709602356	-0,559754610061646	-0,353954643011093	0,136296793818474	-0,0819502100348473	0,0801067799329758	0,178781285881996	0,0584371164441109	P51571	P51571	Translocon-associated protein subunit delta	SSR4
1,08456385135651	0,559040725231171	0,758218765258789	0,929853677749634	0,656954944133759	0,986144185066223	0,666175246238709	0,813388228416443	0,581891715526581	0,478179603815079	0,62205445766449	0,577168107032776	1,09722256660461	1,10511755943298	1,08449625968933	P51572;P51572-2	P51572;P51572-2	B-cell receptor-associated protein 31	BCAP31
2,34552335739136	2,53747892379761	2,70894360542297	1,8585592508316	2,27575349807739	2,18352460861206	3,10952496528625	2,84240388870239	2,4362359046936	3,74930763244629	2,33920574188232	3,1561107635498	2,08017778396606	1,91190898418427	1,55952858924866	P51608-2;P51608	P51608-2;P51608	Methyl-CpG-binding protein 2	MECP2
0,488998472690582	0,658847272396088	0,781698107719421	0,231024950742722	0,0641677156090736	-0,110328160226345	0,788258135318756	0,821122884750366	0,693793833255768	1,30710518360138	1,34221768379211	1,30909729003906	0,436907857656479	0,589759707450867	0,465976387262344	P51610;P51610-4;P51610-2;P51610-3	P51610;P51610-4;P51610-2	Host cell factor 1;HCF N-terminal chain 1;HCF N-terminal chain 2;HCF N-terminal chain 3;HCF N-terminal chain 4;HCF N-terminal chain 5;HCF N-terminal chain 6;HCF C-terminal chain 1;HCF C-terminal chain 2;HCF C-terminal chain 3;HCF C-terminal chain 4;HCF C-terminal chain 5;HCF C-terminal chain 6	HCFC1
1,52193832397461	1,18437886238098	1,3913905620575	-0,953124940395355	-0,41882586479187	-0,00113891821820289	-0,288363665342331	-0,211599037051201	-0,296726584434509	0,491772621870041	0,829319655895233	0,696335077285767	1,54713618755341	1,7083044052124	1,51483595371246	P51648;P51648-2;P30838	P51648;P51648-2	Fatty aldehyde dehydrogenase	ALDH3A2
2,06006908416748	2,43653106689453	2,35625386238098	2,38809108734131	1,56768131256104	1,39889872074127	2,79015517234802	2,33265209197998	2,12409090995789	2,79175877571106	2,669757604599	2,72532272338867	1,91156470775604	1,98302173614502	2,01163172721863	P51649;P51649-2	P51649;P51649-2	Succinate-semialdehyde dehydrogenase, mitochondrial	ALDH5A1
0,273115992546082	-0,00373375066556036	0,354427099227905	0,136593133211136	0,168461441993713	0,424440652132034	-1,60624301433563	-1,48860764503479	-1,65610015392303	-1,40174412727356	-1,15559077262878	-1,05313575267792	1,24089086055756	1,14490818977356	1,14881944656372	P51659;P51659-3;P51659-2;Q9UJQ7	P51659;P51659-3;P51659-2	Peroxisomal multifunctional enzyme type 2;(3R)-hydroxyacyl-CoA dehydrogenase;Enoyl-CoA hydratase 2	HSD17B4
-0,990738809108734	-0,596995651721954	-0,889037132263184	-1,36796820163727	-1,290074467659	-1,11849236488342	-0,743369877338409	-1,00153517723084	-0,59131920337677	-0,641480505466461	-0,742763876914978	-0,771030724048615	-0,814475357532501	-0,791551768779755	-0,848969280719757	P51665	P51665	26S proteasome non-ATPase regulatory subunit 7	PSMD7
0,810891091823578	0,39409351348877	0,723002851009369	0,643122673034668	0,429120600223541	0,507275819778442	-0,0898738130927086	0,194676861166954	-0,0572759062051773	-0,824842572212219	-0,408750236034393	-0,566340446472168	1,16070735454559	1,08326697349548	1,22966420650482	P51809;P51809-3;P51809-2	P51809;P51809-3;P51809-2	Vesicle-associated membrane protein 7	VAMP7
-0,958324491977692	0,471732020378113	-0,701870203018188	0,307734549045563	-0,547770261764526	-0,527401447296143	1,01944363117218	0,820500433444977	1,28685796260834	0,00370594090782106	-0,35873556137085	-0,162632122635841	-0,461125522851944	-0,583060383796692	-1,08525085449219	P51812	P51812	Ribosomal protein S6 kinase alpha-3	RPS6KA3
-1,21058440208435	0,158971726894379	-1,43662238121033	0,27162966132164	-1,23287987709045	-0,888833463191986	1,43160784244537	1,20670807361603	1,66611528396606	0,43883204460144	0,0726422071456909	-0,176952853798866	-0,922712981700897	-1,25314974784851	-1,17154121398926	P51858;P51858-2;P51858-3	P51858;P51858-2;P51858-3	Hepatoma-derived growth factor	HDGF
-0,306397914886475	-0,226960584521294	-0,0762524381279945	-0,16336065530777	0,0991466268897057	0,453102499246597	-0,265695631504059	0,134862020611763	-0,802941024303436	0,072817787528038	-0,248257875442505	-0,0508519075810909	0,399982661008835	-0,0247674006968737	0,0904071629047394	P51948;P51948-2	P51948;P51948-2	CDK-activating kinase assembly factor MAT1	MNAT1
1,00526356697083	0,45666366815567	0,94057297706604	0,951228260993958	1,0103565454483	0,574075698852539	-0,124158523976803	0,0709042996168137	-0,192099139094353	0,252148687839508	0,511312484741211	0,507829785346985	0,873816013336182	0,83057963848114	0,947645604610443	P51970	P51970	NADH dehydrogenase [ubiquinone] 1 alpha subcomplex subunit 8	NDUFA8
0,4496149122715	0,654238283634186	0,81705504655838	0,932416915893555	1,15457034111023	0,793850064277649	0,647443473339081	0,715858936309814	0,444605618715286	0,762098133563995	0,978286027908325	1,07240009307861	0,637816369533539	0,564893126487732	0,600443542003632	P51991	P51991	Heterogeneous nuclear ribonucleoprotein A3	HNRNPA3
-0,970111191272736	0,953413784503937	-1,24224066734314	0,0129173407331109	-1,36413264274597	-0,899268865585327	0,576427936553955	0,369547128677368	0,927794754505157	0,211658358573914	-0,415450692176819	-0,418637305498123	-0,838771760463715	-1,46555948257446	-1,18113029003143	P52209-2;P52209	P52209-2;P52209	6-phosphogluconate dehydrogenase, decarboxylating	PGD
0,140648916363716	0,0481929145753384	0,271421134471893	0,468170136213303	0,467474013566971	0,173805043101311	0,484080612659454	0,535384654998779	0,301474243402481	0,382693320512772	0,749333262443542	0,66613107919693	0,141274079680443	0,228420913219452	0,197541549801826	P52272;P52272-2	P52272;P52272-2	Heterogeneous nuclear ribonucleoprotein M	HNRNPM
-3,11741161346436	-5,46850299835205	-3,39728760719299	-3,46744823455811	-1,87322545051575	-1,97127795219421	-3,82422804832459	-3,88205456733704	-3,84311318397522	-3,95641660690308	-3,0859546661377	-2,96101713180542	-2,53071451187134	-2,16431522369385	-1,82680583000183	P52292	P52292	Importin subunit alpha-1	KPNA2
-0,620629668235779	-0,797335922718048	-0,292750805616379	-0,673276484012604	-0,154465481638908	-0,210818618535995	-0,511532843112946	-0,856147706508636	-0,865767538547516	-0,308862149715424	-0,236565038561821	-0,15757243335247	-0,51889979839325	-0,0976014360785484	-0,182208955287933	P52294	P52294	Importin subunit alpha-5;Importin subunit alpha-5, N-terminally processed	KPNA1
-0,0386893376708031	-0,336674362421036	-0,0187822636216879	0,323759019374847	0,41375994682312	0,247685834765434	0,161372616887093	0,290719121694565	-0,0627455115318298	0,107291720807552	0,329154372215271	0,622943878173828	0,0758949443697929	0,24903716146946	0,0184311736375093	P52298;P52298-3;P52298-2;A6PVI3	P52298;P52298-3;P52298-2	Nuclear cap-binding protein subunit 2	NCBP2
-1,86235237121582	-0,764696598052979	-1,14076399803162	-0,562203288078308	-1,3887631893158	-0,910428166389465	0,332684963941574	0,357345283031464	0,790213942527771	-0,556357741355896	-1,21465933322906	-1,14612936973572	-1,75143146514893	-2,00005507469177	-1,85392737388611	P52306	P52306	Rap1 GTPase-GDP dissociation stimulator 1	RAP1GDS1
-0,501026391983032	-0,829953014850616	-0,302880883216858	-0,106534600257874	-0,150470212101936	-0,261566787958145	-0,35469526052475	-0,279097229242325	-0,410564750432968	-0,422305643558502	0,0558552369475365	-0,109362088143826	-0,773835778236389	-0,515144348144531	-0,418517231941223	P52434;P52434-4;P52434-3;P52434-2;P52434-5	P52434;P52434-4;P52434-3;P52434-2	DNA-directed RNA polymerases I, II, and III subunit RPABC3	POLR2H
-1,84220826625824	-0,162854209542274	-2,2320249080658	-0,684378683567047	-1,82368981838226	-1,67094433307648	-0,00100247969385237	-0,19976644217968	0,256302624940872	0	-0,757568538188934	-0,49960395693779	-2,04525399208069	-2,77089548110962	-2,20078110694885	P52565;P52565-2	P52565;P52565-2	Rho GDP-dissociation inhibitor 1	ARHGDIA
-1,07041776180267	0,946942031383514	-1,89363920688629	-0,0711841210722923	-1,75027716159821	-1,38561451435089	0,769809663295746	0,538971126079559	1,0862489938736	1,47552347183228	0,516970574855804	0,645656883716583	-1,17615401744843	-1,87658405303955	-1,64617788791656	P52566	P52566	Rho GDP-dissociation inhibitor 2	ARHGDIB
-0,328658044338226	-0,266265451908112	-0,0539195388555527	0,257330179214478	0,220421120524406	0,194281622767448	0,393163084983826	0,335918217897415	0,241057902574539	0,107704855501652	0,507229030132294	0,19680555164814	-0,0218041818588972	-0,227064818143845	-0,150506258010864	P52597	P52597	Heterogeneous nuclear ribonucleoprotein F;Heterogeneous nuclear ribonucleoprotein F, N-terminally processed	HNRNPF
-0,31269833445549	0,574571073055267	-0,726487755775452	-0,384060800075531	-0,560807585716248	-1,24958753585815	-0,0464112050831318	0,115326195955276	0,359978973865509	0,267834097146988	-0,454819619655609	-0,234500125050545	-0,282888799905777	-0,267664462327957	-1,08391284942627	P52630;P52630-4	P52630;P52630-4	Signal transducer and activator of transcription 2	STAT2
-1,15992438793182	-0,344224154949188	-0,926096141338348	-1,51588046550751	-1,09920132160187	-1,01860356330872	0,240904554724693	0,125244826078415	0,325902968645096	0,302135616540909	0,110666796565056	0,326406687498093	-0,629958271980286	-0,441562384366989	-0,417909443378448	P52701;P52701-3;P52701-4;P52701-2	P52701;P52701-3;P52701-4;P52701-2	DNA mismatch repair protein Msh6	MSH6
0,874543786048889	0,644217550754547	0,854341804981232	0,93592756986618	0,842764377593994	1,02064645290375	1,5389130115509	1,28096342086792	0,994736790657043	0,658135414123535	0,790524125099182	0,897585988044739	0,553437769412994	0,925042748451233	0,52947461605072	P52756;P52756-4;P52756-2;P52756-5;P52756-3	P52756	RNA-binding protein 5	RBM5
-1,39809024333954	-1,87922894954681	-0,956985652446747	0,327278971672058	0,138402059674263	0,431340396404266	-0,946160078048706	-0,476452559232712	-1,22311222553253	-1,37902736663818	-0,879564642906189	-1,80702364444733	-0,722230195999146	-0,823087692260742	-0,486004501581192	P52758	P52758	Ribonuclease UK114	HRSP12
-2,1713433265686	-0,511311888694763	-1,9929027557373	-0,815216064453125	-1,44574975967407	-1,51297342777252	0,57678896188736	0,267637580633163	0,896334946155548	0,171950608491898	-0,421516627073288	-0,27365854382515	-2,11607313156128	-2,68593072891235	-2,01976323127747	P52788;P52788-2	P52788;P52788-2	Spermine synthase	SMS
-1,31012678146362	-2,19873738288879	-1,39037299156189	-1,47900950908661	-0,798847556114197	-0,85227644443512	-3,05457186698914	-2,91091632843018	-2,70652270317078	-2,60330843925476	-2,35384273529053	-3,04406428337097	-2,02659583091736	-2,82214260101318	-1,76342368125916	P52789	P52789	Hexokinase-2	HK2
1,56740534305573	3,48796939849854	0,133509814739227	-0,582458794116974	-0,765050113201141	-0,388367384672165	-0,54279613494873	-0,539344847202301	-0,0918886214494705	0,928188502788544	-0,175246000289917	-0,558836460113525	2,27696490287781	1,62369358539581	0,810944676399231	P52790	P52790	Hexokinase-3	HK3
-0,362000495195389	-1,00672721862793	-0,364270359277725	0,0990079864859581	-0,0663208663463593	0,154961183667183	-1,14459383487701	-0,981106281280518	-1,38909792900085	-0,763562262058258	-0,261289328336716	-0,648309886455536	-0,741720974445343	-0,581477880477905	-0,373968601226807	P52815	P52815	39S ribosomal protein L12, mitochondrial	MRPL12
-2,43242835998535	-1,20159709453583	-2,31439971923828	-1,07816290855408	-1,11742377281189	-1,68569314479828	-0,863126337528229	-1,33677744865417	-0,864600539207459	-0,53651374578476	-0,827336549758911	-0,810356616973877	-2,53474569320679	-2,539311170578	-2,82008671760559	P52888;P52888-2	P52888	Thimet oligopeptidase	THOP1
-0,215905651450157	0,504466533660889	-0,503593504428864	-0,592787981033325	-0,956712543964386	-1,19549524784088	0,153671726584435	0,0165472589433193	0,40128293633461	0,1965421885252	-0,39805856347084	-0,237376302480698	-0,00379732623696327	-0,339960098266602	-0,62515926361084	P52907	P52907	F-actin-capping protein subunit alpha-1	CAPZA1
-0,032725565135479	-0,174876615405083	0,121370799839497	0,251619428396225	0,367161184549332	-0,0117172980681062	0,0370684899389744	0,258827298879623	-0,011279852129519	0,0249990709125996	0,370826870203018	0,334196358919144	0,02269840054214	0,10726348310709	0,314851552248001	P52948-5;P52948;P52948-6;P52948-2;P52948-4;P52948-3	P52948-5;P52948;P52948-6;P52948-2	Nuclear pore complex protein Nup98-Nup96;Nuclear pore complex protein Nup98;Nuclear pore complex protein Nup96	NUP98
-0,35459178686142	-0,926959633827209	-0,364270359277725	-0,226220175623894	-0,0479593575000763	-0,233183816075325	-0,424895375967026	-0,123617827892303	-0,493686467409134	-0,638888657093048	-0,0259622726589441	-0,230896458029747	-0,0880822390317917	-0,121530286967754	-0,147508546710014	P53007	P53007	Tricarboxylate transport protein, mitochondrial	SLC25A1
-2,10192894935608	-1,18408715724945	-1,5402797460556	-2,2727165222168	-2,1726016998291	-2,18229222297668	-1,12332212924957	-1,24454522132874	-0,754019737243652	-0,839283406734467	-1,1769505739212	-1,44778442382813	-1,85554778575897	-1,70273733139038	-1,83635318279266	P53041	P53041	Serine/threonine-protein phosphatase 5	PPP5C
-2,19800233840942	-1,61686193943024	-2,11825799942017	-1,55267715454102	-1,95277845859528	-1,90699875354767	-1,45475649833679	-1,91222381591797	-1,38992619514465	-0,73296856880188	-0,799450755119324	-0,951245903968811	-1,58048176765442	-1,91607367992401	-1,89994549751282	P53396;P53396-2;P53396-3	P53396;P53396-2;P53396-3	ATP-citrate synthase	ACLY
-1,03275847434998	-0,884428679943085	-0,965216040611267	-0,793894469738007	-0,562753319740295	-0,590921878814697	-0,017429992556572	-0,115623123943806	0,22442439198494	-0,580860435962677	-0,998852372169495	-0,717362463474274	-1,10467255115509	-0,810826361179352	-0,945712447166443	P53582	P53582	Methionine aminopeptidase 1	METAP1
0,610743284225464	0,173669919371605	0,506308019161224	0,987898230552673	0,657250106334686	0,561466455459595	0,345620721578598	0,581204950809479	0,0664739534258842	0,672542870044708	0,983609974384308	1,03205168247223	1,16564893722534	1,14784812927246	1,21568048000336	P53597	P53597	Succinyl-CoA ligase [ADP/GDP-forming] subunit alpha, mitochondrial	SUCLG1
-0,0560463219881058	-0,467694461345673	-0,0533003658056259	-0,33103159070015	-0,274193316698074	-0,188968136906624	-0,558864772319794	-0,474063783884048	-0,572523832321167	-1,08568584918976	-1,20800697803497	-0,973684668540955	-0,0359086357057095	0,0172203686088324	-0,0537214912474155	P53618	P53618	Coatomer subunit beta	COPB1
0,0439648516476154	-0,25821852684021	0,0438125394284725	-0,273200899362564	-0,100167497992516	-0,0390981547534466	-0,626343369483948	-0,503189027309418	-0,625503897666931	-0,987878739833832	-1,05161046981812	-0,968571066856384	0,11067908257246	0,136535838246346	0,0405327342450619	P53621;P53621-2	P53621;P53621-2	Coatomer subunit alpha;Xenin;Proxenin	COPA
0,666213810443878	0,506589472293854	0,626085519790649	0,14410226047039	0,0222886949777603	0,186437889933586	-0,486082583665848	-0,416448354721069	-0,443198591470718	-1,18517935276031	-0,718634963035584	-1,11088931560516	0,544089674949646	0,633474469184875	0,704236328601837	P53634;P53634-2;P53634-3	P53634	Dipeptidyl peptidase 1;Dipeptidyl peptidase 1 exclusion domain chain;Dipeptidyl peptidase 1 heavy chain;Dipeptidyl peptidase 1 light chain	CTSC
0,100091643631458	0,31902951002121	0,272053956985474	-0,527765512466431	-0,332636475563049	-0,19033844769001	0,276553690433502	0,104521945118904	0,0948614850640297	-0,118771031498909	-0,122953183948994	0,356892168521881	0,26597473025322	0,192115008831024	-0,0947687849402428	P53680;P53680-2	P53680;P53680-2	AP-2 complex subunit sigma	AP2S1
-0,725060760974884	-0,869820654392242	-0,82774293422699	-0,218631088733673	0,268459647893906	0,273975819349289	-1,26224374771118	-1,03109347820282	-1,49586522579193	-0,547209799289703	-1,09704530239105	-0,9313685297966	-0,689516842365265	-1,03110826015472	-1,4062511920929	P53701	P53701	Cytochrome c-type heme lyase	HCCS
-0,754501938819885	0,132116392254829	-0,933281362056732	-0,23196317255497	-1,19496285915375	-1,18402636051178	-0,22267547249794	-0,435201913118362	0,0586271807551384	0,48407781124115	-0,285017192363739	-0,0672980546951294	-0,710008382797241	-1,30044281482697	-1,49104261398315	P53990-3;P53990-2;P53990-4;P53990-5;P53990-6	P53990-3;P53990-2;P53990-4;P53990-5	IST1 homolog	IST1
-0,606166124343872	-0,520852565765381	-0,492391049861908	-0,59816563129425	-0,602078795433044	-0,801328718662262	-0,523016154766083	-0,5890291929245	-0,203761324286461	-0,804067313671112	-0,892998337745667	-1,01214504241943	-0,378922820091248	-0,620046436786652	-0,395961612462997	P53992;P53992-2	P53992	Protein transport protein Sec24C	SEC24C
-0,554773271083832	-0,923808872699738	-0,601206183433533	-0,283159643411636	0,344054043292999	-0,376104325056076	-2,40988101722905E-05	-0,0215481519699097	-0,0812871605157852	-0,31199723482132	-0,130291938781738	-0,182316854596138	-0,548015296459198	-0,568154633045197	-0,692625463008881	P53999	P53999	Activated RNA polymerase II transcriptional coactivator p15	SUB1
0,686684846878052	0,189221858978271	0,453759700059891	1,58175480365753	1,27590692043304	1,11147022247314	0,156550660729408	-1,16128647327423	0,332466214895248	1,56222259998322	0,479946047067642	0,778311312198639	0,90534770488739	0,998402893543243	1,21015799045563	P54098	P54098	DNA polymerase subunit gamma-1	POLG
-2,07910585403442	-1,57957327365875	-1,94872379302979	-1,25006556510925	-1,42367827892303	-1,40759897232056	-0,753752589225769	-0,902502834796906	-0,396606773138046	-1,40464770793915	-1,57106029987335	-1,494553565979	-2,09739947319031	-2,08224296569824	-1,83922719955444	P54105	P54105	Methylosome subunit pICln	CLNS1A
0,252601772546768	0,155729234218597	0,365521997213364	0,447002977132797	-0,0003453777753748	0,393910825252533	0,146727651357651	0,303973406553268	0,127492144703865	0,576427102088928	0,74352091550827	0,802306473255157	0,333964020013809	0,459123969078064	0,519368171691895	P54132	P54132	Bloom syndrome protein	BLM
-0,68425989151001	-0,674086451530457	-0,586344122886658	-1,46339690685272	-1,23030078411102	-1,44664287567139	-1,85131001472473	-2,0766749382019	-1,6505765914917	-1,38386571407318	-1,43402218818665	-1,42544877529144	-0,945346832275391	-0,941338360309601	-0,817280948162079	P54136;P54136-2	P54136;P54136-2	Arginine--tRNA ligase, cytoplasmic	RARS
-2,38949084281921	-1,32759821414948	-1,91957485675812	-1,47377717494965	-2,06507611274719	-1,96110093593597	-0,0825901851058006	-0,443639427423477	-0,0325879082083702	-1,11162269115448	-1,53771507740021	-1,38915693759918	-2,74346256256104	-2,80281805992126	-2,13920545578003	P54577	P54577	Tyrosine--tRNA ligase, cytoplasmic;Tyrosine--tRNA ligase, cytoplasmic, N-terminally processed	YARS
-1,34150362014771	0,372716039419174	-0,635149419307709	-0,521512746810913	-1,47085452079773	-0,972045838832855	0,431712001562119	-0,0986196547746658	0,313456624746323	0,684763133525848	0,0700271353125572	0,348494559526443	-1,36416351795197	-1,52700638771057	-1,45091342926025	P54578;P54578-2;P54578-3	P54578;P54578-2;P54578-3	Ubiquitin carboxyl-terminal hydrolase 14	USP14
[truncated: 1,783 more rows]

## Sheet: Prot ass. each clusters
min. 0.5 membership	cluster 1			cluster 2			cluster 3			cluster 4			cluster 5			cluster 6			cluster 7			cluster 8
[truncated: 173 more rows]

[truncated: 3 more sheets: Reg. proteins 5 NON-RESP PRE 3D, Reg. proteins 5 NON-RESP PRE 8D, Reg. proteins 5 NON-RESP 3D 8D ]
