# Supplementary material for: Proteomic Studies of Primary Acute Myeloid Leukemia Cells Derived from Patients Before and during Disease-Stabilizing Treatment Based on All-Trans Retinoic Acid and Valproic Acid
Source: Cancers (Basel). 2021 Apr 29;13(9):2143. doi: 10.3390/cancers13092143 (PMC8125016; doi:10.3390/cancers13092143)
Supplement: Supplementary file 1 [file cancers-13-02143-s001.zip › cancers-1165153_supplementary/Supplementary file 5_Phosphoproteomics 5 RESPONDERS PRE 3D 8D.xlsx]

## Sheet: Details
MS phosphoproteomic data from the 5 responders at PRE, 3D and 8D treatment points (see Materials and Methods of the main text)
Datasheet "Phosphoprot. 5 RESP PRE 3D 8D" contains the phosphoproteomics data for all the five responders at PRE, 3D and 8D
Datasheet "Phosphoprot. ass. each clusters" contains the phosphoproteins with one or more phosphosites associated with each cluster
Datasheet "Reg. p-sites 5 RESP PRE 3D" contains differentially regulated phosphorylation sites at PRE vs 3D after applying two-sample t-test followed by Z-statistics and sorted according to their fold changes (FCs)
Datasheet "Reg. p-sites 5 RESP PRE 8D" contains differentially regulated phosphorylation sites at PRE vs 8D after applying two-sample t-test followed by Z-statistics and sorted according to their fold changes (FCs)
Datasheet "Reg. p-sites 5 RESP 3D 8D" contains differentially regulated phosphorylation sites at 3D vs 8D after applying two-sample t-test followed by Z-statistics and sorted according to their fold changes (FCs)

## Sheet:  Phosphoprot. 5 RESP PRE 3D 8D 
PRE_RESP	3D_RESP	8D_RESP	PRE_RESP	3D_RESP	8D_RESP	PRE_RESP	3D_RESP	8D_RESP	PRE_RESP	3D_RESP	8D_RESP	PRE_RESP	3D_RESP	8D_RESP	Amino acid	Position	Protein	Protein names	Gene names	Sequence window
0.0956531390547752	0.132359743118286	0.0794511213898659	-0.224880665540695	-0.247427433729172	0.240954786539078	-0.354478269815445	0.0638129115104675	-0.150528728961945	-0.0640754103660584	-0.412400335073471	-0.0641231089830399	0.181303232908249	0.0453550592064857	0.390525460243225	S	226	A0JLT2	Mediator of RNA polymerase II transcription subunit 19	MED19	RKRKKKEKKKKKNRHSPDHPGMGSSQASSSS
-3.66928601264954	-2.25342798233032	-2.6774640083313	-2.18779110908508	-4.73296165466309	-4.14220190048218	-3.71458125114441	-4.04581499099731	-2.63663196563721	-1.4609032869339	-2.34306240081787	-2.50842356681824	-3.07682371139526	-4.16518259048462	-2.75661587715149	S	443	A6NJT0	Homeobox protein unc-4 homolog	UNCX	FSGPGGAPDSAFARRSPDAVASPGAPAPAPA
0.982680320739746	0.317546904087067	0.174701064825058	0.886691391468048	0.0708264634013176	1.52995109558105	-0.311519026756287	0.199890226125717	0.076773501932621	1.22689521312714	0.703203797340393	-0.422965705394745	1.37721800804138	1.50013649463654	2.01197481155396	S	358	A8CG34	Nuclear envelope pore membrane protein POM 121C;Nuclear envelope pore membrane protein POM 121	POM121C;POM121	VPKPGSLKRGLNSQSSDDHLNKRSRSSSMSS
0.0131483618170023	-0.796783208847046	0.356329083442688	0.106170818209648	0.00928659271448851	0.193764954805374	0.350078195333481	-0.595936417579651	0.627230405807495	-1.068638920784	-0.880091547966003	0.314200729131699	-0.0808085948228836	1.03318965435028	-0.277045667171478	S	17	O00193	Small acidic protein	SMAP	SAARESHPHGVKRSASPDDDLGSSNWEAADL
0.230172604322433	0.138930305838585	-0.457618534564972	1.29253661632538	0.34680849313736	0.14429272711277	0.102037325501442	0.71808123588562	0.117706254124641	0.862185120582581	1.01503038406372	0.307051092386246	0.0827137902379036	0.344523251056671	0.503321170806885	S	662	O00267-2	Transcription elongation factor SPT5	SUPT5H	PRDVTNFTVGGFAPMSPRISSPMHPSAGGQR
0.223867356777191	0.15172666311264	-0.0610907860100269	-0.781141638755798	-0.862616181373596	-0.809151768684387	-0.366892993450165	-0.184582531452179	-0.429197698831558	-0.33027121424675	-0.36291778087616	-0.829189658164978	-0.313275575637817	-0.448687225580215	0.125123232603073	S	36	O00559	Receptor-binding cancer antigen expressed on SiSo cells	EBAG9	FLKRLICRSGRGRKLSGDQITLPTTVDYSSV
3.11067652702332	3.32096576690674	2.88241600990295	3.82710766792297	3.17048597335815	2.95585441589355	1.82416903972626	1.64387083053589	1.33061408996582	1.92892372608185	1.82740664482117	1.01476180553436	2.01597452163696	2.04616022109985	2.2967700958252	S	563	O00567	Nucleolar protein 56	NOP56	EEAGHRSGSKKKRKFSKEEPVSSGPEEAVGK
1.60037124156952	1.95189487934113	1.42175590991974	0.970231652259827	0.706852614879608	0.717755138874054	1.01174116134644	1.71367526054382	1.01961493492126	0.768297433853149	1.27343702316284	0.317275524139404	1.82857596874237	1.24150228500366	1.76915168762207	S	1751	O14497	AT-rich interactive domain-containing protein 1A	ARID1A	VGDPGQRTLLDPGRFSKVSSPAPMEGGEEEE
-0.902629852294922	-1.48357200622559	-0.457526206970215	-0.355142831802368	0.0338211171329021	-0.220183521509171	-1.79527866840363	-3.04739117622375	-1.05612444877625	-0.672829508781433	1.06015396118164	0.305599868297577	-2.78577184677124	-2.20059275627136	-1.49616158008575	S	14	O14683	Tumor protein p53-inducible protein 11	TP53I11	__MAAKQPPPLMKKHSQTDLVSRLKTRKILG
0.0922444090247154	0.602956771850586	0.292329341173172	1.34785223007202	0.687000453472137	0.918016910552979	0.913072764873505	1.01759624481201	0.230671286582947	1.49640667438507	1.80124056339264	0.863486528396606	1.5978764295578	0.961191117763519	1.31620740890503	S	4359	O14686	Histone-lysine N-methyltransferase 2D	KMT2D	PKPQGPTLEPPPGRVSPAAAQLADTLFSKGL
-0.363576978445053	-0.39056983590126	-0.0580013133585453	-0.753333926200867	-1.7773916721344	-1.17370796203613	-1.29898202419281	-1.70644342899323	-1.37163639068604	-1.86488974094391	-1.11083590984344	-0.414873629808426	-1.68535053730011	-0.710502862930298	-1.74857676029205	S	119	O14737	Programmed cell death protein 5	PDCD5	EKTTTVKFNRRKVMDSDEDDDY_________
-0.713659465312958	-0.755199074745178	-1.33057129383087	-1.29508364200592	-1.00832104682922	-0.969189465045929	-1.92342972755432	-1.45370662212372	-1.77543044090271	-1.26646792888641	-1.21839761734009	-2.20121097564697	-0.705532729625702	-2.18408465385437	-1.63509786128998	S	76	O14828	Secretory carrier-associated membrane protein 3	SCAMP3	LPPPSAPSLQPSRKLSPTEPKNYGSYSTQAS
-2.18591380119324	-1.71613037586212	-1.51120889186859	-5.17361640930176	-3.9848198890686	-2.13982772827148	-2.78600692749023	-2.80124926567078	-2.54663753509521	-2.53459715843201	-1.45981466770172	-0.842290043830872	-2.13878560066223	-2.38368225097656	-2.11117029190063	S	361	O14929	Histone acetyltransferase type B catalytic subunit	HAT1	EQYRSYRLDIKRRLISPYKKKQRDLAKMRKC
-1.46332430839539	-2.49674439430237	-1.14139938354492	-1.48559522628784	-1.90425252914429	-1.24178385734558	-0.256481409072876	-0.852875888347626	-0.172874540090561	-0.386418670415878	0.168968304991722	0.0660524889826775	-1.13113701343536	-0.687343180179596	-0.983889758586884	S	1191	O15027-2	Protein transport protein Sec16A	SEC16A	ARSLHSAHSLASRRSSLSSHSHQSQIYRSHN
0.0692231878638268	-0.370609760284424	-0.0337867848575115	0.526959180831909	0.322929948568344	0.34208220243454	-0.600477576255798	-0.548868358135223	-0.70973402261734	0.0453464016318321	-0.482465445995331	-0.659268021583557	1.06533765792847	0.553351581096649	1.07082033157349	S	777	O15164-2	Transcription intermediary factor 1-alpha	TRIM24	NSSNGKSEWLDPSQKSPLHVGETRKEDDPNE
0.0656034871935844	0.360651642084122	0.304494380950928	0.654537737369537	0.14437597990036	0.621247053146362	0.0234354082494974	0.0539909489452839	-0.0211896672844887	0.680253922939301	0.59463906288147	0.121103368699551	0.379157483577728	0.0445393845438957	0.52891606092453	S	448	O43290	U4/U6.U5 tri-snRNP-associated protein 1	SART1	GDFGSRLRGRGRRRVSEVEEEKEPVPQPLPS
-0.540734112262726	-1.58536756038666	-0.574743032455444	-0.499257236719131	-0.583118081092834	-0.338627547025681	0.592902719974518	0.0938063636422157	0.581459283828735	-0.940397799015045	-0.245649129152298	-0.410461872816086	-1.76259922981262	-0.750669181346893	-1.75754249095917	S	412	O43318-2	Mitogen-activated protein kinase kinase kinase 7	MAP3K7	ARIAATTGNGQPRRRSIQDLTVTGTEPGQVS
-0.450815111398697	-1.87240707874298	-0.255100905895233	-2.13481163978577	-1.35702979564667	-1.5272022485733	-0.403156131505966	-2.21445155143738	0.2128536850214	-2.12549328804016	-1.15821099281311	-0.22240087389946	-2.26556992530823	-0.632385432720184	-2.26831555366516	S	166	O43399	Tumor protein D54	TPD52L2	ISRKLGDMRNSATFKSFEDRVGTIKSKVVGD
1.43647921085358	0.339384794235229	1.08530735969543	-0.172137007117271	0.00252394331619143	-0.198630064725876	1.21016204357147	0.290861040353775	1.14299786090851	0.977122843265533	1.78272759914398	2.10099530220032	-0.987531840801239	0.545619785785675	-1.0085175037384	S	288	O43566	Regulator of G-protein signaling 14	RGS14	GFLAFVSSKSESHRKSLGSTEGESESRPGKY
-0.898588359355927	-1.65543079376221	-0.773065865039825	-2.65874838829041	-1.82654500007629	-1.51725769042969	-1.2159149646759	-3.8232274055481	-0.0722597688436508	-3.26668262481689	-2.88394522666931	-1.51971971988678	-2.76905632019043	-0.837287783622742	-2.49005484580994	S	12	O43598	2'-deoxynucleoside 5'-phosphate N-hydrolase 1	DNPH1	____MAAAMVPGRSESWERGEPGRPALYFCG
1.20541107654572	1.51145684719086	1.41974210739136	0.77555525302887	0.911024570465088	0.797160565853119	0.5149285197258	1.1932977437973	0.327427476644516	0.705642700195313	0.896846294403076	0.867028534412384	1.19448828697205	1.25152158737183	1.09012711048126	S	453	O43719	HIV Tat-specific factor 1	HTATSF1	GEFEEGASENNAKESSPEKEAEEGCPEKESE
-1.44313848018646	-2.53394627571106	-1.31549620628357	-2.79844856262207	-2.19846868515015	-1.96835494041443	-1.00247311592102	-3.8731734752655	-1.12520623207092	-4.55053567886353	-3.30949139595032	5.11324360559229E-05	-2.64906692504883	-1.33594214916229	-2.87773036956787	S	67	O43768	Alpha-endosulfine;cAMP-regulated phosphoprotein 19	ENSA;ARPP19	DFLMKRLQKGQKYFDSGDYNMAKAKMKNKQL;DFLRKRLQKGQKYFDSGDYNMAKAKMKNKQL
-0.091442734003067	0.252650588750839	-0.369254022836685	-0.453990906476974	-0.287275761365891	-0.424012094736099	-0.283661901950836	-0.303917795419693	-0.490359783172607	-0.25880554318428	2.22315621376038	-0.463100045919418	0.198260843753815	-0.445796698331833	-0.0232570469379425	S	339	O43823	A-kinase anchor protein 8	AKAP8	EGDFSENDDAAGDFRSGDEEFKGEDELCDSG
-0.222375243902206	0.134356409311295	-0.245645895600319	0.125496745109558	-0.307030141353607	-0.242867991328239	-0.176037341356277	-0.293268173933029	-0.448922336101532	0.0854178667068481	0.447260200977325	-0.102718457579613	-0.151960730552673	-0.292699426412582	0.0734304562211037	S	160	O60231	Putative pre-mRNA-splicing factor ATP-dependent RNA helicase DHX16	DHX16	KKKTGGSKQQTEKPESEDEWERTERERLQDL
1.19715523719788	1.23322463035584	1.10639405250549	-0.109686933457851	-0.00475231558084488	0.418735355138779	-0.0888240560889244	0.328094393014908	-0.131130576133728	0.359802424907684	0.780137360095978	0.193913742899895	-0.298134863376617	-0.880440771579742	-0.0504824221134186	S	617	O60244	Mediator of RNA polymerase II transcription subunit 14	MED14	TKTGKQTRTNAKRKLSDDPCPVESKKTKRAG
-0.96508514881134	-0.303006142377853	-0.51208221912384	1.14519858360291	0.784496665000916	0.657683074474335	0.552449285984039	0.866352736949921	0.483421951532364	0.797665417194366	0.317079305648804	-0.104872561991215	0.343836635351181	0.641669273376465	0.860871970653534	S	352	O60293	Zinc finger C3H1 domain-containing protein	ZFC3H1	SQGLQDKEQNLTRRISTSDILSEKKLGEDEE
0.279000639915466	-0.0673204660415649	-0.134850054979324	0.0992264077067375	-0.0158154312521219	-0.148861020803452	-0.288146615028381	-0.100399002432823	-0.0227876268327236	0.553915143013	0.35513636469841	-0.0751214250922203	-0.375758022069931	-0.84138011932373	-0.13560551404953	S	9	O60762	Dolichol-phosphate mannosyltransferase subunit 1	DPM1	_______MASLEVSRSPRRSRRELEVRSPRQ
-1.44861280918121	-0.901889383792877	-0.536343276500702	-2.10717701911926	-1.53899991512299	-1.54419183731079	-1.53934216499329	-0.872643172740936	-1.10111832618713	-1.23242890834808	-1.54598712921143	-1.91087901592255	-1.33249032497406	-1.2274295091629	-1.19147920608521	S	164	O60841	Eukaryotic translation initiation factor 5B	EIF5B	KAKGKAQKSNKKWDGSEEDEDNSKKIKERSR
-0.908594012260437	-1.10130643844604	-0.994044184684753	-2.12357711791992	-1.62776243686676	-1.48210120201111	-0.937720656394959	-0.695535898208618	-0.825121879577637	-1.72639691829681	-1.58616244792938	-1.92774593830109	-1.52938520908356	-0.871361494064331	-1.24020254611969	S	214	O60841	Eukaryotic translation initiation factor 5B	EIF5B	GQKKNQKNKPGPNIESGNEDDDASFKIKTVA
0.583718121051788	0.450681209564209	0.585991859436035	1.10933828353882	0.6406329870224	0.885595858097076	0.245893597602844	0.908700525760651	0.652877330780029	1.21491527557373	0.716952860355377	0.583048164844513	0.111265450716019	0.162920072674751	0.58580207824707	S	1117	O60885	Bromodomain-containing protein 4	BRD4	VQPQPLVVVKEEKIHSPIIRSEPFSPSLRPE
1.28929245471954	1.45916962623596	1.05908179283142	1.81050360202789	1.61069011688232	0.875805020332336	0.7108274102211	0.54903382062912	0.603493869304657	0.903101980686188	0.864764511585236	-0.313705563545227	0.252520322799683	0.252419024705887	0.670962929725647	S	290	O75152	Zinc finger CCCH domain-containing protein 11A	ZC3H11A	LVRLSLTERLGKRKFSAGGDSDPPLKRSLAQ
-0.103243604302406	-0.319925129413605	-0.346013277769089	-0.37580668926239	-0.312962800264359	-0.351837933063507	0.0259022247046232	0.300665020942688	-0.343688815832138	0.709106147289276	0.500441074371338	1.20739305019379	-0.0258752275258303	-0.0721040442585945	0.0293026175349951	S	2120	O75376	Nuclear receptor corepressor 1	NCOR1	SQAQSVHHQRPGSRVSPENLVDKSRGSRPGK
1.27596795558929	1.15533745288849	1.41473770141602	0.229983076453209	0.0214299689978361	-0.416892796754837	0.854296088218689	0.853862106800079	1.25424695014954	0.63419234752655	0.813174843788147	0.0091765196993947	-0.769384682178497	-0.557660281658173	-1.02256107330322	S	137	O75396	Vesicle-trafficking protein SEC22b	SEC22B	TKKLYIDSCARRNLGSINTELQDVQRIMVAN
-1.0790628194809	-0.535603940486908	-0.159303843975067	-0.820272266864777	-0.250154256820679	-0.329218417406082	-1.02441167831421	-1.66940724849701	-0.390535175800323	-1.45540332794189	-1.03663921356201	-0.19379711151123	-0.961178779602051	0.0329039953649044	-1.20577228069305	S	157	O75420	PERQ amino acid-rich with GYF domain-containing protein 1	GIGYF1	DGAFGRSPREIQRSQSWDDRGERRFEKSARR
-0.714982509613037	-0.184110194444656	-0.0800903886556625	-0.679587244987488	-0.312136232852936	-0.0301935859024525	-1.05387461185455	-0.0251130647957325	-0.76703292131424	-0.653559267520905	-1.10449457168579	-1.02428948879242	-0.711548328399658	-0.600934445858002	-0.255699664354324	S	106	O75494-2	Serine/arginine-rich splicing factor 10	SRSF10	KTPNQMKAKEGRNVYSSSRYDDYDRYRRSRS
0.101442508399487	0.265990495681763	-0.23655891418457	0.378598719835281	-0.134843036532402	-0.108704201877117	0.116458535194397	-0.298540025949478	-0.67772114276886	0.447648733854294	0.932436585426331	0.0134872840717435	0.299223154783249	0.0577417388558388	0.163569942116737	S	133	O75494-2	Serine/arginine-rich splicing factor 10	SRSF10	RSRSRSYERRRSRSRSFDYNYRRSYSPRNRP
0.243320375680923	0.488869339227676	-0.223362222313881	-0.328056633472443	-0.366690546274185	-0.642656683921814	-0.3649682700634	-0.437108367681503	-0.953920900821686	0.468892514705658	0.31395298242569	-0.412669450044632	-0.814235866069794	-0.724812686443329	-0.650132954120636	S	3467	O75592-2	E3 ubiquitin-protein ligase MYCBP2	MYCBP2	ILPARVKAIPRRRVNSGDTEVGSSLLRHPSP
0.236433029174805	-0.209922090172768	0.252770721912384	-0.710091412067413	-0.289234578609467	-0.503019154071808	-0.133099749684334	-0.0832264572381973	0.101443126797676	0.00134551723022014	-0.132094711065292	-0.0226071402430534	-0.762457311153412	-0.0795347169041634	-0.425104051828384	S	2833	O75592-2	E3 ubiquitin-protein ligase MYCBP2	MYCBP2	APVKTKLDPPRERSKSDSYTLDPDTLRKKKM
-0.440334916114807	-0.220914706587791	-1.86599433422089	0.146273642778397	0.352759301662445	0.297268688678741	0.337691992521286	0.268043041229248	0.221325606107712	0.0151368342339993	-1.10293304920197	-0.893707871437073	1.30959141254425	0.144366100430489	-0.482083141803741	S	3440	O75592-2	E3 ubiquitin-protein ligase MYCBP2	MYCBP2	TDTDLAKRTVFQRSYSVVASEYDKQHSILPA
0.884075343608856	0.318500190973282	-0.518452942371368	-1.77243793010712	-0.682274639606476	-1.18928551673889	0.34786731004715	0.0925385430455208	0.0256385020911694	1.17195093631744	0.643043875694275	-0.0894351154565811	-1.64550316333771	-2.42655849456787	-2.13765239715576	S	28	O75695	Protein XRP2	RP2	KESRPENEEERPKQYSWDQREKVDPKDYMFS
-0.348163157701492	-0.353545606136322	-0.657562732696533	-0.383262902498245	-0.335790693759918	-0.27935129404068	-0.490756124258041	-0.23346446454525	-0.970046997070313	-0.32258278131485	-0.141956403851509	-0.382165044546127	-0.0439113602042198	-0.288024961948395	-0.203612178564072	S	340	O75909	Cyclin-K	CCNK	PQPSSPRQVKRAVVVSPKEENKAAEPPPPKI
-1.22423779964447	-0.363902419805527	-1.01861417293549	-0.256759345531464	-0.221645221114159	-0.273492991924286	-0.733352541923523	-0.313126593828201	-1.54738926887512	0.478418588638306	-1.60398507118225	-0.193932116031647	-0.164642587304115	-1.03054296970367	-0.247875794768333	S	503	O75925	E3 SUMO-protein ligase PIAS1	PIAS1	SPLNNKGILSLPHQASPVSRTPSLPAVDTSY
1.16437137126923	-0.402366399765015	1.46008455753326	0.00623754737898707	-0.0557723119854927	0.153456881642342	1.89497578144073	-1.0115692615509	1.82561111450195	-1.15705847740173	-0.61488002538681	0.793217062950134	-1.0418713092804	1.03021252155304	-1.30407106876373	S	27	O75995	SAM and SH3 domain-containing protein 3	SASH3	KEPTQKKKLSLQRSSSFKDFAKSKPSSPVVS
0.449756532907486	0.734849393367767	0.781401574611664	0.772910594940186	0.299630880355835	0.561714947223663	-0.242415234446526	0.308007538318634	-0.447060257196426	0.212611615657806	0.0311685707420111	-0.182413756847382	0.609217643737793	0.50731760263443	1.00569486618042	S	91	O94826	Mitochondrial import receptor subunit TOM70	TOMM70A	GLKRNSERKTPEGRASPAPGSGHPEGPGAHL
0.867121577262878	1.19537580013275	0.923239588737488	2.59009981155396	1.72225522994995	2.06475329399109	0.0161346700042486	-0.228215396404266	0.275589823722839	0.862629055976868	0.33351081609726	0.0659038722515106	1.39782536029816	1.58473181724548	1.12893974781036	S	835	O94880	PHD finger protein 14	PHF14	KKIPIRNTRTRGRKRSFVPEEEKHEERVPRE
0.352648019790649	0.465941905975342	2.27584147453308	1.14240431785584	0.31566533446312	0.243378654122353	0.147499203681946	0.382366150617599	0.267390787601471	1.0960944890976	0.667647540569305	0.287833273410797	-0.0441390089690685	-0.195363447070122	0.143002331256866	S	777	O94913	Pre-mRNA cleavage complex 2 protein Pcf11	PCF11	RDGPTKMIFEGPNKLSPRIDGPPTPASLRFD
0.49366095662117	-1.60924398899078	0.0543287470936775	-1.63840091228485	-1.28704261779785	-0.334467679262161	0.350410163402557	0.171147063374519	0.346410274505615	-1.00884974002838	-0.445267587900162	-0.0167176127433777	-2.17944574356079	-1.46307623386383	-1.60839653015137	S	799	O94979-3	Protein transport protein Sec31A	SEC31A	DRLCRAQGEPVAGHESPKIPYEKQQLPKGRP
0.296428829431534	-0.111673638224602	0.237209185957909	-0.581418573856354	-0.766555368900299	-0.470371156930923	-0.489358812570572	-0.0408868566155434	-0.224071249365807	-0.200417309999466	-0.631707072257996	-0.53880387544632	-0.289957404136658	0.144736170768738	-0.386029630899429	S	1549	O95071-2	E3 ubiquitin-protein ligase UBR5	UBR5	SQSSYIIRNPQQRRISQSQPVRGRDEEQDDI
-0.716568470001221	-0.968378007411957	-0.902923166751862	-0.0565264001488686	-0.272788017988205	-0.188330575823784	-0.648749589920044	-0.967662453651428	-0.572608590126038	0.567386269569397	1.96122205257416	0.258095473051071	-0.414229840040207	-0.521854639053345	-0.590243518352509	S	195	O95400	CD2 antigen cytoplasmic tail-binding protein 2	CD2BP2	ARGGGKGRKGPGQPSSPQRLDRLSGLADQMV
-0.370945304632187	0.230874195694923	0.294361650943756	1.06960737705231	1.27906775474548	1.29184913635254	0.107140675187111	0.275488018989563	0.220232918858528	-0.449057579040527	-1.63776361942291	-1.64880084991455	-0.117547452449799	-1.38222658634186	-1.3148478269577	S	496	O95453-2	Poly(A)-specific ribonuclease PARN	PARN	QCIPYTLQNHYYRNNSFTAPSTVGKRNLSPS
2.26507973670959	1.88604176044464	2.25592732429504	0.223755270242691	0.508279502391815	0.318921864032745	1.97763085365295	1.87969744205475	1.52145457267761	0.889791190624237	1.74337673187256	2.16045331954956	-0.489182233810425	1.06908714771271	-1.21735846996307	S	1031	O95466-2	Formin-like protein 1	FMNL1	AGADTPGKGEPPAPKSPPKARRPQMDLISEL
1.97536373138428	0.676063597202301	1.73062658309937	0.305254250764847	0.470771670341492	0.203247234225273	1.90243649482727	1.39586782455444	1.46169328689575	0.837999522686005	2.16191554069519	4.11225175857544	-1.0576206445694	0.455090373754501	-2.21157693862915	S	64	O95544	NAD kinase	NADK	ASPALGSTKEFRRTRSLHGPCPVTTFGPKAC
1.40961790084839	1.41259062290192	0.835565567016602	0.926748931407928	0.550558805465698	0.444823652505875	-0.109451495110989	0.367355078458786	-0.0717246159911156	1.35199153423309	1.32095217704773	0.6600701212883	0.598166346549988	0.560269474983215	0.753778517246246	S	268	O95831	Apoptosis-inducing factor 1, mitochondrial	AIFM1	YEKCLIATGGTPRSLSAIDRAGAEVKSRTTL
1.23924851417542	0.452662140130997	0.539270877838135	-0.549964427947998	-0.0965001285076141	-0.689328193664551	-4.58299398422241	-5.96674680709839	-4.23291110992432	2.37166047096252	2.75472855567932	1.30938708782196	0.610128402709961	0.282470405101776	0.246549218893051	S	343	P01892	HLA class I histocompatibility antigen, A-2 alpha chain;HLA class I histocompatibility antigen, A-24 alpha chain;HLA class I histocompatibility antigen, A-69 alpha chain;HLA class I histocompatibility antigen, A-68 alpha chain;HLA class I histocompatibility antigen, A-23 alpha chain	HLA-A	AAVMWRRKSSDRKGGSYSQAASSDSAQGSDV;AAVMWRRNSSDRKGGSYSQAASSDSAQGSDV
-2.37739682197571	-1.87567925453186	-2.74853873252869	-3.96508574485779	-3.24241900444031	-3.21433782577515	-3.93232893943787	-3.80394911766052	-4.22819089889526	-0.644993126392365	-2.70442724227905	-2.85920429229736	-2.45610880851746	-0.67816549539566	-2.22578692436218	S	390	P02545	Prelamin-A/C;Lamin-A/C	LMNA	AYRKLLEGEEERLRLSPSPTSQRSRGRASSH
-4.18748998641968	-3.8572781085968	-3.55561280250549	-2.87633919715881	-2.08665561676025	-2.16393065452576	-5.69061040878296	-6.51711845397949	-5.00213623046875	-4.8734245300293	-5.40519142150879	-4.86778259277344	-3.08613038063049	-2.20853471755981	-3.21563601493835	S	82	P04792	Heat shock protein beta-1	HSPB1	AVAAPAYSRALSRQLSSGVSEIRHTADRWRV
4.62906265258789	4.31926679611206	3.62989616394043	3.89328503608704	3.0550525188446	2.39796662330627	2.19547271728516	1.86146342754364	1.80224549770355	1.9533759355545	1.7356344461441	1.3139111995697	2.38920474052429	2.63830804824829	2.30251407623291	S	7	P05114	Non-histone chromosomal protein HMG-14	HMGN1	_________MPKRKVSSAEGAAKEEPKRRSA
-1.17314040660858	-1.42690992355347	-0.889403939247131	-1.26360690593719	-1.19045805931091	-0.917807877063751	-0.530872225761414	-0.862537264823914	-0.656168580055237	-2.05170702934265	-1.46354532241821	-0.947791337966919	-0.841559588909149	-0.626297056674957	-0.980261564254761	S	366	P05455	Lupus La protein	SSB	GKGKVQFQGKKTKFASDDEHDEHDENGATGP
2.66189479827881	3.18685007095337	3.35503172874451	-1.48247003555298	-0.989826560020447	-0.489458560943604	1.10462069511414	0.149839207530022	0.726466119289398	-0.945354402065277	3.3228645324707	2.21010112762451	-0.794450998306274	-0.31585830450058	-1.53381824493408	S	231	P07900	Heat shock protein HSP 90-alpha	HSP90AA1	YPITLFVEKERDKEVSDDEAEEKEDKEEEKE
-0.344879597425461	-1.0789361000061	0.525942742824554	-1.77769768238068	-1.11586940288544	-0.677952706813812	-0.361525297164917	-0.741793215274811	-0.663004040718079	-1.93825423717499	-0.806536614894867	0.236801519989967	-0.785115718841553	-0.31309786438942	-1.50906097888947	S	263	P07900	Heat shock protein HSP 90-alpha	HSP90AA1	EEKESEDKPEIEDVGSDEEEEKKDGDKKKKK
-0.404743373394012	0.157513961195946	0.172246024012566	0.585673034191132	0.966209650039673	0.959963262081146	-0.280616581439972	0.678776443004608	1.05440771579742	-0.687174618244171	-2.66408252716064	-2.7117657661438	-0.62054181098938	-0.734112203121185	-0.741985559463501	S	125	P07910-2	Heterogeneous nuclear ribonucleoproteins C1/C2	HNRNPC	DLDYDFQRDYYDRMYSYPARVPPPPPIARAV
-0.0343388952314854	0.147544905543327	0.435320258140564	0.582599699497223	-0.192304983735085	0.0763693675398827	0.471283942461014	0.155260294675827	0.427968293428421	-0.437763154506683	0.338059425354004	-0.0823687985539436	-0.0587596893310547	-0.282396525144577	0.0102640436962247	S	220	P07910-2	Heterogeneous nuclear ribonucleoproteins C1/C2	HNRNPC	EKEQSKQAVEMKNDKSEEEQSSSSVKKDETN
0.633109033107758	0.563388466835022	-0.40367716550827	-1.36731147766113	-1.11611557006836	-1.16884708404541	-0.491771638393402	0.0831762701272964	-0.263284474611282	-0.359294563531876	-0.407368034124374	-1.26473689079285	-1.20183932781219	-0.729519546031952	-0.597362160682678	S	13	P07948	Tyrosine-protein kinase Lyn	LYN	___MGCIKSKGKDSLSDDGVDLKTQPVPESQ;___MGCIKSKGKDSLSDDGVDLKTQPVRNTE
3.80167865753174	1.44224679470062	3.52889084815979	-2.44068670272827	-1.58741104602814	-0.457638680934906	0.522428750991821	-0.267900168895721	0.421321779489517	-0.630655705928802	1.96786904335022	1.55398070812225	-1.25978994369507	-0.746324300765991	-1.93794095516205	S	226	P08238	Heat shock protein HSP 90-beta;Putative heat shock protein HSP 90-beta-3	HSP90AB1;HSP90AB3P	YPITLYLEKEREKEISDDEAEEEKGEKEEED
-1.46798419952393	-1.63594710826874	-0.869348585605621	-2.73813343048096	-1.64990890026093	-1.27997040748596	-1.40974283218384	-1.82164895534515	-1.38619101047516	-2.54018115997314	-1.7913806438446	-1.52647531032562	-1.63705015182495	-0.946596682071686	-2.11221480369568	S	255	P08238	Heat shock protein HSP 90-beta;Putative heat shock protein HSP 90-beta 2	HSP90AB1;HSP90AB2P	EDKDDEEKPKIEDVGSDEEDDSGKDKKKKTK;ENKDDEEKPKIEDVGSDEEDDSGKDKKKKTK
2.34423732757568	2.87567281723022	3.04863023757935	4.4975209236145	3.2447338104248	3.24505591392517	1.18647944927216	1.0926342010498	0.805775463581085	2.68584966659546	3.15296411514282	2.02850842475891	2.26471972465515	2.47753071784973	2.78941249847412	S	232	P08559	Pyruvate dehydrogenase E1 component subunit alpha, somatic form, mitochondrial	PDHA1	PCIFICENNRYGMGTSVERAAASTDYYKRGD
0.367490917444229	0.88811993598938	0.444698691368103	0.9582239985466	0.156190887093544	0.102614484727383	0.121404975652695	0.182429075241089	-0.0742384865880013	0.824848294258118	0.777720272541046	0.45593449473381	0.692057490348816	0.779126703739166	1.09226274490356	S	293	P08559	Pyruvate dehydrogenase E1 component subunit alpha, somatic form, mitochondrial;Pyruvate dehydrogenase E1 component subunit alpha, testis-specific form, mitochondrial	PDHA1;PDHA2	GPILMELQTYRYHGHSMSDPGVSYRTREEIQ
3.23948979377747	3.28655028343201	3.04487371444702	0.931353211402893	0.547976553440094	-0.174540668725967	2.01322674751282	2.23208451271057	1.94367444515228	2.13034629821777	2.13821363449097	1.79576659202576	-1.09173107147217	-0.978496015071869	-1.00791561603546	S	973	P08575	Receptor-type tyrosine-protein phosphatase C	PTPRC	QHIGNQEENKSKNRNSNVIPYDYNRVPLKHE
0.138937473297119	0.169303297996521	0.288723081350327	0.0632197037339211	-0.228058308362961	-0.229699656367302	-0.14735347032547	0.156403422355652	-0.381029576063156	-0.128754019737244	-0.409442514181137	-0.205359995365143	0.210953667759895	0.476180970668793	0.530980110168457	S	226	P08621	U1 small nuclear ribonucleoprotein 70 kDa	SNRNP70	SGRDDTSRYDERPGPSPLPHRDRDRDRERER
1.83009374141693	1.54648089408875	1.88264238834381	2.68875598907471	2.17031574249268	1.97858023643494	1.64588475227356	3.22044563293457	2.89481425285339	2.28408098220825	1.94813585281372	1.28794956207275	2.02123999595642	1.9481703042984	2.11044788360596	S	39	P08670	Vimentin	VIM	PSSSRSYVTTSTRTYSLGSALRPSTSRSLYA
0.487560957670212	0.0699852555990219	-0.0891897156834602	0.640778124332428	0.252034097909927	0.174342259764671	0.0162620563060045	0.263512641191483	-0.171696841716766	0.141554102301598	0.1836928576231	-0.097535140812397	0.477135062217712	0.256561815738678	0.660123109817505	S	6	P09651	Heterogeneous nuclear ribonucleoprotein A1;Heterogeneous nuclear ribonucleoprotein A1, N-terminally processed	HNRNPA1	__________MSKSESPKEPEQLRKLFIGGL
1.03923439979553	0.440412789583206	0.547386050224304	0.585552871227264	0.441959828138351	0.519980013370514	0.584574699401855	1.09131669998169	0.392414778470993	0.439539611339569	0.501945018768311	0.409809410572052	0.638313055038452	0.426680624485016	0.761531174182892	S	2	P09651	Heterogeneous nuclear ribonucleoprotein A1;Heterogeneous nuclear ribonucleoprotein A1, N-terminally processed	HNRNPA1	______________MSKSESPKEPEQLRKLF
4.1424880027771	4.28906154632568	4.54457807540894	3.532634973526	2.58363556861877	2.28061604499817	2.98772978782654	2.56025433540344	2.53588962554932	3.20475339889526	4.02396869659424	3.56351161003113	0.243178248405457	0.83052259683609	0.417478621006012	S	36	P10412	Histone H1.4;Histone H1.3	HIST1H1E;HIST1H1D	KKAKKAGATAGKRKASGPPVSELITKAVAAS;KKKARKSAGAAKRKASGPPVSELITKAVAAS
-1.47073066234589	-0.959603309631348	-1.55946457386017	-1.92660546302795	-1.59031546115875	-1.54782593250275	-2.20713520050049	-1.80357480049133	-3.21627116203308	-1.41566610336304	-1.4927978515625	-1.37516629695892	-0.890789151191711	-1.65861678123474	-0.837599098682404	S	70	P10809	60 kDa heat shock protein, mitochondrial	HSPD1	MGPKGRTVIIEQSWGSPKVTKDGVTVAKSID
-1.73326301574707	-2.89843153953552	-1.68203365802765	-1.02565121650696	-2.55361771583557	-3.0398154258728	-2.21968603134155	-4.35983943939209	-2.02585577964783	-5.00510787963867	-3.96282196044922	-2.42112183570862	-1.56031906604767	-1.37198257446289	-2.50756692886353	S	2	P13489	Ribonuclease inhibitor	RNH1	______________MSLDIQSLDIQCEELSD
0.492289483547211	0.76684832572937	0.598947882652283	-0.661993980407715	-0.739490509033203	-0.738165020942688	-0.329350620508194	-0.0809020400047302	-0.141182601451874	-0.0713803172111511	-0.157628804445267	-1.09449243545532	-0.972259998321533	-1.61105096340179	-0.814250528812408	S	1021	P13612	Integrin alpha-4	ITGA4	KRQYKSILQEENRRDSWSYINSKSNDD____
1.79899668693542	1.06027412414551	-0.19724990427494	0.140462279319763	0.00502849090844393	-0.00548154721036553	1.90030026435852	-1.01287710666656	1.60707008838654	-1.01731216907501	-0.287951946258545	0.686419725418091	-1.21643471717834	0.371169626712799	-1.41053378582001	S	5	P13796	Plastin-2	LCP1	___________MARGSVSDEEMMELREAFAK
0.460179567337036	-0.182139933109283	0.652594745159149	0.27448046207428	0.256175696849823	0.18787507712841	0.789539933204651	0.50737726688385	0.949225962162018	-0.0406161211431026	-0.0268879123032093	0.838440775871277	-0.13438618183136	0.321752339601517	-0.0832657590508461	S	99	P13861	cAMP-dependent protein kinase type II-alpha regulatory subunit	PRKAR2A	EDLEVPVPSRFNRRVSVCAETYNPDEEEEDT
-1.07029294967651	-1.41965413093567	-1.07012271881104	-2.98773646354675	-2.23012733459473	-1.85920023918152	-0.29750868678093	-1.08079087734222	0.0529484115540981	-1.90722072124481	-1.57132267951965	-1.21835482120514	-3.60990238189697	-2.56016683578491	-2.87055683135986	S	275	P14317	Hematopoietic lineage cell-specific protein	HCLS1	QVARRQQERKAVTKRSPEAPQPVIAMEEPAV
0.55558043718338	-0.286145716905594	0.759019315242767	-1.34577393531799	-1.35555350780487	-1.37668144702911	-0.862285256385803	-2.58052515983582	-0.182434424757957	-1.24498343467712	-0.41082364320755	0.907238304615021	-1.70454001426697	-0.259807735681534	-1.97451567649841	S	446	P15056	Serine/threonine-protein kinase B-raf	BRAF	SSEDRNRMKTLGRRDSSDDWEIPDGQITVGQ
-0.49579593539238	-0.74660313129425	-0.807350277900696	-1.58079648017883	-2.13199424743652	-1.70547688007355	-1.11674284934998	-1.05060410499573	-1.31085133552551	-0.717269361019135	-0.740856349468231	-1.17752158641815	-0.911835849285126	-0.917107880115509	-0.718112885951996	S	200	P15408	Fos-related antigen 2	FOSL2	VAHGPVCKISPEERRSPPAPGLQPMRSGGGS
2.07217502593994	2.01434254646301	1.75591456890106	0.547891795635223	0.788703083992004	0.968968689441681	1.95566821098328	2.76343941688538	1.45022702217102	1.85115814208984	1.98787784576416	1.46022415161133	2.02568578720093	1.84136343002319	1.82610619068146	S	304	P16070-18	CD44 antigen	CD44	VEDRKPSGLNGEASKSQEMVHLVNKESSETP
0.396377563476563	0.795443534851074	0.64845883846283	-0.111183062195778	0.0108467927202582	-0.582788705825806	0.244518831372261	1.44517409801483	0.285034328699112	2.74673867225647	3.11977958679199	2.00400018692017	0.409651577472687	-0.422227591276169	0.934779703617096	S	336	P16150	Leukosialin	SPN	GSGGDKGSGFPDGEGSSRRPTLTTFFGRRKS
-0.45502844452858	-0.452775418758392	-0.478138864040375	-0.872410535812378	-0.476198047399521	-1.24687027931213	0.178128734230995	0.420067489147186	0.02103416249156	1.6570131778717	1.67246949672699	1.87949883937836	-0.751181900501251	-0.039130475372076	-0.325155407190323	S	355	P16150	Leukosialin	SPN	PTLTTFFGRRKSRQGSLAMEELKSGSGPSLK
-0.77442193031311	-0.3323954641819	-1.06457352638245	-1.57136332988739	-0.985993981361389	-1.35007786750793	-1.01879680156708	-0.441887408494949	-0.419030904769897	1.80560231208801	1.47797727584839	0.728462874889374	0.00606840290129185	-1.41649746894836	0.21461121737957	S	291	P16150	Leukosialin	SPN	LWRRRQKRRTGALVLSRGGKRNGVVDAWAGP
-0.666679561138153	-0.142356798052788	-0.80806440114975	-1.31199479103088	-3.67944622039795	-2.26988744735718	-3.07056593894959	-2.49485898017883	-2.65946459770203	-0.164523184299469	-0.122280739247799	-0.335539668798447	-1.80877506732941	-2.39025497436523	-2.49889206886292	S	18	P16401	Histone H1.5	HIST1H1B	ETAPAETATPAPVEKSPAKKKATKKAAGAGA
4.13921546936035	4.28906154632568	4.56787872314453	3.5564272403717	2.58288955688477	2.31746315956116	2.92053818702698	2.57019233703613	2.55524086952209	3.16387104988098	3.89156317710876	3.54246401786804	0.239806354045868	0.876935720443726	0.399414122104645	S	36	P16403	Histone H1.2	HIST1H1C	KKKAAKKAGGTPRKASGPPVSELITKAVAAS
4.34585905075073	4.76597690582275	4.0371618270874	4.27608060836792	2.20053100585938	3.55224561691284	2.544997215271	3.83061671257019	2.58651685714722	4.24437475204468	4.61432123184204	4.30895042419434	3.08658266067505	3.17090249061584	2.65100169181824	S	2	P16403	Histone H1.2	HIST1H1C	______________MSETAPAAPAAAPPAEK
2.29549312591553	2.57594347000122	2.17517256736755	3.2103750705719	2.20850825309753	2.34693551063538	1.21541237831116	1.40265822410584	1.17149746417999	1.35063302516937	1.73147904872894	0.943506002426147	1.75371539592743	2.4427125453949	2.62836003303528	S	49	P17026	Zinc finger protein 22	ZNF22	GMTIRFDSSFSRLRRSLDDKPYKCTECEKSF
-1.86660897731781	-1.80846834182739	-1.73873591423035	-4.07386493682861	-3.31678771972656	-3.25856399536133	-1.87773883342743	-2.80281114578247	-1.42734897136688	-3.34966492652893	-3.03205442428589	-2.15913724899292	-3.12645506858826	-2.21519660949707	-0.977086007595062	S	562	P17812	CTP synthase 1	CTPS1	SVGRLSHYLQKGCRLSPRDTYSDRSGSSSPD
0.515095770359039	-0.515229284763336	-1.07934105396271	0.035109169781208	0.0740003064274788	0.504851102828979	0.508705258369446	-0.29427382349968	1.13134431838989	-1.60750234127045	-1.66503119468689	-0.525759518146515	-2.13191652297974	-1.27101469039917	-2.10718584060669	S	775	P17858	ATP-dependent 6-phosphofructokinase, liver type	PFKL	AYVSGELEHVTRRTLSMDKGF__________
0.163021922111511	-0.287866443395615	0.207772687077522	-0.174064591526985	0.148396968841553	0.168988034129143	-0.352399557828903	-0.455006271600723	0.368156790733337	-1.20319390296936	-1.38857901096344	-0.895290911197662	-0.319783985614777	0.395432114601135	-0.541589856147766	S	251	P18615	Negative elongation factor E	NELFE	RDRDRDREGPFRRSDSFPERRAPRKGNTLYV
0.0400941409170628	-0.39185494184494	0.0519577339291573	-0.237637341022491	-0.0828243419528008	0.28326541185379	-0.618958711624146	-0.574201047420502	0.105130471289158	-1.00156533718109	-1.64178144931793	-0.338230699300766	-0.600360870361328	-0.107859767973423	-0.530348122119904	S	51	P18615	Negative elongation factor E	NELFE	SSSSTTSQGGVKRSLSEQPVMDTATATEQAK
0.810267567634583	-0.418163597583771	0.762521386146545	-1.86847150325775	-1.73854315280914	-1.61548328399658	0.604460656642914	-2.04185009002686	0.711716413497925	-1.89458632469177	-1.40013575553894	0.640450954437256	-2.08857560157776	-1.0820529460907	-2.67766189575195	S	14	P18669	Phosphoglycerate mutase 1	PGAM1	__MAAYKLVLIRHGESAWNLENRFSGWYDAD
-0.0247904919087887	0.0493605248630047	0.108083486557007	-0.176150366663933	-0.377163529396057	-0.34598046541214	-0.639190137386322	-0.83518385887146	-0.83303302526474	-0.368282645940781	-0.315406948328018	-0.133998408913612	-0.0742922946810722	-0.0260875336825848	0.2816202044487	S	11	P18754	Regulator of chromosome condensation	RCC1	_____MSPKRIAKRRSPPADAIPKSKKVKVS
0.535911083221436	0.634078443050385	-4.55570411682129	-4.31196165084839	-3.34992694854736	-2.93590569496155	-3.78326058387756	-3.17417573928833	-4.12794351577759	-2.63864850997925	-2.46141266822815	-3.24718117713928	-2.44725060462952	-3.71729588508606	-2.42529487609863	S	67	P19338	Nucleolin	NCL	KGKKAAATSAKKVVVSPTKKVAVATPAKKAA
-0.866248786449432	-0.853549242019653	-0.722858369350433	-1.86619317531586	-1.61299908161163	-1.60656356811523	-0.431232661008835	-0.268411964178085	-0.45149701833725	-1.42935824394226	-1.57055604457855	-0.864573836326599	-1.63628125190735	-1.42833983898163	-1.70172643661499	S	2	P20042	Eukaryotic translation initiation factor 2 subunit 2	EIF2S2	______________MSGDEMIFDPTMSKKKK
-0.0517314374446869	0.0654830858111382	-0.442769706249237	-2.39637565612793	-2.08397531509399	-1.55188131332397	-2.52615165710449	-2.13589692115784	-1.83775520324707	-0.670094907283783	-0.843375623226166	-1.18074035644531	-1.8463819026947	-2.39922976493835	-1.94543647766113	S	391	P20700	Lamin-B1;Lamin-B2	LMNB1;LMNB2	AYRKLLEGEEERLKLSPSPSSRVTVSRASSS;AYRKLLEGEEERLKLSPSPSSRVTVSRATSS
0.495803713798523	0.484070867300034	0.434633493423462	0.370615631341934	0.172260835766792	0.129763647913933	-0.107718601822853	0.163597747683525	0.014644249342382	0.29192242026329	0.132363379001617	0.125693082809448	0.478402614593506	0.260880827903748	0.395402491092682	S	234	P21127-2	Cyclin-dependent kinase 11B;Cyclin-dependent kinase 11A;Adherens junction-associated protein 1	CDK11B;CDK11A;AJAP1	REDYSDKVKASHWSRSPPRPPRERFELGDGR
0.477611839771271	1.03841876983643	0.639871597290039	0.218526661396027	-0.15189366042614	-0.228980839252472	-0.263100653886795	-0.184176236391068	-0.348856508731842	-0.166843399405479	-0.348101288080215	-0.291411817073822	-0.0270922258496284	-0.232027590274811	0.044964749366045	S	47	P21127-2	Cyclin-dependent kinase 11B	CDK11B	IKRLKNSDDRDSKRDSLEEGELRDHRMEITI
0.430015504360199	0.328995198011398	0.220547556877136	0.205764517188072	0.0110379289835691	0.533993184566498	-0.176037341356277	0.0530664399266243	-0.115010432898998	0.34588697552681	0.14260196685791	-0.220016479492188	0.271805793046951	-0.00864395778626204	0.684135675430298	S	65	P21127-2	Cyclin-dependent kinase 11B;Cyclin-dependent kinase 11A	CDK11B;CDK11A	EGELRDHRMEITIRNSPYRREDSMEDRGEED
4.12299776077271	3.33804297447205	2.80757141113281	-1.77796363830566	0.8365797996521	1.21907877922058	2.52694702148438	2.29158616065979	2.43789982795715	2.35309076309204	2.51323890686035	2.18455004692078	1.10681068897247	0.41485920548439	-0.313618183135986	S	2144	P21333-2	Filamin-A	FLNA	EGRVKESITRRRRAPSVANVGSHCDLSLKIP
-1.05329537391663	-1.21284008026123	-0.505859792232513	-0.334094524383545	-0.362694978713989	-0.171409800648689	-0.482225567102432	-1.06840598583221	-0.462893813848495	-1.66466867923737	-1.49369740486145	-0.636956512928009	-0.749571263790131	-0.458999782800674	-0.873990178108215	S	100	P23193	Transcription elongation factor A protein 1	TCEA1	DLDEKKKEPAITSQNSPEAREESTSSGNVSN
1.73218858242035	1.94236814975739	1.83658742904663	2.71271085739136	2.02137875556946	2.1182746887207	1.15763449668884	1.97343468666077	1.57261610031128	1.88353514671326	1.41664707660675	1.6598687171936	1.64792585372925	1.6974755525589	1.76349711418152	S	297	P23511-2	Nuclear transcription factor Y subunit alpha	NFYA	KRGEGGRFFSPKEKDSPHMQDPNQADEEAMT
2.61519050598145	1.52619314193726	2.9556930065155	1.27659726142883	0.494047850370407	0.594296395778656	2.19563126564026	0.176314532756805	2.08463835716248	-0.519033551216125	0.186105102300644	2.86550641059875	0.382486522197723	2.15179753303528	0.108145616948605	S	3	P23528	Cofilin-1	CFL1	_____________MASGVAVSDGVIKVFNDM
0.365766584873199	-2.09634947776794	-0.0434491634368896	-1.13318490982056	-1.10085952281952	-0.944437086582184	-1.38601112365723	-2.44725823402405	-0.482236325740814	-2.1889660358429	-1.46411514282227	0.130015477538109	-1.69741332530975	-0.0391778238117695	-2.15656304359436	S	283	P23588	Eukaryotic translation initiation factor 4B	EIF4B	RGYDSRIGSGRRAFGSGYRRDDDYRGGGDRY
-1.06717276573181	-1.35670363903046	-0.470754146575928	-1.70402491092682	-1.10077667236328	-0.664756238460541	-0.680013477802277	-0.370657116174698	-0.119978666305542	-1.62659287452698	-1.69998359680176	-1.08356153964996	-1.03285884857178	-0.443021446466446	-0.81928938627243	S	406	P23588	Eukaryotic translation initiation factor 4B	EIF4B	LDEPKLERRPRERHPSWRSEETQERERSRTG
-0.014044932089746	-0.574321150779724	0.310490787029266	-0.846750020980835	-0.22368860244751	-0.0362780876457691	0.485857099294662	-1.17901706695557	0.603155612945557	-1.37778830528259	-0.702204644680023	0.406310081481934	-1.27093625068665	0.304185032844543	-1.39564740657806	S	670	P25098	Beta-adrenergic receptor kinase 1	ADRBK1	QQLVQRVPKMKNKPRSPVVELSKVPLVQRGS
0.473522692918777	-0.536672949790955	0.665448009967804	0.958934903144836	0.635437846183777	0.739058256149292	-0.0649607628583908	-1.50837159156799	0.68218207359314	-1.20816004276276	-1.3315304517746	1.09592485427856	-0.44800341129303	1.41105020046234	-0.942288935184479	S	15	P25325-2	3-mercaptopyruvate sulfurtransferase	MPST	_MAEPGSRESETRARSPSVAAMASPQLCRAL
-0.0720619261264801	-0.338393002748489	-0.269267827272415	-0.883748233318329	-0.874072194099426	-0.702424466609955	-0.970056295394897	-1.28236281871796	-1.33721542358398	-0.659095764160156	-0.918801546096802	-1.40852975845337	-0.877845048904419	-0.914631724357605	-0.91697371006012	S	143	P26358	DNA (cytosine-5)-methyltransferase 1	DNMT1	PPKPLSKPRTPRRSKSDGEAKPEPSPSPRIT
0.181333094835281	0.427950739860535	-0.0890687629580498	0.235166504979134	-0.085887998342514	0.0546277612447739	-0.130546420812607	-0.105983503162861	-0.236756280064583	0.348304510116577	0.0917432084679604	-0.0147490836679935	-0.0100208148360252	-0.335949778556824	0.110499769449234	S	79	P26368-2	Splicing factor U2AF 65 kDa subunit	U2AF2	PLTRGAKEEHGGLIRSPRHEKKKKVRKYWDV
0.470836699008942	0.335995256900787	0.159394100308418	0.686901986598969	0.286405682563782	0.577028334140778	-0.504787802696228	-0.10555461794138	-0.527403354644775	-0.2820645570755	-0.254799038171768	-0.647562682628632	-0.276261538267136	-0.326719760894775	0.0783922225236893	S	2	P26368-2	Splicing factor U2AF 65 kDa subunit	U2AF2	______________MSDFDEFERQLNENKQE
-1.97728705406189	-1.90509283542633	-1.58833694458008	-4.09518909454346	-3.51417422294617	-3.51171565055847	-2.79106378555298	-3.258061170578	-2.63063621520996	-2.97718954086304	-2.57481503486633	-2.43275213241577	-3.80783987045288	-3.27159571647644	-3.52569603919983	S	1859	P27708	CAD protein;Glutamine-dependent carbamoyl-phosphate synthase;Aspartate carbamoyltransferase;Dihydroorotase	CAD	LPDGRFHLPPRIHRASDPGLPAEEPKEKSSR
-0.533771157264709	-0.474683284759521	0.092155285179615	0.216689482331276	-0.11532086879015	-0.247280180454254	0.993122220039368	-0.166182547807693	0.896734774112701	-0.815258800983429	-0.135634049773216	-0.206832244992256	-1.26476192474365	-1.8172812461853	-1.05888819694519	S	636	P27816	Microtubule-associated protein 4	MAP4	FMISPETVTGTGKKCSLPAEEDSVLEKLGER
-0.322953253984451	-0.308315455913544	-0.223691001534462	-0.989098370075226	-1.09529709815979	-1.09050011634827	-0.38411021232605	-0.246115997433662	-0.239831998944283	0.0281578414142132	-0.0133126601576805	0.16184039413929	-1.10534882545471	-1.30471563339233	-0.871411919593811	S	583	P27824	Calnexin	CANX	EDRKPKAEEDEILNRSPRNRKPRRE______
-0.029291519895196	0.111977361142635	0.191430598497391	-0.66064316034317	-0.829607903957367	-0.627376139163971	-0.462311089038849	-0.208361774682999	-0.435990124940872	0.450567275285721	0.396100878715515	0.20035982131958	-0.562165975570679	-0.827570915222168	-0.41693776845932	S	554	P27824	Calnexin	CANX	DEEEEGEEKLEEKQKSDAEEDGGTVSQEEED
-0.225205838680267	-0.33794429898262	0.188705056905746	-0.696168780326843	-0.162095636129379	0.0595133267343044	0.153073668479919	0.374105781316757	-0.177577272057533	0.427468866109848	0.12561608850956	0.0886025726795197	-0.334084033966064	-0.510807394981384	-0.090420164167881	S	564	P27824	Calnexin	CANX	EEKQKSDAEEDGGTVSQEEEDRKPKAEEDEI
-0.471138298511505	-2.03398561477661	-0.431432038545609	-2.32067847251892	-0.349973618984222	-0.731623530387878	0.503989994525909	-2.85231018066406	0.142922043800354	-1.08667421340942	-2.54978799819946	0.0887264460325241	-1.56398165225983	0.320590943098068	-2.28404450416565	S	557	P29350	Tyrosine-protein phosphatase non-receptor type 6	PTPN6	PPAMKNAHAKASRTSSKHKEDVYENLHTKNK
2.11472487449646	2.3181254863739	2.16256141662598	2.20209789276123	1.72137820720673	1.51755130290985	1.07523906230927	1.30198621749878	0.962831556797028	3.2875452041626	3.44108080863953	3.06312727928162	1.79589414596558	1.81398046016693	2.20186829566956	S	403	P29590	Protein PML	PML	SCITQGKDAAVSKKASPEAASTPRDPIDVDL
2.82998251914978	2.99716782569885	2.85920119285584	2.72984933853149	1.78488707542419	1.92442035675049	0.412015974521637	1.38412153720856	1.06590557098389	2.99401545524597	2.02420806884766	1.49766254425049	1.3671669960022	2.030921459198	1.30580019950867	S	8	P29590	Protein PML	PML	________MEPAPARSPRPQQDPARPQEPTM
2.17216873168945	1.84910213947296	1.73783445358276	1.96814024448395	1.69850635528564	1.40551555156708	0.593260169029236	1.15283203125	0.758839726448059	2.09358835220337	2.44361209869385	1.99712693691254	1.27466857433319	1.37109291553497	1.84159350395203	S	403	P29590-11	Protein PML	PML	SCITQGKDAAVSKKASPEAASTPRDPIDVDL
2.17216873168945	1.24249303340912	1.94981002807617	1.96814024448395	1.72137820720673	1.46152102947235	0.547029793262482	1.04192054271698	0.812624752521515	2.89131045341492	2.02568078041077	1.62193596363068	1.27466857433319	1.73013865947723	2.05747961997986	S	403	P29590-14	Protein PML	PML	SCITQGKDAAVSKKASPEAASTPRDPIDVDL
-1.17958521842957	-1.18842339515686	-0.704574167728424	-3.24731016159058	-2.89917373657227	-2.0947585105896	-1.93799877166748	-1.50337553024292	-2.09785652160645	-1.05744385719299	-2.12143421173096	-1.93517112731934	-2.23896837234497	-2.28352403640747	-1.8252124786377	S	133	P29692	Elongation factor 1-delta	EEF1D	SSPGHRATAPQTQHVSPMRQVEPPAKKPATP
-0.295547217130661	-0.639384746551514	-0.0508068390190601	-1.98738765716553	-1.40782904624939	-1.31209349632263	-0.301667660474777	-0.138490781188011	0.0110321715474129	-1.18692660331726	-0.985089778900146	-1.16878759860992	-1.22253584861755	-1.31161212921143	-1.21812415122986	S	162	P29692	Elongation factor 1-delta	EEF1D	TPAEDDEDDDIDLFGSDNEEEDKEAAQLREE
-0.0768292173743248	-0.17973667383194	-0.262149482965469	0.016507713124156	-0.227767333388329	-0.116577789187431	-0.820129692554474	-0.378270447254181	-0.567006051540375	-0.136552542448044	-0.0351445861160755	-0.392561495304108	-0.202383190393448	-0.150778830051422	-0.135162472724915	S	104	P31943	Heterogeneous nuclear ribonucleoprotein H;Heterogeneous nuclear ribonucleoprotein H, N-terminally processed;Heterogeneous nuclear ribonucleoprotein H2;Heterogeneous nuclear ribonucleoprotein H2, N-terminally processed	HNRNPH1;HNRNPH2	NNVEMDWVLKHTGPNSPDTANDGFVRLRGLP;NSVEMDWVLKHTGPNSPDTANDGFVRLRGLP
2.26144909858704	1.40236496925354	1.64973211288452	-0.142487227916718	-0.158753141760826	-0.190690785646439	1.48389410972595	1.56580138206482	1.40132308006287	0.560114026069641	1.49877727031708	1.80954420566559	-1.09578120708466	-0.0220762249082327	-1.37907731533051	S	1943	P35579	Myosin-9	MYH9	FVVPRRMARKGAGDGSDEEVDGKADGAEAKP
1.93567883968353	1.26702558994293	2.19606065750122	1.43937981128693	1.31279635429382	1.36877942085266	1.16702425479889	0.910705924034119	1.40056347846985	0.925521194934845	1.57170212268829	2.10598659515381	0.392005652189255	1.96682643890381	0.105201415717602	S	726	P35611	Alpha-adducin;Beta-adducin;Gamma-adducin	ADD1;ADD2;ADD3	PGKSPSKKKKKFRTPSFLKKSKKKSDS____;PSKSPSKKKKKFRTPSFLKKNKKKEKVEA__;PSKSPSKKKKKFRTPSFLKKSKKKEKVES__
-2.35686945915222	-2.43642449378967	-1.87539684772491	-5.96122741699219	-4.41431474685669	-4.46258115768433	-3.16576910018921	-3.32289481163025	-2.0813250541687	-1.70788323879242	-1.86327290534973	-2.5080394744873	-3.49883079528809	-3.838463306427	-3.222811460495	S	252	P35613-2	Basigin	BSG	DVLDDDDAGSAPLKSSGQHQNDKGKNVRQRN
-0.682356476783752	-0.41032749414444	-0.264597296714783	-0.937924444675446	-0.870903849601746	-0.663125872612	-0.93858015537262	-0.765295922756195	-1.0189710855484	-0.474634140729904	-0.121788151562214	-0.612780451774597	-0.398803681135178	-0.341383337974548	0.063490979373455	S	88	P38159	RNA-binding motif protein, X chromosome;RNA-binding motif protein, X chromosome, N-terminally processed	RBMX	SLDGKAIKVEQATKPSFESGRRGPPPPPRSR
-0.892192661762238	-0.867087006568909	-1.37213289737701	0.0933294668793678	-0.139007747173309	-0.34477961063385	-0.803049385547638	-0.530485868453979	-0.659463167190552	-0.220052734017372	-0.572224855422974	-0.713874518871307	-0.430218040943146	-0.838963270187378	-0.176236897706985	S	208	P38159	RNA-binding motif protein, X chromosome;RNA-binding motif protein, X chromosome, N-terminally processed;RNA binding motif protein, X-linked-like-1	RBMX;RBMXL1	PPRREPLPSRRDVYLSPRDDGYSTKDSYSSR
-0.884669542312622	-0.679235398769379	-0.938548743724823	-0.83629435300827	-0.0830479562282562	-0.480066537857056	-1.22046959400177	-0.624189496040344	-0.452068746089935	-1.43762230873108	-1.83385217189789	-1.39200305938721	-0.845714807510376	0.0933521017432213	-0.542719066143036	S	249	P38159	RNA-binding motif protein, X chromosome;RNA-binding motif protein, X chromosome, N-terminally processed;RNA binding motif protein, X-linked-like-1	RBMX;RBMXL1	YAPPPRDYTYRDYGHSSSRDDYPSRGYGDRD;YAPPPRDYTYRDYGHSSSRDDYPSRGYSDRD
0.280721932649612	-0.453181207180023	0.223911687731743	-2.03180766105652	-1.22694611549377	-1.35983002185822	0.0681180730462074	-1.04549932479858	0.375144809484482	-2.03628134727478	-1.23851573467255	-0.384889483451843	-2.1000292301178	-1.3277405500412	-2.03378200531006	S	612	P40818-2	Ubiquitin carboxyl-terminal hydrolase 8	USP8	PAERDREPSKLKRSYSSPDITQAIQEEEKRK
1.45214378833771	1.63214313983917	1.16086661815643	2.546790599823	2.30233955383301	1.89001595973969	0.68926078081131	1.15464496612549	0.754806280136108	1.11681246757507	1.72181308269501	1.1094434261322	1.12460148334503	1.62387681007385	1.54827427864075	S	20	P41208	Centrin-2	CETN2	FKKANMASSSQRKRMSPKPELTEEQKQEIRE
1.31023347377777	1.57818198204041	2.09667992591858	0.644773304462433	0.727734684944153	0.277501046657562	0.532676160335541	-0.17493437230587	1.18685698509216	-1.28172981739044	-1.43715715408325	-0.299718022346497	-0.552700996398926	-0.423206806182861	-0.735418319702148	S	385	P42167	Lamina-associated polypeptide 2, isoforms beta/gamma;Thymopoietin;Thymopentin	TMPO	AAGRPLELSDFRMEESFSSKYVPKYVPLADV
0.290433526039124	-0.035302709788084	0.0291794631630182	-0.26395508646965	-0.383097767829895	-0.280186355113983	0.540689826011658	0.664955735206604	0.0605449117720127	0.30935275554657	0.107718154788017	-0.587165892124176	-0.112367816269398	-0.596902191638947	-0.0958683639764786	S	184	P42167	Lamina-associated polypeptide 2, isoforms beta/gamma;Thymopoietin;Thymopentin	TMPO	AENTRQNGSNDSDRYSDNEEDSKIELKLEKR
-0.0396480225026608	-0.000251455814577639	-0.0312658548355103	1.77937150001526	0.918017208576202	0.986448168754578	-0.221001610159874	-0.173843219876289	0.0755685269832611	-0.293532490730286	-0.448815494775772	-0.668642640113831	0.383447796106339	0.533238470554352	0.802627325057983	S	14	P42696	RNA-binding protein 34	RBM34	__MALEGMSKRKRKRSVQEGENPDDGVRGSP
0.074406735599041	0.148697331547737	0.201613396406174	1.05581772327423	0.240332245826721	0.656136035919189	0.602838516235352	0.429908573627472	0.497282952070236	0.65155816078186	0.552660703659058	0.257018685340881	0.624829411506653	0.357706069946289	0.975874483585358	S	188	P43243	Matrin-3	MATR3	VPRDDWEEKRHFRRDSFDDRGPSLNPVLDYD
0.0311116836965084	0.0453235954046249	-0.251885026693344	0.307945787906647	0.410496830940247	0.391221165657043	-0.258101940155029	0.443042784929276	-0.621576368808746	0.297787249088287	0.46260192990303	0.146465137600899	0.395364820957184	0.275538712739944	0.491195142269135	S	598	P43243	Matrin-3	MATR3	GIDLLKKDKSRKRSYSPDGKESPSDKKSKTD
-3.62987089157104	-0.781366050243378	0.820524096488953	-2.32978105545044	-3.32836651802063	-3.35019087791443	-1.09234702587128	-3.40304446220398	-2.01837182044983	-2.36765551567078	-2.16137313842773	-3.36806654930115	-2.00234508514404	-3.03039145469666	-2.45773577690125	S	67	P46087	Probable 28S rRNA (cytosine(4447)-C(5))-methyltransferase	NOP2	AKRRLGSVEAPKTNKSPEAKPLPGKLPKGIS
-1.65249443054199	-1.45915567874908	-1.17208445072174	-1.5040031671524	-1.17133283615112	-1.26631355285645	-1.62557148933411	-1.29509961605072	-1.60111081600189	-1.9180109500885	-1.95810747146606	-1.93268656730652	-0.961392879486084	-0.783636868000031	-0.564754784107208	S	1014	P48634	Protein PRRC2A	PRRC2A	PNGNLSPAPRLRRDYSYERVGPTSCRGRGRG
-0.56845623254776	-0.872298181056976	0.179333165287972	1.34836840629578	0.661376893520355	0.645802855491638	0.526916444301605	-0.428535252809525	0.256851226091385	-2.11335444450378	-1.46236157417297	-0.11274441331625	0.37390398979187	0.918614745140076	-0.119086168706417	S	404	P49407-2	Beta-arrestin-1	ARRB1	KGMKDDKEEEEDGTGSPQLNNR_________
0.0530862733721733	1.14756000041962	0.569534182548523	-3.71097612380981	-3.33102631568909	-1.29698300361633	-1.2273166179657	-0.834575951099396	0.160634458065033	0.184050813317299	0.748675167560577	0.53131639957428	-0.861075222492218	-0.99579256772995	-1.42897188663483	S	191	P49716	CCAAT/enhancer-binding protein delta	CEBPD	PAREKSAGKRGPDRGSPEYRQRRERNNIAVR
-1.07257676124573	-0.939024746417999	-0.748304963111877	-1.54631924629211	-1.64682269096375	-0.893716812133789	-2.40911197662354	-2.43909931182861	-1.8904424905777	-0.97698837518692	-0.390351265668869	-0.346760123968124	-0.269596993923187	0.102370835840702	-0.573725461959839	S	139	P49736	DNA replication licensing factor MCM2	MCM2	AGRGLGRMRRGLLYDSDEEDEERPARKRRQV
-1.52532649040222	-1.25638604164124	-1.0126051902771	-1.66370391845703	-1.65606307983398	-1.00397908687592	-2.3794858455658	-2.30889415740967	-1.91688930988312	-1.00086677074432	-0.293360084295273	-0.107310265302658	-0.160106390714645	0.192968428134918	-0.518494486808777	S	27	P49736	DNA replication licensing factor MCM2	MCM2	SSPAQRRRGNDPLTSSPGRSSRRTDALTSSP
-0.866089761257172	-0.671666264533997	-0.579816102981567	-0.714152038097382	-0.817618548870087	-0.100040480494499	-1.74912142753601	-1.70323276519775	-1.32129096984863	-0.768821597099304	0.272330552339554	0.207873433828354	0.610655963420868	0.563041627407074	-0.224930047988892	S	41	P49736	DNA replication licensing factor MCM2	MCM2	SSPGRSSRRTDALTSSPGRDLPPFEDESEGL
-0.228767096996307	0.168280750513077	-0.213904485106468	-0.122118324041367	0.00623476644977927	0.212007999420166	-0.466572225093842	0.211163803935051	-0.300371378660202	0.206319257616997	-0.109659343957901	-0.234920278191566	0.0380082502961159	-0.256123930215836	0.21188023686409	S	677	P49756	RNA-binding protein 25	RBM25	HRPKIGLSLKLGASNSPGQPNSVKRKKLPVD
-0.723246455192566	-0.519384443759918	-0.909897744655609	-1.3728015422821	-1.18520843982697	-1.57575118541718	2.12255096435547	-1.90998220443726	-0.882305562496185	-0.722125113010406	-0.714124381542206	-0.996131062507629	-1.22839295864105	-1.28882348537445	-0.887927949428558	S	9	P49761-1	Dual specificity protein kinase CLK3	CLK3	_______MHHCKRYRSPEPDPYLSYRWKRRR
-0.189993351697922	-0.00396580714732409	-0.612585783004761	-1.00665414333344	-0.777720034122467	-0.896620094776154	-1.29312705993652	-1.44165253639221	-1.88945519924164	-0.468041568994522	-0.43029847741127	-0.787281274795532	-1.03165185451508	-1.48170447349548	-0.743449985980988	S	135	P49761-1	Dual specificity protein kinase CLK3	CLK3	SASSRSQQSSKRSSRSVEDDKEGHLVCRIGD
3.52365899085999	2.27540063858032	3.54775786399841	1.60576462745667	0.808100461959839	0.11762248724699	2.41550731658936	1.92081093788147	1.96735990047455	-0.105834610760212	1.44150185585022	1.63713526725769	-0.779917001724243	1.20529675483704	-0.939797639846802	S	239	P50552	Vasodilator-stimulated phosphoprotein	VASP	PGLAAAIAGAKLRKVSKQEEASGGPTAPKAE
-4.34707069396973	-3.0406768321991	-1.51996409893036	-7.1903223991394	-2.80623888969421	-2.2862663269043	-2.93598079681396	-2.61645555496216	-2.9025514125824	-0.732647895812988	-3.1375207901001	-3.74398303031921	-4.39002847671509	-5.62857675552368	-4.25808668136597	S	139	P50914	60S ribosomal protein L14	RPL14	KNEVKKLQKAALLKASPKKAPGTKGTAAAAA
1.62177288532257	2.01337647438049	2.12022137641907	1.46872770786285	1.31521344184875	1.53912568092346	0.51410961151123	1.09032118320465	0.324750453233719	1.69229376316071	2.20245051383972	1.47668099403381	1.73484659194946	1.32917177677155	1.68392157554626	S	1377	P51531-2	Probable global transcription activator SNF2L2	SMARCA2	EKAKKRRGRPPAEKLSPNPPKLTKQMNAIID
-0.0750602334737778	-0.887559354305267	0.526469528675079	0.0149371977895498	-0.0461366921663284	0.0928654298186302	0.105300463736057	-1.73216068744659	0.148853078484535	-1.99126172065735	-0.945201754570007	0.634349822998047	-0.237801030278206	1.07812356948853	-0.575740218162537	S	165	P51858	Hepatoma-derived growth factor	HDGF	EKGALKRRAGDLLEDSPKRPKEAENPEGEEK
-0.153401955962181	-0.737783908843994	0.508820056915283	-0.506893813610077	-0.426063179969788	-0.358070343732834	0.264644980430603	-1.43774664402008	0.156722635030746	-2.05189085006714	-1.04537808895111	0.714030086994171	-0.235575079917908	1.30946385860443	-0.577349126338959	S	133	P51858	Hepatoma-derived growth factor	HDGF	AAEGDGDKKGNAEGSSDEEGKLVIDEPAKEK
0.457577377557755	0.0661643147468567	0.235603287816048	0.290594875812531	-0.0820574834942818	0.270473837852478	0.441283106803894	0.840727567672729	0.340047925710678	-0.178797140717506	-0.0647501274943352	0.0165813863277435	-0.382631838321686	-0.186092987656593	-0.0738045647740364	S	358	P51991	Heterogeneous nuclear ribonucleoprotein A3	HNRNPA3	YGPMKGGSFGGRSSGSPYGGGYGSGGGSGGY
-0.0803605020046234	-0.547619044780731	0.597248077392578	0.12443920224905	0.676193714141846	0.0860320180654526	-0.81879061460495	-0.397366672754288	0.0073052030056715	-1.25294673442841	-1.35718464851379	0.392165541648865	-0.443203389644623	0.960773527622223	-0.580158770084381	S	528	P52272	Heterogeneous nuclear ribonucleoprotein M	HNRNPM	SGVERMGPAIERMGLSMERMVPAGMGAGLER
-0.689101219177246	-1.54329371452332	-0.848855376243591	-0.746549367904663	-0.742521107196808	-0.753937661647797	-0.408918797969818	-1.46712863445282	0.0878515690565109	-1.97765290737152	-1.32676661014557	-0.190147921442986	-1.2264438867569	-0.614693641662598	-1.2093608379364	S	455	P53396	ATP-citrate synthase	ACLY	NASGSTSTPAPSRTASFSESRADEVAPAKKA
-1.41353905200958	-1.73051059246063	-0.894037067890167	-2.39073634147644	-1.76588201522827	-1.56696438789368	-0.885762929916382	-3.00171613693237	-0.478441596031189	-3.15706872940063	-2.9532482624054	-1.44582521915436	-2.57651472091675	-1.80133211612701	-3.08011698722839	S	96	P53602	Diphosphomevalonate decarboxylase	MVD	ACLREIRCLARKRRNSRDGDPLPSSLSCKVH
-1.38763773441315	-0.888437271118164	-0.906315267086029	-3.5635552406311	-3.31847524642944	-3.0711407661438	-1.83483922481537	-1.43832159042358	-1.88852894306183	-1.12752068042755	-1.67627835273743	-2.54120230674744	-2.0994975566864	-1.92877852916718	-1.69745051860809	S	461	P53985	Monocarboxylate transporter 1	SLC16A1	RLLAKEQKANEQKKESKEEETSIDVAGKPNE
-0.14550618827343	0.0753238722681999	-0.354103028774261	1.11848711967468	0.130786910653114	-0.0749154984951019	-0.214656457304955	-0.217130467295647	-0.19675786793232	0.615150570869446	0.151552721858025	-0.771498024463654	0.364544570446014	-0.406845152378082	0.606751382350922	S	86	P57740	Nuclear pore complex protein Nup107	NUP107	LRQPDISCILGTGGKSPRLTQSSGFFGNLSM
-1.62019217014313	-0.0723346099257469	-1.26827788352966	-2.4481520652771	-2.0718789100647	-1.73236846923828	-1.43026185035706	-4.77017593383789	-1.35240209102631	-4.55750131607056	-3.22471523284912	-1.36556029319763	-2.88091850280762	-2.21500873565674	-2.96748924255371	S	21	P60174-1	Triosephosphate isomerase	TPI1	KFFVGGNWKMNGRKQSLGELIGTLNAAKVPA
1.52709591388702	0.588568985462189	2.25809192657471	0.518700838088989	0.112635388970375	0.0814465507864952	1.22937333583832	-0.938828587532043	1.53147876262665	-1.14697217941284	-1.37302374839783	0.721783638000488	0.289533615112305	2.55611062049866	-0.0795291885733604	S	3	P60981	Destrin	DSTN	_____________MASGVQVADEVCRIFYDM
1.44060027599335	1.64231312274933	1.06294929981232	2.02507853507996	0.562631487846375	0.49589005112648	0.26776859164238	0.540373027324677	0.376516282558441	1.58946740627289	1.74878060817719	1.30480432510376	0.508096992969513	0.998051464557648	0.7432781457901	S	2	P61244-2	Protein max	MAX	______________MSDNDDIEVESDADKRA
-0.15094718337059	-0.296276301145554	0.265472769737244	0.133290022611618	-0.0994737148284912	0.0358495563268662	-0.358903676271439	-0.0401245653629303	-0.388905227184296	-0.103729762136936	-0.0299325007945299	0.165077015757561	0.0860668271780014	0.424079269170761	0.236883386969566	S	284	P61978-2	Heterogeneous nuclear ribonucleoprotein K	HNRNPK	GGRPMPPSRRDYDDMSPRRGPPPPPPGRGGR
1.49986851215363	1.128293633461	1.37170338630676	1.26325845718384	0.635022044181824	0.726193428039551	0.630634605884552	0.323852598667145	0.538953423500061	0.265363723039627	0.551760613918304	0.453192561864853	-0.226321265101433	0.531516253948212	0.562507092952728	S	379	P61978-2	Heterogeneous nuclear ribonucleoprotein K	HNRNPK	QGGSGYDYSYAGGRGSYGDLGGPIITTQVTI
1.11803865432739	1.54974687099457	1.4286961555481	0.642513990402222	0.498961895704269	0.543154954910278	0.322535663843155	0.540851652622223	0.565225481987	0.963259220123291	0.935932874679565	0.664480984210968	0.452508568763733	1.07692611217499	0.758706986904144	S	43	P62750	60S ribosomal protein L23a	RPL23A	VLKGVHSHKKKKIRTSPTFRRPKTLRLRRQP
-1.26818192005157	-1.54373610019684	-1.70427286624908	-2.04074716567993	-1.87373578548431	-1.70430910587311	-2.14056777954102	-2.02589154243469	-2.42679715156555	-1.84127485752106	-1.4131863117218	-2.04482293128967	-1.43554306030273	-0.74997878074646	-1.17640888690948	S	264	P62995	Transformer-2 protein homolog beta;Transformer-2 protein homolog alpha	TRA2B;TRA2A	GWRAAQDRDQIYRRRSPSPYYSRGGYRSRSR;GYDRYEDYDYRYRRRSPSPYYSRYRSRSRSR
-0.0600074715912342	0.0943702086806297	-0.281084716320038	0.0622521862387657	-0.10338769108057	-0.10143056511879	-0.592404961585999	-0.285198181867599	-0.70443993806839	0.239652797579765	0.248497009277344	-0.121425181627274	-0.282692909240723	-0.747609376907349	0.0265116952359676	S	2	P62995	Transformer-2 protein homolog beta	TRA2B	______________MSDSGEQNYGERESRSA
-0.0313967131078243	-0.414042294025421	-0.947537362575531	-1.13734924793243	-0.830594718456268	-0.665733456611633	-0.474546611309052	-0.0200141929090023	-0.55399626493454	-0.185976773500443	-0.254242867231369	-0.090015284717083	-0.374593317508698	-0.402385890483856	-0.457323849201202	S	2	P63165	Small ubiquitin-related modifier 1	SUMO1	______________MSDQEAKPSTEDLGDKK
-1.55895817279816	-1.53047096729279	-1.5332864522934	-0.416583806276321	-1.33102810382843	-1.21327829360962	-1.41412210464478	-1.93078458309174	-2.12373161315918	-1.3757643699646	-1.56160533428192	-0.402299463748932	-1.00239491462708	-0.436121791601181	-1.05627191066742	S	445	P85037	Forkhead box protein K1	FOXK1	RSGGLQTPECLSREGSPIPHDPEFGSKLASV
-3.44852018356323	0.254475980997086	0.528943955898285	0.72619891166687	0.443438529968262	0.78138393163681	-0.0708445012569427	0.207688078284264	-0.0812612697482109	-0.00631291139870882	0.163485422730446	0.0089961513876915	0.232920497655869	0.974736630916595	1.21937787532806	S	154	P98175-5	RNA-binding protein 10	RBM10	PGSETQRRRRRRHRHSPTGPPGFPRDGDYRD
0.0992467775940895	0.0227860175073147	-0.02671636082232	-0.257832854986191	-0.431303292512894	-0.362563401460648	-0.382614701986313	-0.225715354084969	-0.68409675359726	-0.408634871244431	-0.245313078165054	0.995488226413727	-0.363695800304413	0.0345225483179092	0.0357686132192612	S	4	Q00839	Heterogeneous nuclear ribonucleoprotein U	HNRNPU	____________MSSSPVNVKKLKVSELKEE
0.994395732879639	1.08880984783173	0.838527202606201	0.649499356746674	0.492494821548462	0.511000275611877	-0.128580778837204	0.327028065919876	-0.0116811413317919	1.03917968273163	1.3084317445755	0.739496648311615	0.629439473152161	0.48905947804451	0.637884020805359	S	26	Q01130	Serine/arginine-rich splicing factor 2	SRSF2	EGMTSLKVDNLTYRTSPDTLRRVFEKYGRVG
0.131639316678047	-1.14100432395935	0.942062854766846	-0.652886569499969	0.614647686481476	0.413678467273712	0.318338602781296	-1.34423053264618	0.727007329463959	-2.90187239646912	-3.55513763427734	-0.307228118181229	-0.912953495979309	0.811142206192017	-1.78816628456116	S	100	Q01433	AMP deaminase 2	AMPD2	EARGGLGAPPLQSARSLPGPAPCLKHFPLDL
0.0738828033208847	0.0849544331431389	-0.141499370336533	1.05394124984741	0.706287443637848	0.790952205657959	0.0591628812253475	0.354483425617218	0.073602981865406	0.749785721302032	0.798658013343811	0.368456602096558	0.608043968677521	0.528716564178467	0.73297393321991	S	537	Q02040	A-kinase anchor protein 17A	AKAP17A	CKEVQSSCRVVPEDGSPEKRCPGGVLSCIPD
0.0486446358263493	0.162305772304535	-0.201265603303909	-1.0046215057373	-0.658982574939728	-0.193488776683807	-0.602370917797089	-0.4444979429245	-0.465731173753738	0.531170547008514	0.393956810235977	0.374218016862869	-0.248965829610825	-0.776867866516113	-0.72504061460495	S	71	Q02543	60S ribosomal protein L18a	RPL18A	KSSGEIVYCGQVFEKSPLRVKNFGIWLRYDS
0.750530600547791	0.851772308349609	0.120985105633736	1.29511165618896	0.554880619049072	0.344359487295151	0.449035972356796	0.139566659927368	0.306183338165283	1.353888630867	1.02690470218658	0.043638601899147	1.2007805109024	0.70655769109726	1.21422791481018	S	1545	Q02880-2	DNA topoisomerase 2-beta	TOP2B	TTPKGKGRGAKKRKASGSENEGDYNPGRKTS
0.810343980789185	0.875559031963348	1.2524733543396	1.23923420906067	1.54920291900635	1.62282383441925	0.662095069885254	1.25313746929169	0.300900310277939	0.764606356620789	0.30153414607048	1.36953043937683	-1.20261907577515	1.30501556396484	0.556583762168884	S	1395	Q02880-2	DNA topoisomerase 2-beta	TOP2B	DDDDNNDLEELKVKASPITNDGEDEFVPSDG
0.257062256336212	0.55581659078598	0.174733132123947	1.59985148906708	0.674031794071198	0.723913967609406	0.0660243779420853	0.56746906042099	0.252225548028946	1.23724639415741	0.743297338485718	0.389052599668503	1.19546282291412	0.840572774410248	0.997840881347656	S	1461	Q02880-2	DNA topoisomerase 2-beta	TOP2B	PSYSQKSEDDSAKFDSNEEDSASVFSPSFGL
-3.30005836486816	-1.85370576381683	-1.99282252788544	-3.45385479927063	-2.30008697509766	-2.27732944488525	-3.6067681312561	-3.98848938941956	-3.26340818405151	-2.18845081329346	-2.90762305259705	-3.27403593063354	-2.33872771263123	-2.05492424964905	-2.66619396209717	S	316	Q03188	Centromere protein C	CENPC	DEFIIDESDQSFASRSWITIPRKAGSLKQRT
-1.81112992763519	-1.55491840839386	-1.09603297710419	-2.25647020339966	-1.27353346347809	-0.921955823898315	-0.442140996456146	-0.198601320385933	0.0191593673080206	-1.50168013572693	-1.84918344020844	-1.38405513763428	-1.48302495479584	-1.34503269195557	-1.05465567111969	S	1210	Q04637-8	Eukaryotic translation initiation factor 4 gamma 1	EIF4G1	SRERPSQPEGLRKAASLTEDRDRGRDAVKRE
-1.98846781253815	-2.00552916526794	-1.7888685464859	-3.52364063262939	-2.6826446056366	-2.46721816062927	-2.05448532104492	-1.88964021205902	-1.06643652915955	-1.9876070022583	-1.62980592250824	-2.39464521408081	-2.42289519309998	-2.75809693336487	-2.15376758575439	S	1188	Q04637-8	Eukaryotic translation initiation factor 4 gamma 1	EIF4G1	DRLDRARTPATKRSFSKEVEERSRERPSQPE
2.06748032569885	2.95401382446289	2.01781678199768	3.33012866973877	2.79370760917664	2.964524269104	1.92623901367188	2.32126808166504	2.38619375228882	1.02055668830872	1.57797646522522	1.17312657833099	2.00881361961365	3.07278227806091	2.36782741546631	S	570	Q04759-3	Protein kinase C theta type	PRKCQ	RALINSMDQNMFRNFSFMNPGMERLIS____
0.150149375200272	0.378907948732376	0.0617620833218098	-0.332329303026199	0.0303783565759659	0.0632739365100861	-0.242266491055489	0.139091774821281	-0.870371580123901	0.00635561486706138	0.143608391284943	-0.41614830493927	0.283529996871948	-0.0136688919737935	0.0806523486971855	S	433	Q05519-2	Serine/arginine-rich splicing factor 11	SRSF11	VKVTRDYDEEEQGYDSEKEKKEEKKPIETGS
1.08744239807129	0.454007714986801	0.902047395706177	-1.48465824127197	-1.37463474273682	-1.02754962444305	0.997082412242889	0.482359290122986	0.616722643375397	0.390837520360947	0.840400815010071	1.39297378063202	-1.19640982151031	-0.721800863742828	-2.07052803039551	S	645	Q05655	Protein kinase C delta type;Protein kinase C delta type regulatory subunit;Protein kinase C delta type catalytic subunit	PRKCD	YSNFDQEFLNEKARLSYSDKNLIDSMDQSAF
1.61210143566132	2.11581230163574	1.3503749370575	3.27445769309998	2.10692381858826	0.0587554089725018	0.73746782541275	1.5008487701416	0.89886349439621	0.926737666130066	-0.34654825925827	0.00497097941115499	0.393941909074783	1.40704846382141	1.49425411224365	S	20	Q07666	KH domain-containing, RNA-binding, signal transduction-associated protein 1	KHDRBS1	DDPAARMSRSSGRSGSMDPSGAHPSVRQTPS
-1.3665497303009	-1.90106737613678	-0.977120578289032	-2.16025543212891	-1.39101135730743	-1.01060104370117	-0.0830073058605194	-0.819207847118378	0.325199007987976	-1.96948909759521	-1.22510313987732	-0.127089604735374	-1.73097670078278	-1.51543200016022	-2.56197690963745	S	524	Q07866-7	Kinesin light chain 1	KLC1	VLNDPENMEKRRSRESLNVDVVKYESGPDGG
0.496011942625046	0.996573686599731	0.418584436178207	1.14878857135773	0.644098579883575	0.902954995632172	0.0692253336310387	0.374782651662827	-0.856887936592102	0.0263271369040012	0.271608471870422	-0.392796963453293	0.253603637218475	-0.166221261024475	0.157020404934883	S	2	Q07955	Serine/arginine-rich splicing factor 1	SRSF1	______________MSGGGVIRGPAGNNDCR
0.23883131146431	0.835428893566132	0.244608253240585	0.353595435619354	0.231519818305969	-0.0895673781633377	-0.762564957141876	-0.520400047302246	-0.766200542449951	0.103860661387444	-0.19180653989315	-0.419965386390686	-0.236890912055969	-0.420880258083344	-0.112583950161934	S	199	Q07955	Serine/arginine-rich splicing factor 1	SRSF1	EGETAYIRVKVDGPRSPSYGRSRSRSRSRSR
-0.364695698022842	-0.566816747188568	-0.923347592353821	-0.718560695648193	-1.18222308158875	-1.41051769256592	-0.799715280532837	-1.08782124519348	-0.672075629234314	-1.03034448623657	-0.971588134765625	-2.00329446792603	-1.11992359161377	-2.36157631874084	-1.09119439125061	S	22	Q09161	Nuclear cap-binding protein subunit 1	NCBP1	SDENDGGQPHKRRKTSDANETEDHLESLICK
0.378919422626495	0.370077967643738	0.331988304853439	-0.180634722113609	-0.612003684043884	-0.183155208826065	0.099251352250576	-0.175070717930794	0.0627265051007271	-0.00966665521264076	-0.190989255905151	-0.693923950195313	-0.471704542636871	-1.03341019153595	-0.318589240312576	S	7	Q09161	Nuclear cap-binding protein subunit 1	NCBP1	_________MSRRRHSDENDGGQPHKRRKTS
1.95502233505249	1.65466594696045	0.983659505844116	-1.44534051418304	-0.511370956897736	-1.38531231880188	1.52591717243195	2.30168843269348	1.40462136268616	2.27705717086792	2.09581732749939	-0.445046275854111	0.717314481735229	-0.104391306638718	1.2062121629715	S	5830	Q09666	Neuroblast differentiation-associated protein AHNAK	AHNAK	GKHGKLKFGTFGGLGSKSKGHYEVTGSDDET
2.73127055168152	1.69555068016052	1.93368697166443	1.77833843231201	1.29625797271729	1.41356444358826	2.49440860748291	2.32834339141846	2.06136131286621	1.97771537303925	1.21077001094818	0.182819753885269	0.528422653675079	0.931701600551605	0.890433251857758	S	93	Q09666	Neuroblast differentiation-associated protein AHNAK	AHNAK	GHHTVGLKLHRKGDRSPEPGQTWTREVFSSC
1.01637721061707	0.933101713657379	0.800277411937714	1.61259531974792	-0.0649929493665695	0.12102535367012	1.46626472473145	1.8857718706131	1.36880874633789	0.0343225821852684	-0.594583749771118	-0.831888735294342	0.536985278129578	0.990206956863403	0.584045171737671	S	5731	Q09666	Neuroblast differentiation-associated protein AHNAK	AHNAK	KFNFSKPKGKGGVTGSPEASISGSKGDLKSS
1.47463154792786	1.31931614875793	1.09936213493347	1.31447160243988	1.1105854511261	0.949629902839661	2.06413388252258	2.47947645187378	1.27832269668579	1.1797730922699	0.404907643795013	-0.670976877212524	0.747162520885468	1.3676381111145	1.02297031879425	S	5841	Q09666	Neuroblast differentiation-associated protein AHNAK	AHNAK	GGLGSKSKGHYEVTGSDDETGKLQGSGVSLA
1.17139363288879	0.636741757392883	0.569304823875427	1.27426111698151	1.24900794029236	1.20777177810669	1.60561323165894	1.00243389606476	1.66768038272858	0.0269807782024145	-0.552218317985535	-0.422043323516846	1.20841145515442	1.38853466510773	0.207841098308563	S	5780	Q09666	Neuroblast differentiation-associated protein AHNAK	AHNAK	KGKFSLFKSKKPRHRSNSFSDEREFSGPSTP
2.24310159683228	2.02906465530396	2.60860323905945	1.90589141845703	1.65529096126556	1.72816812992096	2.16438937187195	2.46998405456543	1.43204522132874	0.988471686840057	1.2431468963623	-0.0796844810247421	1.30818438529968	2.04341793060303	1.25741624832153	S	5782	Q09666	Neuroblast differentiation-associated protein AHNAK	AHNAK	KFSLFKSKKPRHRSNSFSDEREFSGPSTPTG
2.68978667259216	2.34573936462402	0.737243115901947	3.31560182571411	2.73243355751038	2.37443518638611	3.07265877723694	3.08811497688293	1.79795050621033	1.7589852809906	2.88438248634338	1.0231386423111	2.92999577522278	2.43154382705688	2.70092272758484	S	2397	Q09666	Neuroblast differentiation-associated protein AHNAK	AHNAK	KAPKISMPDLDLHLKSPKAKGEVDVDVPKLE
1.42300951480865	1.03170216083527	0.130562573671341	1.35446345806122	1.42797636985779	0.980745673179626	2.13299465179443	2.0449640750885	1.76611948013306	1.97840571403503	1.05840265750885	-0.419156551361084	0.463069558143616	0.93576842546463	0.765140771865845	S	135	Q09666	Neuroblast differentiation-associated protein AHNAK	AHNAK	EYQRIYTTKIKPRLKSEDGVEGDLGETQSRT
1.33334910869598	3.34765791893005	3.2367377281189	3.10606622695923	1.88818073272705	0.586134731769562	3.46229577064514	4.59929132461548	2.13815546035767	3.75452995300293	2.136554479599	0.917469918727875	1.17787909507751	2.06874489784241	2.97656846046448	S	3426	Q09666	Neuroblast differentiation-associated protein AHNAK	AHNAK	SSPKVSMPDVELNLKSPKVKGDLDIAGPNLE
-0.363241136074066	-0.64534318447113	-3.19290018081665	-0.333653330802917	-0.366823554039001	-1.27381765842438	1.11933410167694	1.0243809223175	0.954287648200989	1.86798799037933	1.19407868385315	0.475228786468506	-2.39512538909912	-2.91825318336487	-2.13320922851563	S	175	Q0VD83	Apolipoprotein B receptor	APOBR	QESHEQEVNREERLRSWEQEEEEEEVRAREP
2.3719379901886	2.05257415771484	1.84558010101318	1.77561771869659	0.363942384719849	0.687375485897064	1.5589873790741	0.904838740825653	1.25718712806702	1.20001244544983	1.19304835796356	0.514378666877747	0.024446090683341	0.870735764503479	0.905342400074005	S	766	Q10570	Cleavage and polyadenylation specificity factor subunit 1	CPSF1	SGSLFSPSKEEARRSSQPPADRDPAPFRAEP
4.89000177383423	4.07030487060547	4.54192113876343	3.06334662437439	2.65275740623474	2.53152251243591	3.45541262626648	3.97352004051209	3.15505075454712	2.95597672462463	2.85506272315979	2.80835175514221	1.60656249523163	2.10294127464294	1.31386399269104	S	2563	Q12802	A-kinase anchor protein 13	AKAP13	DQKLVLSERALTRSLSRPSSLIEQEKQRSLE
-0.585785925388336	0.0250375457108021	-0.339184701442719	0.802221059799194	0.505234181880951	0.445907413959503	-1.01270663738251	-0.732695281505585	-0.969519019126892	-0.0555751621723175	-0.253352642059326	-0.408716678619385	-0.221409693360329	-0.523115456104279	-0.205102443695068	S	1362	Q12888	Tumor suppressor p53-binding protein 1	TP53BP1	ADFALPSSRGGPGKLSPRKGVSQTGTPVCEE
-0.461011677980423	0.0928430631756783	-0.432936698198318	1.18788504600525	0.966363191604614	0.901855111122131	-0.437024801969528	-0.199808061122894	-0.142672479152679	0.176369160413742	0.0630301833152771	0.275763005018234	0.338909387588501	0.289510607719421	0.552501201629639	S	500	Q12888	Tumor suppressor p53-binding protein 1	TP53BP1	LTVECSKTSEIEPKNSPEDLGLSLTGDSCKL
-1.3589403629303	-1.04791486263275	-1.0949342250824	-3.24178910255432	-2.70071649551392	-2.25824904441834	-1.94596207141876	-1.88536822795868	-2.81363773345947	-1.53785157203674	-1.9585565328598	-1.93130004405975	-2.32161974906921	-3.0613648891449	-2.09455561637878	S	382	Q12906-7	Interleukin enhancer-binding factor 3	ILF3	ITPMKRPMEEDGEEKSPSKKKKKIQKKEEKA
-0.280940353870392	-0.523524582386017	2.10040593147278	-0.814185082912445	-0.567302644252777	-0.667577922344208	1.30495393276215	0.774154961109161	1.05606555938721	1.81035614013672	0.208517655730248	0.659694075584412	-1.45904767513275	-1.09837114810944	-1.55936932563782	S	114	Q12982	BCL2/adenovirus E1B 19 kDa protein-interacting protein 2	BNIP2	DDLPKPKTTEVIRKGSITEYTAAEEKEDGRR
-0.0502091944217682	0.237852513790131	0.133044570684433	0.410762965679169	0.0754148960113525	0.288292020559311	0.113655984401703	0.100990891456604	0.00146742560900748	0.59708571434021	0.505956411361694	0.201704502105713	0.270614147186279	0.290870547294617	0.789069712162018	S	691	Q12996	Cleavage stimulation factor subunit 3	CSTF3	SNAVLTKAVKRPNEDSDEDEEKGAVVPPVHD
-3.10405111312866	-2.60469388961792	-2.75025916099548	-5.38245964050293	-3.69513988494873	-3.15107703208923	-3.60458397865295	-3.55451703071594	-3.8058340549469	-3.82670307159424	-4.86013603210449	-3.21246004104614	-3.04920768737793	-2.94392991065979	-3.08458876609802	S	80	Q13085	Acetyl-CoA carboxylase 1;Biotin carboxylase	ACACA	SSLQDGLALHIRSSMSGLHLVKQGRDRKKID
0.454026818275452	-0.585696876049042	0.334395974874496	-1.23927903175354	-0.684985756874084	-0.496859014034271	0.206831231713295	-0.279877960681915	0.63387656211853	-0.837902009487152	-0.581854462623596	0.476215869188309	-1.36144113540649	-0.264841556549072	-1.78516948223114	S	496	Q13131	5'-AMP-activated protein kinase catalytic subunit alpha-1	PRKAA1	ITEAKSGTATPQRSGSVSNYRSCQRSDSDAE
0.76382851600647	0.863033890724182	0.949524104595184	2.32793664932251	1.05442321300507	0.383786141872406	0.608819484710693	-0.274156123399735	0.210038498044014	1.3301408290863	1.02150332927704	0.810867488384247	0.179315194487572	0.324306905269623	0.356521666049957	S	93	Q13185	Chromobox protein homolog 3	CBX3	NSQKAGKEKDGTKRKSLSDSESDDSKSKKKR
-1.14549672603607	-0.932111620903015	-0.838980793952942	-0.112013921141624	-0.841211438179016	-0.556340873241425	-1.08879351615906	-0.716212570667267	-0.894929528236389	-0.606803715229034	-0.871752917766571	-0.594764530658722	-0.0229734610766172	-0.475166231393814	-0.0948547497391701	S	204	Q13242	Serine/arginine-rich splicing factor 9	SRSF9	SYGYSRSRSGSRGRDSPYQSRGSPHYFSPFR
-0.744656562805176	-0.726450324058533	-0.843927025794983	-0.218938559293747	-0.525243818759918	-0.247990593314171	-0.799089372158051	-0.34612175822258	-1.0288964509964	-0.274360030889511	-0.448623955249786	-0.397966474294662	-0.245356768369675	-0.314807295799255	0.0202666260302067	S	211	Q13242	Serine/arginine-rich splicing factor 9	SRSF9	RSGSRGRDSPYQSRGSPHYFSPFRPY_____
0.0526008233428001	0.310633420944214	-0.337270528078079	-0.749125838279724	-0.553094863891602	-0.496011435985565	-1.24509036540985	-0.802611589431763	-1.73098194599152	-0.765251398086548	-0.945854902267456	-1.12892830371857	-0.837150454521179	-1.26019990444183	-0.692181050777435	S	303	Q13247	Serine/arginine-rich splicing factor 6	SRSF6	DIKSKSRSRSQSRSNSPLPVPPSKARSVSPP
-0.815914988517761	-0.469895541667938	-0.496293157339096	0.169234722852707	0.0609177313745022	0.13080982863903	-1.00448846817017	-0.889137625694275	-0.929659783840179	-0.51506233215332	-0.359332084655762	0.122390665113926	0.266912847757339	0.269631743431091	0.365733116865158	S	19	Q13263	Transcription intermediary factor 1-beta	TRIM28	SAAAASAAAASAASGSPGPGEGSAGGEKRST
0.830373585224152	0.444701671600342	0.822272837162018	1.03275012969971	0.769829034805298	0.876155614852905	0.0535340867936611	-0.557081460952759	0.201618865132332	-0.0513030029833317	-0.143410995602608	-0.0224248170852661	-0.074852280318737	0.993864357471466	0.603960394859314	S	473	Q13263	Transcription intermediary factor 1-beta	TRIM28	YSSAEPHVSGVKRSRSGEGEVSGLMRKVPRV
-2.37785291671753	-2.16274976730347	-1.9254322052002	-2.41206383705139	-1.38963603973389	-1.49692070484161	-1.03665804862976	-0.674078106880188	-1.09553384780884	-1.81011629104614	-1.83750486373901	-2.39535665512085	-1.33692455291748	-1.10962021350861	-1.1133873462677	S	232	Q13283	Ras GTPase-activating protein-binding protein 1	G3BP1	PVLEETAPEDAQKSSSPAPADIAQTVQEDLR
0.433571726083755	0.296233683824539	-1.41154873371124	0.145259946584702	-0.506759405136108	-0.466426521539688	-0.6175537109375	-0.461858004331589	-0.404548555612564	1.00793719291687	0.744828224182129	0.48141160607338	0.0817690640687943	-1.65807461738586	-0.443602472543716	S	12	Q13286-4	Battenin	CLN3	____MGGCAGSRRRFSDSEGEETVPEPRLPL
-0.0720619261264801	0.21406053006649	-0.0663882344961166	-0.0934817418456078	-0.242535620927811	-0.348379284143448	-0.348372966051102	0.0750328898429871	-0.447346895933151	-0.367924422025681	-0.562172412872314	-0.654164671897888	-0.215034082531929	-0.381903827190399	-0.0165096875280142	S	687	Q13427	Peptidyl-prolyl cis-trans isomerase G	PPIG	NSSNNSREKKADRDQSPFSKIKQSSQDNELK
-0.0481307469308376	0.113805919885635	-0.119917370378971	-0.264260739088058	-0.433598309755325	-0.273632764816284	-0.164045169949532	-0.130079939961433	-0.324862480163574	0.295813381671906	-0.00447068642824888	-0.235576346516609	-0.0998512506484985	-0.41867271065712	0.158345848321915	S	397	Q13427	Peptidyl-prolyl cis-trans isomerase G	PPIG	KGDKSELNEIKENQRSPVRVKERKITDHRNV
-2.67525219917297	-1.50101447105408	-2.23816919326782	-2.01408767700195	-1.47489798069	-1.43068361282349	-2.68248867988586	-2.4017219543457	-2.9887011051178	-1.05667328834534	-1.1733705997467	-1.85033869743347	-0.840310096740723	-1.12580001354218	-0.602360606193542	S	906	Q13428-3	Treacle protein	TCOF1	GKTHQIRAALAPAKESPRKGAAPTPPGKTGP
-0.449126362800598	0.294435530900955	0.033268928527832	0.896793305873871	0.772218644618988	0.750467479228973	-0.591452538967133	-0.941899120807648	-0.349766790866852	-0.5704465508461	-0.400230228900909	-0.914811491966248	0.857641637325287	0.855034589767456	1.0769077539444	S	1351	Q13428-3	Treacle protein	TCOF1	KESSRKGWESRKRKLSGDQPAARTPRSKKKK
-2.22614073753357	-1.25239765644073	-1.94855630397797	-1.42721319198608	-1.25218212604523	-1.16609632968903	-2.06505298614502	-1.74261200428009	-2.42887091636658	-0.754937529563904	-0.967612683773041	-1.56903433799744	-0.678679585456848	-1.08260762691498	-0.487176924943924	S	381	Q13428-3	Treacle protein	TCOF1	GKTSQVGAASAPAKESPRKGAAPAPPGKTGP
-3.87407922744751	-1.62628471851349	-3.29707670211792	-3.36782598495483	-2.84533309936523	-2.91846370697021	-3.51579070091248	-3.19808268547058	-3.75965046882629	-0.983219385147095	-0.992859482765198	-1.59523892402649	-1.62969505786896	-2.10367703437805	-1.465500831604	S	156	Q13428-3	Treacle protein	TCOF1	HPATGKTVANLLSGKSPRKSAEPSANTTLVS
0.0404048562049866	-0.375252544879913	0.539986431598663	-1.29222095012665	-0.480406701564789	-0.312546133995056	-0.602252781391144	-0.920596420764923	0.323853969573975	-1.11233603954315	-0.982235610485077	-0.0623508505523205	-1.6822863817215	-0.346797525882721	-1.73565149307251	S	1290	Q13459	Unconventional myosin-IXb	MYO9B	KSKPCGSPRVQEKPDSPGGSTQIQRYLDAER
0.264310866594315	0.29507178068161	0.28060594201088	0.589883387088776	0.323660343885422	0.23175898194313	0.0340065062046051	0.341652393341064	-0.451782941818237	0.204193517565727	0.448484808206558	-0.201605349779129	0.123256959021091	-0.0198749806731939	0.481491684913635	S	277	Q13523	Serine/threonine-protein kinase PRP4 homolog	PRPF4B	KVKIEDKSKSKDRKKSPIINESRSRDRGKKS
2.15792560577393	1.83277118206024	1.35481989383698	2.07516884803772	0.746410548686981	0.698408126831055	1.54165852069855	0.901099741458893	1.223837018013	1.61945033073425	1.24806177616119	0.660844743251801	0.0797822624444962	0.165017485618591	0.532729029655457	S	236	Q13595	Transformer-2 protein homolog alpha	TRA2A	GGGGGGGGGGGRRRDSYYDRGYDRGYDRYED
3.35973715782166	3.2402811050415	2.94451785087585	2.94724535942078	2.2187774181366	2.16252160072327	2.20398283004761	2.32718753814697	2.12456130981445	3.19161105155945	3.74658203125	3.44541168212891	2.08262538909912	2.68070650100708	1.60041725635529	S	1217	Q13813-2	Spectrin alpha chain, non-erythrocytic 1	SPTAN1	VATFNSIKELNERWRSLQQLAEERSQLLGSA
-0.322147697210312	-0.353545606136322	-0.499071687459946	-0.276744961738586	-0.562034070491791	-0.73255980014801	-0.524546980857849	-0.4545558989048	-0.134401753544807	-0.195691034197807	-0.598685622215271	-0.99340945482254	-0.474170923233032	-0.403377830982208	-0.205598816275597	S	340	Q13950-3	Runt-related transcription factor 2	RUNX2	RGTGLPAITDVPRRISGASELGPFSDPRQFP
-0.721930861473084	-2.5809314250946	-0.454014003276825	-1.60215485095978	-0.494925320148468	-0.735883772373199	-0.0449850149452686	-1.12639403343201	0.0265231542289257	-2.78419589996338	-1.24189925193787	-0.624868631362915	-1.67086493968964	0.494574904441834	-2.27265429496765	S	881	Q14152	Eukaryotic translation initiation factor 3 subunit A	EIF3A	EERERRREEERRLGDSSLSRKDSRWGDRDSE
1.01832735538483	0.471470266580582	0.990034878253937	-0.532120227813721	-0.348224699497223	-0.343711376190186	0.958027303218842	0.811258137226105	0.573252022266388	0.547085404396057	0.612316489219666	2.16507959365845	-1.14283454418182	0.0536324270069599	-1.2330470085144	S	340	Q14155-1	Rho guanine nucleotide exchange factor 7	ARHGEF7	LFPNVLLMLSASPRMSGFIYQGKLPTTGMTI
0.332013130187988	0.0356797352433205	-0.00154813833069056	-1.53609800338745	-1.25780987739563	-1.37262332439423	0.229509994387627	0.0231323856860399	0.352025330066681	-0.277158498764038	-0.0115839913487434	-0.34262353181839	-2.55802845954895	-1.92964005470276	-2.30278134346008	S	4368	Q14204	Cytoplasmic dynein 1 heavy chain 1	DYNC1H1	DDLAYAETEKKTRTDSTSDGRPAWMRTLHTT
0.17934450507164	-0.604921221733093	0.668183207511902	-1.33367884159088	-1.33009910583496	-1.58460879325867	1.08938145637512	0.496351003646851	0.938800632953644	0.041190043091774	1.00831472873688	1.00759398937225	-2.2125506401062	-1.03692519664764	-2.45628333091736	S	375	Q14289	Protein-tyrosine kinase 2-beta	PTK2B	GSLIIHPRKDGEKRNSLPQIPMLNLEARRSH
0.244790092110634	-0.0879911184310913	0.00171773752663285	0.161756440997124	-0.338502317667007	0.185854360461235	-0.233765140175819	-0.141144081950188	-0.262486457824707	0.386535555124283	-0.00940978154540062	-0.250841289758682	-0.821885168552399	-1.67768287658691	-0.128494873642921	S	136	Q14498-2	RNA-binding protein 39	RBM39	SRRRSRSKSPFRKDKSPVREPIDNLTPEERD;YRRRSRSKSPFRKDKSPVREPIDNLTPEERD
0.0171222854405642	0.391725927591324	-0.0365544781088829	-0.287938266992569	-0.35494065284729	-0.359789818525314	-0.48490434885025	-0.208894655108452	-0.445770144462585	0.269208252429962	0.188640594482422	-0.0984002873301506	-0.15402989089489	-0.27930536866188	-0.0892158150672913	S	97	Q14498-2	RNA-binding protein 39	RBM39	SRSRSRDRRFRGRYRSPYSGPKFNSAIRGKI
0.813328146934509	0.563102424144745	0.637928664684296	1.21392178535461	0.704850018024445	0.33871391415596	0.0700970962643623	0.101708099246025	0.234059199690819	0.88576877117157	0.635206878185272	0.420514017343521	-0.283664137125015	-0.501191020011902	-0.112130895256996	S	1589	Q14643-3	Inositol 1,4,5-trisphosphate receptor type 1	ITPR1	AMNWRLSARNAARRDSVLAASRDYRNIIERL
-0.971691071987152	-1.49947428703308	-0.151701793074608	-0.718798696994781	-0.215205490589142	-0.246000483632088	0.0862209275364876	-1.80545485019684	0.216416403651237	-3.33004999160767	-2.4147355556488	-1.21948754787445	-1.89251112937927	-0.733513832092285	-1.90944695472717	S	573	Q14738	Serine/threonine-protein phosphatase 2A 56 kDa regulatory subunit delta isoform	PPP2R5D	MLKDIKKEKVLLRRKSELPQDVYTIKALEAH
1.16654849052429	0.99659925699234	1.27066433429718	0.639019310474396	-0.117196634411812	-0.135173007845879	-0.0695997774600983	-0.149352982640266	-0.020656606182456	0.10501154512167	0.147541955113411	1.64799582958221	-0.79103696346283	-0.555531203746796	-0.71485710144043	S	99	Q14739	Lamin-B receptor	LBR	SRSPGRPPKSARRSASASHQADIKEARREVE
-0.143947824835777	-0.731124460697174	-0.30771666765213	0.0126712350174785	-0.915524363517761	-0.849407613277435	-0.0225637517869473	-0.798789083957672	-0.352949142456055	-1.33013355731964	-1.26462554931641	-1.76528191566467	-2.06407833099365	-2.08946371078491	-1.83007752895355	S	121	Q14814-4	Myocyte-specific enhancer factor 2D	MEF2D	SLEQSPLLEDKYRRASEELDGLFRRYGSTVP
1.01803624629974	-0.170419231057167	1.15643346309662	1.09680688381195	0.805074036121368	0.748582541942596	1.9928023815155	-0.0932081490755081	2.15239715576172	-1.08516871929169	-0.236434280872345	1.18306183815002	-1.67106580734253	-0.509420871734619	-1.48330938816071	S	146	Q14847	LIM and SH3 domain protein 1	LASP1	MGPSGGEGMEPERRDSQDGSSYRRPLEQQQP
-1.10011768341064	-0.304547607898712	-0.793205797672272	-1.04096651077271	-1.0343154668808	-0.773000419139862	-2.09391260147095	-1.79427289962769	-2.06122946739197	-1.75016987323761	-1.81666922569275	-2.45180749893188	-0.541841924190521	-1.00307381153107	-0.427700847387314	S	633	Q14978-2	Nucleolar and coiled-body phosphoprotein 1	NOLC1	PNTFPKRKKGEKRASSPFRRVREEEIEVDSR
2.27530431747437	2.03009247779846	2.45607495307922	3.91496706008911	2.36797523498535	2.28330230712891	2.3415048122406	2.07977223396301	2.27917885780334	2.10926151275635	1.42772591114044	0.90541934967041	0.605341196060181	0.394429564476013	1.72880351543427	S	1955	Q14980-2	Nuclear mitotic apparatus protein 1	NUMA1	EEMKTGDPQETLRRASMQPIQIAEGTGITTR
2.20560574531555	-0.458712637424469	2.60251116752625	3.46274447441101	2.61311650276184	2.23213529586792	2.38697028160095	0.121278271079063	2.59385275840759	-1.53708469867706	-0.336668223142624	1.56448829174042	0.42216831445694	2.25594711303711	0.828003287315369	S	2033	Q14980-2	Nuclear mitotic apparatus protein 1	NUMA1	KKAAPASTKQADRRQSMAFSILNTPKKLGNS
0.428659170866013	0.436836451292038	0.57448410987854	-0.642616629600525	-0.328991115093231	-0.397273659706116	0.0959434434771538	0.139828681945801	0.494104892015457	-1.0648672580719	-0.62845915555954	-0.524577498435974	-1.11549127101898	-0.0638772696256638	-0.965461671352386	S	218	Q15019	Septin-2	37500	IEEHNIKIYHLPDAESDEDEDFKEQTRLLKA
1.01791954040527	0.0247725807130337	1.12425422668457	0.558155238628387	0.792294919490814	0.580645203590393	1.71548354625702	1.20341551303864	1.4948673248291	0.575135111808777	1.67828643321991	1.33648002147675	-0.571402072906494	0.795363128185272	-1.0657377243042	S	684	Q15052	Rho guanine nucleotide exchange factor 6	ARHGEF6	SANFQQGHGSSTRKDSIPQVLLPEEEKLIIE
0.385188847780228	0.00019551492005121	1.03489112854004	0.425769090652466	0.30182734131813	0.33813601732254	1.05621707439423	0.786086976528168	1.05772590637207	0.492456704378128	0.919812440872192	0.765199720859528	-0.914683520793915	-0.184375196695328	-1.48794841766357	S	640	Q15052	Rho guanine nucleotide exchange factor 6	ARHGEF6	TMKKFLHKRKTERKPSEEEYVIRKSTAALEE
1.01832735538483	0.471470266580582	0.990034878253937	-0.532120227813721	-0.348224699497223	-0.343711376190186	0.958027303218842	0.811258137226105	0.573252022266388	0.547085404396057	0.612316489219666	2.16507959365845	-1.14283454418182	0.0536324270069599	-1.2330470085144	S	488	Q15052	Rho guanine nucleotide exchange factor 6	ARHGEF6	LFSNVLIMLSASPRMSGFIYQGKIPIAGTVV
0.0214133337140083	-0.49845564365387	-0.204269602894783	-0.12459447234869	-0.124832853674889	-0.203754231333733	0.585596144199371	0.165431275963783	0.648185670375824	-0.0944932028651237	0.0732234194874763	0.614524364471436	-1.04898047447205	0.377988934516907	-1.05648720264435	S	225	Q15052	Rho guanine nucleotide exchange factor 6	ARHGEF6	PSNYVREIKSSERPLSPKAVKGFETAPLTKN
-3.41155576705933	-2.93653392791748	-3.0085027217865	-1.5813889503479	-1.10928964614868	-1.28871822357178	-2.7329089641571	-2.10144352912903	-2.71505784988403	-3.08081674575806	-3.14498472213745	-4.49299383163452	-1.50198924541473	-1.93777799606323	-0.802303493022919	S	1283	Q15154	Pericentriolar material 1 protein	PCM1	VDPTTVTKTFKTRKASAQASLASKDKTPKSK
0.853465259075165	1.17366445064545	0.933099269866943	0.171537607908249	-0.102678216993809	-0.0449962094426155	-0.226570293307304	0.0448951870203018	-0.261688262224197	0.245921611785889	0.301294595003128	0.104924559593201	-0.231110140681267	-0.137542679905891	0.0464619100093842	S	251	Q15287	RNA-binding protein with serine-rich domain 1	RNPS1	TAVLAPWPRPPPRRFSPPRRMLPPPPMWRRS
-0.478713631629944	-1.73621654510498	-1.90146088600159	-4.33899593353271	-3.06559944152832	-2.34937143325806	-2.90268158912659	-2.11732625961304	-3.66870784759521	-0.917154610157013	-1.0451967716217	-1.43811011314392	-1.70951616764069	-2.20970344543457	-1.72662043571472	S	497	Q15291	Retinoblastoma-binding protein 5	RBBP5	KQAGRPKGSKGKEKDSPFKPKLYKGDRGLPL
0.0566613115370274	0.429605215787888	0.0876610651612282	-0.383406013250351	0.136679545044899	-0.267472237348557	-1.40776109695435	-0.584130167961121	-1.36879432201386	-0.32657191157341	-0.723535537719727	-0.392914563417435	-0.499910980463028	-0.603652715682983	-0.111042700707912	S	604	Q15424-4	Scaffold attachment factor B1	SAFB	SQDRKSASREKRSVVSFDKVKEPRKSRDSES
1.1574125289917	-0.119761683046818	0.652859091758728	-0.265787690877914	-0.449946999549866	-0.348911970853806	0.388437360525131	-1.21689403057098	0.588451266288757	-0.600285649299622	-0.41230183839798	1.03619241714478	-2.38759803771973	-1.00649309158325	-2.07036900520325	S	344	Q15942	Zyxin	ZYX	QHPVPPPAQNQNQVRSPGAPGPLTLKEVEEL
-2.52985072135925	-1.76869249343872	-2.45642733573914	-0.972613871097565	-0.914496779441834	-0.368358790874481	-2.24810314178467	-2.05552649497986	-1.76828956604004	-3.12360620498657	-2.4694356918335	-3.20212292671204	-3.78087902069092	-3.13845038414001	-2.90820646286011	S	142	Q16643	Drebrin	DBN1	GAIGQRLSNGLARLSSPVLHRLRLREDENAE
1.49622106552124	1.63717997074127	1.43467080593109	1.28996527194977	0.891674220561981	0.907690823078156	0.452850192785263	0.619839489459991	0.496781587600708	0.979411721229553	1.20100128650665	0.975597977638245	0.769100248813629	0.859332382678986	1.04889678955078	S	161	Q1KMD3	Heterogeneous nuclear ribonucleoprotein U-like protein 2	HNRNPUL2	EQGLGKREEDEPEERSGDETPGSEVPGDKAA
-0.412883579730988	-0.868121683597565	-1.08203017711639	0.908162117004395	1.30653846263886	0.9693723320961	0.422106593847275	-0.104267545044422	0.811180710792542	-2.68332695960999	-1.7534111738205	-0.817552149295807	-0.539983153343201	0.872864842414856	-1.15513718128204	S	176	Q32P44	Echinoderm microtubule-associated protein-like 3	EML3	SPSERPRQKLSRKAISSANLLVRSGSTESRG
-0.545094072818756	-0.414392203092575	-0.657084345817566	-0.533438146114349	0.298659980297089	1.06368374824524	-1.25753021240234	-0.265082627534866	-1.13472807407379	-1.23073327541351	-0.458356142044067	-0.327682673931122	0.838498771190643	0.46118950843811	0.710396647453308	S	328	Q3B726	DNA-directed RNA polymerase I subunit RPA43	TWISTNB	RKHSEEAEFTPPLKCSPKRKGKSNFL_____
3.44645977020264	3.33717203140259	3.08726739883423	3.43040323257446	2.34183859825134	1.94010901451111	2.30071377754211	2.40991282463074	2.26874399185181	2.27064538002014	2.50807213783264	1.94434547424316	0.671988248825073	1.22031259536743	0.939341247081757	S	130	Q49A26	Putative oxidoreductase GLYR1	GLYR1	EERSRPNSGDEKRKLSLSEGKVKKNMGEGKK
0.104337282478809	-0.0760101452469826	0.356691271066666	-0.175348490476608	-0.478427529335022	-0.328004658222198	-1.28954231739044	-1.56307518482208	-1.72989809513092	-0.172729805111885	-0.292604297399521	-0.362829327583313	-0.163887813687325	-0.206554844975472	0.122582048177719	S	298	Q4G0J3	La-related protein 7	LARP7	EASSLPEVRTGKRKRSSSEDAESLAPRSKVK
5.02292490005493	2.32708430290222	3.80180072784424	3.63269662857056	3.10674285888672	2.65685725212097	2.78494668006897	3.12205028533936	2.84437966346741	2.49446606636047	2.97338461875916	2.06626844406128	0.196159303188324	-1.11970448493958	-0.419890552759171	S	302	Q53EL6-2	Programmed cell death protein 4	PDCD4	ATVLLSMSKGGKRKDSVWGSGGGQQSVNHLV
1.24476385116577	1.07893919944763	0.516028225421906	1.27833366394043	0.744273781776428	0.673085629940033	0.328105181455612	0.46260541677475	0.508212327957153	0.896961271762848	0.677507996559143	0.304101049900055	-0.242944434285164	0.522037386894226	0.0404417291283607	S	446	Q53EL6-2	Programmed cell death protein 4	PDCD4	QLRDLCPSRGRKRFVSEGDGGRLKPESY___
1.27885794639587	1.59544014930725	1.26305818557739	0.282306641340256	0.285289704799652	0.255301535129547	-0.0365975387394428	0.029798861593008	-0.04824498295784	0.70131528377533	1.17598414421082	1.64900171756744	-0.012241194024682	0.648335695266724	0.0322091840207577	S	83	Q53EL6-2	Programmed cell death protein 4	PDCD4	DSGSDALRSGLTVPTSPKGRLLDRRSRSGKG
0.42165669798851	-0.104904770851135	-0.070562370121479	-0.78802764415741	-0.0699291005730629	-0.0657572746276855	-0.665993273258209	-0.137372106313705	-1.02603733539581	-0.409674763679504	-0.447090655565262	-0.771044552326202	-0.221204563975334	-1.06923854351044	-0.274730175733566	S	270	Q5BKZ1	DBIRD complex subunit ZNF326	ZNF326	KPKLAKPMEKISLSKSPTKTDPKNEEEEKRR
0.182081609964371	0.801749229431152	0.777759730815887	0.0434197075664997	-0.089915856719017	-0.099165216088295	0.48495414853096	0.0120163150131702	0.344161689281464	0.882935404777527	1.34312009811401	1.2421612739563	-0.229685768485069	-0.0975821614265442	-0.28258141875267	S	303	Q5JXC2	Migration and invasion-inhibitory protein	MIIP	SILEPPHRYHIHRRKSFDASDTLALPRHCLL
2.48219609260559	2.39366269111633	2.47603034973145	-1.01738965511322	-0.662064433097839	-0.80548495054245	1.68700265884399	1.9471720457077	1.6430526971817	1.25719738006592	1.35494899749756	0.709687769412994	-0.684087514877319	-0.857639968395233	-0.739735901355743	S	956	Q5T1M5	FK506-binding protein 15	FKBP15	SEEEEEKAEERPRRPSQEQSASASSGQPQAP
0.365517675876617	0.271899044513702	0.0949557572603226	0.570406973361969	0.276832580566406	0.248413190245628	-0.154683783650398	0.00587988225743175	-0.321318984031677	0.177878484129906	0.012521737255156	-0.374556958675385	0.618713796138763	0.406102389097214	0.587582170963287	S	643	Q5T200	Zinc finger CCCH domain-containing protein 13	ZC3H13	ERDRRDNRERDQRPSSPIRHQGRNDELERDE
-0.108842708170414	-0.186162620782852	-0.544768512248993	0.576564610004425	0.201071456074715	0.27318200469017	-0.39696791768074	0.177727118134499	-0.424267023801804	-0.181090801954269	0.169539585709572	-0.212306872010231	-0.0483372360467911	-0.111019678413868	0.50637948513031	S	198	Q5T200	Zinc finger CCCH domain-containing protein 13	ZC3H13	ENMEKREEIIIKKEVSPEVVRSKLSPSPSLR
0.339658081531525	0.340598374605179	0.467622369527817	0.546457231044769	0.155592605471611	0.302441865205765	0.0454346425831318	0.078275203704834	0.135357066988945	0.126155287027359	0.455546438694	0.0135002313181758	0.195064768195152	0.398343443870544	0.465258240699768	S	77	Q5T200	Zinc finger CCCH domain-containing protein 13	ZC3H13	GPSPRGKGYSSNYRRSPERPTGDLRERMKNK
0.110500313341618	0.0875792503356934	-0.251885026693344	0.302751362323761	0.122508145868778	0.174416467547417	-1.17596042156219	-0.0722988396883011	-0.659969389438629	-0.280046761035919	-0.404101341962814	-0.82281368970871	0.321091413497925	0.205097109079361	0.462839037179947	S	877	Q5T200	Zinc finger CCCH domain-containing protein 13	ZC3H13	RLLSQVVRPQESRSLSPSHLTEDRQGRWKEE
-0.295781672000885	-0.323718398809433	-0.265341401100159	-0.530801117420197	-0.56998872756958	-0.84176903963089	0.319544076919556	0.116968467831612	0.770438671112061	-1.50096225738525	-1.52492201328278	-1.1836109161377	-0.860841333866119	-0.454451680183411	-1.10504031181335	S	99	Q5TAQ9	DDB1- and CUL4-associated factor 8	DCAF8	TGHYSINDENRVHDRSEEEEEEEEEEEEEQP
-1.14799559116364	-0.529548585414886	-0.859759211540222	-0.844086110591888	-0.719804644584656	-0.573024332523346	-1.43186664581299	-1.30117416381836	-1.53125810623169	-0.876766383647919	-1.10223865509033	-1.22593462467194	-1.01052355766296	-1.10743927955627	-0.713200211524963	S	1688	Q5UIP0-2	Telomere-associated protein RIF1	RIF1	NLRTRNAIKRLHKRDSFDNCSLGESSKIGIS
-1.57571148872375	-1.0047379732132	-0.902123808860779	-2.70085620880127	-2.25431180000305	-1.89183282852173	-3.60010099411011	-2.68599319458008	-3.63653874397278	-0.678768813610077	-0.404596894979477	-1.38755989074707	-1.4979544878006	-2.08009171485901	-1.53291964530945	S	782	Q5UIP0-2	Telomere-associated protein RIF1	RIF1	IDFSPYNIKYQPKVKSPQRPSDWSKKKNEPL
0.258813172578812	-0.364267945289612	0.151260659098625	0.2372005879879	-0.0956132933497429	-0.317444354295731	0.360372602939606	0.682956457138062	0.541435658931732	0.52085679769516	0.397420465946198	-0.162551373243332	-0.287831276655197	-0.527234077453613	-0.0069074546918273	S	1073	Q5VT52-3	Regulation of nuclear pre-mRNA domain-containing protein 2	RPRD2	PIETLGYHSASNRRMSGEPIQTVESIRVPGK
0.0637414678931236	0.571670472621918	0.318964868783951	0.964128434658051	0.708549201488495	0.648423731327057	-0.0709440782666206	0.0736724212765694	-0.189944043755531	0.496914088726044	0.376879721879959	0.602210164070129	0.779211521148682	0.708504915237427	0.832912623882294	S	554	Q5VWQ0	Round spermatid basic protein 1	RSBN1	IPTADMPKSPFKRRRSMNEIKNLQYLPRTSE
0.023717014119029	0.0878558754920959	0.838352859020233	2.3249351978302	1.64546751976013	1.76010036468506	0.880774199962616	0.216947019100189	0.573169589042664	-0.172624915838242	-0.866487801074982	-0.133154213428497	0.0473589710891247	0.442016154527664	0.61941534280777	S	1181	Q5VZL5	Zinc finger MYM-type protein 4	ZMYM4	HRDGFPQPRRRGRKKSIVAVEPRSLIQGAFQ
-0.671045958995819	-1.09950375556946	-1.3767991065979	-0.849409937858582	-0.729205071926117	-1.47470271587372	0.0374730676412582	-0.314986199140549	-0.145409196615219	-1.34329080581665	-1.86809623241425	-2.54487013816834	-1.77458214759827	-2.19732809066772	-1.25955176353455	S	284	Q641Q2-2	WASH complex subunit FAM21A;WASH complex subunit FAM21C	FAM21A;FAM21C	EEDIEDIEENTRPKRSRPTSFADELAARIKG
-0.589054703712463	-0.772761225700378	0.142997682094574	-0.721058130264282	-0.42874938249588	-0.244719728827477	0.263335645198822	-0.0929199084639549	0.312393933534622	-0.64277046918869	-0.256909906864166	0.352569133043289	-1.0325573682785	0.191107541322708	-0.686006546020508	S	631	Q66K74-2	Microtubule-associated protein 1S;MAP1S heavy chain;MAP1S light chain	MAP1S	ESHRSPAEGSERLSLSPLRGGEAGPDASPTV
-0.446906954050064	-0.789302170276642	-0.426813840866089	-2.15210223197937	-1.72291588783264	-1.44146001338959	0.0521927140653133	-0.892147123813629	0.0729485526680946	-1.42333388328552	-0.734263062477112	0.118292987346649	-1.51318514347076	-0.624154925346375	-1.90279150009155	S	328	Q6ICG6-3	Uncharacterized protein KIAA0930	KIAA0930	LRSRSLSGTGRSLVGSWLKLNRADGNFLLYA
0.387575477361679	-0.282853454351425	0.648656606674194	0.058244526386261	0.126572608947754	0.0914224684238434	1.14983952045441	-0.615437746047974	1.3895605802536	-1.12139117717743	-0.312963843345642	0.991198182106018	-1.40561676025391	0.141392201185226	-1.67074489593506	S	268	Q6JBY9	CapZ-interacting protein	RCSD1	RATEEAKNGEKARRSSEEVDGQHPAQEEVPE
-0.516319155693054	-0.765892207622528	-0.518452942371368	0.652166485786438	0.64028936624527	1.01572859287262	1.17382967472076	-0.261488854885101	0.774993300437927	-1.79780316352844	-0.844717562198639	1.25921940803528	-0.947282254695892	1.68077778816223	-0.767839133739471	S	177	Q6JBY9	CapZ-interacting protein	RCSD1	RGSIKRRPPSRRFRRSQSDCGELGDFRAVES
0.907549977302551	0.325320839881897	1.54172873497009	-0.040529727935791	0.632383406162262	1.05473387241364	1.18287777900696	0.00871335994452238	1.71879315376282	-1.64398717880249	-1.52792847156525	0.501199662685394	-1.18674683570862	0.958747327327728	-1.51539266109467	S	179	Q6JBY9	CapZ-interacting protein	RCSD1	SIKRRPPSRRFRRSQSDCGELGDFRAVESSQ
-1.94506287574768	-1.79249382019043	-0.921509385108948	-2.64497447013855	-1.76117849349976	-2.13059639930725	-0.282937377691269	-0.42497706413269	-0.493570536375046	-0.879733443260193	-0.242060825228691	-0.0276254918426275	-1.7701723575592	-0.89575183391571	-1.96789193153381	S	74	Q6P0Q8	Microtubule-associated serine/threonine-protein kinase 2	MAST2	QDVVTGVSPLLFRKLSNPDIFSSTGKVKLQR
-0.333043336868286	-0.0840737074613571	-0.212910905480385	0.312619209289551	0.253952860832214	0.563456594944	-0.386283129453659	-0.340897172689438	-0.315912693738937	-0.576366126537323	-0.437756359577179	-0.465676963329315	0.352980852127075	0.55954921245575	0.402155339717865	S	361	Q6P6C2	RNA demethylase ALKBH5	ALKBH5	ENRRSVLLPTHRRRGSFSSENYWRKSYESSE
-1.24104833602905	-0.95076060295105	-1.09620642662048	0.411634474992752	0.218547269701958	0.357278734445572	-0.196844130754471	-0.245206668972969	-0.271877825260162	-0.294768482446671	-0.0126027632504702	0.174883723258972	0.52229905128479	-0.0499824658036232	0.47341713309288	S	197	Q6PID6	Tetratricopeptide repeat protein 33	TTC33	QRIKKSEAPAEVTHFSPKSIPDYDFESDEIV
0.256223291158676	0.556253135204315	0.409460008144379	0.450722068548203	0.154431864619255	0.116477996110916	0.181884944438934	0.304322361946106	0.128177464008331	0.685288429260254	0.367953568696976	0.325005352497101	0.303395986557007	0.518709421157837	0.587561428546906	S	461	Q6PJG2	ELM2 and SANT domain-containing protein 1	ELMSAN1	LRGGVIQSTRRRRRASQEANLLTLAQKAVEL
0.870667219161987	0.703486025333405	0.982097268104553	0.672386348247528	0.161339491605759	0.490142166614532	0.397536605596542	0.522006690502167	0.320324599742889	0.769491851329803	0.818108379840851	0.733085215091705	0.643923997879028	0.399911940097809	0.614356577396393	S	923	Q6PJG2	ELM2 and SANT domain-containing protein 1	ELMSAN1	KTSQKFPRVPLPRRESPSEERLEPKREVKEP
-0.399837493896484	-0.438618153333664	-0.637809753417969	0.439131200313568	-0.0174989216029644	-0.0705421417951584	-0.42356476187706	-0.109979718923569	-0.718317449092865	-0.0749032571911812	-0.164083614945412	-0.424233347177505	0.15180279314518	-0.0593271292746067	0.319833219051361	S	515	Q6PJT7-2	Zinc finger CCCH domain-containing protein 14	ZC3H14	HLMQTRDLVQPDKPASPKFIVTLDGVPSPPG
-0.177092611789703	-0.0455923825502396	-0.0673714056611061	-0.0315237976610661	0.546042919158936	0.366897821426392	0.154605343937874	0.634827256202698	-0.210304319858551	0.681521415710449	0.57994943857193	0.379376202821732	0.560273587703705	0.453856885433197	0.65632563829422	S	409	Q6PJT7-2	Zinc finger CCCH domain-containing protein 14	ZC3H14	LLAEVVQGQSRTPRISPPIKEEETKGDSVEK
-0.497636467218399	-0.45514053106308	-0.302762567996979	0.403220295906067	0.0675436332821846	0.133121117949486	-0.44449657201767	0.132525905966759	-0.371920257806778	0.627883315086365	0.438960731029511	0.092172272503376	-0.0328190103173256	0.029501635581255	0.182613417506218	S	304	Q6UN15	Pre-mRNA 3'-end-processing factor FIP1	FIP1L1	NSSVGKWQDRYGRAESPDLRRLPGAIDVIGQ
-0.232197344303131	-0.143599078059196	-0.218971475958824	0.313980340957642	0.122800529003143	0.0487136580049992	-0.163263142108917	0.140992119908333	-0.286419928073883	-0.290103286504745	-0.218606740236282	-0.493944674730301	0.216186225414276	0.161319330334663	0.382975727319717	S	492	Q6UN15	Pre-mRNA 3'-end-processing factor FIP1	FIP1L1	RERERTRERERERDHSPTPSVFNSDEERYRY
0.421081244945526	0.211126357316971	0.0995635464787483	-0.112512081861496	0.309883505105972	-0.105001553893089	0.979707062244415	1.2548314332962	1.33447289466858	1.64355421066284	1.34285318851471	1.30216109752655	-0.132946282625198	0.793956577777863	-0.0193926841020584	S	194	Q6UWD8	Transmembrane protein C16orf54	C16orf54	SVQFGSPQARRQRPGSPDPEWGLQPRVTLEQ
0.842864990234375	1.05656909942627	0.835416436195374	1.26614379882813	0.675439238548279	0.921925723552704	0.294114649295807	0.555921614170074	0.220672875642776	0.631334006786346	1.29856741428375	0.689862191677094	-0.0478476881980896	0.0814096927642822	0.0129674188792706	S	558	Q6VMQ6-5	Activating transcription factor 7-interacting protein 1	ATF7IP	RPSEKNEFSRRKRSKSEDMDNVQSKRRRYME
-1.5330353975296	-1.63164401054382	-0.927081942558289	-2.36482787132263	-1.5055251121521	-1.42190158367157	-0.948003947734833	-0.439386039972305	-0.543869137763977	-2.08215069770813	-3.06310844421387	-3.02476716041565	-1.80775773525238	-1.08924829959869	-1.58080530166626	S	201	Q6Y7W6	PERQ amino acid-rich with GYF domain-containing protein 2	GIGYF2	GPTSVGRKHEFIRSESENWRIFREEQNGEDE
-1.20287227630615	-1.55813360214233	-0.895108938217163	-2.50586175918579	-1.79814982414246	-1.60015261173248	-0.923518419265747	-0.619568705558777	-0.612232506275177	-1.96270644664764	-2.35938906669617	-2.00624251365662	-1.59673070907593	-1.02577984333038	-1.31740629673004	S	160	Q6Y7W6	PERQ amino acid-rich with GYF domain-containing protein 2	GIGYF2	GVFGRGGGREMHRSQSWEERGDRRFEKPGRK
-1.14865243434906	-1.40872728824615	-0.684244811534882	-2.07539463043213	-1.67386472225189	-1.55879974365234	-0.535198390483856	-0.465775012969971	-0.458913564682007	-1.37881875038147	-1.01885986328125	-0.812624096870422	-1.13706958293915	-0.867988348007202	-1.03289473056793	S	236	Q6Y7W6	PERQ amino acid-rich with GYF domain-containing protein 2	GIGYF2	RLAGSRRDGERWRPHSPDGPRSAGWREHMER
-1.38652062416077	0.205185756087303	-0.246831297874451	0.144453212618828	-0.0166490077972412	-0.049474198371172	-1.80888736248016	-1.23985636234283	-0.388756930828094	0.450242757797241	-0.723613023757935	0.729493737220764	0.233325719833374	0.449392080307007	1.0075877904892	S	365	Q76FK4-4	Nucleolar protein 8	NOL8	SLIGLGIKNRVSCHDSDDDIMRNDREYDSGD
0.233299627900124	0.00136910867877305	0.0275758113712072	0.104500994086266	0.202379003167152	0.104529067873955	-0.118119947612286	0.373467862606049	-0.723568916320801	-0.0485239401459694	0.483435094356537	-0.422043323516846	0.487484037876129	0.0821501910686493	0.857048094272614	S	17	Q7L4I2	Arginine/serine-rich coiled-coil protein 2	RSRC2	AASDTERDGLAPEKTSPDRDKKKEQSEVSVS
0.182745367288589	0.0384860336780548	-0.0867690667510033	0.180875092744827	-0.752407789230347	0.0419019535183907	-0.109904706478119	-0.245596349239349	-0.342775255441666	0.0212407615035772	0.0329855605959892	-1.20219933986664	0.720807552337646	0.0574094206094742	0.544774115085602	S	32	Q7L4I2	Arginine/serine-rich coiled-coil protein 2	RSRC2	SPDRDKKKEQSEVSVSPRASKHHYSRSRSRS
-0.24110321700573	-0.209336191415787	-0.1871587485075	0.442565143108368	0.199601948261261	0.166567176580429	0.498089492321014	0.303384184837341	0.734374105930328	0.269852668046951	-0.226017281413078	-0.114741325378418	-0.0710669383406639	0.151667430996895	0.00907633360475302	S	798	Q7LBC6	Lysine-specific demethylase 3B	KDM3B	FSQENKAPFEAVKRFSLDERSLACRQDSDSS
-1.20211255550385	-1.55179738998413	-0.316445529460907	0.409979045391083	0.103932529687881	0.423481673002243	0.253439486026764	-0.470906972885132	0.590770542621613	-0.773286044597626	-0.563750982284546	0.19331306219101	0.815478622913361	1.27667737007141	-0.136579304933548	S	58	Q7Z309	Protein FAM122B	FAM122B	TLRTRRNSTTIMSRHSLEEGLDMVNRETAHE
1.36388945579529	0.467246145009995	-0.886508762836456	-0.121953099966049	-0.139931693673134	0.315888404846191	-0.00785090774297714	0.132998511195183	-0.441462308168411	0.652609050273895	0.0349884256720543	-0.744682013988495	0.0944672375917435	0.0958696156740189	0.213935762643814	S	1366	Q7Z333-3	Probable helicase senataxin	SETX	QRQIRPKSQKNRRRLSDCESTDVKRAGSHTA
0.41099488735199	0.935871660709381	0.227499514818192	0.0407632067799568	0.0544366054236889	-0.183007061481476	-0.459722995758057	0.0415145643055439	0.113121166825294	0.32672131061554	0.346401363611221	0.105719976127148	0.613897681236267	0.34837993979454	0.546762108802795	S	1269	Q7Z3K3-5	Pogo transposable element with ZNF domain	POGZ	LIASLEEQLKLSGEHSESSTPRPRSSPEETI
-1.07389008998871	-1.41270220279694	-0.947537362575531	-2.63786196708679	-2.13050103187561	-1.60691916942596	-1.41517972946167	-1.11158990859985	-0.841590702533722	-1.65167200565338	-1.80610811710358	-2.03304052352905	-1.9522317647934	-1.4001978635788	-1.3752007484436	S	652	Q7Z417	Nuclear fragile X mental retardation-interacting protein 2	NUFIP2	SAKEQRYQRGLERNDSWGSFDLRAAIVYHTK
-0.860988855361938	-1.38601732254028	-0.487201124429703	-1.28787457942963	-0.904277324676514	-0.741166949272156	0.0357889719307423	-0.981554806232452	0.0415230989456177	-1.84182035923004	-0.928830862045288	-0.485908418893814	-1.39652347564697	-0.888565838336945	-1.56227838993073	S	38	Q7Z422-5	SUZ domain-containing protein 1	SZRD1	LEKKLKITQKERKSKSPPKVPIVIQDDSLPA
-1.41501939296722	-2.7761082649231	-2.4407274723053	-2.42808318138123	-1.56083953380585	-1.68674314022064	-0.585725665092468	-0.714233458042145	-0.640496551990509	-1.74070942401886	-0.886464416980743	-0.83397501707077	-0.460788428783417	-1.21033823490143	-0.678547561168671	S	1135	Q7Z460-4	CLIP-associating protein 1	CLASP1	SLRGVTEAIEKFSFRSQEDLNEPIKRDGKKE
-0.0845599547028542	0.162596732378006	0.173400789499283	0.610452175140381	0.369433760643005	0.371466189622879	0.127019956707954	0.197090044617653	0.0400428511202335	-0.198980808258057	-0.120678961277008	-0.0179065484553576	0.879213333129883	1.06596994400024	1.2535434961319	S	652	Q7Z4V5	Hepatoma-derived growth factor-related protein 2	HDGFRP2	DLHDVREGPDLDRPGSDRQERERARGDSEAL;LHDSVREGPDLDRPGSDRQERERARGDSEAL
-0.339314639568329	0.143374934792519	0.084722712635994	0.0625746324658394	0.0190892554819584	-0.0667632669210434	-0.619777679443359	-0.305165678262711	-0.435413151979446	6.4054285758175E-05	-0.114747494459152	0.012427544221282	0.561987996101379	0.137219086289406	0.476103276014328	S	625	Q7Z4V5	Hepatoma-derived growth factor-related protein 2	HDGFRP2	KGESAEDKEHEEGRDSEEGPRCGSSEDLHDS;KGESAEDKEHEEGRDSEEGPRCGSSEDLHDV
0.219416543841362	0.00633425405249	-0.451141983270645	2.21165251731873	0.899189949035645	0.238457202911377	0.349949032068253	-0.383954703807831	0.189192071557045	0.0258046127855778	-0.737870454788208	-0.572471976280212	0.479299455881119	0.495456635951996	-0.2809699177742	S	454	Q7Z4V5	Hepatoma-derived growth factor-related protein 2	HDGFRP2	KQQAKPVKVERTRKRSEGFSMDRKVEKKKEP
-4.51499938964844	-3.34583806991577	-4.20845603942871	-5.25305938720703	-4.78626441955566	-4.20116186141968	-0.0880201831459999	-0.125856325030327	-0.250634372234344	-4.07502269744873	-4.09874391555786	-4.02194023132324	-0.843401670455933	-0.930216610431671	-0.703303158283234	S	71	Q7Z5L9-2	Interferon regulatory factor 2-binding protein 2	IRF2BP2	ARQLKRAHGCFPEGRSPPGAAASAAAKPPPL
-0.893520832061768	-1.31316721439362	-0.715925455093384	-1.63746750354767	-1.53267621994019	-1.29242098331451	-1.37114858627319	-1.23504161834717	-1.78903412818909	-0.173044413328171	0.24420590698719	0.317575126886368	-0.476877748966217	-0.319007068872452	-0.504899799823761	S	344	Q7Z5L9-2	Interferon regulatory factor 2-binding protein 2	IRF2BP2	NGSKAVARTARKRKPSPEPEGEVGPPKINGE;PALTAVARTARKRKPSPEPEGEVGPPKINGE
-0.612869322299957	-0.804016590118408	-0.275821954011917	-0.967743039131165	-0.808440327644348	-0.338225394487381	-1.0095157623291	-0.744382262229919	-0.833261787891388	0.587364733219147	1.08614099025726	1.17845833301544	0.178038507699966	0.454442143440247	0.0121153127402067	S	175	Q7Z5L9-2	Interferon regulatory factor 2-binding protein 2	IRF2BP2	NGFSKLEEPPELNRQSPNPRRGHAVPPTLVP
2.15580654144287	1.98079895973206	3.14777088165283	0.734774708747864	0.717527985572815	0.730682671070099	2.13972735404968	0.789507269859314	2.34720158576965	-0.0688740909099579	0.780986964702606	1.78873872756958	-1.11315143108368	0.753836512565613	-1.28647315502167	S	526	Q7Z5R6	Amyloid beta A4 precursor protein-binding family B member 1-interacting protein	APBB1IP	APKSSLPPPPPVRRSSDTSGSPATPLKAKGT
-0.172130048274994	0.188156574964523	-0.117313891649246	-0.278867900371552	-0.370012521743774	-0.331374108791351	-0.730084955692291	-0.250654220581055	-0.740193724632263	-0.269132137298584	0.438332080841064	-0.688749134540558	-0.0796709135174751	0.00442999415099621	0.142764002084732	S	827	Q7Z6E9-2	E3 ubiquitin-protein ligase RBBP6	RBBP6	AAGAQPRPSANRENFSPERFLPLNIRNSPFT
-0.918685674667358	-0.814510583877563	-1.84602582454681	0.0423566736280918	-0.313513487577438	-0.351970791816711	-0.294058382511139	0.290715247392654	-0.325016409158707	-0.0134885022416711	-0.0164960697293282	-0.319163888692856	0.359968245029449	0.266678184270859	0.486440360546112	S	1145	Q7Z6E9-2	E3 ubiquitin-protein ligase RBBP6	RBBP6	SMKISKLEVTEIVKPSPKRKMEPDTEKMDRT
0.430993646383286	-0.0192968584597111	0.480483323335648	-1.12282741069794	-0.972639977931976	-0.67762953042984	-0.116041913628578	-0.332596659660339	0.390918880701065	-1.16894209384918	-0.431754678487778	-0.212973222136498	-1.2240241765976	0.00257109920494258	-1.37630236148834	S	1907	Q7Z6Z7	E3 ubiquitin-protein ligase HUWE1	HUWE1	CIRIALPAPRGSGTASDDEFENLRIKGPNAV
2.0412905216217	0.950171053409576	2.10713577270508	-0.383978366851807	-0.0790503025054932	0.297851532697678	1.53195571899414	1.06790256500244	1.71962749958038	-0.0615543574094772	0.562023460865021	1.1299284696579	-0.443287700414658	0.194169670343399	-1.25099086761475	S	237	Q86TI0-2	TBC1 domain family member 1	TBC1D1	TGSQEPVRRPMRKSFSQPGLRSLAFRKELQD
-0.688742339611053	-0.829829692840576	-0.129812389612198	-1.84965312480927	-1.03897964954376	-0.999607026576996	-0.318619310855865	0.16269850730896	-0.764415502548218	-0.93977689743042	-0.339588046073914	-0.433189660310745	-0.387073278427124	-0.302800536155701	-0.365456432104111	S	426	Q86UE4	Protein LYRIC	MTDH	SLLKSQEPIPDDQKVSDDDKEKGEGALPTGK
-0.180771976709366	-0.223563656210899	-0.528216481208801	-0.836182773113251	-0.346338987350464	-0.768942356109619	-0.549574315547943	-0.637567639350891	-0.446200221776962	-0.478409141302109	-0.800780713558197	-0.930582582950592	-0.495325326919556	-0.640465497970581	-0.58888190984726	S	67	Q86VM9	Zinc finger CCCH domain-containing protein 18	ZC3H18	ESAARGPSQEEEDNHSDEEDRASEPKSQDQD
0.205189853906631	0.589209258556366	0.0805069878697395	0.534111738204956	0.138591140508652	0.277401834726334	0.0774344131350517	0.204855337738991	-0.239346638321877	0.627202391624451	0.645220637321472	0.197524145245552	0.0334518663585186	-0.0149826621636748	0.383509755134583	S	534	Q86VM9	Zinc finger CCCH domain-containing protein 18	ZC3H18	WRRSKSPKKKLGVSVSPSRARRRRKTSASSA
0.0298769474029541	0.330461025238037	0.0941790565848351	0.391912072896957	0.246330633759499	0.0802062451839447	-0.300807982683182	-0.00382865779101849	-0.269495069980621	0.271567612886429	0.193725064396858	0.00403416668996215	0.126108258962631	0.249790787696838	0.416949272155762	S	868	Q86VM9	Zinc finger CCCH domain-containing protein 18	ZC3H18	PDRGSRDRKSGGRLGSPKPERQRGQNSKAPA
-0.37417134642601	-0.2254638671875	-0.330701798200607	0.691920042037964	0.263110965490341	0.00259665888734162	-0.205394819378853	0.143584609031677	-0.726979851722717	-0.223580464720726	-0.0795962661504745	-0.164343401789665	0.567585945129395	0.275114625692368	0.497477024793625	S	842	Q86VM9	Zinc finger CCCH domain-containing protein 18	ZC3H18	KGSRKRYEPSDKDRQSPPPAKRPNTSPDRGS
1.95640575885773	1.910400390625	1.38730847835541	1.11133861541748	1.13258337974548	0.746672928333282	0.50062084197998	0.403862595558167	0.917256772518158	0.619080483913422	-0.0806139260530472	-0.85963237285614	-0.370732575654984	-0.466628968715668	-0.361419260501862	S	26	Q86VR2	Protein FAM134C	FAM134C	PGPASGSTFRGRRDVSGSWERDQQVEAAQRA
-1.14174067974091	-0.912384212017059	-1.27224624156952	-0.48726886510849	-1.20617890357971	-1.15718185901642	-2.00520849227905	-2.22708201408386	-2.4486243724823	-0.510280013084412	-0.932992458343506	-1.64214420318604	-1.02923381328583	-1.2805016040802	-0.760765671730042	S	321	Q86WB0	Nuclear-interacting partner of ALK	ZC3HC1	PGLEGRPERLPLVPESPRRMMTRSQDATFSP
-0.234276175498962	-0.619919061660767	-1.68744015693665	0.960713982582092	0.375723481178284	-0.24087131023407	-1.34446394443512	-1.54715001583099	-1.13444042205811	0.129641756415367	-0.478821247816086	-0.982236683368683	-0.356433063745499	-0.809372007846832	-0.0337844789028168	S	344	Q86WB0	Nuclear-interacting partner of ALK	ZC3HC1	SQDATFSPGSEQAEKSPGPIVSRTRSWDSSS
1.81471061706543	1.10382294654846	2.13665080070496	0.0956823080778122	-0.0269325692206621	-0.623030304908752	1.32802605628967	0.986418128013611	1.55598473548889	0.921311020851135	1.36959218978882	1.71142578125	-1.24093854427338	1.00575470924377	-1.09303069114685	S	51	Q86YV0	RAS protein activator like-3	RASAL3	GGFRWGRFAGWGRALSHQEPMVSTQPAPRSI
-0.869507014751434	-1.05611836910248	-0.869280338287354	-0.765088140964508	-0.693521618843079	-0.496979922056198	-1.23658406734467	-0.86721670627594	-1.23945879936218	-0.670866787433624	-0.462342351675034	-0.27069228887558	0.126022785902023	-0.103334113955498	-0.0125197665765882	S	384	Q8IU81	Interferon regulatory factor 2-binding protein 1	IRF2BP1	APSRNLAPTPRRRKASPEPEGEAAGKMTTEE
-0.457025617361069	-0.0141430785879493	-0.914263665676117	0.742893159389496	0.664767444133759	1.12700223922729	-0.305387020111084	-0.0049163606017828	-0.675088882446289	1.10371458530426	1.1132572889328	0.675142705440521	1.04354929924011	0.935153305530548	0.909016668796539	S	701	Q8IX21	Protein FAM178A	FAM178A	QKQLQEDIRQGRGIKSPIRIGEEDSTDDEDG
-0.0790032371878624	0.0147346500307322	0.121605180203915	0.314434260129929	0.0964633300900459	-0.0107203451916575	-0.0165130663663149	-0.0776999816298485	-0.213428065180779	0.619100987911224	0.848044216632843	0.261395424604416	0.838526964187622	0.641144931316376	1.05899155139923	S	575	Q8IXT5	RNA-binding protein 12B	RBM12B	HSSEDFRFPPEDFRHSPEDFRRPREEDFRRP
-0.195900052785873	0.199268832802773	0.0454566441476345	0.279896467924118	0.0658884644508362	-0.0465657897293568	-0.427535593509674	0.0651639103889465	-0.556014597415924	0.27183523774147	0.463880956172943	0.107158698141575	0.408943295478821	0.36320561170578	0.431943893432617	S	638	Q8IXT5	RNA-binding protein 12B	RBM12B	LEEDWRRPLEEDFRRSPTEDFRQLPEEDFRQ
-1.05329537391663	-1.27441072463989	-1.65590226650238	-0.973958849906921	-1.09862041473389	-1.1495680809021	-1.20192921161652	-1.26764166355133	-1.06623685359955	-1.2756735086441	-1.42872083187103	-1.16374349594116	-0.783865213394165	-0.626404106616974	-0.658173441886902	S	14	Q8IY67-2	Ribonucleoprotein PTB-binding 1	RAVER1	__MAADVSVTHRPPLSPKSGAEVEAGDAAER
-0.815914988517761	-1.14889848232269	-0.828119993209839	-0.707698583602905	-0.877425611019135	-0.708139359951019	-0.566725969314575	-0.390205323696136	-0.548062264919281	-0.874506652355194	-0.964462399482727	-0.758929550647736	-0.386008977890015	-0.352064251899719	-0.369618535041809	S	617	Q8IY67-2	Ribonucleoprotein PTB-binding 1	RAVER1	REPALGPHGPSRHKMSPPPSGFGERSSGGSG
-2.47757291793823	-2.22458267211914	-2.41974973678589	0.0541209876537323	-0.753859460353851	-0.813501000404358	-1.73337161540985	-1.73385298252106	-1.70677292346954	-1.35647118091583	-1.54269242286682	-2.45675992965698	-0.909205198287964	-1.10392796993256	-0.774059236049652	S	567	Q8IY67-2	Ribonucleoprotein PTB-binding 1	RAVER1	GSSSSKAFQLKSRLLSPLSSARLPPEPGLSD
0.678514003753662	0.895240068435669	0.371581077575684	0.0282427277415991	-0.0448441356420517	-0.13654713332653	-0.365380853414536	0.0916675478219986	-0.469695597887039	0.100192815065384	-0.0568743906915188	-0.390205264091492	-0.408502101898193	-0.542580008506775	-0.00640476262196898	S	738	Q8IYB3	Serine/arginine repetitive matrix protein 1	SRRM1	RVSRTPEPKKIKKAASPSPQSVRRVSSSRSV
0.536017894744873	0.856531858444214	0.509280741214752	0.475126028060913	0.0801180973649025	0.37541401386261	0.114130318164825	0.0729692056775093	-0.170349881052971	-0.00162636837922037	-0.417903602123261	-0.431815415620804	-0.00253841071389616	-0.508264541625977	0.237538427114487	S	450	Q8IYB3	Serine/arginine repetitive matrix protein 1	SRRM1	TSGKVTKHKGTEKRESPSPAPKPRKVELSES
0.669200718402863	0.826629161834717	0.60226833820343	0.327773660421371	-0.0872583612799644	0.205158233642578	0.329737216234207	0.312572151422501	0.121153652667999	-0.106498502194881	-0.3478944003582	-0.317429333925247	0.124195322394371	-0.0185655355453491	0.384631991386414	S	713	Q8IYB3	Serine/arginine repetitive matrix protein 1	SRRM1	PPVRRGASSSPQRRQSPSPSTRPIRRVSRTP
0.777066469192505	0.777677655220032	0.532419085502625	0.803415477275848	0.266809284687042	0.364860028028488	0.329102247953415	0.566892802715302	0.0764252692461014	-0.055459875613451	0.114607825875282	-0.188929438591003	0.114347085356712	0.212787583470345	0.322315216064453	S	874	Q8IYB3	Serine/arginine repetitive matrix protein 1	SRRM1	QEEPVAAPEPKKETESEAEDNLDDLEKHLRE
0.4010910987854	0.931192755699158	0.343382328748703	-0.296813607215881	0.292017430067062	0.290871411561966	0.16871477663517	0.836108267307281	-0.0791307836771011	0.487550437450409	0.0311380103230476	0.0853727534413338	0.604815602302551	0.344794273376465	0.252482265233994	S	463	Q8IYB3	Serine/arginine repetitive matrix protein 1	SRRM1	RESPSPAPKPRKVELSESEEDKGGKMAAADS
0.474487572908401	0.656779885292053	0.466511726379395	0.0144141409546137	0.00111502758227289	-0.130889788269997	-0.286845922470093	-0.000606830406468362	-0.304425656795502	-0.122763499617577	-0.174652710556984	-0.364630550146103	-0.155225992202759	-0.273914515972137	-0.169747859239578	S	597	Q8IYB3	Serine/arginine repetitive matrix protein 1	SRRM1	PSPPPRRRSPSPRRYSPPIQRRYSPSPPPKR
0.989698946475983	1.37358891963959	-0.0131040001288056	1.30890846252441	0.558170795440674	0.100649118423462	-0.236305519938469	0.0140826478600502	-0.176234945654869	0.306084126234055	-0.396447122097015	-0.824825465679169	-0.207896292209625	-0.288024961948395	-0.169148087501526	S	414	Q8IYB3	Serine/arginine repetitive matrix protein 1	SRRM1	HRPSPPATPPPKTRHSPTPQQSNRTRKSRVS
1.02708995342255	1.32249903678894	0.970391094684601	0.859917521476746	0.629505693912506	0.797577202320099	-0.0632279217243195	0.289494723081589	-0.144725531339645	0.495271116495132	0.59712827205658	0.368890792131424	0.804394483566284	0.796558499336243	0.898545026779175	S	481	Q8IZL8	Proline-, glutamic acid- and leucine-rich protein 1	PELP1	ISPPADALKLRSPRGSPDGSLQTGKPSAPKK
0.403914332389832	0.694517910480499	0.129689410328865	0.757918000221252	0.421690374612808	0.324352234601974	-0.452583730220795	0.157680064439774	-0.548872768878937	0.23232826590538	0.288674026727676	-0.223459333181381	0.372603833675385	0.5305016040802	0.76937609910965	S	1057	Q8N1G0	Zinc finger protein 687	ZNF687	EKHVQVRHGLQLGAQSPGRGTTLARGSSARA
1.78644371032715	2.25712728500366	1.82109689712524	1.78954696655273	1.265958070755	1.56725573539734	-0.253973484039307	-0.2560815513134	-1.3404506444931	1.1551501750946	1.03146731853485	0.590459227561951	0.882168412208557	1.62601470947266	1.34613764286041	S	45	Q8N2F6-4	Armadillo repeat-containing protein 10	ARMC10	GRRRGDRELGIRSSKSAEDLTDGSYDDVLNA
0.0464285127818584	0.356881201267242	0.0572976619005203	0.400900930166245	0.251677066087723	0.225243121385574	-0.562485933303833	-0.240390732884407	-0.443617582321167	-0.056381743401289	-0.271920263767242	-0.308600664138794	-0.133500277996063	-0.0968086645007133	0.104158759117126	S	285	Q8N2M8	CLK4-associating serine/arginine rich protein	CLASRP	QRREFREKRLRGRKISPPSYARRDSPTYDPY
-0.463941961526871	-0.546186447143555	-0.991300582885742	-1.21661388874054	-1.23395955562592	-1.04167544841766	0.410293638706207	0.457263708114624	0.028063153848052	-0.223580464720726	-0.307743728160858	-0.38323175907135	-1.18384504318237	-1.31949460506439	-1.09389567375183	S	274	Q8N7R7-3	Cyclin-Y-like protein 1	CCNYL1	CEDKDLCRAAMRRSFSADNFIGIQRSKAILS
-2.44982600212097	-0.0765745416283607	-2.42204809188843	-4.23215913772583	-3.1815037727356	-3.10796570777893	-2.51257705688477	-2.46617698669434	-1.41387522220612	-2.4672486782074	-2.86426138877869	-3.0120677947998	-2.3931188583374	-2.61470031738281	-2.63290524482727	S	330	Q8NC51	Plasminogen activator inhibitor 1 RNA-binding protein	SERBP1	ADGQWKKGFVLHKSKSEEAHAEDSVMDHHFR
-0.967835009098053	-1.24272060394287	-0.549867749214172	-0.18638414144516	0.0878731235861778	0.179435789585114	0.358682006597519	0.45267778635025	0.556685864925385	-0.978248059749603	-0.474040478467941	-0.501827538013458	-0.246861964464188	-0.542014300823212	-0.213096290826797	S	192	Q8ND56-2	Protein LSM14 homolog A	LSM14A	LSQGRSSPQLDPLRKSPTMEQAVQTASAHLP
-0.320074170827866	-0.830704510211945	-0.0190999340265989	-0.339379489421844	-0.20180170238018	-0.0194674283266068	0.242874339222908	0.186469435691834	0.431060016155243	-0.652206897735596	-0.767648220062256	-0.449241131544113	-0.898790895938873	-0.643325805664063	-0.184628337621689	S	216	Q8ND56-2	Protein LSM14 homolog A	LSM14A	TASAHLPAPAAVGRRSPVSTRPLPSASQKAG
-0.692148804664612	-1.00244164466858	-0.512170910835266	-0.311609387397766	-0.72773015499115	-0.273632764816284	0.319507986307144	-0.0788651928305626	0.610621094703674	-0.462410002946854	0.525558710098267	0.347694993019104	0.0890779942274094	-0.247218459844589	0.493549823760986	S	183	Q8ND56-2	Protein LSM14 homolog A	LSM14A	QDTRSLKTQLSQGRSSPQLDPLRKSPTMEQA
1.73689639568329	1.41747522354126	1.55447447299957	0.620666801929474	0.36595344543457	0.414393723011017	1.5782105922699	1.84592533111572	1.27703297138214	1.10255992412567	0.969667673110962	0.769505143165588	0.350239425897598	0.963310241699219	0.817697286605835	S	326	Q8ND76	Cyclin-Y	CCNY	DKYKDLRRSARKRSASADNLTLPRWSPAIIS
0.339545041322708	0.0472061112523079	-0.0839802324771881	0.498038053512573	0.0708430781960487	0.322655737400055	-0.43938821554184	-0.221099004149437	-1.09671103954315	-0.214184552431107	-0.164798811078072	-0.681531310081482	0.882777690887451	0.381917417049408	0.389845430850983	S	609	Q8NDT2	Putative RNA-binding protein 15B	RBM15B	RKRRSLSSDRGRTTHSPYEERSRTKGSGQQS
0.142732203006744	-0.216430485248566	0.133747786283493	-1.52367949485779	-0.847566306591034	-1.03886067867279	0.380630373954773	-0.0970957279205322	0.121320702135563	-0.66157203912735	-0.204120144248009	1.30999445915222	-1.83672428131104	-0.40548387169838	-1.60611867904663	S	1019	Q8NDX1	PH and SEC7 domain-containing protein 4	PSD4	AGGTREPKLSLKKSHSSPSLHQDEAPTTAKV
1.4464955329895	1.64088988304138	1.42888033390045	2.45392441749573	1.72029554843903	1.92200291156769	0.609045803546906	1.09701371192932	0.555995523929596	1.14875912666321	1.11410188674927	0.794156491756439	1.87968468666077	1.56168699264526	1.80486106872559	S	44	Q8NDX6	Zinc finger protein 740	ZNF740	SQIASKQAENGERAGSPDVLRCSSQGHRKDS
-0.904568910598755	-1.19712555408478	-1.52351820468903	-1.58634436130524	-0.583927750587463	-1.37585687637329	-2.09829878807068	-1.95570230484009	-1.51305222511292	-1.54991936683655	-1.74366331100464	-1.18490755558014	-0.922242820262909	-1.32982873916626	-0.871498048305511	S	92	Q8NEY8-8	Periphilin-1	PPHLN1	HRGDESGYRWTRDDHSASRQPEYRDMRDGFR
-0.848480820655823	-0.549982130527496	-0.316957235336304	-0.0928104668855667	-0.226457610726357	-0.0819820463657379	-0.558964014053345	0.106003470718861	-0.186610490083694	-0.688350975513458	-0.933915495872498	-0.423196315765381	0.026835648342967	-0.0494033135473728	0.189982697367668	S	133	Q8NEY8-8	Periphilin-1	PPHLN1	RERSPYKRDNTFFRESPVGRKDSPHSRSGSS
-0.607188761234283	-0.482486844062805	-0.969721138477325	-0.218155309557915	-0.563206374645233	-0.385226130485535	-0.458686530590057	-0.34781876206398	-0.375061750411987	-0.0812418907880783	-0.0975418388843536	-0.454326838254929	-0.0422441437840462	-0.580665349960327	-0.134009882807732	S	155	Q8NEY8-8	Periphilin-1	PPHLN1	SPHSRSGSSVSSRSYSPERSKSYSFHQSQHR
1.21920239925385	1.06902670860291	1.47811663150787	1.61293768882751	1.29806923866272	1.11826014518738	0.792204558849335	-0.290751099586487	0.286559760570526	0.292098343372345	-0.366697669029236	0.559048771858215	0.575638055801392	2.23473286628723	0.571052491664886	S	1077	Q8NFC6	Biorientation of chromosomes in cell division protein 1-like 1	BOD1L1	MEKKLSRRLCENRRGSLSQEMAKGEEKLAAN
1.36618256568909	1.23118615150452	1.01228260993958	1.6620819568634	0.938385844230652	1.11416339874268	0.42126739025116	-0.654169023036957	0.275669395923615	0.386999547481537	0.337908208370209	-0.148136183619499	0.00564415799453855	0.20055864751339	0.23913736641407	S	795	Q8NHM5-3	Lysine-specific demethylase 2B	KDM2B	EHSKKVPPDGLLRRKSDDVHLRKKRKYEKPQ
-0.290616005659103	-0.310616225004196	-0.28852316737175	0.440393209457397	0.52371609210968	0.280281126499176	-0.0378179028630257	0.587924063205719	-0.514363646507263	0.00983526464551687	0.0715901702642441	-0.33859720826149	-0.276847690343857	-0.29429891705513	0.261268347501755	S	1417	Q8NI27	THO complex subunit 2	THOC2	EPEREQKRRKIDTHPSPSHSSTVKDSLIELK
0.439724266529083	0.153749659657478	0.432803750038147	0.0400553643703461	-0.123277425765991	-0.13898728787899	-0.192551240324974	0.152183637022972	-0.309247195720673	-0.424996823072433	-0.556544065475464	-0.959470331668854	-0.00530668534338474	-0.0474452711641788	0.129762604832649	S	35	Q8TAD8	Smad nuclear-interacting protein 1	SNIP1	DVVLPAGVVVKQERLSPEVAPPAHRRPDHSG
1.52733838558197	1.45407581329346	1.70894110202789	1.60176372528076	-0.891241550445557	0.721188306808472	0.317062377929688	0.684087574481964	0.597756206989288	1.39858937263489	1.48116409778595	1.21326446533203	1.13966190814972	1.32839977741241	1.14483904838562	S	283	Q8TAQ2	SWI/SNF complex subunit SMARCC2	SMARCC2	RRKKISAKTLTDEVNSPDSDRRDKKGGNYKK
2.48810315132141	1.99248027801514	1.76393330097198	3.09079670906067	2.25701308250427	1.85669159889221	1.85716474056244	1.74745953083038	1.5580141544342	1.5523829460144	2.28176331520081	0.869553804397583	-0.0179694853723049	-0.900047242641449	-0.808271706104279	S	70	Q8TC07-2	TBC1 domain family member 15	TBC1D15	DDALDSSSILYARKDSSSVVEWTQAPKERGH
-1.46029806137085	-0.67662525177002	-1.13804030418396	-0.626914620399475	-0.465126723051071	-0.0470670759677887	-2.13874554634094	-1.78618133068085	-2.04557919502258	-1.12737512588501	-1.14673817157745	-1.7272801399231	-0.12281534075737	-0.248042672872543	0.173347562551498	S	782	Q8TDD1	ATP-dependent RNA helicase DDX54	DDX54	LYQKWKQKQKIDDRDSDEEGASDRRGPERRG
-0.560351014137268	-0.605039656162262	-0.308952361345291	-0.181274354457855	-0.106363870203495	-0.493102550506592	-0.607566058635712	0.447556704282761	0.197536081075668	-1.11772799491882	-1.77237927913666	-2.23883509635925	-0.499107778072357	-0.410674482584	-0.756584763526917	S	314	Q8TEB9	Rhomboid-related protein 4	RHBDD1	LSPEEMRRQRLHRFDSQ______________
-0.196526989340782	-1.27914345264435	-0.252206891775131	-0.970335483551025	-0.374915897846222	-0.312409967184067	1.37240719795227	0.929142475128174	1.16718089580536	0.594085454940796	1.52853572368622	1.15243244171143	-0.699821949005127	-0.0650397837162018	-0.717012107372284	S	592	Q8TEH3	DENN domain-containing protein 1A	DENND1A	NLDMEAALQPLGQAKSLEDLRAPKDLREQPG
0.168224453926086	-0.300689935684204	0.209020614624023	-0.805469870567322	-0.63488781452179	-0.618896067142487	0.0120622189715505	-0.696395218372345	0.550367712974548	-0.605251371860504	0.153562262654305	0.59753805398941	-0.737059354782104	0.449246287345886	-1.02925312519073	S	1094	Q8TEU7	Rap guanine nucleotide exchange factor 6	RAPGEF6	LDVQGGAHKKRARRSSLLNAKKLYEDAQMAR
-1.373330950737	-1.16023802757263	-2.23584008216858	0.054210152477026	-0.208739131689072	-0.191869542002678	-0.523801147937775	-0.157792046666145	-0.413924872875214	-0.303103029727936	-0.562786459922791	-1.08976590633392	-0.0871031507849693	-0.479534834623337	0.55116993188858	S	211	Q8TF01	Arginine/serine-rich protein PNISR	PNISR	QNRRERPSSFRDRQRSPIALPVKQEPPQIDA
-0.0929229557514191	0.248528510332108	-0.064665749669075	-0.525780081748962	-0.411011576652527	-0.190248638391495	-0.686976850032806	-0.0743448361754417	-1.17285788059235	0.063245914876461	-0.00260867248289287	0.372091263532639	-0.296983987092972	-0.421615332365036	-0.131256058812141	S	658	Q8WVC0	RNA polymerase-associated protein LEO1	LEO1	EDDDKANKKHKKYVISDEEEEDDD_______
-0.325022846460342	0.58827793598175	0.786952972412109	-1.46684157848358	-0.510886073112488	-0.129050374031067	0.100946478545666	0.513872504234314	-0.262327015399933	-0.609386622905731	-0.358613759279251	0.226309552788734	-0.538431882858276	0.273456424474716	0.270619660615921	S	339	Q8WWM7	Ataxin-2-like protein	ATXN2L	EEKHSAVQRQGSGRESPSLASREGKYIPLPQ
0.849775671958923	1.0511748790741	0.423725873231888	1.03296649456024	0.690248131752014	0.35373130440712	-0.347538620233536	-0.160548329353333	-0.617819011211395	0.177687913179398	0.305667996406555	-0.0533084571361542	-0.904713451862335	-0.972970306873322	-0.216701775789261	S	1315	Q8WWQ0	PH-interacting protein	PHIP	RKDHQPRRRLRNRAQSYDIQAWKKQCEELLN
0.554585695266724	0.546622812747955	0.0913192257285118	2.48234558105469	1.575603723526	1.02670836448669	0.397613137960434	0.542854726314545	0.165166884660721	0.269884139299393	-0.194721177220345	-0.789253413677216	-0.249366194009781	-0.164480984210968	-0.324861258268356	S	674	Q8WWQ0	PH-interacting protein	PHIP	SGEAVISNTSRLSRGSISSTSEVHSPPNVGL
1.3449113368988	1.19853711128235	1.44628119468689	1.17008030414581	0.952702701091766	0.88365626335144	0.136330112814903	0.751902222633362	0.641500532627106	1.32880473136902	2.28882718086243	1.42738437652588	1.11197829246521	0.787551820278168	1.09178113937378	S	545	Q8WYA6	Beta-catenin-like protein 1	CTNNBL1	RHIIKEYAENIGDGRSPEFRENEQKRILGLL
0.264795333147049	0.227100968360901	-0.477866113185883	1.19308221340179	0.824274182319641	0.716436624526978	0.427348792552948	0.642989158630371	0.0453884713351727	0.836741149425507	-0.104676157236099	-0.233476236462593	0.379789978265762	0.442555040121078	0.806860208511353	S	1232	Q8WYP5	Protein ELYS	AHCTF1	PSPGRSPQRLKETRISFVEEDVHPKWIPGAA
-0.400929003953934	0.00123864319175482	-0.466450721025467	0.928117275238037	0.533513128757477	0.469584196805954	0.0248322114348412	0.209872305393219	0.044815007597208	1.29679465293884	1.410480260849	1.13549864292145	1.06999337673187	1.25881600379944	1.24863350391388	S	26	Q92466	DNA damage-binding protein 2	DDB2	KTSEIVLRPRNKRSRSPLELEPEAKKLCAKG
1.77949202060699	2.46793413162231	1.93548703193665	0.869332909584045	0.769104838371277	1.63023388385773	0.788887679576874	1.44097137451172	0.904147744178772	2.15400838851929	2.22160696983337	2.06023454666138	-0.175477638840675	0.255106836557388	-0.500760912895203	S	31	Q92522	Histone H1x	H1FX	GMAKKVTKAGGSAALSPSKKRKNSKKKNQPG
-0.916765093803406	-1.18789064884186	-0.577789068222046	-2.09437417984009	-1.51507270336151	-1.39708495140076	-0.788620233535767	-0.90619283914566	-0.333306282758713	-1.5391401052475	-1.25580906867981	-0.596300065517426	-1.4659059047699	-1.25829601287842	-1.4579313993454	S	1318	Q92538-3	Golgi-specific brefeldin A-resistance guanine nucleotide exchange factor 1	GBF1	PSYHQNDVSLDRGYTSDSEVYTDHGRPGKIH
0.671809315681458	0.14639338850975	0.347355544567108	1.40779840946198	0.708703637123108	0.423481673002243	0.483826458454132	-0.209027871489525	0.330127358436584	0.580897212028503	0.162916466593742	-0.514546394348145	0.463762015104294	0.295313656330109	0.577163219451904	S	1837	Q92576-2	PHD finger protein 3	PHF3	DRPFNRGKGDRQRFYSDSHHLKRERHEKEWE
-2.01842021942139	-2.18417549133301	-2.22509384155273	-1.91677761077881	-1.98698484897614	-2.18525958061218	-0.452323466539383	-1.83547592163086	-0.506492018699646	-2.15347647666931	-2.30114078521729	-1.56252694129944	-2.40615820884705	-2.14910817146301	-2.70250368118286	S	2	Q92597	Protein NDRG1	NDRG1	______________MSREMQDVDLAEVKPLV
-0.847272455692291	-1.16626417636871	-0.40827864408493	-0.613347053527832	-0.476445823907852	-0.302154451608658	-0.344754159450531	-0.854761838912964	0.107067972421646	-1.64536166191101	-1.76169383525848	-0.650621056556702	-1.29342675209045	0.495564252138138	-1.20338332653046	S	330	Q92597	Protein NDRG1	NDRG1	MPSASMTRLMRSRTASGSSVTSLDGTRSRSH
0.784943282604218	0.6422438621521	1.03707683086395	-1.93583202362061	-0.249150171875954	-0.663125872612	0.730175852775574	0.583230674266815	0.544425368309021	0.368060290813446	1.40660953521729	0.699128329753876	-1.2059051990509	-0.363561719655991	-1.10233414173126	S	43	Q92609	TBC1 domain family member 5	TBC1D5	SNKSGGDSNKNGRRTSSTLDSEGTFNSYRKE
-0.405505031347275	-0.733983278274536	-0.0792380347847939	0.754532992839813	0.460019528865814	0.417822629213333	1.17072212696075	1.11728298664093	1.21460604667664	0.0721727609634399	0.49330261349678	0.809113264083862	0.30128875374794	1.47759473323822	0.497302651405334	S	1689	Q92614-2	Unconventional myosin-XVIIIa	MYO18A	SSSPTSYWKSLAPDRSDDEHDPLDNTSRPRY
0.835985004901886	-0.0701613575220108	1.26741862297058	-0.215332761406899	0.0358290039002895	-0.27377250790596	1.69119966030121	1.46746623516083	1.3036482334137	0.832732796669006	1.31757760047913	1.62331438064575	-0.516805827617645	0.791677296161652	-0.650774240493774	S	578	Q92619	Minor histocompatibility protein HA-1;Minor histocompatibility antigen HA-1	HMHA1	VSANAWSPVMRARKSSFNVSDVARPEAAGSP
-0.17734669148922	0.0557073317468166	0.201417252421379	0.286527097225189	0.160986214876175	-0.0141920587047935	-1.11067938804626	-0.647373378276825	-1.41281533241272	0.28713470697403	0.320231020450592	-0.561510503292084	-0.473678082227707	-0.884057283401489	-0.455578327178955	S	175	Q92766	Ras-responsive element-binding protein 1	RREB1	PSPLKRRRLSSKRKLSHDAESEREDPAPAKK
-0.142387941479683	0.190333858132362	-0.232319429516792	0.0186037495732307	-0.460751175880432	-0.182414516806602	-0.839265167713165	-0.0454072840511799	-0.534226596355438	0.24448661506176	-0.280233383178711	0.0268528461456299	-0.0139159457758069	0.240314587950706	0.480726063251495	S	394	Q92769	Histone deacetylase 2	HDAC2	GVQMQAIPEDAVHEDSGDEDGEDPDKRISIR
-0.200658246874809	1.17984342575073	1.27681016921997	1.11842226982117	1.0971884727478	1.12360239028931	0.466321676969528	0.53993821144104	0.589203000068665	0.648389339447021	0.897935569286346	0.474147647619247	0.829218327999115	0.855145335197449	0.886834979057312	S	941	Q92794	Histone acetyltransferase KAT6A	KAT6A	QPSQDGKPDLPKRRLSEGVEPWRGQLKKSPE
-0.150559157133102	-1.08563899993896	0.19458395242691	-0.419531911611557	-0.111938647925854	-0.23958632349968	0.546663582324982	0.379393875598907	0.412775933742523	-0.379959255456924	-0.1256013661623	0.699539840221405	-0.64086788892746	0.903267979621887	-1.06516873836517	S	1038	Q92835-2	Phosphatidylinositol 3,4,5-trisphosphate 5-phosphatase 1	INPP5D	SLSSFPKPAPRKDQESPKMPRKEPPPCPEPG
0.297674596309662	0.404501885175705	0.0647456422448158	0.0285942740738392	-0.264427781105042	-0.0293598342686892	0.0318106524646282	0.0660653337836266	-0.188611373305321	0.151964157819748	0.130890265107155	-0.169019401073456	0.552883148193359	0.480368673801422	0.85131973028183	S	310	Q92922	SWI/SNF complex subunit SMARCC1	SMARCC1	SFRQRISTKNEEPVRSPERRDRKASANARKR
1.20468854904175	0.249052837491035	0.223994672298431	-1.54911077022552	-0.865512251853943	-0.539005100727081	0.811971724033356	-0.0515908561646938	1.15770649909973	-0.143980279564857	0.53767591714859	1.68677222728729	-1.68254196643829	-0.306901335716248	-1.58448767662048	S	644	Q92974-2	Rho guanine nucleotide exchange factor 2	ARHGEF2	GMALPTLPRGLFRSESLESPRGERLLQDAIR
-0.669228255748749	-0.820554971694946	0.34289762377739	1.01211357116699	0.716829299926758	1.23282361030579	-0.0274147968739271	-0.064027264714241	0.259783238172531	-0.0251198690384626	0.0561815798282623	0.37205645442009	1.37218368053436	1.8066223859787	0.933200120925903	S	349	Q92994-3	Transcription factor IIIB 90 kDa subunit	BRF1	INYSVLRGLSSAGGGSPHREDAQPEHSASAR
-1.73096525669098	-1.35851013660431	-1.01708376407623	1.30124235153198	0.85503625869751	0.153804838657379	-1.48581612110138	-1.60312223434448	-1.09700524806976	-0.449728608131409	-0.571441054344177	-1.23545289039612	0.864299595355988	0.467146039009094	1.12169027328491	S	43	Q96AQ6	Pre-B-cell leukemia transcription factor-interacting protein 1	PBXIP1	SRMDPESERALQAPHSPSKTDGKELAGTMDG
0.0390073023736477	-0.556362867355347	-0.690562307834625	-2.1544816493988	-1.5317976474762	-2.03459715843201	-0.14683198928833	-0.154892161488533	-0.129958227276802	0.0093192420899868	-0.810311377048492	0.861654043197632	-2.31761145591736	-1.63551568984985	-1.91067337989807	S	230	Q96B97	SH3 domain-containing kinase-binding protein 1	SH3KBP1	FGDIFKDKPIKLRPRSIEVENDFLPVEKTIG
0.878341436386108	-0.369446069002151	1.27834224700928	-0.302656531333923	-0.542798221111298	-0.377534449100494	0.575353384017944	-1.23087358474731	0.694335341453552	-1.53715443611145	-1.9434415102005	0.872823297977448	-1.50075697898865	0.802149951457977	-1.05483531951904	S	74	Q96C19	EF-hand domain-containing protein D2	EFHD2	LLRRADLNQGIGEPQSPSRRVFNPYTEFKEF
-2.04112768173218	-2.0143129825592	-1.54081737995148	-1.00706052780151	-0.512582123279572	-0.586677312850952	-0.0297154951840639	0.0132886674255133	-0.0157600678503513	-0.950683176517487	-0.811470627784729	-0.419734299182892	-0.938851296901703	-0.514844477176666	-0.886699497699738	S	708	Q96D71-3	RalBP1-associated Eps domain-containing protein 1	REPS1	TPLAPPPKPVRRRLKSEDELRPEVDEHTQKT
1.18028903007507	0.980783641338348	1.46524167060852	-0.000883014348801225	0.164026752114296	0.0373943746089935	0.723024845123291	0.285712063312531	1.09924924373627	0.226945117115974	1.16621291637421	0.846602499485016	-1.16922414302826	0.029858510941267	-0.984775483608246	S	466	Q96EP0	E3 ubiquitin-protein ligase RNF31	RNF31	SLEKGPPKPGPPRRLSAPLPSSCGDPEKQRQ
0.494596749544144	-0.196369528770447	0.484735637903214	-0.683473885059357	-0.444263458251953	-0.539829432964325	0.816682159900665	0.391164213418961	1.17070198059082	-0.865546464920044	-0.248110294342041	0.775432169437408	-1.30087900161743	0.320952504873276	-1.36700630187988	S	55	Q96FS4	Signal-induced proliferation-associated protein 1	SIPA1	TFEPRPVRGPLLRSGSDAGEARPPTPASPRA
-0.309314072132111	-0.405472904443741	0.495339542627335	-0.0374173745512962	-0.0386445857584476	-0.143704175949097	1.2612464427948	0.891949057579041	1.26838362216949	-0.545705378055573	0.341579884290695	-0.389851421117783	-1.34107291698456	0.317359089851379	-1.26368832588196	S	839	Q96FS4	Signal-induced proliferation-associated protein 1	SIPA1	LAEERTEFLHSQNSLSPRSSLSDEAPVLPNT
0.647339940071106	0.531276226043701	0.337111264467239	0.515902698040009	0.241750225424767	0.298736333847046	0.0345956087112427	0.334904074668884	0.068777047097683	0.517019331455231	0.7127725481987	0.346125721931458	0.601403594017029	0.438001424074173	0.631043553352356	S	155	Q96I25	Splicing factor 45	RBM17	DRHEASGFARRPDPDSDEDEDYERERRKRSM
-0.368716388940811	-0.148819550871849	-0.270750552415848	-0.16004391014576	-0.227767333388329	-0.275727361440659	-1.03809237480164	-0.710550904273987	-0.992183864116669	-0.166632607579231	-0.486006319522858	0.624106407165527	0.15612468123436	0.102811850607395	0.340421944856644	S	476	Q96JM3	Chromosome alignment-maintaining phosphoprotein 1	CHAMP1	ASLDFPESQKSSRGGSPDLWKSSFFIEPQKP
1.1021580696106	0.900381147861481	0.789724290370941	1.26290714740753	1.27302861213684	1.34904587268829	0.713626086711884	1.08337295055389	0.586678385734558	0.712688803672791	0.85301810503006	0.729986011981964	2.17757725715637	1.50550043582916	1.62856268882751	S	445	Q96JM3	Chromosome alignment-maintaining phosphoprotein 1	CHAMP1	IRSPAGSPELRKPSGSPDLWKLSPDQRKTSP
-3.39264822006226	-2.47515058517456	-2.32025909423828	-4.64663791656494	-4.26452827453613	-3.89767813682556	-3.3389048576355	-2.90412163734436	-4.80692148208618	-1.66337823867798	-1.54528772830963	-1.97854578495026	-1.7905547618866	-3.22838401794434	-2.3124303817749	S	452	Q96JM3	Chromosome alignment-maintaining phosphoprotein 1	CHAMP1	PELRKPSGSPDLWKLSPDQRKTSPASLDFPE
-0.514501988887787	-0.474948734045029	-0.366592437028885	-0.604245483875275	-0.831284999847412	-0.68450915813446	-0.595615208148956	-0.391734540462494	-0.855082035064697	0.004040845669806	-0.0306462962180376	-0.300470739603043	-0.0457794927060604	0.0866817831993103	-0.106313534080982	S	405	Q96JM3	Chromosome alignment-maintaining phosphoprotein 1	CHAMP1	WKSGPPELRKTAPTLSPEHWKAVPPVSPELR
0.167802914977074	0.473174035549164	0.439409047365189	0.366552501916885	0.40474408864975	0.643840134143829	-0.258543699979782	-0.207161903381348	-0.214249074459076	0.0688619688153267	0.0646381601691246	-0.0126403504982591	0.0263096280395985	-0.0959283486008644	0.235893458127975	S	1054	Q96KR1	Zinc finger RNA-binding protein	ZFR	SQRFNIHNNRKRRRDSDGVDGFEAEGKKDKK
1.12329566478729	1.3632025718689	0.794919073581696	0.959942758083344	0.535955607891083	0.59688013792038	-0.1221873909235	0.18352672457695	0.180512249469757	1.20893394947052	0.916043937206268	0.335586816072464	0.871650695800781	0.402872681617737	1.13008463382721	S	108	Q96LT9-2	RNA-binding protein 40	RNPC3	HTLVVEFAKEQDRVHSPCPTSGSEKKKRSDD
-0.55229926109314	-0.17870506644249	-0.484850704669952	-0.166987180709839	-0.505665123462677	-0.457886934280396	-0.984309434890747	-0.581034600734711	-0.895260572433472	-0.849556148052216	-0.872029364109039	-1.09391152858734	-0.40169569849968	-0.760301887989044	-0.3012715280056	S	308	Q96MU7-2	YTH domain-containing protein 1	YTHDC1	GSDEKKKERKRARGISPIVFDRSGSSASESY
0.443644821643829	0.757945656776428	-0.058372475206852	0.0389943420886993	0.072005458176136	0.0277938712388277	-0.792187511920929	-0.0762422904372215	-0.976055383682251	0.241713494062424	0.0635607242584229	0.238530546426773	0.168887436389923	-0.0878452956676483	0.529947638511658	S	406	Q96MU7-2	YTH domain-containing protein 1	YTHDC1	FQGFARLSSESHHGGSPIHWVLPAGMSAKML
-1.15088355541229	-0.326215088367462	-0.511727333068848	0.0261351130902767	-0.0367864854633808	-0.160777509212494	-0.760213613510132	-0.193090617656708	-0.926413238048553	0.268187195062637	0.135215565562248	0.437201946973801	0.1738620698452	-0.1789231300354	0.489518523216248	S	81	Q96N64-3	PWWP domain-containing protein 2A	PWWP2A	PPLPPPPPPPGELARSPEAVGPELEAEEKLS
2.19968175888062	1.74525284767151	1.98561072349548	2.64331698417664	1.72086262702942	1.01736104488373	1.9289972782135	1.84193074703217	1.69960558414459	1.64919018745422	1.45141780376434	0.681004464626312	0.658978521823883	0.826880574226379	1.05272102355957	S	618	Q96PK6	RNA-binding protein 14	RBM14	GSDRRLAELSDYRRLSESQLSFRRSPTKSSL
-0.685597836971283	-0.333822727203369	-0.231557101011276	-0.325842678546906	-0.464127689599991	-0.563198208808899	-0.845862329006195	-0.808371007442474	-1.0063019990921	0.779479920864105	0.713263690471649	0.311266213655472	0.00086077576270327	-0.52997350692749	-0.15168684720993	S	330	Q96PN7-2	Transcriptional-regulating factor 1	TRERF1	MWPQMHLPDGRAQPGSPESSGQPKGAFGEQF
2.23658728599548	1.32898163795471	2.07496571540833	1.7795125246048	1.90909171104431	1.79763340950012	2.77225518226624	1.46880841255188	2.54018688201904	2.32785558700562	3.80002403259277	2.93607783317566	-0.602343797683716	0.729569971561432	-0.366304397583008	S	406	Q96QH2	PML-RARA-regulated adapter molecule 1	PRAM1	RKLLQPERRGPPRKFSQPEPSAVLKRHPQPE
1.41976392269135	1.43044328689575	1.88632440567017	3.8741466999054	3.35187363624573	3.20087862014771	0.185539051890373	0.637294173240662	0.495548367500305	1.2705112695694	1.47187483310699	1.22300815582275	2.25825095176697	1.522465467453	2.09853148460388	S	153	Q96S55	ATPase WRNIP1	WRNIP1	GSGKRPAAAAAAGSASPRSWDEAEAQEEEEA
-0.0320978797972202	0.257512927055359	-0.107327483594418	0.223186552524567	-0.17599581182003	-0.0790072381496429	-0.421575576066971	0.0986979752779007	-0.805822014808655	0.208598434925079	0.235943749547005	-0.0958031341433525	0.734447360038757	-0.294831603765488	0.311097413301468	S	338	Q96S94	Cyclin-L2	CCNL2	LDGTSGFSPAPKLVESPKEGKGSKPSPLSVK
0.0332751087844372	-0.0878980904817581	0.220679983496666	-0.737738788127899	-0.0121921775862575	0.208930358290672	0.724883198738098	1.39204740524292	0.892434775829315	-0.445023685693741	-1.27231657505035	-0.408483743667603	-1.95366501808167	-1.04652941226959	-1.92117059230804	S	100	Q96SB3	Neurabin-2	PPP1R9B	RASERGVRLSLPRASSLNENVDHSALLKLGT
0.548802554607391	0.786079406738281	0.333503782749176	0.251724123954773	0.52484917640686	0.447567671537399	-0.0870681330561638	0.387841492891312	-0.177577272057533	0.625470995903015	0.649466574192047	0.408695667982101	0.589395999908447	0.405779093503952	0.428791642189026	S	377	Q96ST2	Protein IWS1 homolog	IWS1	SSDSEEEEHKKQKMDSDEDEKEGEEEKVAKR
0.289959281682968	0.762259364128113	0.307401925325394	1.73653471469879	0.605752348899841	0.638392508029938	-0.375525236129761	-0.14546300470829	-0.367572486400604	0.0854589268565178	-0.11350829154253	-0.506732523441315	0.726648449897766	0.80896919965744	1.02999448776245	S	573	Q96T23-2	Remodeling and spacing factor 1	RSF1	EKSKKTFLDKDAQRLSPIPEEVPKSTLESEK
0.0946072489023209	0.600666344165802	0.0461941212415695	0.683446049690247	0.415010213851929	0.365573942661285	-0.299804538488388	-0.0363224036991596	-0.838058769702911	-0.0511873103678226	0.739214599132538	-0.46152925491333	0.541914403438568	0.241052389144897	0.998711347579956	S	1314	Q96T23-2	Remodeling and spacing factor 1	RSF1	LPSEQESTKKPYRIESDEEEDFENVGKVGSP
-0.501106560230255	-0.37648269534111	-0.830369293689728	-0.717846512794495	-0.273494422435761	-0.72379994392395	-1.49836719036102	-1.30797791481018	-1.67460572719574	-1.20674955844879	-2.04818964004517	-1.25664341449738	-0.585787415504456	-0.755493104457855	-0.45318141579628	S	578	Q96T37-4	Putative RNA-binding protein 15	RBM15	AYEPLDSLDRRRDGWSLDRDRGDRDLPSSRD
-0.0948048233985901	0.0513831302523613	0.128505140542984	0.38146761059761	-0.141316697001457	0.103004314005375	-0.0187269598245621	-0.153786137700081	0.0901395902037621	-0.248687982559204	-0.242509976029396	-0.283058017492294	0.0909944698214531	0.139228716492653	0.632541596889496	S	612	Q96T37-4	Putative RNA-binding protein 15	RBM15	KRRLPEESGGRHLDRSPESDRPRKRHCAPSP
-0.490774154663086	-0.305933117866516	-0.11197305470705	0.415648996829987	-0.0821853056550026	-0.0825194120407104	-0.150384292006493	-0.154339253902435	-0.151891380548477	-0.423198997974396	-0.594754993915558	-0.54729437828064	-0.010971212759614	-0.0265484359115362	0.434141933917999	S	656	Q96T37-4	Putative RNA-binding protein 15	RBM15	NSDNDRSSRLLLERPSPIRDRRGSLEKSQGD
-0.272511065006256	-0.105088256299496	-0.298724204301834	-0.12112695723772	-0.366690546274185	-0.208424359560013	-0.481076061725616	-0.0652769058942795	-0.634212970733643	-0.361007273197174	-0.528841137886047	-0.657895803451538	-0.181228682398796	-0.0426096990704536	0.113382667303085	S	250	Q96T37-4	Putative RNA-binding protein 15	RBM15	GHRHPPGGGGGQRSLSPGGAALGYRDYRLQQ
-0.831636488437653	-0.619743764400482	-0.791255712509155	-1.40384781360626	-0.546238005161285	-0.976849853992462	-0.944678723812103	-0.46297824382782	-1.49325084686279	-0.434796124696732	-0.0802323445677757	-0.78179919719696	-0.230398163199425	-0.499097526073456	-0.3984235227108	S	697	Q96T37-4	Putative RNA-binding protein 15	RBM15	ERDRKHRTTAPTEGKSPLKKEDRSDGSAPST
0.77400153875351	1.17104458808899	0.708809673786163	1.52683556079865	0.815915644168854	0.311055213212967	0.663204610347748	0.398934811353683	0.602014541625977	0.846742987632751	0.489410489797592	0.0663226172327995	0.237384244799614	-0.451812326908112	0.391080409288406	S	623	Q96T58	Msx2-interacting protein	SPEN	DFYEMLAERREERRASYDYNQDRTYYESVRT
1.5736311674118	1.83349120616913	1.61353230476379	1.17599546909332	0.575603306293488	0.880780577659607	0.223789572715759	0.383533447980881	0.259877473115921	0.511548519134521	0.429781645536423	-0.47705015540123	-0.227341890335083	0.0373126640915871	-0.112312182784081	S	46	Q96TC7	Regulator of microtubule dynamics protein 3	RMDN3	YSQRWKRTQRHGRSQSLPNSLDYTQTSDPGR
0.141919434070587	0.401848912239075	0.0913648009300232	0.0645463466644287	0.147154480218887	-0.0683589279651642	-0.151535183191299	0.212301328778267	-0.362009257078171	0.289861619472504	0.308128029108047	0.114954523742199	0.12513442337513	0.00254060653969646	0.184655576944351	S	481	Q99590-2	Protein SCAF11	SCAF11	IDKTKKPRTRRSRFHSPSTTWSPNKDTPQEK
-4.07117748260498	-2.18548107147217	-2.52328014373779	-1.42551946640015	-3.05618095397949	-3.090744972229	-3.91146922111511	-3.61666584014893	-3.06985712051392	0.269192487001419	0.460891395807266	0.318407654762268	-1.46981620788574	-1.96481502056122	-1.65269756317139	S	56	Q99684	Zinc finger protein Gfi-1	GFI1	TSNAGGAKAEPRDRLSPESQLTEAPDRASAS
-3.82604837417603	-2.47608184814453	-2.91053748130798	-5.76122570037842	-5.42816877365112	-4.29219150543213	-3.77935409545898	-3.26376891136169	-3.58413076400757	0.215987950563431	0.0577197074890137	-0.00585008040070534	-1.29825437068939	-1.68616926670074	-1.38134920597076	S	20	Q99684	Zinc finger protein Gfi-1	GFI1	FLVKSKKAHSYHQPRSPGPDYSLRLENVPAP
0.543534338474274	-0.0796739831566811	0.826690793037415	-1.96407425403595	-1.53154647350311	-1.19269144535065	0.731795430183411	0.752508640289307	0.610770106315613	0.587764978408813	1.28239822387695	1.17917323112488	-1.32329750061035	-0.379638940095901	-1.35106229782104	S	2124	Q99698	Lysosomal-trafficking regulator	LYST	FPTSSLLTQSQKLTGSLGCSIDRLQNIADTY
0.499430149793625	-0.0424958057701588	0.973356783390045	-1.35191774368286	-1.15453279018402	-0.768231153488159	0.827338516712189	0.678488612174988	0.585740983486176	0.761245131492615	1.74413299560547	1.5782630443573	-0.377726256847382	-0.175757631659508	-1.15760934352875	S	2105	Q99698	Lysosomal-trafficking regulator	LYST	NIIPQQMAAHMLRSRSLPAFPTSSLLTQSQK
-0.234642639756203	0.429099917411804	-0.354103028774261	-1.26281297206879	-0.260159462690353	-0.512393772602081	-1.94248938560486	-1.12133324146271	-1.72133934497833	-1.63660824298859	-1.87966322898865	-2.34373474121094	-1.24148273468018	-1.48407757282257	-1.22760164737701	S	683	Q9BQ39	ATP-dependent RNA helicase DDX50	DDX50	YDGNTSSNSRQRSGWSSGRSGRSGRSGGRSG
-1.1249520778656	-0.823100924491882	-2.02599620819092	-0.342601627111435	-0.302877604961395	-0.558436036109924	-0.537788391113281	-0.185801059007645	-0.339116036891937	-0.228101462125778	-0.38583579659462	-1.2091258764267	-0.0360338129103184	-0.116870775818825	0.278733998537064	S	271	Q9BRD0	BUD13 homolog	BUD13	LGSSDTQQLRRARHDSPDLAPNVTYSLPRTK
2.63128757476807	2.57393741607666	2.1048891544342	0.531498968601227	0.736623108386993	0.363663822412491	0.959578633308411	1.47853446006775	0.577462077140808	1.78446984291077	1.16388988494873	1.84389507770538	-0.0920885428786278	0.0696622580289841	0.0226902682334185	S	820	Q9BSJ8	Extended synaptotagmin-1	ESYT1	ERAEDLPLRKGTKHLSPYATLTVGDSSHKTK
1.01132369041443	-0.523778796195984	0.83763062953949	2.06433176994324	1.71386814117432	1.42169737815857	1.82849156856537	-1.23040974140167	2.02635908126831	-1.44429194927216	-1.48699986934662	1.61825168132782	-0.657975912094116	1.79314112663269	-0.56423145532608	S	29	Q9BT23	LIM domain-containing protein 2	LIMD2	HDAKGGGSSTVQRSKSFSLRAQVKETCAACQ
-0.441290676593781	-0.75836056470871	-0.847954332828522	-0.353834420442581	-0.479541152715683	-0.207549780607224	0.0571131482720375	0.115035854279995	-0.124759525060654	0.0761839300394058	0.282059639692307	0.0954480543732643	-0.217403322458267	-0.664659440517426	-0.113036915659904	S	408	Q9BTA9-5	WW domain-containing adapter protein with coiled-coil	WAC	QQPVTADKQQGHEPVSPRSLQRSSSQRSPSP
-0.937299966812134	-0.702570736408234	-1.22705471515656	0.0517689920961857	-0.42067688703537	-0.024003092199564	-0.124000668525696	-0.236735701560974	-0.113478846848011	-0.027244359254837	-0.299068123102188	-0.469701200723648	-0.475648134946823	-1.01032018661499	-0.0247394405305386	S	1456	Q9BTC0	Death-inducer obliterator 1	DIDO1	VDDLPNRMCADVRRNSVERPAEPVAGAATPS
0.0674359798431396	-0.739732086658478	0.315135955810547	-0.759045898914337	-0.545171320438385	-0.435889542102814	-0.0438040159642696	-2.00699186325073	0.0972219631075859	-2.42170119285584	-1.60677480697632	0.222811982035637	-1.28358888626099	0.12502133846283	-1.55825161933899	S	197	Q9BVG4	Protein PBDC1	PBDC1	GEEENTKNGGEKGADSGEEKEEGINREDKTD
-0.784211575984955	-0.222157180309296	0.101505421102047	-0.0432919263839722	-0.318323969841003	0.173340350389481	-0.140718907117844	0.0157919358462095	0.0410814471542835	0.119167722761631	0.234254717826843	0.261284202337265	-0.0631872415542603	0.00284522259607911	0.354272127151489	S	530	Q9BW71	HIRA-interacting protein 3	HIRIP3	GEAAPPGELYRRTLDSDEERPRPAPPDWSHM
0.194244399666786	-0.363902419805527	0.21455055475235	0.331561744213104	-0.0392196513712406	0.445730447769165	0.325932264328003	0.296321660280228	0.509849071502686	0.252841234207153	0.0600377097725868	-0.0976792275905609	-0.01385448127985	0.382235318422318	0.269326537847519	S	708	Q9BWT3	Poly(A) polymerase gamma	PAPOLG	MPIPTIDTSRKKRLPSKELPDSSSPVPANNI
1.39174258708954	1.78945684432983	1.64654052257538	3.30008888244629	2.34515953063965	2.43342852592468	2.75450015068054	3.31604361534119	2.64838123321533	1.89180910587311	1.9584664106369	1.96359872817993	0.860895276069641	1.14557814598084	1.13541996479034	S	112	Q9BX95	Sphingosine-1-phosphate phosphatase 1	SGPP1	LGPASPRRAGALRRNSLTGEEGQLARVSNWP
0.177188783884048	0.268066763877869	0.361426293849945	0.00432941084727645	-0.309930324554443	-0.225525513291359	-0.646221458911896	-0.685086846351624	-0.678847908973694	-0.333959609270096	-0.0732178911566734	-0.528763711452484	0.0657379105687141	-0.144175186753273	0.133382141590118	S	67	Q9BXP5-4	Serrate RNA effector molecule homolog	SRRT	RGEYRDYDRNRRERFSPPRHELSPPQKRMRR
0.114340201020241	0.358142495155334	0.0705807283520699	0.157669916749001	-0.0187811069190502	0.0492441579699516	-0.632939159870148	-0.328796893358231	-0.570076406002045	0.0109972450882196	0.0131092546507716	-0.0246862806379795	-0.0511632040143013	0.154307186603546	0.343045920133591	S	74	Q9BXP5-4	Serrate RNA effector molecule homolog	SRRT	DRNRRERFSPPRHELSPPQKRMRRDWDEHSS
0.124358803033829	0.090070366859436	0.19824954867363	0.068568229675293	0.138173922896385	-0.169319048523903	-0.591452538967133	-0.284439355134964	-0.394677549600601	-0.0175362359732389	-0.0564859211444855	-0.113743215799332	0.0804607272148132	-0.00489245960488915	0.123609714210033	S	4	Q9BXP5-4	Serrate RNA effector molecule homolog	SRRT	____________MGDSDDEYDRRRRDKFRRE
0.977990508079529	0.0979864001274109	1.23958933353424	-0.12310915440321	-0.0483267046511173	0.0211240481585264	1.56340503692627	0.0968537181615829	1.27638852596283	-1.63490164279938	-0.897423624992371	0.504694819450378	-0.570194959640503	0.460790485143662	-0.758316814899445	S	66	Q9BZ23-3	Pantothenate kinase 2, mitochondrial	PANK2	AVGASAEGTRRDRLGSYSGPTSVSRQRVESL
-1.20767521858215	-1.56904947757721	-1.19033133983612	-2.75036549568176	-2.25206422805786	-2.14703941345215	-0.557017505168915	-0.453654617071152	-0.383559703826904	-0.317461520433426	-0.681158125400543	-0.942077696323395	-2.37989735603333	-2.20634531974792	-1.92196881771088	S	327	Q9C0B5-2	Palmitoyltransferase ZDHHC5	ZDHHC5	AAMPHSSSAKLSRGDSLKEPTSIAESSRHPS
-2.33517265319824	-2.56806683540344	-2.01693224906921	-2.65078449249268	-2.01684331893921	-1.84402203559875	-1.85110414028168	-2.23927187919617	-2.1281406879425	-3.75208115577698	-3.48777437210083	-3.52006840705872	-1.48410749435425	-1.6035383939743	-0.844911336898804	S	1666	Q9C0C2	182 kDa tankyrase-1-binding protein	TNKS1BP1	LSPSALKAKLRPRNRSAEEGELAESKSSQKE
-0.52165699005127	-0.031689215451479	-0.262149482965469	-0.244908839464188	-0.447676032781601	-0.235152363777161	-0.162793934345245	0.171046555042267	-0.19675786793232	0.275919884443283	-0.642227709293365	-0.518329679965973	-0.275577306747437	-0.0877079144120216	0.0753138065338135	S	1279	Q9C0J8	pre-mRNA 3' end processing protein WDR33	WDR33	GPGPAQRVPKSGRSSSLDGEHHDGYHRDEPF
-1.41545796394348	-1.6608430147171	-1.78454828262329	-1.64442002773285	-2.19085240364075	-1.63136398792267	-3.66240048408508	-3.47081160545349	-4.32348966598511	-0.377383828163147	-0.867459297180176	-0.763131141662598	-0.948148965835571	-2.56309580802917	-1.51580417156219	S	44	Q9GZY6	Linker for activation of T-cells family member 2	LAT2	SRPGAKRSEKIYQQRSLREDQQSFTGSRTYS
0.870428800582886	0.819490730762482	0.848725438117981	1.51716017723084	0.866057217121124	0.706898272037506	0.564887166023254	0.774514317512512	-0.154613420367241	0.733429908752441	0.501139879226685	0.089373491704464	0.238252729177475	0.433895021677017	0.89708548784256	S	131	Q9GZY8-2	Mitochondrial fission factor	MFF	EEIRAVGRLKRERSMSENAVRQNGQLVRNDS
-1.49397647380829	-1.67096328735352	-0.72148984670639	0.971365213394165	-0.0543575510382652	0.538567304611206	0.0826034620404243	-0.885031461715698	0.216507166624069	-1.39925146102905	-1.43890035152435	-0.508907377719879	0.109017595648766	0.48343750834465	0.196152046322823	S	13	Q9H0C8	Integrin-linked kinase-associated serine/threonine phosphatase 2C	ILKAP	___MDLFGDLPEPERSPRPAAGKEAQKGPLL
-0.566312193870544	-0.308545798063278	-0.340492814779282	-0.377817183732986	-0.548724174499512	-0.311046451330185	-0.261338144540787	0.0854440107941628	-0.208163872361183	0.00339864357374609	-0.131972476840019	-0.19555102288723	-0.32335239648819	-0.0423266142606735	-0.10494526475668	S	448	Q9H0D6	5'-3' exoribonuclease 2	XRN2	TPSGILTPHALGSRNSPGSQVASNPRQAAYE
0.245126754045486	0.262313544750214	0.244490563869476	0.948563814163208	0.502418220043182	0.601644515991211	-0.111505895853043	0.614214062690735	-0.253845721483231	-0.0219262093305588	0.18966281414032	0.791044354438782	0.764953017234802	0.69500344991684	1.11185038089752	S	161	Q9H147	Deoxynucleotidyltransferase terminal-interacting protein 1	DNTTIP1	IKRGRQAEEECAHRGSPLPKKRKGRPPGHIL
-0.469993352890015	0.459669411182404	1.23777151107788	0.967341244220734	0.662921488285065	0.958020508289337	1.1201810836792	1.51460778713226	1.04923033714294	-0.0499141775071621	0.473676562309265	0.194379463791847	0.262074202299118	0.515018403530121	0.218859791755676	S	547	Q9H1B7	Interferon regulatory factor 2-binding protein-like	IRF2BPL	PSGRGAAASLRKRKASPEPPDSAEGALKLGE
-3.04667520523071	-2.52307796478271	-2.81745219230652	-4.18869876861572	-3.54256772994995	-3.17093753814697	-2.47480082511902	-2.60913848876953	-3.19203424453735	-2.7189633846283	-2.765704870224	-3.16664242744446	-3.24829483032227	-4.04662609100342	-2.81261992454529	S	181	Q9H1E3	Nuclear ubiquitous casein and cyclin-dependent kinase substrate 1	NUCKS1	EKKMPKPRLKATVTPSPVKGKGKVGRPTASK
0.00553449103608727	-1.00540518760681	-0.680330514907837	0.00121114286594093	-0.161943838000298	-0.607554614543915	-0.556286931037903	-0.310767740011215	-1.56254804134369	-1.28579378128052	-1.25955820083618	-1.19327402114868	-0.130394205451012	0.231079712510109	-0.50378954410553	S	214	Q9H1E3	Nuclear ubiquitous casein and cyclin-dependent kinase substrate 1	NUCKS1	KEKTPSPKEEDEEPESPPEKKTSTSPPPEKS
-1.20078194141388	-1.49709212779999	-0.826993942260742	0.367041200399399	-0.0688497200608253	-0.204484835267067	-0.390619993209839	-1.25720274448395	-0.383857160806656	-2.23406195640564	-1.85933685302734	-1.26589870452881	-0.597343146800995	-0.299352377653122	-0.359430223703384	S	19	Q9H1E3	Nuclear ubiquitous casein and cyclin-dependent kinase substrate 1	NUCKS1	PVRNRKVVDYSQFQESDDADEDYGRDSGPPT
-1.17301118373871	-1.02027297019959	-0.598340630531311	-0.700500965118408	-0.638464570045471	-0.76528126001358	-0.205394819378853	-0.26238813996315	-0.524529278278351	-1.44965445995331	-0.821354687213898	-0.753798127174377	-0.410067021846771	-0.376739889383316	-0.481957048177719	S	58	Q9H1E3	Nuclear ubiquitous casein and cyclin-dependent kinase substrate 1	NUCKS1	EAKNKRRSGKNSQEDSEDSEDKDVKTKKDDS
-1.09399628639221	-0.836953938007355	-0.636434018611908	-1.04882419109344	-0.728994429111481	-0.854895770549774	0.224307060241699	-0.185936406254768	0.587741792201996	-1.03725337982178	-0.776457488536835	-0.190824508666992	-1.52821469306946	-0.695852279663086	-1.70052564144135	S	442	Q9H2K8	Serine/threonine-protein kinase TAO3	TAOK3	LHYRNRERFATIKSASLVTRQIHEHEQENEL
-0.0215467568486929	0.519805073738098	0.21334733068943	0.0416481979191303	0.304767668247223	0.15820637345314	-0.470950305461884	-0.165496662259102	-0.276158422231674	-0.0231099352240562	-0.904184341430664	-1.42046904563904	-0.371272176504135	-0.250923961400986	-0.270005822181702	S	66	Q9H307	Pinin	PNN	GGGRGRGSLLLRRGFSDSGGGPPAKQRDLEG
0.0292597636580467	0.538835823535919	0.175745248794556	0.0645104274153709	0.0205958746373653	-0.0760901868343353	-0.138670593500137	0.12704510986805	-0.335601955652237	-0.027480237185955	0.291361212730408	-0.0924778655171394	-0.152396708726883	0.449121296405792	0.400315195322037	S	443	Q9H307	Pinin	PNN	EMEFEIEPDKECKSLSPGKENVSALDMEKES
0.0735178366303444	-0.381245791912079	0.393488943576813	-2.84961414337158	-1.86459410190582	-1.78859233856201	0.116259232163429	-0.710550904273987	0.60495388507843	-0.955543220043182	-1.35628044605255	-1.08063280582428	-2.95561790466309	-2.09414863586426	-2.58481192588806	S	270	Q9H3N1	Thioredoxin-related transmembrane protein 1	TMX1	EGTNKDFPQNAIRQRSLGPSLATDKS_____
-0.894457757472992	-1.43983221054077	-1.3896312713623	-2.81543850898743	-2.51998543739319	-2.18211340904236	0.044116236269474	-2.88591432571411	0.243044763803482	-3.15111184120178	-2.44940757751465	-0.345058232545853	-2.42325067520142	-0.861494481563568	-2.40620088577271	S	7	Q9H4A4	Aminopeptidase B	RNPEP	_________MASGEHSPGSGAARRPLHSAQA
0.390238016843796	-0.493962526321411	0.456668466329575	-0.61044454574585	-0.37147182226181	-0.442546665668488	0.903784573078156	0.424288153648376	0.96896904706955	-0.897913753986359	-0.298100560903549	0.898629426956177	-1.26402366161346	0.181632459163666	-1.85517513751984	S	590	Q9H4E7	Differentially expressed in FDCP 6 homolog	DEF6	LAHRDSSLKRLTRWGSQGNRTPSPNSNEQQK
-4.17442178726196	-2.79434418678284	-3.78476309776306	-4.47374391555786	-3.99422025680542	-3.51627898216248	-4.24015331268311	-3.21180033683777	-4.42573928833008	-3.04685020446777	-2.98844361305237	-4.45588874816895	-3.02902626991272	-4.26836442947388	-2.27141332626343	S	153	Q9H501	ESF1 homolog	ESF1	KKMKTSCKFKIDSNISPKKDSKEFTQKNKKE
-1.41353905200958	-1.82521879673004	-2.93279647827148	-0.899115324020386	-1.76085340976715	-1.22392511367798	-2.7555296421051	-2.85643863677979	-3.03640818595886	-1.65221226215363	-2.08602023124695	-3.35887479782104	-0.721966803073883	-1.94694852828979	-1.10818266868591	S	198	Q9H501	ESF1 homolog	ESF1	EKQRTLDSGTSEIVKSPRIECSKTRREMQSV
-2.19887661933899	-1.42471778392792	-1.48677265644073	1.08518993854523	0.75884473323822	0.879198491573334	-1.28503096103668	-0.828657448291779	-1.23936867713928	0.134697392582893	0.476547181606293	-0.0390228629112244	0.849454820156097	0.839613854885101	1.07170939445496	S	132	Q9H5H4	Zinc finger protein 768	ZNF768	QSPRYEPQSPGYEPRSPGYEPRSPGYESESS
-1.17217135429382	-0.89708685874939	-1.32901275157928	-0.179674744606018	-0.529201924800873	-0.438907653093338	-1.6496148109436	-1.62332499027252	-1.66541361808777	-0.985234975814819	-1.12922298908234	-1.55445730686188	-0.125272840261459	-0.656497716903687	0.119430534541607	S	18	Q9H6F5	Coiled-coil domain-containing protein 86	CCDC86	TPLRRSRRLGGLRPESPESLTSVSRTRRALV
-1.97549021244049	-1.3534814119339	-1.68507742881775	-0.787569344043732	-0.588661849498749	-0.901104748249054	-2.69617438316345	-2.03517389297485	-2.10358595848084	-1.43068873882294	-1.17802059650421	-1.86872899532318	-0.505437314510345	-1.11954987049103	-0.514349579811096	S	91	Q9H6F5	Coiled-coil domain-containing protein 86	CCDC86	AGLESPQGQPEPGAASPQRQQDLHLESPQRQ
-0.550328731536865	0.0753238722681999	-0.907974898815155	-2.10506796836853	-1.5507025718689	-1.31859600543976	-0.983474612236023	-0.98899906873703	-1.12761580944061	-0.0712666213512421	-0.239925652742386	-0.412088841199875	-1.50318706035614	-1.88043570518494	-1.56865787506104	S	152	Q9H6H4	Receptor expression-enhancing protein 4	REEP4	ATKSQGALAGRLRSFSMQDLRSISDAPAPAY
-0.688652575016022	-0.994599282741547	-0.810774624347687	-0.92383998632431	-1.28733658790588	-0.964001655578613	-0.444888949394226	-1.06113255023956	-0.104295492172241	-1.4515985250473	-0.867875456809998	-0.0716897621750832	-0.805675983428955	-0.288024961948395	-0.925781428813934	S	265	Q9H6Z4-3	Ran-binding protein 3	RANBP3	SNKFVFGQNMSERVLSPPKLNEVSSDANREN
2.44437432289124	2.60341024398804	2.19667220115662	2.43848729133606	1.75655913352966	1.93923652172089	1.03998684883118	1.80381715297699	1.40729212760925	1.90780568122864	1.66825389862061	0.919663906097412	0.615918457508087	0.53138393163681	1.20160174369812	S	244	Q9HB58	Sp110 nuclear body protein	SP110	IPQIRDKEDPQEMPHSPLGSMPEIRDNSPEP
-0.424634456634521	-0.180595502257347	-0.6939817070961	-0.482939124107361	-0.49455800652504	-0.425026506185532	-0.883687973022461	-0.357839375734329	-0.708504259586334	-0.780755579471588	-0.81746780872345	-1.17745292186737	-0.682789206504822	-0.891354501247406	-0.696940660476685	S	61	Q9HCG8	Pre-mRNA-splicing factor CWC22 homolog	CWC22	FDYSRSDYEHSRRGRSYDSSMESRNRDREKR
-0.175440281629562	0.107766129076481	-0.176084876060486	0.0921268984675407	-0.309240192174912	-0.0705103427171707	-0.258101940155029	-0.0900329351425171	-0.27124285697937	0.125281572341919	-0.468110203742981	-0.0435209721326828	-1.52257323265076	-0.0916257426142693	0.0670636370778084	S	1767	Q9HCK8-2	Chromodomain-helicase-DNA-binding protein 8	CHD8	VARSRPTPQDYEMRVSPSDTTPLVSRSVPPV
-0.473321497440338	0.128800839185715	-0.360262900590897	0.726302921772003	0.799313545227051	0.933894276618958	-0.303528428077698	-0.101259499788284	-0.162076488137245	0.540464580059052	0.867552101612091	0.208192557096481	0.59088546037674	0.278436690568924	0.813699662685394	S	105	Q9NP66	High mobility group protein 20A	HMG20A	GRKRKKPLRDSNAPKSPLTGYVRFMNERREQ
1.23418760299683	1.31091415882111	1.00106239318848	0.873705983161926	0.634801983833313	0.847258150577545	0.46925613284111	0.723294913768768	0.252287924289703	1.02912139892578	0.641617894172668	0.617959141731262	0.323875606060028	0.866905808448792	1.00171995162964	S	279	Q9NPI1	Bromodomain-containing protein 7	BRD7	QSGEDGGCWQREREDSGDAEAHAFKSPSKEN
0.156329646706581	0.149562180042267	-0.089310497045517	0.774326026439667	0.747202694416046	1.20137333869934	0.64983743429184	0.950931191444397	0.614670991897583	-0.504276096820831	-0.613362491130829	-1.0714418888092	1.24225652217865	0.974405467510223	1.02944839000702	S	363	Q9NQ29	Putative RNA-binding protein Luc7-like 1	LUC7L	DWRLESSNGKMASRRSEEKEAGEI_______
0.686918139457703	0.533125102519989	0.652594745159149	0.711489677429199	0.2554030418396	0.244931995868683	0.163293972611427	0.536637365818024	-0.197421088814735	0.162573024630547	-0.247774913907051	0.0140304155647755	0.73431658744812	1.02614867687225	0.518230259418488	S	134	Q9NQG5	Regulation of nuclear pre-mRNA domain-containing protein 1B	RPRD1B	GEFIQQLKLSMEDSKSPPPKATEEKKSLKRT
0.133270964026451	-0.757428526878357	0.165112048387527	-0.632413387298584	-0.941087305545807	-0.956007242202759	0.393198192119598	-2.07426023483276	0.268639892339706	-2.37265753746033	-1.48811852931976	0.097636878490448	-1.48034799098969	-0.603218197822571	-1.89639151096344	S	30	Q9NR19	Acetyl-coenzyme A synthetase, cytoplasmic	ACSS2	RGQEEAGAGGRARSWSPPPEVSRSAHVPSLQ
-3.35423588752747	-2.13974189758301	-2.8215868473053	-5.66880178451538	-3.05309915542603	-2.96028232574463	-4.70753812789917	-1.75479638576508	-3.42305397987366	-2.8247663974762	-2.01172566413879	-3.35788226127625	-2.1400785446167	-2.97132539749146	-2.69138526916504	S	89	Q9NR30	Nucleolar RNA helicase 2	DDX21	SKKAKKKEEPSQNDISPKTKSLRKKKEPIEK
-0.331671565771103	0.0740901455283165	-0.366000324487686	-0.583342552185059	-0.674331247806549	-0.585420370101929	-1.48675918579102	-0.92819356918335	-1.53839576244354	-0.244439616799355	0.139619782567024	-0.708865165710449	-0.5275918841362	-0.73421174287796	-0.295155197381973	S	495	Q9NRG9	Aladin	AAAS	AHIPLYFVNAQFPRFSPVLGRAQEPPAGGGG
-1.13054740428925	-1.18693089485168	-1.09221255779266	-1.9164696931839	-1.39643204212189	-1.69879221916199	-0.959163069725037	-0.855703890323639	-1.15465772151947	-0.614389538764954	-1.09591317176819	-1.08932876586914	-2.55940961837769	-3.78817129135132	-1.40636801719666	S	1413	Q9NRL2	Bromodomain adjacent to zinc finger domain protein 1A	BAZ1A	SLQESESKRRCRKRQSPEPSPVTLGRRSSGR
-2.99958324432373	-4.2365403175354	-2.62639403343201	-2.73534727096558	-1.9196799993515	-2.06227660179138	-1.14411973953247	-2.78003025054932	-1.1458181142807	-3.68185019493103	-2.60843753814697	-2.28497409820557	-2.67794275283813	-1.74826991558075	-3.07927918434143	S	1150	Q9NRY4	Rho GTPase-activating protein 35	ARHGAP35	DSEMDTSSLERGRKVSIVSKPVLYRTRCTRL
0.905706703662872	1.09210574626923	0.786832511425018	1.05462908744812	0.82616925239563	0.701511383056641	0.175684347748756	0.604895353317261	0.0565363205969334	0.718578338623047	0.514184057712555	1.24029672145844	0.131999596953392	1.74546229839325	0.0789178609848022	S	1358	Q9NTI5	Sister chromatid cohesion protein PDS5 homolog B	PDS5B	SKQHRVSRRAQQRAESPESSAIESTQSTPQK
0.0107078226283193	0.19140137732029	-0.1161288022995	0.0375805497169495	-0.154336094856262	-0.231423556804657	-0.13534639775753	0.088236503303051	-0.378048270940781	-0.0663629397749901	0.105675369501114	-0.0304076913744211	0.109693266451359	-0.00994589738547802	0.00463132420554757	S	289	Q9NWH9	SAFB-like transcription modulator	SLTM	SEASKPKDGQDAIAQSPEKESKDYEMNANHK
-0.0485465675592422	-0.0786417275667191	-0.519335329532623	0.213917791843414	0.116107232868671	-0.0433764532208443	0.0848893225193024	0.404929310083389	-0.0632466226816177	0.436752498149872	0.38580322265625	0.253083616495132	0.200707584619522	0.319924980401993	0.53695148229599	S	553	Q9NWH9	SAFB-like transcription modulator	SLTM	ESIKKSEEKKRISSKSPGHMVILDQTKGDHC
-0.0424345657229424	0.190200462937355	-0.161599144339561	0.101843468844891	0.257005423307419	0.127241373062134	-0.0278241038322449	0.278845578432083	-0.45649242401123	0.085199236869812	-0.0162823330610991	-0.216831356287003	0.266611129045486	-0.0191245954483747	0.0135764526203275	S	175	Q9NYF8-2	Bcl-2-associated transcription factor 1	BCLAF1	QEKQTKKAEGEPQEESPLKSKSQEEPKDTFE
0.139351278543472	0.107625938951969	-0.100149221718311	0.361777901649475	0.130890727043152	0.0374963283538818	-0.216169431805611	0.190113946795464	-0.150017380714417	-0.427816689014435	-0.384528458118439	-0.910532832145691	0.0364183150231838	0.165905207395554	0.30010598897934	S	383	Q9NYF8-2	Bcl-2-associated transcription factor 1	BCLAF1	RAEGEWEDQEALDYFSDKESGKQKFNDSEGD
1.13285982608795	1.39850246906281	0.636990904808044	1.11864924430847	0.760603010654449	0.637089967727661	0.196221977472305	0.10651533305645	-0.150017380714417	0.451740235090256	-0.146073594689369	-0.240028858184814	0.18018464744091	0.594772219657898	0.646402478218079	S	688	Q9NYF8-2	Bcl-2-associated transcription factor 1	BCLAF1	FKEENQKGDKKLRCDSADLRHDIDRRRKERS
0.209582760930061	0.053003154695034	-0.0654042065143585	0.304741084575653	-0.00671634310856462	0.0441008992493153	-0.326392710208893	0.0784006416797638	-0.245160982012749	0.156630203127861	-0.0168834794312716	-0.282042115926743	-0.0312082748860121	-0.331406712532043	0.0811503604054451	S	529	Q9NYF8-2	Bcl-2-associated transcription factor 1	BCLAF1	HKNLDAREKSTFREESPLRIKMIASDSHRPE
0.0693973228335381	0.0127615025267005	-0.732249021530151	0.222363367676735	0.0605714917182922	-0.105795681476593	-0.0880529507994652	0.0900695472955704	-0.861394226551056	-0.170840844511986	-0.298745781183243	-0.470147728919983	0.24622355401516	-0.339315682649612	0.00786259118467569	S	494	Q9NYF8-2	Bcl-2-associated transcription factor 1	BCLAF1	EDKNSERITVKKETQSPEQVKSEKLKDLFDY
0.453986346721649	0.661378622055054	-0.169146403670311	0.142203703522682	-0.128652304410934	-0.0884500369429588	-0.409587442874908	-0.244296759366989	-0.523707270622253	0.325884282588959	0.227868869900703	-0.0532935671508312	-0.148467510938644	-0.339056968688965	-0.0647295489907265	S	656	Q9NYF8-2	Bcl-2-associated transcription factor 1	BCLAF1	STRQKSPEIHRRIDISPSTLRKHTRLAGEER
-0.344539433717728	-0.137998223304749	-0.428700715303421	-0.71867972612381	-0.96930593252182	-0.799619853496552	-0.675955951213837	-0.203957498073578	-0.963805675506592	0.0897713005542755	-0.236095979809761	-0.580251336097717	-0.86072438955307	-0.984339892864227	-0.490058392286301	S	266	Q9NYF8-2	Bcl-2-associated transcription factor 1	BCLAF1	SAKNTPSQHSHSIQHSPERSGSGSVGNGSSR
0.817034482955933	1.00482797622681	0.380791902542114	0.152405425906181	5.53669633518439E-05	0.176608055830002	-0.465669304132462	-0.115385822951794	-0.525761544704437	0.580439269542694	0.370194435119629	0.0226894076913595	-0.139466673135757	-0.322933584451675	0.0403588488698006	S	646	Q9NYF8-2	Bcl-2-associated transcription factor 1	BCLAF1	TSYQKATEEHSTRQKSPEIHRRIDISPSTLR
-0.18343061208725	-0.269350320100784	-0.675225079059601	-1.36864399909973	-1.18850123882294	-1.32911384105682	-1.22493147850037	-0.749638736248016	-1.55513548851013	-1.60723888874054	-1.47961831092834	-2.86453557014465	-1.27407205104828	-1.95815646648407	-0.988886177539825	S	283	Q9NYF8-2	Bcl-2-associated transcription factor 1	BCLAF1	ERSGSGSVGNGSSRYSPSQNSPIHHIPSRRS
-0.678656220436096	-0.224472865462303	-0.747036337852478	-0.337766170501709	-0.412820309400558	-0.28601947426796	-0.936669528484344	-0.540396511554718	-1.16863167285919	-0.727163076400757	-0.506043612957001	-1.37612342834473	-0.204674929380417	-0.323979049921036	0.104506194591522	S	288	Q9NYF8-2	Bcl-2-associated transcription factor 1	BCLAF1	GSVGNGSSRYSPSQNSPIHHIPSRRSPAKTI
-1.19512951374054	-0.939333975315094	-0.42700257897377	-0.909109830856323	-0.879243075847626	-0.477985262870789	-0.538897097110748	-1.28657829761505	-0.409389734268188	-0.864166676998138	-0.62845915555954	-0.137510597705841	-0.5697420835495	-0.511500358581543	-0.879639446735382	S	261	Q9NZ63	Uncharacterized protein C9orf78	C9orf78	RPLRVGDTEKPEPERSPPNRKRPANEKATDD
-5.87646865844727	-3.31384634971619	-5.48734331130981	-7.44018411636353	-6.57667255401611	-6.92889928817749	-5.49167251586914	-5.19910860061646	-5.78074932098389	-4.59913969039917	-4.64127397537231	-5.55196332931519	-4.69311475753784	-7.33784532546997	-4.40471267700195	S	181	Q9NZI8	Insulin-like growth factor 2 mRNA-binding protein 1	IGF2BP1	GRRGGFGSRGQPRQGSPVAAGAPAKQQQVDI
0.654608130455017	0.507577180862427	-0.212800577282906	0.148641049861908	-0.153573304414749	-0.431603968143463	-0.090790867805481	-0.0490076616406441	-0.648669064044952	0.304775685071945	-0.326712429523468	-0.555735528469086	0.685294270515442	0.26818174123764	0.426289856433868	S	1124	Q9P1Y6	PHD and RING finger domain-containing protein 1	PHRF1	KKKRRSASRPRGRECSPTSSLERLCRHKHQR
0.578923523426056	0.505007863044739	0.284175515174866	0.38820868730545	0.185957044363022	0.0831426754593849	-0.181148886680603	0.117081359028816	0.0317419320344925	0.0783027932047844	-0.145468980073929	-0.125958487391472	0.531687200069427	0.487924724817276	0.663295865058899	S	915	Q9P1Y6	PHD and RING finger domain-containing protein 1	PHRF1	SAMSKLRGAVAAEGASDTEREEPTESQGLAA
-0.453028619289398	-0.588703334331512	-0.0907607451081276	-1.92642152309418	-1.24992549419403	-1.17644536495209	0.113288857042789	-0.643617331981659	0.364214420318604	-0.524887681007385	0.0651536509394646	-0.0988325774669647	-2.2457423210144	-1.54860091209412	-2.51873517036438	S	496	Q9UBF8-2	Phosphatidylinositol 4-kinase beta	PI4KB	KEPVFIAAGDIRRRLSEQLAHTPTAFKRDPE
0.113721311092377	-0.145725563168526	0.374492317438126	-1.76669466495514	-0.980719804763794	-0.902410447597504	-0.0450693480670452	-0.682872414588928	0.379124641418457	-0.742751002311707	-0.480410993099213	0.38228851556778	-1.15310215950012	-0.330496490001678	-1.31790614128113	S	294	Q9UBF8-2	Phosphatidylinositol 4-kinase beta	PI4KB	ATASISLSSNLKRTASNPKVENEDEPVRLAP
-0.719911277294159	-1.13133919239044	-0.838980793952942	-1.98014533519745	-1.67340636253357	-1.17902183532715	0.0472768135368824	-0.61311537027359	0.186684414744377	-1.0109840631485	-0.484237045049667	-0.135685309767723	-1.74628031253815	-0.846387505531311	-1.61445319652557	S	413	Q9UBF8-2	Phosphatidylinositol 4-kinase beta	PI4KB	SVPARIPENRIRSTRSVENLPECGITHEQRA
0.652120172977448	0.366517186164856	0.55424427986145	0.814857602119446	0.467869013547897	0.633363723754883	-0.0212458614259958	0.21001011133194	-0.121972233057022	0.600618302822113	0.536589801311493	0.420568525791168	0.209793388843536	0.610778033733368	0.451893657445908	S	529	Q9UBL3-3	Set1/Ash2 histone methyltransferase complex subunit ASH2	ASH2L	ADVLYHVETEVDGRRSPPWEP__________
2.01520252227783	-0.609293937683105	1.06746399402618	1.09453499317169	0.982231378555298	0.322226822376251	2.23492121696472	-0.43482717871666	1.77501618862152	0.232786744832993	1.17520403862	2.81863903999329	-1.27390933036804	0.160145431756973	-1.32787871360779	S	259	Q9UBW5	Bridging integrator 2	BIN2	NKVFVVKGLSSSSRRSLVISPPVRTATVSSP
3.12380981445313	3.17710590362549	3.44308590888977	2.57630515098572	2.4414381980896	2.68336129188538	2.55296277999878	2.39245939254761	2.04634594917297	2.66183567047119	2.64233899116516	2.87314796447754	1.94233536720276	2.75755453109741	1.64451169967651	S	649	Q9UEY8-2	Gamma-adducin	ADD3	EKIEEVLSPEGSPSKSPSKKKKKFRTPSFLK
-3.20271944999695	-2.62353610992432	-2.7669882774353	-3.42996692657471	-1.5211523771286	-1.88283407688141	-4.56942939758301	-4.27100706100464	-4.71113061904907	-1.41973602771759	-1.7582403421402	-1.5295991897583	-1.56885707378387	-1.58635568618774	-1.79258394241333	S	243	Q9UFC0	Leucine-rich repeat and WD repeat-containing protein 1	LRWD1	RLAALKRPDDVPLSLSPSKRACASPSAQVEG
2.07125782966614	1.88441038131714	2.05250215530396	0.635630190372467	0.0684382393956184	0.0370377600193024	0.762507796287537	0.0988571047782898	0.329793751239777	0.537128090858459	0.00125474238302559	-0.286354631185532	-0.147701919078827	-0.143292546272278	0.208732441067696	S	12	Q9UH99	SUN domain-containing protein 2	SUN2	____MSRRSQRLTRYSQGDDDGSSSSGGSSV
-0.0319576747715473	-0.629519581794739	-0.0527953431010246	-1.55257499217987	-0.783018171787262	-0.512513518333435	0.0742422714829445	0.296358317136765	0.269098699092865	-0.429437398910522	-0.379083603620529	0.387322694063187	-0.99675315618515	-0.421860307455063	-1.02667021751404	S	78	Q9UHD8-5	Septin-9	40057	NSEPSARHVDSLSQRSPKASLRRVELSGPKA
-1.18350279331207	-1.88551676273346	-0.822339117527008	-2.79000806808472	-2.18295097351074	-2.76491641998291	-0.933320224285126	-1.4062352180481	-0.398662239313126	-2.48239731788635	-2.62758588790894	-1.54053378105164	-2.23797488212585	-2.20468235015869	-3.00379824638367	S	12	Q9UHD8-2	Septin-9	40057	____MERDRISALKRSFEVEEVETPNSTPPR
-1.18350279331207	-1.88551676273346	-0.822339117527008	-2.79000806808472	-2.18295097351074	-2.76491641998291	-0.933320224285126	-1.4062352180481	-0.398662239313126	-2.48239731788635	-2.70617866516113	-1.72681045532227	-2.23797488212585	-2.20468235015869	-3.00379824638367	S	23	Q9UHD8-5	Septin-9	40057	AQLDGIISDFEALKRSFEVEEVETPNSTPPR
0.292971342802048	-0.0380297228693962	1.00034141540527	-0.572413384914398	-0.421062141656876	-1.04337906837463	0.364319980144501	-0.228609651327133	1.08212077617645	-1.92947018146515	-1.39150094985962	-0.319782942533493	-2.62081027030945	-1.47131550312042	-2.17118334770203	S	333	Q9UI08-2	Ena/VASP-like protein	EVL	PNSSEAGRKPWERSNSVEKPVSSILSRTPSV
0.798464000225067	0.293402224779129	0.215672090649605	-0.740797936916351	-0.380463182926178	-0.761713266372681	0.319454044103622	0.716207981109619	0.463846236467361	0.320285320281982	0.412035942077637	0.373084425926209	-0.7106813788414	-1.43821167945862	-0.639600694179535	S	91	Q9UIQ6	Leucyl-cystinyl aminopeptidase;Leucyl-cystinyl aminopeptidase, pregnancy serum form	LNPEP	LLGMSFMNRSSGLRNSATGYRQSPDGACSVP
0.493016600608826	0.565927445888519	0.30834898352623	0.641645848751068	0.441189110279083	0.40749379992485	-0.145029053092003	0.222510799765587	-0.503027975559235	0.515540599822998	0.638024270534515	0.182328775525093	0.68552178144455	0.431239247322083	0.903037905693054	S	352	Q9UK58	Cyclin-L1	CCNL1	ASKPSSPREVKAEEKSPISINVKTVKKEPED
-1.36552977561951	-1.52997064590454	-0.709878087043762	-1.44134545326233	-1.15757191181183	-0.884314358234406	-1.10888147354126	-3.37120246887207	-0.474779307842255	-2.12325763702393	-5.67636346817017	-0.154807135462761	-1.79120051860809	-1.0507425069809	-2.52554750442505	S	87	Q9UK76	Hematological and neurological expressed 1 protein;Hematological and neurological expressed 1 protein, N-terminally processed	HN1	GGREDLESSGLQRRNSSEASSGDFLDLKGEG
1.57925999164581	1.51624381542206	1.56870114803314	1.75233340263367	1.26954579353333	1.33533358573914	0.902414321899414	1.33236336708069	1.03457343578339	1.48282623291016	1.84472334384918	1.43237555027008	1.43952512741089	1.48433697223663	1.34022855758667	S	135	Q9UKM9	RNA-binding protein Raly	RALY	AASAIYRLFDYRGRLSPVPVPRAVPVKRPRV;RDDFYDRLFDYRGRLSPVPVPRAVPVKRPRV
0.481113612651825	0.105245068669319	0.0318070612847805	0.25953072309494	0.847942531108856	0.426362723112106	-0.609215497970581	-0.0479819513857365	0.366760760545731	-1.86980450153351	-1.62745153903961	-1.22699522972107	-0.753690123558044	1.13870429992676	-0.388244092464447	S	106	Q9UKM9-2	RNA-binding protein Raly	RALY	GEPKPDRPKGLKRAASAIYRLFDYRGRLSPV
2.71263909339905	3.06585574150085	2.48185443878174	2.91691708564758	2.07166719436646	1.47253131866455	1.69466328620911	2.01728892326355	1.5742335319519	2.2454469203949	1.88088488578796	0.91361266374588	0.786570727825165	0.907139480113983	1.09084868431091	S	561	Q9UKV3	Apoptotic chromatin condensation inducer in the nucleus	ACIN1	CLKQPSLEQKEGRRASHTLLPSHRLKQSADS
1.71122360229492	1.40081882476807	1.70876383781433	1.2471250295639	0.983908414840698	0.579535186290741	1.37232446670532	0.123187132179737	1.40894854068756	-0.179005861282349	-0.297132402658463	0.608256161212921	-0.905500769615173	0.245613440871239	-0.680469274520874	S	825	Q9UKV3	Apoptotic chromatin condensation inducer in the nucleus	ACIN1	EKKESSLPKSFKRKISVVSATKGVPAGNSDT
0.190493196249008	0.419966161251068	0.291218876838684	0.0811229944229126	-0.267266750335693	-0.315949410200119	-0.171220257878304	0.0622771494090557	-0.513950169086456	-0.10594529658556	-0.190872445702553	-0.539548814296722	-0.427055388689041	-0.801954686641693	-0.30179837346077	S	216	Q9UKV3	Apoptotic chromatin condensation inducer in the nucleus	ACIN1	HSPRKSSSISEEKGDSDDEKPRKGERRSSRV
-0.450709611177444	1.15508139133453	0.404273331165314	0.447494834661484	0.232391193509102	0.0847355127334595	-0.107848219573498	0.111306823790073	0.0307760760188103	0.50495320558548	0.195555150508881	0.0176058877259493	-0.167764216661453	-0.0229206755757332	0.064783975481987	S	729	Q9UKV3	Apoptotic chromatin condensation inducer in the nucleus	ACIN1	SAEKHVTQRLQPERGSPKKCEAEEAEPPAAT
0.975665032863617	1.87447381019592	0.752556979656219	1.12218582630157	0.649250686168671	0.943175911903381	0.288042634725571	0.584598898887634	0.227919191122055	1.0349839925766	0.643137395381927	0.371029287576675	0.194831624627113	0.170026272535324	0.249077215790749	S	710	Q9UKV3	Apoptotic chromatin condensation inducer in the nucleus	ACIN1	ERTSTSSSSVQARRLSQPESAEKHVTQRLQP
0.757608711719513	1.04699003696442	0.64826112985611	0.474042326211929	0.0870839506387711	0.0940983071923256	-0.0833529457449913	0.166399002075195	-0.307693302631378	0.450874030590057	0.42879444360733	0.178481861948967	-0.168516427278519	-0.0401546731591225	0.0893298164010048	S	1004	Q9UKV3	Apoptotic chromatin condensation inducer in the nucleus	ACIN1	VSITIDDPVRTAQVPSPPRGKISNIVHISNL
1.7118604183197	1.20591044425964	1.52026498317719	1.89172625541687	1.90862250328064	1.09172201156616	1.30428743362427	0.672887861728668	1.28957378864288	-0.110364265739918	0.0971496254205704	0.520667970180511	0.115025281906128	0.503439545631409	0.115293420851231	S	825	Q9UKV3-5	Apoptotic chromatin condensation inducer in the nucleus	ACIN1	EKKESSLPKSFKRKISVVSTKGVPAGNSDTE
0.47569951415062	0.875653207302094	0.712403416633606	0.703923583030701	0.307069540023804	0.151736795902252	0.027301762253046	0.59966903924942	-0.388460338115692	0.582710444927216	0.508530497550964	0.386881858110428	0.722181260585785	0.831230282783508	0.44466432929039	S	688	Q9ULU4-22	Protein kinase C-binding protein 1	ZMYND8	PASEKADPGAVKDKASPEPEKDFSEKAKPSP
-0.218922004103661	0.0611302591860294	-0.0845869705080986	-0.28778749704361	-0.484480679035187	-0.445926994085312	-0.646451473236084	-0.529630184173584	-0.5335453748703	-0.973970890045166	-0.568999111652374	-0.803338646888733	-0.542228758335114	-0.523917138576508	-0.395750969648361	S	445	Q9ULU4-22	Protein kinase C-binding protein 1	ZMYND8	LMSKPVLSGGTGRRISLSDMPRSPMSTNSSV
-0.450815111398697	-0.694389164447784	0.357234746217728	-0.840862154960632	-0.343776077032089	-0.28726664185524	0.0442465767264366	0.0334856286644936	0.594436407089233	-1.27739465236664	-1.18042123317719	-0.702793061733246	-0.979974150657654	0.0196357257664204	-0.9642054438591	S	1075	Q9UMZ2-5	Synergin gamma	SYNRG	ATFDLSVQGSHKRSLSLGDKEISRSSPSPAL
-2.23260307312012	-1.85082721710205	-2.13269329071045	-3.06699967384338	-2.87865161895752	-2.57503724098206	-3.1280460357666	-2.63659429550171	-3.09617781639099	-2.04954147338867	-1.82100319862366	-2.3343985080719	-2.07314300537109	-2.49971318244934	-1.82428395748138	S	19	Q9UNE7	E3 ubiquitin-protein ligase CHIP	STUB1	KEEKEGGARLGAGGGSPEKSPSAQELKEQGN
0.266914278268814	-0.533526062965393	0.842518329620361	0.749546587467194	1.18418395519257	1.35353755950928	0.797393202781677	0.57126522064209	0.993554413318634	-0.331009775400162	-0.0512028411030769	0.935941934585571	0.118608050048351	1.36174023151398	-0.335836052894592	S	114	Q9UNZ2	NSFL1 cofactor p47	NSFL1C	SERSGQQIVGPPRKKSPNELVDDLFKGAKEH
-0.310126721858978	-0.523842394351959	-0.112686350941658	0.21612311899662	-0.108721867203712	0.0544560924172401	-0.000147458806168288	-0.0865613147616386	-0.411878168582916	-0.257337212562561	-0.41082364320755	-0.733647763729095	-0.0753421038389206	0.142819583415985	0.220831319689751	S	1102	Q9UPN9-2	E3 ubiquitin-protein ligase TRIM33	TRIM33	DSDEDFIQPRRKRLKSDERPVHIK_______
0.225213795900345	0.314271420240402	0.192193925380707	0.00519647402688861	-0.0959933921694756	-0.00767206586897373	-0.161228433251381	0.0733285844326019	-0.0844520032405853	0.224558010697365	0.244453817605972	-0.266461372375488	0.0736898630857468	-0.15560320019722	0.132701799273491	S	2132	Q9UQ35	Serine/arginine repetitive matrix protein 2	SRRM2	FSRPSMSPTPLDRCRSPGMLEPLGSSRTPMS
-1.15625071525574	-0.934731125831604	-1.561931848526	-1.10357201099396	-0.988401532173157	-1.13991808891296	-1.14219200611115	-0.890057921409607	-1.17051124572754	-0.723134338855743	-0.803989708423615	-1.59837245941162	-0.973213911056519	-1.41541600227356	-0.901886403560638	S	1320	Q9UQ35	Serine/arginine repetitive matrix protein 2	SRRM2	WGGPHFSPEHKELSNSPLRENSFGSPLEFRN
0.904542207717896	0.745208859443665	0.581781685352325	0.680909156799316	0.552221298217773	0.463753938674927	0.172266930341721	0.471587926149368	0.0414581298828125	0.505705296993256	0.0474660508334637	-0.542418360710144	0.188747689127922	0.119605831801891	0.450601905584335	S	2449	Q9UQ35	Serine/arginine repetitive matrix protein 2	SRRM2	APSQSLLPPAQDQPRSPVPSAFSDQSRCLIA
0.22248712182045	-0.332470655441284	0.509681582450867	-0.156319126486778	0.445176094770432	0.374885588884354	-0.583213686943054	-0.704487442970276	-0.0372119732201099	-0.922720193862915	-1.10772669315338	0.169249057769775	-0.410240799188614	0.696613073348999	-0.918536007404327	S	24	Q9UQ35	Serine/arginine repetitive matrix protein 2	SRRM2	TPRGSGTNGYVQRNLSLVRGRRGERPDYKGE
0.393899261951447	0.686038851737976	0.473931521177292	0.184094399213791	-0.312274008989334	-0.0293434616178274	-0.159191101789474	-0.15641188621521	-0.230262726545334	0.00288513861596584	0.0285920538008213	-0.0890000239014626	-0.292850315570831	-0.295097947120667	0.0379170179367065	S	2702	Q9UQ35	Serine/arginine repetitive matrix protein 2	SRRM2	DSRSLSYSPVERRRPSPQPSPRDQQSSSSER
-0.564750850200653	-0.375035405158997	-0.630267024040222	-0.589229702949524	-0.817419588565826	-0.652432322502136	-0.773845016956329	-0.32683202624321	-0.616651177406311	-0.199083477258682	-0.525054097175598	-0.915140092372894	-0.558816432952881	-0.539863109588623	-0.31436163187027	S	1132	Q9UQ35	Serine/arginine repetitive matrix protein 2	SRRM2	DRGEFSASPMLKSGMSPEQSRFQSDSSSYPT
-0.249471753835678	-0.623594284057617	-0.242947712540627	-1.0503123998642	-0.417461752891541	-0.575672566890717	-0.682038187980652	-0.259045213460922	-0.705795764923096	-0.353417128324509	-0.477323353290558	-0.64221978187561	-0.504957795143127	-0.757850348949432	-0.143458142876625	S	2398	Q9UQ35	Serine/arginine repetitive matrix protein 2	SRRM2	PRVPLSAYERVSGRTSPPLLDRARSRTPPSA
0.0687326714396477	0.329467296600342	-0.0255765747278929	-1.47769379615784	-1.42055988311768	-1.62803733348846	-0.896390974521637	-0.50187224149704	-0.789121150970459	-0.209917783737183	-0.457880705595016	0.536177158355713	-1.49985694885254	-1.07768750190735	-1.34885632991791	S	2	Q9UQ80	Proliferation-associated protein 2G4	PA2G4	______________MSGEDEQQEQTIAEDLV
-0.50863116979599	-0.586058020591736	-1.10364210605621	-0.241044700145721	-0.911503553390503	-0.710356056690216	-1.22070908546448	-1.24307930469513	-1.69332790374756	-0.397664040327072	-0.562786459922791	-1.32059729099274	-1.04281842708588	-1.70463144779205	-0.670300006866455	S	147	Q9Y232-2	Chromodomain Y-like protein	CDYL	NMDLAKSGIKILVPKSPVKSRTAVDGFQSES
-1.13254058361053	-1.07270455360413	-2.75220084190369	-1.06532382965088	-0.722239434719086	-0.385616272687912	-0.924963712692261	-0.558341026306152	-0.918161153793335	-0.540260791778564	-0.675621628761292	-0.779636561870575	-0.145730838179588	-1.11218643188477	-0.316218048334122	S	464	Q9Y2C9	Toll-like receptor 6	TLR6	PPRIKVLDLHSNKIKSVPKQVVKLEALQELN
-1.17036044597626	-0.0928227156400681	-1.49106347560883	-2.27942132949829	-1.00056076049805	-2.35256290435791	-0.964055597782135	-0.348545461893082	0.545530915260315	-0.526543974876404	-0.751290559768677	-0.554577708244324	-1.69727313518524	-1.68430519104004	-1.42202770709991	S	30	Q9Y2V2	Calcium-regulated heat stable protein 1	CARHSP1	QASVGLLDTPRSRERSPSPLRGNVVPSPLPT
-0.466240257024765	-1.21925246715546	-1.03678572177887	-1.35493969917297	-1.22771000862122	-0.796728909015656	-0.0726351365447044	-2.09334492683411	0.401911050081253	-2.15264940261841	-2.12638902664185	0.0175280943512917	-2.05048871040344	-0.421860307455063	-2.11714315414429	S	52	Q9Y2V2	Calcium-regulated heat stable protein 1	CARHSP1	NVVPSPLPTRRTRTFSATVRASQGPVYKGVC
0.161375492811203	0.147688925266266	-0.06281778216362	0.379947006702423	-1.26662278175354	0.0982268452644348	-0.00212450977414846	0.464809685945511	-0.0723667219281197	0.145839899778366	-0.14050018787384	-0.353668659925461	-0.0572918206453323	0.127379447221756	0.426657527685165	S	243	Q9Y2W1	Thyroid hormone receptor-associated protein 3	THRAP3	YGTGSASRASAVSELSPRERSPALKSPLQSV
0.183528676629066	0.636701703071594	-0.166178166866302	0.242682605981827	0.0407960675656796	0.157416850328445	-0.146484211087227	-0.024327464401722	-0.277899384498596	0.594447553157806	0.279462397098541	0.205050304532051	0.30843511223793	0.157494872808456	0.529729425907135	S	248	Q9Y2W1	Thyroid hormone receptor-associated protein 3	THRAP3	ASRASAVSELSPRERSPALKSPLQSVVVRRR
-0.126039654016495	0.340713322162628	0.201760545372963	0.142503529787064	0.25019308924675	0.0726983919739723	-1.36497449874878	-0.577828943729401	-1.74628460407257	-0.871586799621582	-1.44571673870087	-0.612476885318756	0.643899440765381	0.249700218439102	0.499823242425919	S	379	Q9Y2W1	Thyroid hormone receptor-associated protein 3	THRAP3	QTNTDKEKIKEKGSFSDTGLGDGKMKSDSFA
0.860107421875	0.480315536260605	-0.077775627374649	0.593982934951782	-0.103923484683037	-0.184783697128296	0.0101014431566	-0.0667896568775177	0.137374222278595	0.114590384066105	-0.0554491654038429	-0.424463719129562	0.00487467274069786	-0.277555465698242	0.0221861600875854	S	253	Q9Y2W1	Thyroid hormone receptor-associated protein 3	THRAP3	AVSELSPRERSPALKSPLQSVVVRRRSPRPS
0.453155636787415	0.450981676578522	0.306035041809082	0.332728862762451	0.0769809707999229	0.0676845014095306	-0.0919207707047462	-0.018922470510006	1.50433886051178	-0.00114476191811264	0.139636263251305	-0.0966693162918091	0.605460643768311	0.227491617202759	0.455325663089752	S	928	Q9Y2W1	Thyroid hormone receptor-associated protein 3	THRAP3	FRKSSTSPKWAHDKFSGEEGEIEDDESGTEN
0.670504510402679	0.900788426399231	0.503760695457459	0.562727928161621	-0.00194472877774388	-0.211045280098915	-0.0324549935758114	0.0364968553185463	-0.450496196746826	0.629349291324615	0.503238558769226	-0.0431765951216221	0.114770971238613	0.0682743787765503	0.145895853638649	S	698	Q9Y2W1	Thyroid hormone receptor-associated protein 3	THRAP3	PSTFRKHGLAHDEMKSPREPGYKAEGKYKDD
0.648717284202576	1.01160418987274	0.747833907604218	0.318421483039856	0.0803019106388092	0.0434699133038521	-0.199139088392258	0.206829115748405	-0.0295669585466385	0.510000348091125	0.521534979343414	0.13179723918438	0.209213718771935	0.114902660250664	0.182567402720451	S	682	Q9Y2W1	Thyroid hormone receptor-associated protein 3	THRAP3	AKNKKSPEIHRRIDISPSTFRKHGLAHDEMK
1.27796280384064	0.568049788475037	0.944625973701477	1.30404579639435	1.17838311195374	1.08947217464447	1.02515637874603	1.60037672519684	0.277054965496063	1.21562457084656	1.25249254703522	0.840546786785126	1.26876544952393	1.24084889888763	1.43011736869812	S	320	Q9Y2W1	Thyroid hormone receptor-associated protein 3	THRAP3	GSGSLSPSKKSPVGKSPPSTGSTYGSSQKEE
0.139897733926773	0.576011717319489	0.263087272644043	0.184746608138084	-0.132524430751801	0.0106886774301529	-0.155595719814301	0.173359379172325	-0.266153663396835	0.280032932758331	0.133329823613167	-0.0557153709232807	-0.00472381664440036	0.123247012495995	0.295444130897522	S	119	Q9Y2W1	Thyroid hormone receptor-associated protein 3	THRAP3	YGNYRSNWQNYRQAYSPRRGRSRSRSPKRRS
1.41671311855316	1.8547078371048	1.43057453632355	1.76701354980469	2.25656604766846	2.05984139442444	0.573966026306152	1.1237758398056	0.318440079689026	0.806427776813507	1.08442139625549	0.600503444671631	2.23557639122009	1.21136236190796	2.05557322502136	S	502	Q9Y2X3	Nucleolar protein 58	NOP58	KKKRGKKKHIKEEPLSEEEPCTSTAIASPEK
1.16597199440002	1.19850778579712	1.17979156970978	0.559954524040222	0.440226048231125	0.167084217071533	-0.191629841923714	0.444525480270386	0.146189525723457	0.536300122737885	0.0486703589558601	-0.0982561036944389	-0.289474576711655	-0.487999975681305	-0.273028790950775	S	695	Q9Y487	V-type proton ATPase 116 kDa subunit a isoform 2	ATP6V0A2	CFGVNRSGYTLIRKDSEEEVSLLGSQDIEEG
0.997898817062378	0.572092473506927	-0.726880013942719	1.24667227268219	1.41454756259918	1.54425144195557	-0.152385875582695	-0.289616972208023	-0.0481907576322556	1.27782738208771	0.688908994197845	0.393707275390625	0.0950357913970947	0.333399593830109	0.59614235162735	S	2033	Q9Y4A5-2	Transformation/transcription domain-associated protein	TRRAP	GEGVNSVSSSIKRGLSVDSAQEVKRFRTATG
1.21120309829712	1.31306564807892	1.14950180053711	0.973664343357086	0.818437576293945	0.735318303108215	0.183629870414734	0.556999504566193	0.0569840185344219	0.680125057697296	0.893416106700897	0.26529398560524	-0.067926287651062	0.386614054441452	0.319408625364304	S	2059	Q9Y4A5-2	Transformation/transcription domain-associated protein	TRRAP	RTATGAISAVFGRSQSLPGADSLLAKPIDKQ
0.669363617897034	-0.345028430223465	-0.281084716320038	0.480350762605667	0.191608801484108	-0.107273980975151	1.13004720211029	0.630671203136444	1.32767903804779	-0.790029585361481	-0.928698599338531	-0.29330375790596	-1.49624943733215	-0.961429238319397	-1.60179960727692	S	229	Q9Y4E8	Ubiquitin carboxyl-terminal hydrolase 15	USP15	KNEDGTWPRGPSTPKSPGASNFSTLPKISPS
-1.44458961486816	-1.74773967266083	-2.18912506103516	-3.96833872795105	-3.92289280891418	-4.07052183151245	-1.97272944450378	-3.82581615447998	-2.62847232818604	-2.80172300338745	-3.27628540992737	-2.81381464004517	-2.93075299263	-4.36360788345337	-2.95448017120361	S	1174	Q9Y4H2	Insulin receptor substrate 2	IRS2	TPVSPSFAHNPKRHNSASVENVSLRKSSEGG
-2.20622873306274	-1.39298474788666	-1.40916132926941	-2.28380584716797	-1.2682603597641	-1.40337705612183	-0.862485647201538	-0.522336840629578	-0.650706052780151	-1.10474753379822	-1.34052383899689	-0.986544013023376	-1.21296429634094	-0.962458670139313	-0.671138167381287	S	878	Q9Y520-4	Protein PRRC2C	PRRC2C	IRESSEAQVQKFLSRSVEDVRPHHTDANNQS
1.38321256637573	0.816681146621704	0.995441794395447	1.95166122913361	0.865312278270721	1.03326272964478	1.15477538108826	0.541069209575653	0.717140853404999	0.569635033607483	0.479173183441162	-0.0996969416737556	0.0721749365329742	-0.103485211730003	-0.238070756196976	S	204	Q9Y580	RNA-binding protein 7	RBM7	WRQGTPSSQRKVRMNSYPYLADRHYSREQRY
0.0104029783979058	-0.362658679485321	-0.116247363388538	0.25417622923851	0.137322306632996	0.416563004255295	0.482842922210693	0.551420986652374	0.468238860368729	-0.12766695022583	-0.553102374076843	-0.93074506521225	-1.30075967311859	-1.25150644779205	-0.976271152496338	S	136	Q9Y580	RNA-binding protein 7	RBM7	MDNMTSSAQIIQRSFSSPENFQRQAVMNSAL
3.28733062744141	1.17450022697449	1.27056479454041	0.766302525997162	0.505636811256409	0.85906445980072	0.945006787776947	0.870714962482452	0.447863191366196	0.319583028554916	0.911721050739288	0.709895253181458	0.376670867204666	1.01727950572968	0.326678365468979	S	315	Q9Y5K3-2	Choline-phosphate cytidylyltransferase B	PCYT1B	KQMFQERSSRMLQALSPKQSPLKSWARCRDF
-6.30244970321655	-0.237942695617676	-0.023167360574007	0.969814121723175	0.667215466499329	0.665824294090271	0.67228239774704	1.45710813999176	1.47944808006287	0.226853862404823	-0.188300222158432	1.2192702293396	0.508632957935333	1.56783545017242	-0.0494226180016994	S	458	Q9Y5K6	CD2-associated protein	CD2AP	SKLKLDSEQLPLRPKSVDFDSLTVRTSKETD
0.727529466152191	-0.295888334512711	0.238079726696014	-0.648810207843781	-0.765938460826874	-1.32982194423676	0.155364081263542	-0.628995776176453	0.119386993348598	-1.32869040966034	-0.819052815437317	-0.94336724281311	-1.66306126117706	-0.413509458303452	-1.78816628456116	S	367	Q9Y613	FH1/FH2 domain-containing protein 1	FHOD1	ERRKPSSEEGKRSRRSLEGGGCPARAPEPGP
1.16744565963745	-0.355167716741562	1.75609743595123	1.14714097976685	1.27367317676544	1.32552933692932	1.53233110904694	0.379199773073196	1.95358085632324	-1.58617079257965	-1.28831601142883	1.65713012218475	-0.255055218935013	1.7613183259964	-0.223712220788002	T	637	O14974-4	Protein phosphatase 1 regulatory subunit 12A	PPP1R12A	QRKARSRQARQSRRSTQGVTLTDLQEAEKTI
0.651636958122253	0.907825589179993	0.667448997497559	0.718311250209808	0.918047070503235	0.890603125095367	0.0305494051426649	0.594010174274445	0.236933767795563	0.624832570552826	0.688136458396912	0.368196129798889	0.925329685211182	0.662319123744965	0.815758287906647	T	211	O15173	Membrane-associated progesterone receptor component 2	PGRMC2	YVGRLLKPGEEPSEYTDEEDTKDHNKQD___
1.11295402050018	0.447291642427444	0.630051672458649	0.367891609668732	0.476506531238556	0.598881781101227	1.9394428730011	2.0179078578949	2.02331447601318	0.115163452923298	0.685411751270294	1.89563286304474	-1.04495894908905	0.244620710611343	-0.901969909667969	T	185	O94804	Serine/threonine-protein kinase 10	STK10	DIRLADFGVSAKNLKTLQKRDSFIGTPYWMA
2.31453990936279	1.6698203086853	1.67824327945709	1.27259933948517	0.66679048538208	0.850100576877594	1.46448397636414	3.00369262695313	1.26174259185791	2.18367576599121	1.26952052116394	2.31968092918396	-1.18305242061615	-1.4109560251236	-0.278355449438095	T	NaN		Protein kinase C gamma type;Protein kinase C alpha type	PRKCG;PRKCA	FGMCKEHMMDGVTTRTFCGTPDYIAPEIIAY;FGMCKENVFPGTTTRTFCGTPDYIAPEIIAY
2.31453990936279	1.6698203086853	1.67824327945709	1.27259933948517	0.66679048538208	0.850100576877594	1.46448397636414	3.00369262695313	1.26174259185791	2.18367576599121	1.26952052116394	2.31968092918396	-1.18305242061615	-1.4109560251236	-0.278355449438095	T	500	P05771-2	Protein kinase C beta type	PRKCB	FGMCKENIWDGVTTKTFCGTPDYIAPEIIAY
4.8245062828064	4.45431804656982	3.70403647422791	4.3089394569397	2.53053545951843	6.53421115875244	1.89272725582123	2.40705704689026	2.1885814666748	3.16452264785767	3.02250838279724	3.06000328063965	2.81262612342834	2.64616227149963	1.52107656002045	T	113	P06702	Protein S100-A9	S100A9	DEGPGHHHKPGLGEGTP______________
-0.301162898540497	0.703549027442932	0.305334538221359	-5.05753946304321	-3.94146633148193	-2.80500292778015	-1.66309583187103	-2.28662180900574	-4.48940229415894	-0.426877439022064	0.189492478966713	-0.520379483699799	-2.26611423492432	-2.93292546272278	0.0716486945748329	T	18	P10412	Histone H1.4	HIST1H1E	ETAPAAPAAPAPAEKTPVKKKARKSAGAAKR
3.92900419235229	3.44540047645569	3.18541145324707	-0.373937904834747	-0.0418787412345409	-0.311319291591644	3.08938312530518	3.48203754425049	3.50730895996094	4.49927759170532	3.57103562355042	3.18749904632568	-0.836971402168274	-0.991507947444916	-1.08834671974182	T	147	P13498	Cytochrome b-245 light chain	CYBA	TPIEPKPRERPQIGGTIKQPPSNPPPRPPAE
-1.68725001811981	-2.98361945152283	-1.34263777732849	-3.10174798965454	-2.19417357444763	-1.93260753154755	-1.71152019500732	-3.41974830627441	-0.611842095851898	-2.69395470619202	-3.97706651687622	-2.33748626708984	-2.92913913726807	-3.01129055023193	-2.95831704139709	T	57	P13639	Elongation factor 2	EEF2	KAGIIASARAGETRFTDTRKDEQERCITIKS
-1.34682083129883	-1.96208202838898	-0.855490863323212	-0.976232707500458	-0.811139583587646	-1.47296047210693	0.310772269964218	-1.45893156528473	0.590435862541199	0.509905993938446	0.538501799106598	0.656336724758148	-1.76172542572021	0.00334785948507488	-1.85264873504639	T	341	P16150	Leukosialin	SPN	KGSGFPDGEGSSRRPTLTTFFGRRKSRQGSL
1.84102725982666	1.89962935447693	2.03618741035461	2.69251680374146	1.96854650974274	2.24186635017395	1.25226187705994	2.38465476036072	1.45406591892242	1.56426441669464	1.29303455352783	1.09484493732452	1.45079028606415	1.76576864719391	2.00698590278625	T	160	P42166	Lamina-associated polypeptide 2, isoform alpha;Thymopoietin;Thymopentin;Lamina-associated polypeptide 2, isoforms beta/gamma;Thymopoietin;Thymopentin	TMPO	KLLKLREQGTESRSSTPLPTISSSAENTRQN
2.08097290992737	1.42298984527588	1.91392409801483	2.542964220047	0.749899446964264	1.10170078277588	2.22758269309998	1.85521650314331	2.08196949958801	1.58587396144867	1.30549502372742	1.3129974603653	1.35670113563538	1.87651884555817	1.69248807430267	T	150	P43243	Matrin-3	MATR3	PENLPQILLQLKRRRTEEGPTLSYGRDGRSA
0.405818969011307	0.0805440098047256	0.390911281108856	0.238722831010818	-0.183947429060936	0.215015560388565	-0.356969177722931	0.0794047489762306	-0.51807975769043	0.313116848468781	-0.258019596338272	-0.0585776716470718	-0.309295684099197	-0.612319052219391	-0.0359355919063091	T	170	P50613	Cyclin-dependent kinase 7	CDK7	DFGLAKSFGSPNRAYTHQVVTRWYRAPELLF
0.40083646774292	0.286537170410156	0.245197013020515	0.330686777830124	0.0847191587090492	0.384530156850815	0.0320831649005413	0.228270888328552	0.0658672451972961	0.34359022974968	0.468780755996704	0.265501201152802	0.370919317007065	0.392406612634659	0.818827629089355	T	201	P62995	Transformer-2 protein homolog beta	TRA2B	GRRIRVDFSITKRPHTPTPGIYMGRPTYGSS
-0.386784881353378	0.918989896774292	-0.953325927257538	-0.703863322734833	-0.751681447029114	-1.39938831329346	1.57088279724121	-1.39786601066589	-1.10004198551178	-0.249772503972054	-0.751290559768677	-0.96527487039566	-1.04022431373596	-2.4200758934021	-1.11073744297028	T	21	Q09161	Nuclear cap-binding protein subunit 1	NCBP1	HSDENDGGQPHKRRKTSDANETEDHLESLIC
1.36236274242401	1.3891065120697	0.919082462787628	1.34711503982544	0.5774827003479	0.46931466460228	0.159259289503098	0.910819113254547	0.0950695425271988	0.809029996395111	0.765363931655884	0.567070543766022	0.671787977218628	0.417240053415298	1.36089634895325	T	358	Q13427	Peptidyl-prolyl cis-trans isomerase G	PPIG	TPSRSRSRDRFRRSETPPHWRQEMQRAQRMR
0.872443020343781	1.29515910148621	0.709084033966064	1.22455382347107	0.970021545886993	0.539930403232574	0.627691805362701	0.277147769927979	0.345293879508972	1.72431528568268	1.26507306098938	1.11530697345734	0.959021389484406	0.869616448879242	1.10475254058838	T	51	Q5SSJ5	Heterochromatin protein 1-binding protein 3	HP1BP3	DSTMPIRRTVNSTRETPPKSKLAEGEEEKPE
0.424597024917603	0.756228029727936	0.337612062692642	0.166364908218384	0.108882255852222	0.104812875390053	-0.158092945814133	0.214579075574875	-0.442755848169327	-0.123091042041779	-0.0352499149739742	-0.392443776130676	0.342364579439163	-0.210642471909523	0.135291770100594	T	220	Q8IYB3	Serine/arginine repetitive matrix protein 1	SRRM1	TKSRSPSPAPEKKEKTPELPEPSVKVKEPSV
0.700226902961731	-0.602016627788544	-0.818377077579498	-1.04216229915619	-0.683142721652985	-0.948605000972748	-1.31401395797729	-1.09168827533722	-1.98635566234589	-1.34435045719147	-1.1096853017807	-1.73491382598877	-0.545935809612274	-1.08284533023834	-0.66930365562439	T	872	Q8IYB3	Serine/arginine repetitive matrix protein 1	SRRM1	LAQEEPVAAPEPKKETESEAEDNLDDLEKHL
-0.490671455860138	-0.414322197437286	-0.344810754060745	0.678629040718079	0.185454085469246	0.2437474578619	-0.567209780216217	-0.0683448985219002	-0.252561867237091	-0.662066698074341	-0.867875456809998	-0.559413194656372	0.482892334461212	0.303413838148117	0.709081530570984	T	532	Q8NDT2	Putative RNA-binding protein 15B	RBM15B	YTRHRNLDADLVRDRTPPHLLYSDRDRTFLE
-0.325367391109467	-0.210507690906525	-0.156774535775185	0.455026745796204	0.0450460165739059	0.246000871062279	0.10129489004612	0.494139224290848	0.0740974321961403	0.345304101705551	0.60173374414444	0.131540507078171	0.509548842906952	0.404688537120819	0.627860307693481	T	206	Q96PK6	RNA-binding protein 14	RBM14	FGNSTGGFDGQARQPTPPFFGRDRSPLRRSP
-0.32812163233757	-0.41488179564476	-0.253815472126007	0.164922341704369	-0.0450242273509502	-0.222206965088844	-0.325123459100723	-0.0650417134165764	-0.175731211900711	-0.418907910585403	-0.594412624835968	-0.446748405694962	0.0987363383173943	-0.163174375891685	0.0885569080710411	T	524	Q96T37-4	Putative RNA-binding protein 15	RBM15	FGHRAPDPLRGARDRTPPLLYRDRDRDLYPD
0.398527085781097	-0.107287541031837	0.445543676614761	-1.15756165981293	-0.603577196598053	-0.27488973736763	0.0687971115112305	-0.304916143417358	0.456022471189499	-1.46416211128235	-0.845140993595123	-0.606088757514954	-0.126833945512772	0.57400244474411	-0.404224157333374	T	5	Q9BQA1	Methylosome protein 50	WDR77	___________MRKETPPPLVPPAAREWNLP
0.767294704914093	0.481722682714462	0.461145371198654	0.63666844367981	0.191536650061607	0.450205624103546	-0.14627867937088	0.255259126424789	0.15711036324501	0.460088610649109	0.304024070501328	0.142457559704781	-0.0278339609503746	-0.212049335241318	0.37566277384758	T	893	Q9NYV4-2	Cyclin-dependent kinase 12	CDK12	FGLARLYNSEESRPYTNKVITLWYRPPELLL
-0.0865876525640488	-0.296819239854813	-0.30823165178299	-0.47424852848053	-0.43982857465744	-0.0649903193116188	-0.433604776859283	-0.0027094294782728	-0.653757095336914	-0.0279518589377403	0.341826260089874	-0.103867642581463	-0.0399252399802208	-1.32044303417206	-0.303978115320206	T	1244	Q9NYV4-2	Cyclin-dependent kinase 12	CDK12	ENNSDKNSGPQGPRRTPTMPQEEAAEKRPPE
6.63353729248047	0.158384189009666	0.129268571734428	-0.139544472098351	-0.307582914829254	-0.227973684668541	-0.369089871644974	-0.0276030506938696	-0.401755124330521	0.100842647254467	0.0252449866384268	-0.0570360198616982	-0.0170617774128914	0.060450866818428	0.0386063754558563	T	2409	Q9UQ35	Serine/arginine repetitive matrix protein 2	SRRM2	SGRTSPPLLDRARSRTPPSAPSQSRMTSERA
-0.111767128109932	0.261209100484848	0.0856611654162407	0.0541209876537323	-0.415400713682175	-0.178408354520798	-0.263540834188461	-0.35639488697052	-0.337894558906555	-0.162938714027405	-0.154989808797836	-0.47882616519928	-0.313086330890656	-0.478355318307877	-0.162527337670326	T	1434	Q9UQ35	Serine/arginine repetitive matrix protein 2	SRRM2	SSSASSPEMKDGLPRTPSRRSRSGSSPGLRD
0.234918311238289	0.387909591197968	0.310543477535248	0.182407379150391	0.193955212831497	0.338775813579559	-0.409052550792694	-0.100542478263378	-0.305515557527542	0.150972530245781	0.547444105148315	-0.343597948551178	-0.0532335489988327	0.638692498207092	0.532888114452362	T	1472	Q9UQ35	Serine/arginine repetitive matrix protein 2	SRRM2	HSLSGSSPGMKDIPRTPSRGRSECDSSPEPK
-0.95358407497406	-0.856687664985657	-1.23788166046143	-0.702182948589325	-0.948235988616943	-0.730790913105011	-0.436499208211899	-0.372802436351776	-0.286577343940735	-0.34751170873642	-0.520350277423859	-0.662204027175903	-0.411109209060669	-0.44193422794342	-0.0903275534510612	T	1208	Q9UQ35	Serine/arginine repetitive matrix protein 2	SRRM2	QDRPESSLVFKDTLRTPPRERSGAGSSPETK
-0.107245184481144	0.200551778078079	0.0345858000218868	0.1232525780797	-0.223542720079422	-0.250403791666031	-0.325405478477478	-0.0785739347338676	-0.238537579774857	0.147902011871338	-0.0525418892502785	-0.155223116278648	-0.220178544521332	-0.262122690677643	-0.130989223718643	T	1531	Q9UQ35	Serine/arginine repetitive matrix protein 2	SRRM2	RSGSESSVDQKTVARTPLGQRSRSGSSQELD
0.787502408027649	0.848368942737579	0.86912739276886	0.449853509664536	0.233949959278107	0.197980478405952	-0.954444348812103	-1.66098785400391	-2.53278660774231	0.463326185941696	0.786637663841248	0.713197469711304	-0.147811338305473	0.559369266033173	0.280778467655182	Y	312	Q13627-2	Dual specificity tyrosine-phosphorylation-regulated kinase 1A;Dual specificity tyrosine-phosphorylation-regulated kinase 1B	DYRK1A;DYRK1B	VDFGSSCQLGQRIYQYIQSRFYRSPEVLLGM;VDFGSSCQLGQRIYQYIQSRFYRSPEVLLGT
-1.16549909114838	-0.867886602878571	-1.35779905319214	0.486386090517044	0.253294199705124	0.182399243116379	-1.84516513347626	-1.42822527885437	-1.93261182308197	-0.418133914470673	-0.639006018638611	-1.18654382228851	-0.0601429231464863	-0.167235538363457	0.22305853664875	S	733	A0FGR8-2	Extended synaptotagmin-2	ESYT2	HISVKEPTPSIASDISLPIATQELRQRLRQL
-0.709506332874298	-0.506098866462708	-0.40827864408493	0.456143707036972	0.357864916324615	0.172654345631599	-0.668943345546722	-1.48778426647186	-1.67103290557861	-1.06517362594604	-1.16831874847412	-1.49651312828064	-0.745631515979767	-0.7842156291008	-0.00499614654108882	S	663	A0FGR8-2	Extended synaptotagmin-2	ESYT2	SVSKEGRKTSIKSHMSGSPGPGGSNTAPSTP
-0.709506332874298	-0.506098866462708	-0.40827864408493	0.456143707036972	0.357864916324615	0.172654345631599	-0.668943345546722	-1.48778426647186	-1.67103290557861	-1.06517362594604	-1.16831874847412	-1.61058509349823	-0.745631515979767	-0.7842156291008	-0.00499614654108882	S	665	A0FGR8-2	Extended synaptotagmin-2	ESYT2	SKEGRKTSIKSHMSGSPGPGGSNTAPSTPVI
3.59006404876709	-0.785113573074341	-1.44512164592743	-0.80671751499176	-0.666237354278564	-0.820493638515472	-2.27418112754822	-1.79039084911346	-2.51188373565674	-2.22740840911865	-2.18582558631897	-2.80635190010071	-0.412237048149109	-1.21658885478973	-0.228655606508255	S	519	O00567	Nucleolar protein 56	NOP56	SKPKKKKSFSKEELMSSDLEETAGSTSIPKR
3.59006404876709	-0.785113573074341	-1.42474102973938	-0.80671751499176	-0.475578039884567	-0.820493638515472	-1.71996057033539	-1.53050994873047	-2.34480166435242	-2.22740840911865	-2.18582558631897	-2.80635190010071	-0.412237048149109	-1.21658885478973	-0.228655606508255	S	520	O00567	Nucleolar protein 56	NOP56	KPKKKKSFSKEELMSSDLEETAGSTSIPKRK
-0.67892724275589	-0.321595728397369	-0.396842390298843	-0.459625542163849	-0.337960302829742	-0.0950322151184082	-1.45547032356262	-0.83370715379715	-1.63116097450256	-0.738639891147614	-0.742690205574036	-0.699366271495819	-0.176864758133888	-0.318613767623901	-0.0832657590508461	S	569	O00567	Nucleolar protein 56	NOP56	SGSKKKRKFSKEEPVSSGPEEAVGKSSSKKK
-0.67892724275589	-0.283010363578796	-0.427191406488419	-0.459625542163849	-0.337960302829742	-0.0950322151184082	-1.41059148311615	-0.83370715379715	-1.61079883575439	-0.704841375350952	-0.742690205574036	-0.603342354297638	0.0439017787575722	-0.318613767623901	-0.0794355869293213	S	570	O00567	Nucleolar protein 56	NOP56	GSKKKRKFSKEEPVSSGPEEAVGKSSSKKKK
0.544586539268494	0.49106553196907	0.398061543703079	-0.223943769931793	-0.553566694259644	-0.384966105222702	0.2055803835392	0.443042784929276	0.0494893006980419	0.251879304647446	0.525084674358368	0.132211059331894	-0.402395695447922	-0.805477619171143	-0.436243385076523	S	1202	Q96PC5	cTAGE family member 5;Melanoma inhibitory activity protein 2	CTAGE5;MIA2	CDRLTDPHRAPSDTGSLSPPWDQDRRMMFPP
0.544586539268494	-0.111855946481228	0.141284555196762	-0.223943769931793	-0.553566694259644	-0.651227474212646	0.2055803835392	0.443042784929276	0.223012313246727	0.0344540774822235	0.130726754665375	0.0580694973468781	-0.402395695447922	-0.805477619171143	-0.437363862991333	S	1204	Q96PC5	cTAGE family member 5;Melanoma inhibitory activity protein 2	CTAGE5;MIA2	RLTDPHRAPSDTGSLSPPWDQDRRMMFPPPG
-0.423345386981964	-0.0781722888350487	-0.329080134630203	0.490253955125809	0.198423638939857	0.331444442272186	-0.706023931503296	-0.0203778576105833	-0.910634398460388	0.161747246980667	-0.0750069916248322	-0.204690143465996	0.727741301059723	0.191072836518288	0.729863524436951	S	62	O43159	Ribosomal RNA-processing protein 8	RRP8	LEAASLSQHPPSLCISDSEEEEEERKKKCPK
-0.423345386981964	-0.0781722888350487	-0.336867243051529	0.490253955125809	0.198423638939857	0.331444442272186	-0.706023931503296	0.00680387252941728	-0.910634398460388	0.161747246980667	-0.0750069916248322	-0.204690143465996	0.727741301059723	0.191072836518288	0.729863524436951	S	64	O43159	Ribosomal RNA-processing protein 8	RRP8	AASLSQHPPSLCISDSEEEEEERKKKCPKKA
-0.365701943635941	-0.22777284681797	-0.407512843608856	-0.0862515866756439	-0.252876281738281	-0.0278054438531399	-0.270860880613327	0.150878891348839	-0.364717990159988	-0.281584471464157	-0.273017197847366	-0.261316210031509	-0.349307000637054	-0.280515760183334	-0.186146602034569	S	103	O60231	Putative pre-mRNA-splicing factor ATP-dependent RNA helicase DHX16	DHX16	RALLEKNRSYRLLEDSEESSEETVSRAGSSL
-0.365701943635941	-0.22777284681797	-0.407512843608856	-0.0862515866756439	-0.252876281738281	-0.0278054438531399	-0.270860880613327	0.150878891348839	-0.364717990159988	-0.281584471464157	-0.273017197847366	-0.261316210031509	-0.349307000637054	-0.280515760183334	-0.186146602034569	S	106	O60231	Putative pre-mRNA-splicing factor ATP-dependent RNA helicase DHX16	DHX16	LEKNRSYRLLEDSEESSEETVSRAGSSLQKK
-0.386674821376801	-0.97858053445816	-1.20556640625	-1.86809182167053	-1.36543786525726	-1.06182742118835	-0.189631596207619	-0.922806084156036	-0.182099848985672	-1.41254699230194	-0.827592611312866	-0.285721272230148	-1.73703062534332	-0.50107479095459	-1.76331460475922	S	716	O60271-4	C-Jun-amino-terminal kinase-interacting protein 4	SPAG9	DVAGLDTEGSKQRSASQSSLDKLDQELKEQQ
-0.421624809503555	-0.97858053445816	-1.20556640625	-1.86809182167053	-1.36543786525726	-1.08470833301544	-0.199597746133804	-0.922806084156036	-0.0310109853744507	-1.41254699230194	-0.897152423858643	-0.285721272230148	-1.73703062534332	-0.50107479095459	-1.76331460475922	S	719	O60271-4	C-Jun-amino-terminal kinase-interacting protein 4	SPAG9	GLDTEGSKQRSASQSSLDKLDQELKEQQKEL
0.396709561347961	0.34365326166153	-0.017189159989357	0.471719115972519	0.764339923858643	-0.474551230669022	-1.76302134990692	-0.582892775535584	-1.56977999210358	0.103985413908958	-0.16086021065712	0.399127930402756	0.1435267329216	0.177116319537163	0.211660727858543	S	485	O60832	H/ACA ribonucleoprotein complex subunit 4	DKC1	KKKSKKDKKAKAGLESGAEPGDGDSDTTKKK
-0.185958296060562	-0.176036059856415	-0.106611229479313	0.564579248428345	0.144149020314217	0.11928716301918	-0.754427254199982	-0.523626506328583	-1.06273925304413	-0.341028839349747	-0.360767543315887	-0.804402828216553	-0.0134113701060414	-0.623940587043762	0.261577397584915	S	451	O60832	H/ACA ribonucleoprotein complex subunit 4	DKC1	QVVAEAAKTAKRKRESESESDETPPAAPQLI
-0.244019344449043	-0.0968026891350746	-0.106611229479313	0.519557416439056	0.144149020314217	0.11928716301918	-0.754427254199982	-0.523626506328583	-0.954453885555267	-0.322210997343063	-0.360767543315887	-0.804402828216553	-0.0134113701060414	-0.623940587043762	0.261577397584915	S	453	O60832	H/ACA ribonucleoprotein complex subunit 4	DKC1	VAEAAKTAKRKRESESESDETPPAAPQLIKK
-1.59149861335754	-1.53517186641693	-1.29596614837646	-2.28707480430603	-1.73430681228638	-1.63915693759918	-1.1421080827713	-1.16473865509033	-0.818443596363068	-1.82399690151215	-2.20029401779175	-2.36404705047607	-1.56976699829102	-1.44926452636719	-1.40733480453491	S	135	O60841	Eukaryotic translation initiation factor 5B	EIF5B	DSKSKKTAKPKVEMYSGSDDDDDFNKLPKKA
-1.59149861335754	-1.53517186641693	-1.29596614837646	-2.28707480430603	-1.73430681228638	-1.63915693759918	-1.18757331371307	-1.16473865509033	-0.903842985630035	-1.82399690151215	-2.20029401779175	-2.36404705047607	-1.56976699829102	-1.44926452636719	-1.40733480453491	S	137	O60841	Eukaryotic translation initiation factor 5B	EIF5B	KSKKTAKPKVEMYSGSDDDDDFNKLPKKAKG
0.270746439695358	0.587444067001343	0.0874639973044395	-0.726516902446747	-0.541016042232513	-0.674610078334808	-0.380572944879532	-0.0251885950565338	-1.13769888877869	-0.335247933864594	-0.00585878361016512	-0.589429140090942	-0.275968283414841	-0.59045022726059	-0.224280714988709	S	888	O75400	Pre-mRNA-processing factor 40 homolog A	PRPF40A	KKKSKKRRHKSDSPESDAEREKDKKEKDRES
-0.3237584233284	-1.40849316120148	-0.0180811788886786	-0.708656132221222	-0.324487090110779	-0.222928926348686	-0.595140099525452	-2.04724502563477	-0.157840088009834	-1.38064002990723	-2.26180815696716	-0.823076248168945	-1.65587282180786	-0.0785368755459785	-1.75544834136963	S	513	O75427	Leucine-rich repeat and calponin homology domain-containing protein 4	LRCH4	LGSIQRPNSFLFRSSSQSGSGPSSPDSVLRP
0.23897248506546	0.501070976257324	0.303147614002228	0.178273260593414	0.0771809816360474	0.0254157595336437	-0.317201763391495	-0.000560690823476762	-0.122838355600834	0.41541987657547	0.533813297748566	0.204504638910294	0.212804719805717	0.0886537060141563	0.119620881974697	S	133	O75494-2	Serine/arginine-rich splicing factor 10	SRSF10	RSRSRSYERRRSRSRSFDYNYRRSYSPRNRP
0.23897248506546	0.501070976257324	0.305772304534912	0.178273260593414	0.0771809816360474	0.0254157595336437	-0.317201763391495	-0.000560690823476762	-0.122838355600834	0.41541987657547	0.533813297748566	0.204504638910294	0.212804719805717	0.0886537060141563	0.119620881974697	S	131	O75494-2	Serine/arginine-rich splicing factor 10	SRSF10	YRRSRSRSYERRRSRSRSFDYNYRRSYSPRN
-0.789584994316101	0.690043747425079	0.243851631879807	1.64601421356201	0.27855458855629	0.312718659639359	0.570010662078857	0.832600116729736	0.464296013116837	1.07051730155945	1.01764023303986	0.507829606533051	-0.773369431495667	-0.00363454525358975	0.859300494194031	S	129	O75533	Splicing factor 3B subunit 1	SF3B1	DREDEYKKHRRTMIISPERLDPFADGGKTPD
1.6264591217041	0.691103875637054	1.81933236122131	3.33698630332947	-0.128652304410934	0.0405908115208149	1.41707277297974	0.108548521995544	1.27525246143341	-0.499854624271393	-0.22134792804718	2.3863205909729	-1.29170632362366	0.236003547906876	-1.00667309761047	S	320	O75995	SAM and SH3 domain-containing protein 3	SASH3	KLLTAAELLLDYDTGSEEAEEGAESSQEPVA
1.42198967933655	-1.53110241889954	1.12729680538177	-0.469614595174789	0.251564264297485	-0.03771011531353	1.13059377670288	-3.16071963310242	1.10400366783142	-3.9060332775116	-2.28219532966614	1.08851134777069	-2.05106425285339	0.148509636521339	-2.5450496673584	S	27	O75995	SAM and SH3 domain-containing protein 3	SASH3	KEPTQKKKLSLQRSSSFKDFAKSKPSSPVVS
-0.966349184513092	-0.81893652677536	-0.746812462806702	-1.27547454833984	-0.878573775291443	-1.14071786403656	-0.257660239934921	-0.368389308452606	-0.126505717635155	-0.751392722129822	-1.0263078212738	-1.21187400817871	-1.61188232898712	-2.58776664733887	-1.03285801410675	S	621	O76094	Signal recognition particle subunit SRP72	SRP72	TAGASSELDASKTVSSPPTSPRPGSAATVSA
-0.660105645656586	-0.425322890281677	-0.540171504020691	-0.0921387448906899	-0.240228265523911	-0.0240851454436779	-0.688320994377136	-0.527810335159302	-0.511743724346161	-0.320071399211884	-0.458356142044067	-0.783059179782867	0.558931171894073	0.329755544662476	0.645148396492004	S	305	O95218-2	Zinc finger Ran-binding domain-containing protein 2	ZRANB2	SRSSSSGDRKKRRTRSRSPESQVIGENTKQP
-0.660105645656586	-0.425322890281677	-0.540171504020691	-0.0921387448906899	-0.240228265523911	-0.0240851454436779	-0.747002243995667	-0.527810335159302	-0.511743724346161	-0.320071399211884	-0.458356142044067	-0.783059179782867	0.558931171894073	0.329755544662476	0.645148396492004	S	307	O95218-2	Zinc finger Ran-binding domain-containing protein 2	ZRANB2	SSSSGDRKKRRTRSRSPESQVIGENTKQP__
-1.55676972866058	-1.38828492164612	-0.548141300678253	-3.7037034034729	-2.34216904640198	-2.07621812820435	-1.07116782665253	-1.17949748039246	-1.5799423456192	-2.01318097114563	-2.01250100135803	-1.45921456813812	-2.07273960113525	-1.90873444080353	-2.10464930534363	S	156	O95684-2	FGFR1 oncogene partner	FGFR1OP	GPTTGEGALDLSDVHSPPKSPEGKTSAQTTP
-1.55676972866058	-1.38828492164612	-0.548141300678253	-3.7037034034729	-2.08990073204041	-2.07621812820435	-1.07116782665253	-1.17949748039246	-1.20224583148956	-2.01318097114563	-2.01250100135803	-1.45921456813812	-2.07273960113525	-1.90873444080353	-2.10464930534363	S	160	O95684-2	FGFR1 oncogene partner	FGFR1OP	GEGALDLSDVHSPPKSPEGKTSAQTTPSKKA
1.93704497814178	0.698190569877625	2.07445788383484	-0.060802798718214	-0.395682066679001	0.461562097072601	1.01152360439301	0.956818222999573	1.0834983587265	0.960280776023865	2.17289423942566	2.59725642204285	-1.18793177604675	0.590879261493683	-1.25356662273407	S	74	O95685	Protein phosphatase 1 regulatory subunit 3D	PPP1R3D	GCDPRLRPIILRRARSLPSSPERRQKAAGAP
1.93704497814178	0.898083388805389	2.10684752464294	-0.060802798718214	-0.393068790435791	0.374758869409561	1.25158488750458	0.956818222999573	1.0834983587265	0.960280776023865	2.10376882553101	2.65434551239014	-1.18793177604675	0.50762140750885	-1.25356662273407	S	78	O95685	Protein phosphatase 1 regulatory subunit 3D	PPP1R3D	RLRPIILRRARSLPSSPERRQKAAGAPGAAC
0.671086966991425	1.08332419395447	0.762734651565552	2.09519147872925	1.36611294746399	1.19744610786438	-0.0607087388634682	0.343164801597595	0.11899783462286	1.05466961860657	0.521449089050293	0.000728994666133076	0.350699335336685	0.32106676697731	0.625174343585968	S	196	O95785-4	Protein Wiz	WIZ	PTPKNPEDKSPQLSLSPRPASPKAQWPQSED
0.671086966991425	1.08332419395447	0.762734651565552	2.09519147872925	1.36611294746399	1.20437037944794	-0.0607087388634682	0.364778995513916	0.11899783462286	1.05466961860657	0.490860819816589	0.000728994666133076	0.350699335336685	0.32106676697731	0.624620735645294	S	201	O95785-4	Protein Wiz	WIZ	PEDKSPQLSLSPRPASPKAQWPQSEDEGPLN
-2.69100427627563	-0.391926288604736	-3.04583334922791	-4.97483062744141	-3.87164664268494	-3.12706875801086	-4.24318361282349	-4.29102802276611	-4.97015380859375	-0.97961562871933	1.25664985179901	0.995108187198639	-2.69587707519531	-3.90339708328247	-2.41843581199646	S	390	P02545	Prelamin-A/C;Lamin-A/C	LMNA	AYRKLLEGEEERLRLSPSPTSQRSRGRASSH
-2.69100427627563	-0.391926288604736	-3.04583334922791	-4.97483062744141	-3.97393202781677	-3.12706875801086	-4.24632453918457	-1.63864696025848	-4.97015380859375	-0.97961562871933	1.73348021507263	0.995108187198639	-2.69587707519531	-3.90339708328247	-2.47598552703857	S	392	P02545	Prelamin-A/C;Lamin-A/C	LMNA	RKLLEGEEERLRLSPSPTSQRSRGRASSHSS
-2.80551195144653	-1.99048554897308	-2.85741782188416	-4.24470615386963	-4.68337059020996	-3.98797416687012	-4.45169734954834	-3.20907735824585	-4.76125431060791	-2.26864147186279	-2.6276752948761	-2.36395621299744	-1.81349396705627	-3.8862681388855	-1.79472470283508	S	807	P06400	Retinoblastoma-associated protein	RB1	FPSSPLRIPGGNIYISPLKSPYKISEGLPTP
-2.80551195144653	-1.99048554897308	-2.85741782188416	-4.24470615386963	-4.68337059020996	-3.98797416687012	-4.45169734954834	-3.20907735824585	-4.76125431060791	-2.26864147186279	-2.6276752948761	-2.36395621299744	-1.81349396705627	-3.8862681388855	-1.79472470283508	S	811	P06400	Retinoblastoma-associated protein	RB1	PLRIPGGNIYISPLKSPYKISEGLPTPTKMT
1.79520094394684	2.68540215492249	2.85257959365845	3.93470883369446	3.01250147819519	2.44564771652222	0.387848287820816	0.986388206481934	0.119386993348598	1.88686001300812	1.80934643745422	1.26301062107086	2.37084937095642	0.792312979698181	1.86545646190643	S	293	P08559	Pyruvate dehydrogenase E1 component subunit alpha, somatic form, mitochondrial;Pyruvate dehydrogenase E1 component subunit alpha, testis-specific form, mitochondrial	PDHA1;PDHA2	GPILMELQTYRYHGHSMSDPGVSYRTREEIQ
1.79520094394684	2.76374101638794	2.85257959365845	3.70724058151245	3.01250147819519	3.4469690322876	0.387848287820816	0.986388206481934	0.164675295352936	1.88686001300812	1.80934643745422	1.24658334255219	2.37084937095642	0.792312979698181	0.995065033435822	S	300	P08559	Pyruvate dehydrogenase E1 component subunit alpha, somatic form, mitochondrial;Pyruvate dehydrogenase E1 component subunit alpha, testis-specific form, mitochondrial	PDHA1;PDHA2	QTYRYHGHSMSDPGVSYRTREEIQEVRSKRD;QTYRYHGHSMSDPGVSYRTREEIQEVRSKSD
0.774574220180511	0.301433354616165	0.183753371238709	0.752895772457123	0.397663146257401	0.36054128408432	0.619816899299622	0.940875291824341	0.180849432945251	0.313003063201904	0.18966281414032	0.025128310546279	0.548352360725403	0.325605124235153	0.809518575668335	S	6	P09651	Heterogeneous nuclear ribonucleoprotein A1;Heterogeneous nuclear ribonucleoprotein A1, N-terminally processed	HNRNPA1	__________MSKSESPKEPEQLRKLFIGGL
1.9857976436615	0.950022339820862	1.37184512615204	-0.200995042920113	0.411985725164413	0.0300405211746693	1.48064589500427	0.259174853563309	2.07581639289856	-0.556830763816834	-0.428937911987305	-0.0580887012183666	-1.07703018188477	-0.762064456939697	-0.976892054080963	S	83	P10644	cAMP-dependent protein kinase type I-alpha regulatory subunit;cAMP-dependent protein kinase type I-alpha regulatory subunit, N-terminally processed	PRKAR1A	LQKAGTRTDSREDEISPPPPNPVVKGRRRRG
0.945606648921967	1.36133682727814	0.62225866317749	1.03896939754486	0.926387369632721	0.898945391178131	0.0335612818598747	0.143584609031677	0.233598724007607	0.364490747451782	0.436164349317551	0.00102328904904425	1.52557754516602	1.29103934764862	2.00532698631287	S	347	P12694	2-oxoisovalerate dehydrogenase subunit alpha, mitochondrial	BCKDHA	RIGHHSTSDDSSAYRSVDEVNYWDKQDHPIS
0.113623559474945	-0.0791110917925835	0.209201395511627	-0.386694043874741	-0.209033533930779	-0.195253491401672	0.119052164256573	0.0705030038952827	0.284120053052902	-0.162092834711075	-0.202153116464615	0.180931136012077	-0.637671291828156	-0.0456258542835712	-0.393002510070801	S	78	P13861	cAMP-dependent protein kinase type II-alpha regulatory subunit	PRKAR2A	PPEPGPDRVADAKGDSESEEDEDLEVPVPSR
0.113623559474945	-0.0791110917925835	0.209201395511627	-0.386694043874741	-0.209033533930779	-0.195253491401672	0.119052164256573	0.0705030038952827	0.284120053052902	-0.162092834711075	-0.202153116464615	0.180931136012077	-0.637671291828156	-0.0456258542835712	-0.393002510070801	S	80	P13861	cAMP-dependent protein kinase type II-alpha regulatory subunit	PRKAR2A	EPGPDRVADAKGDSESEEDEDLEVPVPSRFN
0.171787068247795	0.525706171989441	0.696468055248261	0.136405691504478	0.424608141183853	-0.645408749580383	0.955049633979797	1.17631018161774	1.2516108751297	2.61900949478149	2.66680884361267	2.25163054466248	-0.468325167894363	-0.693908631801605	0.190692454576492	S	336	P16150	Leukosialin	SPN	GSGGDKGSGFPDGEGSSRRPTLTTFFGRRKS
0.171787068247795	0.451812744140625	0.965939879417419	0.136405691504478	-0.0920448824763298	-0.673638224601746	1.03240764141083	1.17631018161774	1.2516108751297	1.78432083129883	1.76450204849243	1.19490718841553	-0.728093564510345	-0.693908631801605	0.0861977711319923	S	337	P16150	Leukosialin	SPN	SGGDKGSGFPDGEGSSRRPTLTTFFGRRKSR
-0.619939148426056	-0.629229843616486	-0.61406809091568	-0.914460599422455	-0.5398268699646	-1.30369293689728	0.269151568412781	0.0659875869750977	0.427387207746506	1.43831443786621	1.67780470848084	1.0213451385498	-0.825449287891388	0.0949595496058464	-0.479684621095657	S	355	P16150	Leukosialin	SPN	PTLTTFFGRRKSRQGSLAMEELKSGSGPSLK
-0.619939148426056	-0.629229843616486	-0.61406809091568	-0.914460599422455	-0.5398268699646	-1.30369293689728	0.269151568412781	0.0659875869750977	0.427387207746506	1.43831443786621	1.67780470848084	1.03709983825684	-0.825449287891388	0.0949595496058464	-0.479684621095657	S	351	P16150	Leukosialin	SPN	SSRRPTLTTFFGRRKSRQGSLAMEELKSGSG
-0.584052503108978	0.540994763374329	0.18199335038662	-3.16934585571289	-2.41099286079407	-1.1386376619339	-1.50995635986328	-0.868829846382141	0.388213396072388	0.802698969841003	0.927978456020355	0.211480230093002	-0.874383747577667	-1.02964079380035	-0.993667364120483	S	2	P16401	Histone H1.5	HIST1H1B	______________MSETAPAETATPAPVEK
-1.79318010807037	0.46799698472023	1.19743978977203	0.625476896762848	-1.93925797939301	-2.48084211349487	-1.54707336425781	-1.71479654312134	-1.80668199062347	-0.101510383188725	-0.60345470905304	-0.204422116279602	-1.96373784542084	-1.59423637390137	-2.00309991836548	S	18	P16401	Histone H1.5	HIST1H1B	ETAPAETATPAPVEKSPAKKKATKKAAGAGA
-2.19019365310669	-2.91137886047363	-3.20957708358765	-1.39492607116699	-2.48078012466431	-2.26435089111328	-2.01134490966797	-5.02798461914063	-1.70505499839783	-2.98110961914063	-3.78727149963379	-3.46194815635681	-3.58166265487671	-2.70736885070801	-3.36838817596436	S	16	P16949	Stathmin	STMN1	MASSDIQVKELEKRASGQAFELILSPRSKES
-2.19019365310669	-2.91137886047363	-3.20957708358765	-1.39492607116699	-2.48078012466431	-2.26435089111328	-2.01134490966797	-5.02798461914063	-1.70505499839783	-2.98110961914063	-3.78727149963379	-3.46194815635681	-3.58166265487671	-2.70736885070801	-3.36838817596436	S	25	P16949	Stathmin	STMN1	ELEKRASGQAFELILSPRSKESVPEFPLSPP
0.812792122364044	1.07656288146973	0.843692719936371	1.45661687850952	0.0538295097649097	1.13541376590729	-0.656081259250641	-0.107269242405891	-0.390979528427124	0.0168224275112152	0.268183588981628	0.301815241575241	0.0849704146385193	0.411285102367401	0.623769521713257	S	102	P17096	High mobility group protein HMG-I/HMG-Y	HMGA1	PKKLEKEEEEGISQESSEEEQ__________
0.936433076858521	1.13805019855499	0.843692719936371	1.45661687850952	0.967622518539429	0.970490276813507	-0.276546984910965	-0.107269242405891	0.220050901174545	0.0168224275112152	0.840159237384796	0.368682384490967	0.459828287363052	0.798153758049011	0.460612684488297	S	103	P17096	High mobility group protein HMG-I/HMG-Y	HMGA1	KKLEKEEEEGISQESSEEEQ___________
-0.374282479286194	0.109449110925198	-0.443049609661102	0.121585212647915	0.0513051822781563	0.013562592677772	-0.905778050422668	-0.579587697982788	-0.670441269874573	-0.483560651540756	-0.874032378196716	-1.30246651172638	-0.0593155398964882	0.0200980994850397	0.472827285528183	S	259	P17535	Transcription factor jun-D	JUND	QTVPDVPSFGESPPLSPIDMDTQERIKAERK
-2.81490421295166	-0.970099210739136	-2.73601794242859	-4.65963745117188	-2.72522711753845	-2.51392579078674	-2.39795446395874	-2.4313325881958	-2.4967954158783	-1.43584537506104	-4.05927991867065	0.0656743198633194	-2.08199572563171	-2.89908933639526	-3.28834843635559	S	575	P17812	CTP synthase 1	CTPS1	RLSPRDTYSDRSGSSSPDSEITELKFPSINH
-0.984521150588989	-0.692526400089264	-1.2053530216217	-1.58457088470459	-0.622642278671265	-0.244719728827477	-0.775328814983368	-0.6670823097229	-1.77945041656494	-0.783000469207764	-0.554603636264801	-1.7796196937561	0.408401817083359	-1.781569480896	-0.517946839332581	S	2013	P18583-5	Protein SON	SON	RRRSRSVVRRRSFSISPVRLRRSRTPLRRRF
-3.43926167488098	-2.7234787940979	-2.56377124786377	-6.56773614883423	-5.50790691375732	-4.52073526382446	-5.25419569015503	-5.26491546630859	-5.50941038131714	-2.22760796546936	-2.34677481651306	-1.9832775592804	-3.38391995429993	-4.61397123336792	-3.93776631355286	S	36	P18858-3	DNA ligase 1	LIG1	SPVKRPGRKAARVLGSEGEEEDEALSPAKGQ
-3.43926167488098	-2.7234787940979	-2.56377124786377	-6.56773614883423	-5.50790691375732	-4.52073526382446	-5.25419569015503	-5.26491546630859	-5.50941038131714	-2.22760796546936	-2.34677481651306	-1.9832775592804	-3.38391995429993	-4.61397123336792	-3.93776631355286	S	46	P18858-3	DNA ligase 1	LIG1	ARVLGSEGEEEDEALSPAKGQKPALDCSQVS
0.114763826131821	0.315706580877304	0.286784827709198	0.523776590824127	0.73790842294693	0.575968980789185	-0.566362917423248	-0.0596674084663391	-0.963593602180481	0.357481390237808	0.575368821620941	0.303788304328918	0.956453084945679	0.782780408859253	0.694453239440918	S	447	P18887	DNA repair protein XRCC1	XRCC1	QPQTKTKPTQAAGPSSPQKPPTPEETKAASP
0.33822762966156	0.991546332836151	0.461048305034637	0.851332724094391	0.279607832431793	0.486480921506882	-0.100848935544491	0.27776163816452	-0.142672479152679	0.713173031806946	1.43339908123016	0.320274770259857	0.504128694534302	0.346188753843308	0.8476482629776	S	739	P21127-2	Cyclin-dependent kinase 11B;Cyclin-dependent kinase 11A	CDK11B;CDK11A	TWPAKSEQQRVKRGTSPRPPEGGLGYSQLGD
-0.964341044425964	-0.866522192955017	0.307524740695953	-1.60690784454346	-0.843952178955078	-0.752603769302368	-0.475700914859772	-1.4064701795578	-0.453639715909958	-1.77502155303955	-1.53313159942627	-1.0984799861908	-0.185258194804192	-0.422839641571045	-1.11511635780334	S	379	P22059	Oxysterol-binding protein 1	OSBP	EIITMPENLGHKRTGSNISGASSDISLDEQY
-0.964341044425964	-0.866522192955017	0.307524740695953	-1.74123406410217	-0.703296184539795	-1.30980038642883	-0.475700914859772	-1.4064701795578	0.0142253823578358	-1.77502155303955	-1.53313159942627	-1.02855002880096	-0.185258194804192	-0.349368929862976	-1.11511635780334	S	382	P22059	Oxysterol-binding protein 1	OSBP	TMPENLGHKRTGSNISGASSDISLDEQYKHQ
-2.6728515625	-2.34956550598145	-1.99333167076111	-3.77158188819885	-2.472003698349	-2.54890489578247	-2.82023239135742	-2.73059701919556	-2.00791954994202	-3.75581049919128	-3.62930250167847	-3.29439878463745	-2.9447066783905	-2.84032464027405	-2.53408360481262	S	406	P23588	Eukaryotic translation initiation factor 4B	EIF4B	LDEPKLERRPRERHPSWRSEETQERERSRTG
-2.6728515625	-2.34956550598145	-1.99333167076111	-3.77158188819885	-2.472003698349	-2.54890489578247	-2.76376485824585	-2.73059701919556	-2.00791954994202	-3.75581049919128	-3.62930250167847	-3.29439878463745	-2.9447066783905	-2.84032464027405	-2.53408360481262	S	409	P23588	Eukaryotic translation initiation factor 4B	EIF4B	PKLERRPRERHPSWRSEETQERERSRTGSES
-2.07424759864807	-2.25373530387878	-2.03543615341187	-1.97836017608643	-1.81141674518585	-1.88778495788574	-1.75951540470123	-1.96696257591248	-1.01527273654938	-2.59374117851257	-2.96491169929504	-3.12269496917725	-2.1910240650177	-1.87113547325134	-1.99564683437347	S	422	P23588	Eukaryotic translation initiation factor 4B	EIF4B	WRSEETQERERSRTGSESSQTGTSTTSSRNA
-2.07424759864807	-2.25373530387878	-2.03543615341187	-2.30148839950562	-1.81141674518585	-1.88778495788574	-1.56409049034119	-1.96696257591248	-1.01527273654938	-2.59374117851257	-2.96491169929504	-3.38690638542175	-2.1910240650177	-1.87113547325134	-1.99564683437347	S	425	P23588	Eukaryotic translation initiation factor 4B	EIF4B	EETQERERSRTGSESSQTGTSTTSSRNARRR
-0.0966843068599701	-0.49930015206337	-0.315421462059021	-1.26660311222076	-1.03828954696655	-1.31645524501801	-1.66231310367584	-1.49775528907776	-1.26462614536285	-0.352963894605637	-0.527129292488098	-0.756182849407196	-1.50135672092438	-1.81801331043243	-1.29073023796082	S	554	P27824	Calnexin	CANX	DEEEEGEEKLEEKQKSDAEEDGGTVSQEEED
-0.100971333682537	-0.541815042495728	-0.344710469245911	-1.31010448932648	-1.03828954696655	-1.31645524501801	-1.66231310367584	-1.46232891082764	-1.39963710308075	-0.355409562587738	-0.520350277423859	-0.80502325296402	-1.48761880397797	-1.8314208984375	-1.29073023796082	S	564	P27824	Calnexin	CANX	EEKQKSDAEEDGGTVSQEEEDRKPKAEEDEI
0.669224083423615	1.09052503108978	1.10651314258575	0.843816637992859	0.60407555103302	0.656896591186523	0.176536157727242	0.668166100978851	0.242982804775238	1.61119341850281	1.99825882911682	1.96222710609436	1.32551825046539	1.44150936603546	1.35994160175323	S	518	P29590	Protein PML	PML	RSSPEQPRPSTSKAVSPPHLDGPPSPRSPVI
0.663022756576538	1.99288153648376	1.20145654678345	1.61979603767395	1.44276463985443	1.23297095298767	0.556154787540436	1.00911557674408	0.579344987869263	2.1628520488739	2.2902295589447	2.06940388679504	1.40985572338104	1.54106771945953	1.55784583091736	S	527	P29590	Protein PML	PML	STSKAVSPPHLDGPPSPRSPVIGSEVFLPNS
1.82803392410278	2.14981198310852	2.00747275352478	2.3958158493042	1.46941256523132	1.93163692951202	0.998713076114655	1.82174849510193	1.01828122138977	2.62266659736633	2.45499777793884	2.06221890449524	1.47851121425629	1.55334913730621	1.739701628685	S	530	P29590	Protein PML	PML	KAVSPPHLDGPPSPRSPVIGSEVFLPNSNHV
2.08108830451965	2.39530682563782	1.64930605888367	2.08166980743408	-0.432961225509644	1.0158885717392	0.866633594036102	-0.0414395555853844	0.417211890220642	0.727006316184998	1.93666744232178	1.97317731380463	1.48946797847748	1.44326496124268	1.57529902458191	S	36	P29590	Protein PML	PML	PTMPPPETPSEGRQPSPSPSPTERAPASEEE
2.08108830451965	1.80544650554657	2.45455098152161	2.28724265098572	1.37934494018555	1.99724531173706	0.146352753043175	1.06698668003082	0.507823050022125	2.72524785995483	3.1023645401001	2.06584143638611	1.70943129062653	1.56970810890198	1.66579806804657	S	40	P29590	Protein PML	PML	PPETPSEGRQPSPSPSPTERAPASEEEFQFL
0.669224083423615	1.09052503108978	1.10651314258575	0.843816637992859	0.60407555103302	0.656896591186523	0.227081537246704	0.668166100978851	0.242982804775238	1.61119341850281	1.99825882911682	1.96222710609436	1.32551825046539	1.44150936603546	1.35994160175323	S	518	P29590-4	Protein PML	PML	RSSPEQPRPSTSKAVSPPHLDGPPSPRSPVI
0.669224083423615	1.09052503108978	1.12055718898773	0.843816637992859	0.60407555103302	0.656896591186523	0.176536157727242	0.668166100978851	0.220202535390854	1.63323938846588	1.97769010066986	1.96222710609436	1.32551825046539	1.44150936603546	1.35994160175323	S	527	P29590-4	Protein PML	PML	STSKAVSPPHLDGPPSPRSPVIGSEVFLPNS
6.77901744842529	5.02161359786987	4.51762199401855	4.79058504104614	1.47619497776031	2.00032758712769	3.57993292808533	3.62976765632629	2.39205837249756	1.83381867408752	4.0715503692627	4.89023494720459	3.94449090957642	4.15686559677124	2.05514287948608	S	177	P33241	Lymphocyte-specific protein 1	LSP1	EEQEEHQKCQQPRTPSPLVLEGTIEQSSPPL
-0.209383606910706	-0.212346211075783	-0.535122990608215	-0.438370764255524	-0.550852060317993	-0.240157634019852	-1.01051938533783	-0.606734871864319	-1.2834597826004	-0.0170606356114149	-0.245313078165054	0.691019356250763	0.073788657784462	-0.626190006732941	-0.0858731791377068	S	69	P35251-2	Replication factor C subunit 1	RFC1	FKQKQPSKKKRIIYDSDSESEETLQVKNAKK
-0.209383606910706	-0.265212178230286	-0.535122990608215	-0.438370764255524	-0.562971889972687	-0.381319910287857	-1.01051938533783	-0.606734871864319	-1.2834597826004	-0.0170606356114149	-0.245313078165054	0.691019356250763	0.073788657784462	-0.592421472072601	-0.0858731791377068	S	71	P35251-2	Replication factor C subunit 1	RFC1	QKQPSKKKRIIYDSDSESEETLQVKNAKKPP
-0.756874978542328	-0.97439056634903	-0.856662631034851	-0.886680126190186	-0.64659321308136	-0.706130981445313	-0.758394181728363	-1.1541645526886	-1.04463827610016	-0.932812035083771	-1.25142979621887	-0.253693819046021	-1.2056028842926	-1.23461401462555	-0.774153888225555	S	433	P35658-2	Nuclear pore complex protein Nup214	NUP214	ERLSLEGERQPKSPGSTPTTPTSSQAPQKLD
1.85472857952118	2.07890558242798	1.41127705574036	2.28774261474609	1.65504443645477	1.45691752433777	0.373472183942795	0.256806313991547	0.361536473035812	1.67380428314209	0.969432830810547	0.631840229034424	1.06979489326477	0.981527745723724	1.66773331165314	S	1226	P39880-3	Homeobox protein cut-like 1	CUX1	DMKRMEKKAYMKRRHSSVSDSQPCEPPSVGT
1.85472857952118	2.07890558242798	1.41127705574036	2.28774261474609	1.37800002098084	1.45691752433777	0.373472183942795	0.256806313991547	0.361536473035812	1.67380428314209	0.969432830810547	0.631840229034424	0.863927364349365	0.981527745723724	1.66773331165314	S	1227	P39880-3	Homeobox protein cut-like 1	CUX1	MKRMEKKAYMKRRHSSVSDSQPCEPPSVGTE
0.600149154663086	0.801077127456665	0.74994683265686	2.88543486595154	1.90323662757874	2.4047110080719	0.479631692171097	0.950640439987183	0.400792837142944	1.42633867263794	1.36621761322021	0.679362177848816	1.95370364189148	1.99944019317627	2.60803389549255	S	22	P41212	Transcription factor ETV6	ETV6	QCSIKQERISYTPPESPVPSYASSTPLHVPV
2.37576651573181	3.19011259078979	3.67361116409302	4.38256072998047	3.25274348258972	3.27237415313721	1.49405336380005	2.76711583137512	2.46358799934387	2.45065140724182	2.20460510253906	2.17844128608704	2.99447154998779	2.84760141372681	3.40316820144653	S	159	P42166	Lamina-associated polypeptide 2, isoform alpha;Thymopoietin;Thymopentin;Lamina-associated polypeptide 2, isoforms beta/gamma;Thymopoietin;Thymopentin	TMPO	KKLLKLREQGTESRSSTPLPTISSSAENTRQ
0.0901578888297081	0.771583259105682	-0.0750904008746147	-0.688320457935333	-0.458370715379715	-0.955646991729736	-0.663151323795319	-0.784567177295685	-0.195098415017128	-0.745594203472137	-0.938257873058319	-1.03400981426239	-1.23581910133362	-1.90813684463501	-1.21207475662231	S	66	P42166	Lamina-associated polypeptide 2, isoform alpha;Thymopoietin;Thymopentin;Lamina-associated polypeptide 2, isoforms beta/gamma;Thymopoietin;Thymopentin	TMPO	PPLPAGTNSKGPPDFSSDEEREPTPVLGSGA
0.0901578888297081	-0.283245831727982	-0.120390139520168	-0.688320457935333	-0.566367328166962	-0.975516438484192	-0.663151323795319	-0.784567177295685	-0.16950735449791	-0.778120696544647	-0.938257873058319	-1.03400981426239	-1.25525104999542	-1.68537056446075	-1.05231666564941	S	67	P42166	Lamina-associated polypeptide 2, isoform alpha;Thymopoietin;Thymopentin;Lamina-associated polypeptide 2, isoforms beta/gamma;Thymopoietin;Thymopentin	TMPO	PLPAGTNSKGPPDFSSDEEREPTPVLGSGAA
-0.312214255332947	0.0292853061109781	0.032684113830328	-0.183511793613434	0.322259098291397	0.454827189445496	-0.0774664357304573	0.637899935245514	-0.198249787092209	0.351646304130554	0.198261737823486	0.0645676553249359	0.802473127841949	-0.13206747174263	0.337992548942566	S	598	P43243	Matrin-3	MATR3	GIDLLKKDKSRKRSYSPDGKESPSDKKSKTD
-0.312214255332947	-0.139245241880417	-0.0471953265368938	-0.207626417279243	0.18996861577034	0.519191086292267	-0.0526232346892357	0.637899935245514	-0.149676591157913	0.351646304130554	0.339440017938614	0.349949926137924	0.983467042446136	0.912144899368286	0.337992548942566	S	604	P43243	Matrin-3	MATR3	KDKSRKRSYSPDGKESPSDKKSKTDGSQKTE
0.327503979206085	0.455372363328934	-0.0379361398518085	0.725834906101227	0.552983820438385	0.600910604000092	0.062229011207819	0.262636870145798	-0.227984234690666	0.290580093860626	0.352212399244308	0.175490081310272	0.167461827397347	0.235985606908798	0.634534537792206	S	811	P46100-4	Transcriptional regulator ATRX	ATRX	ARTTKKRIPNTKDFDSSEDEKHSKKGMDNQG
0.327503979206085	0.455372363328934	-0.0379361398518085	0.725834906101227	0.552983820438385	0.600910604000092	0.062229011207819	0.262636870145798	-0.227984234690666	0.290580093860626	0.352212399244308	0.175490081310272	0.167461827397347	0.235985606908798	0.634534537792206	S	812	P46100-4	Transcriptional regulator ATRX	ATRX	RTTKKRIPNTKDFDSSEDEKHSKKGMDNQGH
0.21898090839386	0.779641211032867	0.0148083101958036	0.982500851154327	0.76939994096756	0.723304927349091	0.137794882059097	0.46968337893486	0.0298496801406145	0.69887375831604	0.902469277381897	0.307381212711334	0.598118841648102	0.396314918994904	0.724420189857483	S	1310	P46100-4	Transcriptional regulator ATRX	ATRX	KPRYRHRLLRHKLTVSDGESGEEKKTKPKEH
0.21898090839386	0.779641211032867	0.0148083101958036	0.982500851154327	0.76939994096756	0.723304927349091	0.137794882059097	0.46968337893486	0.0298496801406145	0.69887375831604	0.902469277381897	0.307381212711334	0.598118841648102	0.396314918994904	0.724420189857483	S	1314	P46100-4	Transcriptional regulator ATRX	ATRX	RHRLLRHKLTVSDGESGEEKKTKPKEHKEVK
-1.45795774459839	-1.45272266864777	-0.921575009822845	-2.11575436592102	-1.51659488677979	-1.42210161685944	-1.45375192165375	-1.60312223434448	-1.32730138301849	-1.92384302616119	-0.660334527492523	-1.62793433666229	-1.36831247806549	-1.04026913642883	-0.90900194644928	S	1085	P48634	Protein PRRC2A	PRRC2A	TGGPNHPPAPRGRTASETRSEGSEYEEIPKR
-1.09501838684082	-1.37954795360565	-0.679860055446625	-2.11575436592102	-1.39382719993591	-1.38763296604156	-1.81365287303925	-1.61992645263672	-1.25276041030884	-1.99367618560791	-1.42022931575775	-0.8819899559021	-1.17943441867828	-0.948761641979218	-0.84993302822113	S	1089	P48634	Protein PRRC2A	PRRC2A	NHPPAPRGRTASETRSEGSEYEEIPKRRRQR
1.76916968822479	1.48554468154907	1.69447946548462	1.35813045501709	1.10146069526672	1.15317928791046	1.40904247760773	1.34203505516052	1.50290846824646	0.845427691936493	1.17198657989502	1.14811015129089	0.942287981510162	1.47515475749969	0.617656290531158	S	329	P49585	Choline-phosphate cytidylyltransferase A	PCYT1A	ISPKQSPSSSPTRERSPSPSFRWPFSGKTSP
1.76916968822479	1.48554468154907	1.69447946548462	1.35813045501709	1.10146069526672	1.15317928791046	1.40904247760773	1.34203505516052	1.50290846824646	0.845427691936493	1.17198657989502	1.14811015129089	0.942287981510162	1.47515475749969	0.617656290531158	S	331	P49585	Choline-phosphate cytidylyltransferase A	PCYT1A	PKQSPSSSPTRERSPSPSFRWPFSGKTSPPC
0.371156573295593	0.301433354616165	0.60263055562973	0.912862837314606	0.528663158416748	0.852890908718109	-0.152669370174408	0.0227705333381891	-0.0778511837124825	-0.284558355808258	-0.523789405822754	0.237798184156418	0.325053632259369	0.408144861459732	0.299787968397141	S	343	P49585	Choline-phosphate cytidylyltransferase A	PCYT1A	RSPSPSFRWPFSGKTSPPCSPANLSRHKAAA
0.371156573295593	0.355604499578476	0.5757817029953	0.912862837314606	0.578799605369568	0.852890908718109	-0.129859551787376	0.116710670292377	-0.0778511837124825	-0.295908272266388	-0.523789405822754	0.283699303865433	0.325053632259369	1.30133831501007	0.299787968397141	S	347	P49585	Choline-phosphate cytidylyltransferase A	PCYT1A	PSFRWPFSGKTSPPCSPANLSRHKAAAYDIS
1.43522214889526	1.59039044380188	1.04085993766785	1.15014064311981	0.443052649497986	-0.0611017309129238	-0.804505944252014	-0.149907767772675	-0.152401953935623	0.840082824230194	0.710637927055359	1.07089042663574	0.0258633811026812	0.111364886164665	0.313783258199692	S	140	P49759	Dual specificity protein kinase CLK1	CLK1	HRRSHGKSHRRKRTRSVEDDEEGHLICQSGD
-0.536560297012329	-0.143333047628403	-0.599422454833984	0.612719655036926	-0.148222982883453	0.039672065526247	-0.704362332820892	-0.925828814506531	-0.772492825984955	0.620454609394073	0.28213232755661	-0.726930677890778	0.311642169952393	-0.741669476032257	-0.120615415275097	S	338	P49790	Nuclear pore complex protein Nup153	NUP153	ADAKRIPSIVSSPLNSPLDRSGIDITDFQAK
-1.75138652324677	-1.47019529342651	-1.08552992343903	-1.01172602176666	-0.865222811698914	-1.11857211589813	-0.928234755992889	-0.551084101200104	-0.875289142131805	-1.58335244655609	-2.01760292053223	-1.40677428245544	-1.03642225265503	-1.13440012931824	-0.727273225784302	S	601	P51116	Fragile X mental retardation syndrome-related protein 2	FXR2	NRSRRRRNRGNRTDGSISGDRQPVTVADYIS
-1.75138652324677	-1.71633183956146	-1.08552992343903	-1.01172602176666	-0.577786862850189	-1.11857211589813	-0.928234755992889	-0.413207769393921	-0.875289142131805	-1.58335244655609	-2.01760292053223	-1.40677428245544	-1.03642225265503	-1.13440012931824	-0.727273225784302	S	603	P51116	Fragile X mental retardation syndrome-related protein 2	FXR2	SRRRRNRGNRTDGSISGDRQPVTVADYISRA
1.67958378791809	2.00253820419312	1.47469794750214	2.07677793502808	1.35332036018372	1.35976016521454	-0.0612763166427612	0.2908975481987	0.341546684503555	1.57311952114105	2.26984834671021	0.956285536289215	1.29283499717712	1.6613461971283	1.6453275680542	S	1550	P51531-2	Probable global transcription activator SNF2L2	SMARCA2	KGKKRPNRGKAKPVVSDFDSDEEQDEREQSE
1.67958378791809	2.00253820419312	1.47469794750214	2.07677793502808	1.35332036018372	1.35976016521454	-0.0612763166427612	0.2908975481987	0.341546684503555	1.57311952114105	2.26984834671021	0.956285536289215	1.29283499717712	1.6613461971283	1.6453275680542	S	1554	P51531-2	Probable global transcription activator SNF2L2	SMARCA2	RPNRGKAKPVVSDFDSDEEQDEREQSEGSGT
0.0829088017344475	-0.65013313293457	0.560615181922913	-0.278867900371552	0.200218573212624	0.270197331905365	0.213302552700043	-1.32925486564636	0.334272921085358	-1.87291944026947	-0.806900024414063	0.747868657112122	0.172360792756081	1.41695046424866	-0.557520866394043	S	132	P51858	Hepatoma-derived growth factor	HDGF	EAAEGDGDKKGNAEGSSDEEGKLVIDEPAKE
0.0829088017344475	-0.65013313293457	0.560615181922913	-0.278867900371552	0.200218573212624	0.270197331905365	0.213302552700043	-1.32925486564636	0.334272921085358	-1.87291944026947	-0.806900024414063	0.747868657112122	0.172360792756081	1.41695046424866	-0.557520866394043	S	133	P51858	Hepatoma-derived growth factor	HDGF	AAEGDGDKKGNAEGSSDEEGKLVIDEPAKEK
0.214196518063545	0.803071916103363	0.286214262247086	0.274278670549393	-0.130821824073792	-0.0816183835268021	-0.450630962848663	-0.0775542408227921	-0.380582809448242	0.396416544914246	0.224057987332344	-0.031736433506012	-0.0711956918239594	-0.0242105256766081	0.137204200029373	S	116	P55081	Microfibrillar-associated protein 1	MFAP1	LARHRKIVEPEVVGESDSEVEGDAWRMERED
0.214196518063545	0.803071916103363	0.286214262247086	0.274278670549393	-0.130821824073792	-0.0816183835268021	-0.450630962848663	-0.0775542408227921	-0.380582809448242	0.396416544914246	0.224057987332344	-0.031736433506012	-0.0711956918239594	-0.0242105256766081	0.137204200029373	S	118	P55081	Microfibrillar-associated protein 1	MFAP1	RHRKIVEPEVVGESDSEVEGDAWRMEREDSS
0.116296380758286	0.357445389032364	0.211207136511803	0.141866520047188	-0.0179819297045469	-0.0504747405648232	-0.0768054872751236	0.203124135732651	-0.63459837436676	0.569003522396088	0.458360373973846	0.0838501825928688	0.162193849682808	0.0517398752272129	0.355021625757217	S	52	P55081	Microfibrillar-associated protein 1	MFAP1	KRYVSGKRPDYAPMESSDEEDEEFQFIKKAK
0.116296380758286	0.357445389032364	0.211207136511803	0.141866520047188	-0.0179819297045469	-0.0504747405648232	-0.0768054872751236	0.203124135732651	-0.63459837436676	0.569003522396088	0.458360373973846	0.0838501825928688	0.162193849682808	0.0517398752272129	0.355021625757217	S	53	P55081	Microfibrillar-associated protein 1	MFAP1	RYVSGKRPDYAPMESSDEEDEEFQFIKKAKE
3.15339779853821	2.15943098068237	3.47736811637878	3.028244972229	3.23584866523743	3.15243649482727	1.80609333515167	2.05312609672546	1.78362917900085	3.17878484725952	3.06637859344482	2.85880637168884	1.4564995765686	1.91209805011749	2.73150205612183	S	92	P57682	Krueppel-like factor 3	KLF3	NSPSSLKFPSSHRRASPGLSMPSSSPPIKKY
0.845286726951599	1.12801420688629	0.815755903720856	1.39632093906403	0.863966584205627	0.611808776855469	-0.589665114879608	-0.289238810539246	-0.460904836654663	0.863245725631714	0.856542885303497	0.818717360496521	-0.0745023265480995	0.249482840299606	0.316559195518494	S	2	P61244-2	Protein max	MAX	______________MSDNDDIEVESDADKRA
0.845286726951599	1.12801420688629	0.815755903720856	1.39632093906403	0.863966584205627	0.611808776855469	-0.589665114879608	-0.289238810539246	-0.460904836654663	0.863245725631714	0.856542885303497	0.818717360496521	-0.0745023265480995	0.249482840299606	0.316559195518494	S	11	P61244-2	Protein max	MAX	_____MSDNDDIEVESDADKRAHHNALERKR
-0.271558254957199	-0.431748777627945	-1.59909343719482	-0.782061278820038	-0.839054763317108	-0.615984380245209	0.421013832092285	0.39675235748291	0.513853073120117	-1.23416662216187	-1.17062735557556	-2.60751700401306	-1.83421587944031	-1.62269449234009	-1.30409932136536	S	235	P62753	40S ribosomal protein S6	RPS6	AKEKRQEQIAKRRRLSSLRASTSKSESSQK_
-0.936769187450409	-0.729267776012421	-1.71297979354858	-0.0181052777916193	-1.13260388374329	-0.615984380245209	-0.240480616688728	-0.156273767352104	-0.620152115821838	-1.736976146698	-1.63319480419159	-3.08607840538025	-1.88675725460052	-3.53863596916199	-1.66984117031097	S	236	P62753	40S ribosomal protein S6	RPS6	KEKRQEQIAKRRRLSSLRASTSKSESSQK__
-1.15970945358276	-2.10204195976257	-3.19811034202576	-1.34981608390808	-1.42749071121216	-2.00343585014343	-0.304386496543884	-1.24832606315613	-0.628550887107849	-1.81433308124542	-2.06564497947693	-3.24831819534302	-3.18027663230896	-3.62095332145691	-1.93689799308777	S	240	P62753	40S ribosomal protein S6	RPS6	QEQIAKRRRLSSLRASTSKSESSQK______
0.135779470205307	0.161578640341759	0.0993954166769981	0.219622030854225	0.0164645444601774	0.0772231295704842	-0.186244025826454	0.122022055089474	0.0108803501352668	0.119448162615299	0.000940975383855402	0.0375291258096695	0.0180773101747036	0.0219337176531553	0.291796028614044	S	264	P62995	Transformer-2 protein homolog beta;Transformer-2 protein homolog alpha	TRA2B;TRA2A	GWRAAQDRDQIYRRRSPSPYYSRGGYRSRSR;GYDRYEDYDYRYRRRSPSPYYSRYRSRSRSR
0.135779470205307	0.161578640341759	0.0993954166769981	0.21142315864563	0.0164645444601774	0.0289758816361427	-0.188554525375366	0.117532670497894	-0.00464493362233043	0.119448162615299	0.000940975383855402	0.035683885216713	0.121296770870686	0.0219337176531553	0.291796028614044	S	266	P62995	Transformer-2 protein homolog beta;Transformer-2 protein homolog alpha	TRA2B;TRA2A	DRYEDYDYRYRRRSPSPYYSRYRSRSRSRSY;RAAQDRDQIYRRRSPSPYYSRGGYRSRSRSR
0.478991061449051	0.559654772281647	0.30388206243515	0.480463951826096	0.291283428668976	0.146350830793381	-0.105886317789555	0.209115162491798	-0.0311023499816656	0.251646637916565	0.0438745133578777	0.120142258703709	0.125493124127388	0.125618815422058	0.252692312002182	S	2	P62995	Transformer-2 protein homolog beta	TRA2B	______________MSDSGEQNYGERESRSA
0.478991061449051	0.559654772281647	0.478970289230347	0.480463951826096	0.291283428668976	0.146350830793381	-0.169507503509521	0.209115162491798	-0.0311023499816656	0.251646637916565	0.0248803775757551	0.110966168344021	-0.373517274856567	0.125618815422058	0.252692312002182	S	14	P62995	Transformer-2 protein homolog beta	TRA2B	__MSDSGEQNYGERESRSASRSGSAHGSGKS
0.58892548084259	1.0223081111908	0.692640483379364	0.478449106216431	-0.0642334148287773	0.345457881689072	0.140745252370834	-0.0444088950753212	0.155345171689987	0.316468149423599	0.171103432774544	0.249145701527596	0.147094994783401	0.252237677574158	0.531993329524994	S	138	P84103	Serine/arginine-rich splicing factor 3	SRSF3	RSRSRSLSRDRRRERSLSRERNHKPSRSFSR
0.58892548084259	1.0223081111908	0.692640483379364	0.478449106216431	-0.0642334148287773	0.345457881689072	0.140745252370834	-0.0444088950753212	0.155345171689987	0.316468149423599	0.171103432774544	0.249145701527596	0.147094994783401	0.252237677574158	0.531993329524994	S	140	P84103	Serine/arginine-rich splicing factor 3	SRSF3	RSRSLSRDRRRERSLSRERNHKPSRSFSRSR
-1.33471655845642	-0.946642637252808	-0.912148773670197	-1.65675401687622	-1.41298830509186	-0.882521510124207	-1.64414119720459	-2.00062441825867	-1.83915424346924	-1.56320309638977	-0.86995404958725	-0.527047693729401	-0.524060249328613	0.342627912759781	-0.699490308761597	S	416	P85037	Forkhead box protein K1	FOXK1	GVSCFRTPFGPLSSRSAPASPTHPGLMSPRS
-1.33471655845642	-0.946642637252808	-0.912148773670197	-1.65675401687622	-0.950794100761414	-0.666493237018585	-1.69279003143311	-2.00062441825867	-1.81959056854248	-1.73543202877045	-0.820851504802704	-0.557943224906921	-0.63624769449234	0.313396036624908	-0.6683589220047	S	420	P85037	Forkhead box protein K1	FOXK1	FRTPFGPLSSRSAPASPTHPGLMSPRSGGLQ
0.266932159662247	0.589403450489044	0.373063445091248	0.864717364311218	0.305859595537186	0.709939897060394	0.299542456865311	0.474740087985992	0.00981801655143499	0.422286510467529	0.370078414678574	0.146494045853615	0.407777339220047	0.344755619764328	0.614546775817871	S	801	P98175-5	RNA-binding protein 10	RBM10	RPSPPRGLVAAYSGESDSEEEQERGGPEREE
0.266932159662247	0.589403450489044	0.373063445091248	0.864717364311218	0.305859595537186	0.709939897060394	0.299542456865311	0.474740087985992	0.00981801655143499	0.422286510467529	0.370078414678574	0.146494045853615	0.407777339220047	0.344755619764328	0.614546775817871	S	803	P98175-5	RNA-binding protein 10	RBM10	SPPRGLVAAYSGESDSEEEQERGGPEREEKL
-0.847272455692291	-1.76976013183594	-0.722934305667877	-0.684686779975891	-0.872824788093567	-0.499640077352524	-0.748188376426697	-2.19469904899597	-0.501640498638153	-2.18386626243591	-1.181565284729	-0.535500407218933	-0.603150606155396	-0.233692288398743	-1.00614547729492	S	303	Q00613-2	Heat shock factor protein 1	HSF1	PLSSSPLVRVKEEPPSPPQSPRVEEASPGRP
-0.847272455692291	-1.76976013183594	-0.722934305667877	-0.684686779975891	-0.872824788093567	-0.499640077352524	-0.748188376426697	-2.19469904899597	-0.501640498638153	-2.18386626243591	-1.181565284729	-0.535500407218933	-0.603150606155396	-0.233692288398743	-1.00614547729492	S	307	Q00613-2	Heat shock factor protein 1	HSF1	SPLVRVKEEPPSPPQSPRVEEASPGRPSSVD
0.844114422798157	1.3972282409668	1.02603828907013	0.21025487780571	0.140052616596222	0.130268648266792	-0.307100623846054	-0.050967775285244	0.044671718031168	0.720702409744263	0.461797922849655	0.290304183959961	0.0846051350235939	0.020776541903615	0.242838144302368	S	189	Q01130	Serine/arginine-rich splicing factor 2	SRSF2	SSVSRSRSRSRSRSRSRSPPPVSKRESKSRS
0.844114422798157	1.3972282409668	1.02603828907013	0.21025487780571	0.140052616596222	0.130268648266792	-0.307100623846054	-0.050967775285244	0.044671718031168	0.720702409744263	0.461797922849655	0.290304183959961	0.0846051350235939	0.020776541903615	0.242838144302368	S	191	Q01130	Serine/arginine-rich splicing factor 2	SRSF2	VSRSRSRSRSRSRSRSPPPVSKRESKSRSRS
-0.16625502705574	0.445846289396286	-0.00798009056597948	2.41799831390381	1.67329144477844	1.56588494777679	-0.735201001167297	-0.320797741413116	-0.412317037582397	1.46178114414215	1.21303129196167	1.28936696052551	1.49244236946106	1.67063653469086	1.8948130607605	S	48	Q01196-8	Runt-related transcription factor 1	RUNX1	DASTSRRFTPPSTALSPGKMSEALPLGAPDA
-1.58857882022858	-1.60128283500671	-0.930218815803528	-1.32636594772339	-0.869076728820801	-0.775733530521393	-0.21813440322876	-0.75414252281189	-0.0505045689642429	-1.09437394142151	-1.32730233669281	-0.822113275527954	-0.582208096981049	-0.309277504682541	-1.01958930492401	S	957	Q01804-5	OTU domain-containing protein 4	OTUD4	GANSVDSRVQRPKEESSEDENEVSNILRSGR
-1.58857882022858	-1.60128283500671	-0.930218815803528	-1.32636594772339	-0.869076728820801	-0.775733530521393	-0.21813440322876	-0.75414252281189	-0.0505045689642429	-1.09437394142151	-1.32730233669281	-0.822113275527954	-0.582208096981049	-0.309277504682541	-1.01958930492401	S	958	Q01804-5	OTU domain-containing protein 4	OTUD4	ANSVDSRVQRPKEESSEDENEVSNILRSGRS
0.334601074457169	0.77103453874588	0.640964150428772	1.41203570365906	1.05051410198212	0.658774495124817	-0.802633047103882	-0.647669494152069	-0.36802265048027	0.1207110658288	-0.307957202196121	-0.466012805700302	-0.105576314032078	-0.140199214220047	0.0906047523021698	S	1545	Q02880-2	DNA topoisomerase 2-beta	TOP2B	TTPKGKGRGAKKRKASGSENEGDYNPGRKTS
0.334601074457169	0.77103453874588	0.640964150428772	1.41203570365906	1.05051410198212	0.658774495124817	-0.802633047103882	-0.647669494152069	-0.36802265048027	0.1207110658288	-0.307957202196121	-0.466012805700302	-0.105576314032078	-0.140199214220047	0.0906047523021698	S	1547	Q02880-2	DNA topoisomerase 2-beta	TOP2B	PKGKGRGAKKRKASGSENEGDYNPGRKTSKT
0.454979687929153	0.728544592857361	0.673445045948029	1.23313999176025	1.34171152114868	1.17962956428528	0.0536070466041565	0.732334554195404	-0.0638919025659561	0.99841445684433	1.04316997528076	0.879070580005646	1.11255741119385	0.967288613319397	1.39056861400604	S	1395	Q02880-2	DNA topoisomerase 2-beta	TOP2B	DDDDNNDLEELKVKASPITNDGEDEFVPSDG
0.308470726013184	-0.649791777133942	0.673445045948029	1.23313999176025	1.38945114612579	1.17962956428528	-0.0112664038315415	0.70384818315506	-0.0638919025659561	0.997157335281372	1.02147281169891	0.879070580005646	0.85115647315979	0.967288613319397	1.14643621444702	S	1408	Q02880-2	DNA topoisomerase 2-beta	TOP2B	KASPITNDGEDEFVPSDGLDKDEYTFSPGKS
0.513810575008392	0.458620607852936	0.255224674940109	0.882399678230286	0.47280478477478	0.501269638538361	-0.212838694453239	0.259139150381088	0.035018939524889	0.583807706832886	0.49515774846077	0.539155006408691	0.494189441204071	0.33451384305954	0.616132438182831	S	1517	Q02880-2	DNA topoisomerase 2-beta	TOP2B	PKRAPKQKKVVEAVNSDSDSEFGIPKKTTTP
0.513810575008392	0.458620607852936	0.255224674940109	0.882399678230286	0.47280478477478	0.542000889778137	-0.212838694453239	0.259139150381088	0.035018939524889	0.59708571434021	0.505255281925201	0.539155006408691	0.494189441204071	0.33451384305954	0.616132438182831	S	1519	Q02880-2	DNA topoisomerase 2-beta	TOP2B	RAPKQKKVVEAVNSDSDSEFGIPKKTTTPKG
0.937594175338745	1.505819439888	0.871773421764374	1.88737869262695	1.29152870178223	1.46853816509247	0.358607739210129	0.856579840183258	0.577999711036682	0.821927666664124	0.920266628265381	0.454497426748276	1.10237193107605	1.22292625904083	1.09965801239014	S	3473	Q03164-2	Histone-lysine N-methyltransferase 2A;MLL cleavage product N320;MLL cleavage product C180	KMT2A	EQNKALSSAVQASPTSPGGSPSSPSSGQRSA
-0.701164662837982	-0.759705364704132	0.24790845811367	1.56594610214233	1.28230655193329	1.23761713504791	-0.227020844817162	-0.323879510164261	0.325913637876511	-0.14107908308506	0.484565258026123	1.27940630912781	0.107380442321301	-0.0691092684864998	-0.704925537109375	S	208	Q04727-2	Transducin-like enhancer protein 4	TLE4	NDHQRDRDSIKSSSVSPSASFRGAEKHRNSA
0.0207996796816587	0.318273991346359	0.0487036965787411	0.311465203762054	-0.0824729055166245	0.26119938492775	-0.119503706693649	-0.111404366791248	-0.12136571854353	-0.112677954137325	-0.136852324008942	0.0137847168371081	0.0874968022108078	0.10688541829586	0.508467853069305	S	234	Q07955	Serine/arginine-rich splicing factor 1	SRSF1	SNSRSRSYSPRRSRGSPRYSPRHSRSRSRT_
0.0207996796816587	0.318273991346359	0.0269931964576244	0.311465203762054	-0.0824729055166245	0.26119938492775	-0.119503706693649	-0.111404366791248	-0.12136571854353	-0.112677954137325	-0.136852324008942	-0.0570360198616982	0.0874968022108078	0.10688541829586	0.508467853069305	S	238	Q07955	Serine/arginine-rich splicing factor 1	SRSF1	SRSYSPRRSRGSPRYSPRHSRSRSRT_____
0.8710116147995	0.813605904579163	0.595613598823547	0.355495035648346	0.154976934194565	0.250088602304459	0.0335182249546051	0.296706080436707	-0.0573912747204304	0.659186005592346	0.505977690219879	0.34335058927536	0.190391391515732	0.0571087673306465	0.574719667434692	S	199	Q07955	Serine/arginine-rich splicing factor 1	SRSF1	EGETAYIRVKVDGPRSPSYGRSRSRSRSRSR
0.8710116147995	0.863057315349579	0.77732902765274	0.355495035648346	0.0610496141016483	0.248880594968796	0.0335182249546051	0.296706080436707	0.0633089542388916	0.692291080951691	0.515831053256989	0.35803097486496	0.427307039499283	0.165666162967682	0.574719667434692	S	201	Q07955	Serine/arginine-rich splicing factor 1	SRSF1	ETAYIRVKVDGPRSPSYGRSRSRSRSRSRSR
-2.3861517906189	-2.06437397003174	-2.41241335868835	-4.56992387771606	-3.7190535068512	-4.04681825637817	-3.50271010398865	-3.03713226318359	-4.27987003326416	-2.54913401603699	-2.78398370742798	-3.33686232566834	-2.50066947937012	-3.62866520881653	-2.34677505493164	S	256	Q08357	Sodium-dependent phosphate transporter 2	SLC20A2	KITGKLQKEGALSRVSDESLSKVQEAESPVF
-2.3861517906189	-2.10161137580872	-2.53788232803345	-4.56992387771606	-3.91898965835571	-4.04681825637817	-3.50271010398865	-3.03713226318359	-3.94627285003662	-2.65887880325317	-2.78398370742798	-3.33686232566834	-2.51908206939697	-3.75396490097046	-2.34677505493164	S	259	Q08357	Sodium-dependent phosphate transporter 2	SLC20A2	GKLQKEGALSRVSDESLSKVQEAESPVFKEL
-1.15396237373352	-1.44350171089172	-0.860995948314667	-1.48340821266174	-1.35470950603485	-1.19284605979919	-1.06545400619507	-1.2644077539444	-1.15399396419525	-2.72011828422546	-2.73758983612061	-2.29590249061584	-1.11908507347107	-0.73121851682663	-1.19273555278778	S	743	Q08J23	tRNA (cytosine(34)-C(5))-methyltransferase	NSUN2	PDNDVTEGQRAGEPNSPDAEEANSPDVTAGC
-1.15396237373352	-1.44350171089172	-0.860995948314667	-1.48340821266174	-1.35470950603485	-1.19284605979919	-1.06545400619507	-1.2644077539444	-1.15399396419525	-2.72011828422546	-2.73758983612061	-2.29590249061584	-1.11908507347107	-0.73121851682663	-1.19273555278778	S	751	Q08J23	tRNA (cytosine(34)-C(5))-methyltransferase	NSUN2	QRAGEPNSPDAEEANSPDVTAGCDPAGVHPP
1.98758864402771	1.87003815174103	1.84170567989349	0.489843994379044	-0.0425344929099083	0.0974673852324486	3.10934710502625	3.2317259311676	2.22654128074646	2.18562817573547	1.86916947364807	0.696913480758667	1.60738110542297	2.20302844047546	1.97418880462646	S	5749	Q09666	Neuroblast differentiation-associated protein AHNAK	AHNAK	ASISGSKGDLKSSKASLGSLEGEAEAEASSP
1.79712176322937	1.66788721084595	1.80670857429504	0.489843994379044	-0.0425344929099083	0.0974673852324486	2.69278144836426	3.16140198707581	2.22654128074646	2.11212563514709	1.82703256607056	0.619776487350464	1.48406732082367	1.18418109416962	1.97418880462646	S	5752	Q09666	Neuroblast differentiation-associated protein AHNAK	AHNAK	SGSKGDLKSSKASLGSLEGEAEAEASSPKGK
1.56321966648102	1.24963426589966	1.39089405536652	-0.0306553300470114	0.154027566313744	-0.315133333206177	2.06828474998474	3.55553364753723	2.33651566505432	1.5782915353775	1.16989052295685	-0.458495140075684	1.06487607955933	2.07589673995972	2.59312510490417	S	5731	Q09666	Neuroblast differentiation-associated protein AHNAK	AHNAK	KFNFSKPKGKGGVTGSPEASISGSKGDLKSS
1.56321966648102	1.23124623298645	1.41670823097229	-0.0306553300470114	-0.543629229068756	-0.826769888401031	2.78985643386841	3.47625708580017	2.52063894271851	1.29165983200073	1.22134125232697	-0.0263687372207642	0.336511611938477	2.07589673995972	2.82382535934448	S	5739	Q09666	Neuroblast differentiation-associated protein AHNAK	AHNAK	GKGGVTGSPEASISGSKGDLKSSKASLGSLE
2.18592596054077	1.6029314994812	1.09865176677704	1.29926824569702	1.20425522327423	0.917206227779388	2.60643672943115	2.7482054233551	2.15377449989319	2.15473222732544	1.47392010688782	-0.0117072407156229	1.19445216655731	1.40558135509491	1.52120065689087	S	5780	Q09666	Neuroblast differentiation-associated protein AHNAK	AHNAK	KGKFSLFKSKKPRHRSNSFSDEREFSGPSTP
2.02702164649963	1.6029314994812	1.09865176677704	1.29360914230347	1.20425522327423	0.917206227779388	2.60643672943115	2.7482054233551	2.15377449989319	2.08494710922241	1.47392010688782	-0.00787660386413336	1.34442663192749	1.40558135509491	1.52120065689087	S	5782	Q09666	Neuroblast differentiation-associated protein AHNAK	AHNAK	KFSLFKSKKPRHRSNSFSDEREFSGPSTPTG
2.49065232276917	1.89821779727936	1.98030018806458	2.17907953262329	1.9612922668457	2.35924983024597	3.21150898933411	3.79016184806824	2.90829730033875	2.7882444858551	1.87352395057678	0.211114436388016	0.794376969337463	1.48029637336731	1.62954831123352	S	210	Q09666	Neuroblast differentiation-associated protein AHNAK	AHNAK	VDVETQSGKTVIRLPSGSGAASPTGSAVDIR
3.19957184791565	1.89821779727936	1.98030018806458	2.17907953262329	1.85530161857605	1.55841290950775	3.10939621925354	3.50957274436951	2.00871229171753	2.69236755371094	1.85378742218018	0.472859263420105	0.671687841415405	0.927617251873016	1.62954831123352	S	216	Q09666	Neuroblast differentiation-associated protein AHNAK	AHNAK	SGKTVIRLPSGSGAASPTGSAVDIRAGAISA
1.19284820556641	1.70340323448181	1.05628848075867	2.59039568901062	1.50542271137238	1.74679636955261	0.417741626501083	1.60346579551697	1.06234347820282	0.346003532409668	0.935129702091217	0.966859042644501	0.815949380397797	1.08917379379272	0.600212812423706	S	1601	Q12873-2	Chromodomain-helicase-DNA-binding protein 3	CHD3	NSRIGEKMETEADAPSPAPSLGERLEPRKIP
1.19284820556641	1.70340323448181	1.05628848075867	2.59039568901062	1.50542271137238	1.74679636955261	0.417741626501083	1.60346579551697	1.06234347820282	0.346003532409668	0.935129702091217	0.966859042644501	0.815949380397797	1.08917379379272	0.600212812423706	S	1605	Q12873-2	Chromodomain-helicase-DNA-binding protein 3	CHD3	GEKMETEADAPSPAPSLGERLEPRKIPLEDE
-0.464464694261551	0.571900725364685	0.376968711614609	2.1510226726532	1.52660667896271	1.43217515945435	-0.16654446721077	0.0653970241546631	-0.26965406537056	0.430733770132065	0.751598656177521	1.14747977256775	1.32022905349731	1.22795224189758	1.50884819030762	S	523	Q12888	Tumor suppressor p53-binding protein 1	TP53BP1	LTGDSCKLMLSTSEYSQSPKMESLSSHRIDE
-0.464464694261551	0.571900725364685	0.376968711614609	2.1510226726532	1.52660667896271	1.43217515945435	-0.16654446721077	0.0653970241546631	-0.26965406537056	0.430733770132065	0.751598656177521	1.14747977256775	1.32022905349731	1.22795224189758	1.50884819030762	S	525	Q12888	Tumor suppressor p53-binding protein 1	TP53BP1	GDSCKLMLSTSEYSQSPKMESLSSHRIDEDG
-0.951633512973785	-0.368062674999237	-0.726652681827545	-0.0757759585976601	0.284962773323059	0.131387367844582	-1.08148813247681	-0.516087114810944	-1.61565864086151	0.0560755915939808	-0.100926108658314	-0.213372722268105	0.187926486134529	0.122849389910698	-0.0656786784529686	S	1094	Q12888	Tumor suppressor p53-binding protein 1	TP53BP1	GDHTIRQSQQPMKPISPVKDPVSPASQKMVI
-0.951633512973785	-0.368062674999237	-0.726652681827545	-0.0757759585976601	0.284962773323059	0.131387367844582	-1.08148813247681	-0.516087114810944	-1.61565864086151	0.0288123916834593	-0.100926108658314	-0.213372722268105	0.187926486134529	0.122849389910698	-0.0656786784529686	S	1101	Q12888	Tumor suppressor p53-binding protein 1	TP53BP1	SQQPMKPISPVKDPVSPASQKMVIQGPSSPQ
-1.03340303897858	-1.07235074043274	-0.915781855583191	-0.484022587537766	-0.630180835723877	-0.0215890482068062	-1.05280959606171	-0.316100865602493	-1.13319289684296	-0.978083729743958	-0.416039079427719	-0.771588683128357	-0.0790203288197517	-0.702075779438019	-0.507301270961761	S	95	Q13185	Chromobox protein homolog 3	CBX3	QKAGKEKDGTKRKSLSDSESDDSKSKKKRDA
-1.09801208972931	-0.89419561624527	-1.20748555660248	-0.286580592393875	-0.613592803478241	-0.565978825092316	-1.05369710922241	-0.550767838954926	-1.20528614521027	-0.364425748586655	-0.590039730072021	-0.596913754940033	-0.377726256847382	-0.606908440589905	-0.152035474777222	S	211	Q13242	Serine/arginine-rich splicing factor 9	SRSF9	RSGSRGRDSPYQSRGSPHYFSPFRPY_____
-1.09801208972931	-0.89419561624527	-1.20748555660248	-0.286580592393875	-0.613592803478241	-0.565978825092316	-1.05369710922241	-0.550767838954926	-1.20528614521027	-0.364425748586655	-0.590039730072021	-0.596913754940033	-0.377726256847382	-0.606908440589905	-0.152035474777222	S	216	Q13242	Serine/arginine-rich splicing factor 9	SRSF9	GRDSPYQSRGSPHYFSPFRPY__________
0.379479616880417	0.888143718242645	0.247992753982544	0.130626499652863	-0.162702515721321	0.0247248839586973	-0.451021671295166	-0.151709780097008	-0.403813928365707	0.106955088675022	-0.0367764979600906	-0.303603112697601	-0.188429459929466	-0.342803150415421	0.0167477875947952	S	314	Q13247	Serine/arginine-rich splicing factor 6	SRSF6	SRSNSPLPVPPSKARSVSPPPKRATSRSRSR
0.379479616880417	0.888143718242645	0.247992753982544	0.130626499652863	-0.162702515721321	0.0247248839586973	-0.451021671295166	-0.151709780097008	-0.403813928365707	0.106955088675022	-0.0367764979600906	-0.303603112697601	-0.188429459929466	-0.342803150415421	0.0167477875947952	S	316	Q13247	Serine/arginine-rich splicing factor 6	SRSF6	SNSPLPVPPSKARSVSPPPKRATSRSRSRSR
-0.000931135204154998	0.204377487301826	0.0881766006350517	-0.75741571187973	-0.87981653213501	-0.595788896083832	-0.557017505168915	-0.327446311712265	-0.943228244781494	-0.123745761811733	-0.155349910259247	-0.36774730682373	-0.637600123882294	-0.893509924411774	-0.278586357831955	S	544	Q13427	Peptidyl-prolyl cis-trans isomerase G	PPIG	EHDHSKSKEKDRRAQSRSRECDITKGKHSYN
-0.000931135204154998	0.204377487301826	0.0881766006350517	-0.75741571187973	-0.87981653213501	-0.595788896083832	-0.557017505168915	-0.327446311712265	-0.943228244781494	-0.123745761811733	-0.155349910259247	-0.36774730682373	-0.637600123882294	-0.893509924411774	-0.278586357831955	S	546	Q13427	Peptidyl-prolyl cis-trans isomerase G	PPIG	DHSKSKEKDRRAQSRSRECDITKGKHSYNSR
0.251269847154617	0.652863919734955	0.245769262313843	-0.264718890190125	-0.372929900884628	-0.386396139860153	-0.115090653300285	0.0628043785691261	-0.188611373305321	0.00558362482115626	0.0862936750054359	-0.143252536654472	-0.0371074229478836	-0.392554104328156	-0.0354470238089561	S	356	Q13427	Peptidyl-prolyl cis-trans isomerase G	PPIG	YRTPSRSRSRDRFRRSETPPHWRQEMQRAQR
-0.557017743587494	-0.659145295619965	0.393581748008728	-0.929783582687378	-0.116102688014507	0.00297868135385215	-0.327661097049713	-1.27550292015076	0.0573264360427856	-1.49238848686218	-0.440264910459518	0.128691509366035	-1.6105215549469	0.0566025674343109	-1.24397051334381	S	1267	Q13459	Unconventional myosin-IXb	MYO9B	TSLALDSRVSPPAPGSAPETPEDKSKPCGSP
0.388332962989807	0.899758517742157	0.466277927160263	0.39361560344696	0.392664670944214	0.303995102643967	-0.0370892286300659	0.175709545612335	-0.235297366976738	0.523313224315643	0.693020224571228	0.204701632261276	0.275709509849548	0.249319911003113	0.483618587255478	S	431	Q13523	Serine/threonine-protein kinase PRP4 homolog	PRPF4B	PRDDILSRRERSKDASPINRWSPTRRRSRSP
0.831354737281799	1.26408219337463	0.867628216743469	0.39361560344696	0.740298867225647	0.770454466342926	0.126324415206909	0.11055251210928	0.0909801423549652	0.523313224315643	0.693020224571228	0.205884426832199	0.678135395050049	0.454295873641968	0.483618587255478	S	437	Q13523	Serine/threonine-protein kinase PRP4 homolog	PRPF4B	SRRERSKDASPINRWSPTRRRSRSPIRRRSR
0.638781249523163	0.916638791561127	0.558005630970001	0.480849176645279	0.338526129722595	0.395176947116852	0.0332023613154888	0.227277278900146	-0.0768553465604782	0.457402586936951	0.338721185922623	-0.0142756327986717	0.285974323749542	0.262597411870956	0.507335484027863	S	354	Q13523	Serine/threonine-protein kinase PRP4 homolog	PRPF4B	NRSPSRRPGRSPKRRSLSPKPRDKSRRSRSP
0.638781249523163	0.916638791561127	0.558005630970001	0.480849176645279	0.338526129722595	0.395176947116852	0.0332023613154888	0.227277278900146	-0.0768553465604782	0.457402586936951	0.338721185922623	-0.0142756327986717	0.285974323749542	0.262597411870956	0.507335484027863	S	356	Q13523	Serine/threonine-protein kinase PRP4 homolog	PRPF4B	SPSRRPGRSPKRRSLSPKPRDKSRRSRSPLL
0.429157674312592	0.526078104972839	0.281674146652222	0.425922930240631	0.314683705568314	0.32427042722702	0.133203580975533	0.210268273949623	0.047554574906826	0.307054132223129	0.121319629251957	0.018034141510725	0.387894839048386	0.348535180091858	0.636143803596497	S	366	Q13523	Serine/threonine-protein kinase PRP4 homolog	PRPF4B	KRRSLSPKPRDKSRRSRSPLLNDRRSKQSKS
0.429157674312592	0.526078104972839	0.281674146652222	0.425922930240631	0.314683705568314	0.32427042722702	0.133203580975533	0.210268273949623	0.047554574906826	0.307054132223129	0.121319629251957	0.018034141510725	0.387894839048386	0.348535180091858	0.636143803596497	S	368	Q13523	Serine/threonine-protein kinase PRP4 homolog	PRPF4B	RSLSPKPRDKSRRSRSPLLNDRRSKQSKSPS
0.418880343437195	0.711306989192963	0.14405170083046	0.621108055114746	0.357460677623749	0.37338599562645	-0.221453949809074	0.0980935618281364	-0.600873708724976	0.340451210737228	0.390148609876633	1.11275827884674	0.511404871940613	0.478985607624054	0.49546355009079	S	142	Q13523	Serine/threonine-protein kinase PRP4 homolog	PRPF4B	GKVQSGMGLILQGYESGSEEEGEIHEKARNG
0.418880343437195	0.711306989192963	0.14405170083046	0.621108055114746	0.357460677623749	0.37338599562645	-0.221453949809074	0.0980935618281364	-0.600873708724976	0.340451210737228	0.390148609876633	1.11275827884674	0.511404871940613	0.478985607624054	0.49546355009079	S	144	Q13523	Serine/threonine-protein kinase PRP4 homolog	PRPF4B	VQSGMGLILQGYESGSEEEGEIHEKARNGNR
-0.0117726307362318	-0.216846391558647	-0.368071705102921	0.234317898750305	-0.270808339118958	-0.166027873754501	-0.118007205426693	0.208599209785461	-0.228961080312729	-0.0959444269537926	-0.376251369714737	-1.13133692741394	-1.06409478187561	-1.67650496959686	-0.263385891914368	S	224	Q13573	SNW domain-containing protein 1	SNW1	PPRFKINKKIPRGPPSPPAPVMHSPSRKMTV
-0.0117726307362318	-0.216846391558647	-0.303072780370712	0.234317898750305	-0.276598900556564	-0.166027873754501	-0.118007205426693	0.222128793597221	-0.228961080312729	-0.0959444269537926	-0.508423745632172	-1.13133692741394	-0.867952287197113	-1.65008366107941	-0.344170749187469	S	232	Q13573	SNW domain-containing protein 1	SNW1	KIPRGPPSPPAPVMHSPSRKMTVKEQQEWKI
0.29730811715126	0.186943396925926	0.118847846984863	0.203223049640656	0.0323977768421173	-0.0193687453866005	-0.263687610626221	0.133063718676567	-0.0254476200789213	0.131197452545166	0.0424588769674301	-0.0829371958971024	0.121296770870686	0.016003530472517	0.262244552373886	S	158	Q13595-4	Transformer-2 protein homolog alpha	TRA2A	RGYDRYEDYDYRYRRSPSPYYSRYRSRSRSR
0.29730811715126	0.186943396925926	0.118847846984863	0.203223049640656	0.0323977768421173	-0.0193687453866005	-0.191015154123306	0.133063718676567	-0.0254476200789213	0.131197452545166	0.0424588769674301	-0.0829371958971024	0.121296770870686	0.016003530472517	0.262244552373886	S	160	Q13595-4	Transformer-2 protein homolog alpha	TRA2A	YDRYEDYDYRYRRSPSPYYSRYRSRSRSRSY
0.412947654724121	0.644680082798004	0.508579611778259	0.755695819854736	0.608679473400116	0.51178514957428	0.361600190401077	0.726690411567688	0.00794863328337669	0.749763071537018	0.81243771314621	0.310438603162766	0.476872861385345	0.157817453145981	0.49469006061554	S	312	Q13769	THO complex subunit 5 homolog	THOC5	AKALFKPPEDSQDDESDSDAEEEQTTKRRRP
0.412947654724121	0.644680082798004	0.508579611778259	0.755695819854736	0.608679473400116	0.51178514957428	0.361600190401077	0.726690411567688	0.00794863328337669	0.749763071537018	0.81243771314621	0.310438603162766	0.476872861385345	0.157817453145981	0.49469006061554	S	314	Q13769	THO complex subunit 5 homolog	THOC5	ALFKPPEDSQDDESDSDAEEEQTTKRRRPTL
-0.597290456295013	-0.153137102723122	-0.539389371871948	-0.0463944524526596	0.125228032469749	-0.202145487070084	-1.2690988779068	-0.860917270183563	-1.46683037281036	-0.298848032951355	-0.222944244742393	0.529627740383148	0.984089732170105	0.220555260777473	0.246436551213264	S	437	Q14004	Cyclin-dependent kinase 13	CDK13	SRSRHRLSRSRSRHSSISPSTLTLKSSLAAE
-0.597290456295013	-0.153137102723122	-0.539389371871948	-0.0463944524526596	0.125228032469749	-0.202145487070084	-1.2690988779068	-0.860917270183563	-1.46683037281036	-0.298848032951355	-0.222944244742393	0.529627740383148	0.984089732170105	0.220555260777473	0.246436551213264	S	439	Q14004	Cyclin-dependent kinase 13	CDK13	SRHRLSRSRSRHSSISPSTLTLKSSLAAELN
0.704053938388824	0.449285596609116	0.813401937484741	-0.286580592393875	-0.343506008386612	-0.156112253665924	0.373265624046326	0.579044699668884	0.527967929840088	0.281554996967316	0.560697972774506	0.534461677074432	0.207910105586052	0.497265070676804	0.299670875072479	S	80	Q14103-3	Heterogeneous nuclear ribonucleoprotein D0	HNRNPD	GAKIDASKNEEDEGHSNSSPRHSEAATAQRE
-3.31428122520447	-2.57925248146057	-2.76841402053833	-3.74918341636658	-2.91075396537781	-2.72575783729553	-3.01360487937927	-3.14459657669067	-3.62633657455444	-1.88693296909332	-2.01946067810059	-2.53550744056702	-1.8316525220871	-2.57380723953247	-2.15503811836243	S	20	Q14493	Histone RNA hairpin-binding protein	SLBP	PRSPPRHQSRCDGDASPPSPARWSLGRKRRA
-3.31428122520447	-2.57925248146057	-2.76841402053833	-3.74918341636658	-2.91075396537781	-2.72575783729553	-3.01360487937927	-3.14459657669067	-3.62633657455444	-1.88693296909332	-2.01946067810059	-2.53550744056702	-1.8316525220871	-2.57380723953247	-2.15503811836243	S	23	Q14493	Histone RNA hairpin-binding protein	SLBP	PPRHQSRCDGDASPPSPARWSLGRKRRADGR
0.207402095198631	0.346236675977707	0.100281871855259	0.196817502379417	0.120445862412453	0.130827888846397	-0.377982944250107	0.0635335445404053	-0.365469604730606	0.295973747968674	-0.093393512070179	-0.232162103056908	0.000563292007427663	-0.191947042942047	0.161000683903694	S	127	Q14498-2	RNA-binding protein 39	RBM39	IGLPHSIKLSRRRSRSKSPFRKDKSPVREPI;RFRGRYRSPYRRRSRSKSPFRKDKSPVREPI
0.207402095198631	0.346236675977707	0.100281871855259	0.196817502379417	0.120445862412453	0.130827888846397	-0.377982944250107	0.0635335445404053	-0.365469604730606	0.295973747968674	-0.093393512070179	-0.232162103056908	0.000563292007427663	-0.191947042942047	0.161000683903694	S	129	Q14498-2	RNA-binding protein 39	RBM39	LPHSIKLSRRRSRSKSPFRKDKSPVREPIDN;RGRYRSPYRRRSRSKSPFRKDKSPVREPIDN
-1.27843987941742	-0.548365890979767	-0.897183895111084	-1.94519376754761	-1.46667110919952	-1.45595252513886	-1.42718708515167	-0.830749034881592	-1.31698477268219	-0.66107714176178	-0.636853754520416	-0.698412895202637	-1.01216280460358	-1.9264634847641	-0.948690176010132	S	97	Q14498-2	RNA-binding protein 39	RBM39	SRSRSRDRRFRGRYRSPYSGPKFNSAIRGKI
-1.27843987941742	-0.548365890979767	-0.897183895111084	-1.94519376754761	-1.46667110919952	-1.45595252513886	-1.42718708515167	-0.830749034881592	-1.31698477268219	-0.66107714176178	-0.636853754520416	-0.698412895202637	-1.01216280460358	-1.9264634847641	-0.948690176010132	S	100	Q14498-2	RNA-binding protein 39	RBM39	RSRDRRFRGRYRSPYSGPKFNSAIRGKIGLP
0.464070618152618	0.988238155841827	0.998207867145538	0.710509955883026	0.929317891597748	0.914986789226532	-0.316208779811859	-0.228215396404266	-0.591547608375549	0.538939952850342	0.600053191184998	0.588977515697479	1.15551447868347	1.04696524143219	0.882060766220093	S	1531	Q14839	Chromodomain-helicase-DNA-binding protein 4	CHD4	WSMPELAEVEENKKMSQPGSPSPKTPTPSTP
0.653847515583038	0.988238155841827	0.911141991615295	0.710509955883026	0.929317891597748	0.914986789226532	-0.316208779811859	-0.228215396404266	-0.591547608375549	0.40600597858429	0.350800365209579	0.588977515697479	0.989488005638123	1.04696524143219	0.882060766220093	S	1535	Q14839	Chromodomain-helicase-DNA-binding protein 4	CHD4	ELAEVEENKKMSQPGSPSPKTPTPSTPGDTQ
1.40883159637451	1.49693739414215	1.48830485343933	1.43047571182251	0.986552298069	1.08863365650177	0.31519541144371	0.480940520763397	0.204398572444916	1.00964593887329	1.19438791275024	0.800877809524536	1.02323997020721	1.07492196559906	1.18731486797333	S	515	Q14839	Chromodomain-helicase-DNA-binding protein 4	CHD4	GKVQKILIWKWGQPPSPTPVPRPPDADPNTP
1.40980517864227	1.45724868774414	0.165431290864944	1.42677247524261	0.986552298069	0.389940440654755	0.314549773931503	-0.0428429283201694	0.312016189098358	1.00964593887329	1.30865490436554	0.759106695652008	0.329499781131744	1.04111707210541	0.962738454341888	S	531	Q14839	Chromodomain-helicase-DNA-binding protein 4	CHD4	PTPVPRPPDADPNTPSPKPLEGRPERQFFVK
-0.447541415691376	-0.254720389842987	-0.277402937412262	0.667045712471008	0.203614920377731	0.147116452455521	-0.363867342472076	0.041804913431406	-0.274257302284241	0.31225597858429	0.107541054487228	0.232063442468643	0.482826411724091	0.354564636945724	0.513849973678589	S	558	Q14966	Zinc finger protein 638	ZNF638	YRIRNPFRGSPKCFRSVSPERMSRRSVRSSD
-0.447541415691376	-0.254720389842987	-0.277402937412262	0.667045712471008	0.203614920377731	0.147116452455521	-0.363867342472076	0.041804913431406	-0.274257302284241	0.31225597858429	0.107541054487228	0.232063442468643	0.482826411724091	0.354564636945724	0.513849973678589	S	560	Q14966	Zinc finger protein 638	ZNF638	IRNPFRGSPKCFRSVSPERMSRRSVRSSDRK
-2.53444480895996	-1.58220314979553	-2.04486870765686	-2.15004467964172	-1.70049977302551	-1.43948221206665	-2.81231784820557	-2.08287191390991	-2.98212575912476	-2.79467868804932	-2.75996875762939	-2.65255403518677	-1.59789407253265	-1.52723896503448	-0.86103343963623	S	65	Q15154	Pericentriolar material 1 protein	PCM1	KKFGVESDKRVTNDISPESSPGVGRRRTKTP
-1.47783744335175	-0.370682448148727	-0.156198963522911	-1.1653048992157	-0.158905252814293	-0.472585499286652	-2.37738656997681	-0.83882600069046	-2.04963183403015	-1.25767409801483	-1.76833057403564	-0.758929550647736	-0.971517503261566	-0.448326140642166	-0.234218686819077	S	601	Q15424-4	Scaffold attachment factor B1	SAFB	ASKSQDRKSASREKRSVVSFDKVKEPRKSRD
-1.47783744335175	-0.370682448148727	-0.156198963522911	-1.1653048992157	-0.158905252814293	-0.472585499286652	-2.37738656997681	-0.83882600069046	-2.04963183403015	-1.25767409801483	-1.76833057403564	-0.758929550647736	-0.971517503261566	-0.448326140642166	-0.234218686819077	S	604	Q15424-4	Scaffold attachment factor B1	SAFB	SQDRKSASREKRSVVSFDKVKEPRKSRDSES
0.794372737407684	0.0754608660936356	0.30073681473732	0.170109912753105	-0.102678216993809	0.0999945178627968	0.0549499057233334	-0.0189983230084181	0.198562815785408	0.225910723209381	0.0558866448700428	0.0516596175730228	-0.416478216648102	-0.798614501953125	-0.0548063181340694	S	80	Q15637-6	Splicing factor 1	SF1	LRTGDLGIPPNPEDRSPSPEPIYNSEGKRLN
0.794372737407684	0.0754608660936356	0.30073681473732	0.170109912753105	-0.102678216993809	0.0999945178627968	0.0549499057233334	-0.0189983230084181	0.198562815785408	0.225910723209381	0.0558866448700428	0.0516596175730228	-0.416478216648102	-0.798614501953125	-0.0548063181340694	S	82	Q15637-6	Splicing factor 1	SF1	TGDLGIPPNPEDRSPSPEPIYNSEGKRLNTR
0.54520970582962	-0.111582428216934	-0.0425735898315907	-1.23328042030334	-1.06013691425323	-1.07063555717468	0.521372616291046	-0.162062019109726	0.475881218910217	-0.910870432853699	-0.776978194713593	-1.17285180091858	-1.64177048206329	-1.24689221382141	-1.53449177742004	S	240	Q16204	Coiled-coil domain-containing protein 6	CCDC6	EAEKRILQEKLDQPVSAPPSPRDISMEIDSP
0.54520970582962	-0.111582428216934	-0.0425735898315907	-1.23328042030334	-1.06013691425323	-1.07063555717468	0.521372616291046	-0.162062019109726	0.475881218910217	-0.910870432853699	-0.776978194713593	-1.17285180091858	-1.64177048206329	-1.24689221382141	-1.53449177742004	S	244	Q16204	Coiled-coil domain-containing protein 6	CCDC6	RILQEKLDQPVSAPPSPRDISMEIDSPENMM
0.108600161969662	0.393901467323303	0.16128708422184	0.299596965312958	0.149360224604607	0.0782168582081795	-0.173086777329445	0.157597109675407	-0.134573772549629	0.317559897899628	0.347885221242905	-0.00973190274089575	0.0754537656903267	-0.0407215058803558	0.158481493592262	S	219	Q16629-4	Serine/arginine-rich splicing factor 7	SRSF7	SRPRSSRSPSGSPRRSASPERMD________
0.108600161969662	0.393901467323303	0.16128708422184	0.299596965312958	0.149360224604607	0.0782168582081795	-0.173086777329445	0.157597109675407	-0.134573772549629	0.317559897899628	0.347885221242905	-0.00973190274089575	0.0754537656903267	-0.0407215058803558	0.158481493592262	S	221	Q16629-4	Serine/arginine-rich splicing factor 7	SRSF7	PRSSRSPSGSPRRSASPERMD__________
-1.86180174350739	-1.47559237480164	-1.5354243516922	-3.00207114219666	-1.93127202987671	-1.78442430496216	-3.70901203155518	-3.1635160446167	-3.76000261306763	-2.29968452453613	-2.36149764060974	-3.09040093421936	-2.2316632270813	-2.53543472290039	-2.13994717597961	S	28	Q16637-4	Survival motor neuron protein	SMN1	PEQEDSVLFRRGTGQSDDSDIWDDTALIKAY
-1.86180174350739	-1.11437737941742	-1.5354243516922	-3.00207114219666	-1.95094478130341	-1.78442430496216	-3.70599842071533	-3.09387373924255	-3.51417303085327	-2.29968452453613	-2.3974301815033	-3.09040093421936	-2.2316632270813	-2.51809430122375	-2.05927133560181	S	31	Q16637-4	Survival motor neuron protein	SMN1	EDSVLFRRGTGQSDDSDIWDDTALIKAYDKA
-0.350649267435074	-0.778115093708038	-0.0687223821878433	-0.47982069849968	-0.274624049663544	-0.19201685488224	0.91950523853302	0.618161082267761	0.753842234611511	-0.115756154060364	0.182776689529419	0.19600348174572	-1.27158856391907	-0.193086698651314	-1.24331367015839	S	820	Q2PPJ7	Ral GTPase-activating protein subunit alpha-2	RALGAPA2	VKREHEGITILVRRSSSPAELDLKDDLQQTQ
-0.350649267435074	-0.778115093708038	-0.0687223821878433	-0.47982069849968	-0.274624049663544	-0.19201685488224	0.91950523853302	0.618161082267761	0.753842234611511	-0.115756154060364	0.182776689529419	0.19600348174572	-1.27158856391907	-0.193086698651314	-1.24331367015839	S	821	Q2PPJ7	Ral GTPase-activating protein subunit alpha-2	RALGAPA2	KREHEGITILVRRSSSPAELDLKDDLQQTQG
-2.04987835884094	-1.36251103878021	-1.86036121845245	0.236311584711075	0.531051933765411	0.0881718993186951	-2.63750076293945	-2.50346350669861	-2.87999057769775	-1.53795599937439	-1.89030766487122	-0.279117465019226	-0.406847923994064	-1.11691856384277	-0.452727317810059	S	316	Q3B726	DNA-directed RNA polymerase I subunit RPA43	TWISTNB	GYQSDHKKKKKKRKHSEEAEFTPPLKCSPKR
-2.04987835884094	-1.36251103878021	-1.86036121845245	0.236311584711075	0.531051933765411	0.0917742475867271	-2.63750076293945	-2.50346350669861	-2.87999057769775	-1.53795599937439	-1.89030766487122	-0.279117465019226	-0.406847923994064	-1.12656998634338	-0.452727317810059	S	328	Q3B726	DNA-directed RNA polymerase I subunit RPA43	TWISTNB	RKHSEEAEFTPPLKCSPKRKGKSNFL_____
-0.497125506401062	-0.952246367931366	-0.0446990802884102	-0.921393156051636	-1.0667587518692	-0.699983954429626	0.0648904219269753	-0.00286281760782003	0.470253050327301	-0.18918876349926	-0.3770612180233	0.307315200567245	-0.717399716377258	-0.0544670335948467	-0.640896260738373	S	596	Q3YEC7	Rab-like protein 6	RABL6	DTQRRADDFPVRDDPSDVTDEDEGPAEPPPP
0.292094528675079	0.343439519405365	-0.0471953265368938	-0.485240519046783	-0.194981724023819	-0.347580075263977	-1.24343991279602	-0.79030829668045	-1.80687630176544	-0.536278963088989	-0.669415235519409	-0.564546227455139	0.459806650876999	0.31413471698761	0.27386611700058	S	337	Q4G0J3	La-related protein 7	LARP7	KEASEASKENRDIEISTEEEKDTGDLKDSSL
1.14481914043427	1.12966358661652	0.894066452980042	1.07969510555267	0.456272900104523	0.512131452560425	-0.274945229291916	-0.600632429122925	-0.480972319841385	0.869453966617584	0.70527857542038	0.359012633562088	0.50163733959198	0.62044495344162	0.867481708526611	S	298	Q4G0J3	La-related protein 7	LARP7	EASSLPEVRTGKRKRSSSEDAESLAPRSKVK
1.13939452171326	1.12966358661652	0.688055455684662	1.09386360645294	0.492428332567215	0.496072828769684	-0.347538620233536	-0.600632429122925	-0.388905227184296	0.830131530761719	0.629241406917572	0.267080456018448	0.428489178419113	0.528672635555267	0.909621298313141	S	299	Q4G0J3	La-related protein 7	LARP7	ASSLPEVRTGKRKRSSSEDAESLAPRSKVKK
1.15029430389404	1.20995044708252	0.79105144739151	1.15463328361511	0.492428332567215	0.50230199098587	-0.423962384462357	-0.651513636112213	-0.573141098022461	0.79080468416214	0.667267024517059	0.332936972379684	0.483331054449081	0.74268764257431	0.856567680835724	S	300	Q4G0J3	La-related protein 7	LARP7	SSLPEVRTGKRKRSSSEDAESLAPRSKVKKI
0.45914226770401	-0.00856676511466503	0.133513316512108	-0.179354548454285	-0.315851897001266	-0.579693734645844	-1.51961505413055	-1.30558753013611	-1.53407108783722	-0.160717085003853	-0.351615011692047	-0.394678860902786	-0.275577306747437	-0.19621630012989	-0.14924268424511	S	258	Q4G0J3	La-related protein 7	LARP7	TSNTSISKMKRSRPTSEGSDIESTEPQKQCS
0.45914226770401	0.465174227952957	0.133513316512108	-0.179354548454285	-0.308135658502579	-0.579693734645844	-1.51961505413055	-1.30558753013611	-1.53407108783722	-0.145481944084167	-0.34135764837265	-0.412437170743942	-0.275577306747437	-0.224374800920486	-0.14924268424511	S	261	Q4G0J3	La-related protein 7	LARP7	TSISKMKRSRPTSEGSDIESTEPQKQCSKKK
-0.385351985692978	0.0784811750054359	0.128910154104233	-0.698817431926727	-0.426063179969788	-0.332316249608994	0.26552426815033	0.410830169916153	0.279192358255386	0.370722591876984	0.292093306779861	0.577416360378265	-0.370732575654984	-0.691757500171661	-0.0485548228025436	S	156	Q5JTV8	Torsin-1A-interacting protein 1	TOR1AIP1	QPSPVMTRRGLRDSHSSEEDEASSQTDLSQT
-0.385351985692978	-0.264494448900223	0.128910154104233	-0.698817431926727	-0.521395921707153	-0.687081158161163	0.249209612607956	0.410830169916153	0.191379725933075	0.370722591876984	0.292093306779861	0.67053633928299	-0.29707995057106	-0.685903191566467	-0.0485548228025436	S	157	Q5JTV8	Torsin-1A-interacting protein 1	TOR1AIP1	PSPVMTRRGLRDSHSSEEDEASSQTDLSQTI
-0.872282683849335	-1.62720382213593	-0.59859037399292	0.124717488884926	0.111371874809265	0.0194441918283701	0.0644342079758644	-0.511761248111725	-0.0820949524641037	-1.08013713359833	-1.24807107448578	-1.1791660785675	-0.646669745445251	-0.773180484771729	-0.558983504772186	S	1160	Q5SW79	Centrosomal protein of 170 kDa	CEP170	SRIDLLAQPRRTRLGSLSARSDSEATISRSS
-0.872282683849335	-1.62720382213593	-0.59859037399292	0.216318339109421	0.111371874809265	0.0194441918283701	0.0644342079758644	-0.511761248111725	-0.0820949524641037	-1.08013713359833	-1.24807107448578	-1.01925182342529	-0.646669745445251	-0.773180484771729	-0.84340900182724	S	1165	Q5SW79	Centrosomal protein of 170 kDa	CEP170	LAQPRRTRLGSLSARSDSEATISRSSASSRT
0.876426100730896	0.563750922679901	0.935434758663177	-1.78612160682678	-1.3699038028717	-1.58166182041168	1.48624539375305	1.40349948406219	1.08468508720398	0.530480444431305	-0.0191784836351871	1.03459060192108	-0.751889944076538	-0.901744067668915	-0.694896161556244	S	1162	Q5T1M5	FK506-binding protein 15	FKBP15	VAGAALRPSHHSQRSSLSGDEEDELFKGATL
0.876426100730896	0.563750922679901	0.935434758663177	-1.78612160682678	-1.3699038028717	-1.58166182041168	1.48624539375305	1.40349948406219	1.08468508720398	0.530480444431305	-0.0486900918185711	0.537914991378784	-0.751889944076538	-0.901744067668915	-0.694896161556244	S	1164	Q5T1M5	FK506-binding protein 15	FKBP15	GAALRPSHHSQRSSLSGDEEDELFKGATLKA
-0.759614408016205	-0.192467704415321	-0.802914500236511	-0.70494282245636	-0.438051044940948	-0.489944845438004	-0.994477391242981	-0.579380869865417	-1.2776460647583	-0.344411492347717	-0.749848484992981	-0.223855972290039	-0.156529560685158	-0.406968683004379	-0.122770436108112	S	993	Q5T200	Zinc finger CCCH domain-containing protein 13	ZC3H13	ERGNIETTSEDGQVFSPKKGQKKKSIEKKRK
0.0877698138356209	0.247650012373924	0.0634024292230606	0.497054487466812	0.41419044137001	0.336836695671082	-0.29535311460495	0.110119484364986	-0.552918910980225	0.311541765928268	0.262272447347641	-0.0132213076576591	0.540566325187683	0.0773279964923859	0.57769763469696	S	265	Q5T200	Zinc finger CCCH domain-containing protein 13	ZC3H13	NSKTNQSKKKGPRTPSPPPPIPEDIALGKKY
0.0754074081778526	0.37941312789917	0.0541804246604443	0.679059505462646	0.532715082168579	0.600323557853699	-0.0732481777667999	-0.0619372799992561	-0.314984232187271	-0.0771707519888878	-0.207929864525795	-0.372529298067093	0.130095943808556	-0.152534902095795	0.377575874328613	S	527	Q5VTL8	Pre-mRNA-splicing factor 38B	PRPF38B	HSDSKDQSDKHDRRRSQSIEQESQEKQHKNK
0.0754074081778526	0.37941312789917	0.0291794631630182	0.634444296360016	0.532646715641022	0.63446319103241	-0.0732481777667999	-0.0619372799992561	-0.314984232187271	-0.0771707519888878	-0.207929864525795	-0.372529298067093	0.18719507753849	-0.186808064579964	0.398477643728256	S	529	Q5VTL8	Pre-mRNA-splicing factor 38B	PRPF38B	DSKDQSDKHDRRRSQSIEQESQEKQHKNKDE
0.0321930199861526	-0.362439095973969	-0.238619685173035	-0.519152343273163	-0.575695633888245	-0.430467516183853	0.0805005207657814	0.179949790239334	0.0120069161057472	0.1014788672328	0.180319264531136	0.00746422959491611	-0.255353778600693	0.0397800169885159	0.156629040837288	S	79	Q5VUA4	Zinc finger protein 318	ZNF318	RGRRASPSPPRGRRVSPSPPRARRGSPSPPR
0.0321930199861526	-0.362439095973969	-0.238619685173035	-0.519152343273163	-0.575695633888245	-0.430467516183853	0.0805005207657814	0.179949790239334	0.0120069161057472	0.1014788672328	0.180319264531136	0.00746422959491611	-0.255353778600693	0.0397800169885159	0.156629040837288	S	81	Q5VUA4	Zinc finger protein 318	ZNF318	RRASPSPPRGRRVSPSPPRARRGSPSPPRGR
-0.568164110183716	-0.88996034860611	-0.804847955703735	-0.36730945110321	-0.120567426085472	-0.910684645175934	0.10264378041029	0.158509746193886	0.0857705399394035	-1.52164661884308	-2.01284575462341	-2.49531221389771	-1.89729571342468	-1.18374156951904	-1.1695601940155	S	284	Q641Q2-2	WASH complex subunit FAM21A;WASH complex subunit FAM21C	FAM21A;FAM21C	EEDIEDIEENTRPKRSRPTSFADELAARIKG
-0.680281817913055	-1.01367044448853	-0.316445529460907	-0.560899078845978	-0.301074773073196	-1.08661353588104	0.10264378041029	-0.146019279956818	0.126567810773849	-1.6453298330307	-2.01284575462341	-2.24512720108032	-2.04575061798096	-1.42613041400909	-1.18908786773682	S	288	Q641Q2-2	WASH complex subunit FAM21A;WASH complex subunit FAM21C	FAM21A;FAM21C	EDIEENTRPKRSRPTSFADELAARIKGDAMG;EDIEENTRPKRSRPTSFADELAARIKGDAVG
0.165578901767731	-0.503060579299927	0.804923892021179	-0.394248276948929	-0.0371319502592087	0.493583768606186	1.13961219787598	-0.13541242480278	1.66608572006226	-1.32984495162964	-0.433500021696091	1.17890095710754	-1.34822046756744	0.808513581752777	-1.67495799064636	S	120	Q6JBY9	CapZ-interacting protein	RCSD1	SPKSPGLKAMVSPFHSPPSTPSSPGVRSRPS
0.260476469993591	-0.457770138978958	0.333664298057556	0.392882108688354	-0.351586222648621	-0.0610376447439194	1.20631086826324	-0.912053644657135	1.56631469726563	-1.14347982406616	-0.373717397451401	0.891234159469604	-1.77696359157562	-0.336208820343018	-1.7636194229126	S	268	Q6JBY9	CapZ-interacting protein	RCSD1	RATEEAKNGEKARRSSEEVDGQHPAQEEVPE
1.09770727157593	0.0981256738305092	0.699101030826569	0.392882108688354	0.249930262565613	0.493857681751251	1.76735925674438	-0.551084101200104	2.3142249584198	-0.702860355377197	-0.0634622424840927	0.814584791660309	-1.7048465013504	-0.336208820343018	-1.75730788707733	S	284	Q6JBY9	CapZ-interacting protein	RCSD1	EEVDGQHPAQEEVPESPQTSGPEAENRCGSP
-0.821338176727295	-0.683332920074463	-0.940882444381714	-0.117155864834785	-0.597742855548859	-0.2563496530056	-0.94353711605072	-1.11911797523499	-1.08272850513458	-0.460831969976425	-0.558921575546265	-0.632472693920136	-0.09189323335886	-0.20019006729126	0.188410043716431	S	64	Q6P6C2	RNA demethylase ALKBH5	ALKBH5	EPYPVSGAKRKYQEDSDPERSDYEEQQLQKE
-0.821338176727295	-0.683332920074463	-0.940882444381714	-0.117155864834785	-0.597742855548859	-0.2563496530056	-0.94353711605072	-1.11911797523499	-1.08272850513458	-0.460831969976425	-0.558921575546265	-0.632472693920136	-0.09189323335886	-0.20019006729126	0.188410043716431	S	69	Q6P6C2	RNA demethylase ALKBH5	ALKBH5	SGAKRKYQEDSDPERSDYEEQQLQKEEEARK
-0.557998895645142	-0.269667953252792	-0.438564240932465	-0.364564627408981	0.203087717294693	0.134169563651085	-0.896881222724915	-0.284565895795822	0.0528171807527542	0.402906119823456	-0.246320784091949	-0.816057801246643	0.289763569831848	-0.167235538363457	0.345899969339371	S	492	Q6UN15	Pre-mRNA 3'-end-processing factor FIP1	FIP1L1	RERERTRERERERDHSPTPSVFNSDEERYRY
-0.557998895645142	-0.285206019878387	-0.438564240932465	-0.573315918445587	-0.586469709873199	0.165939494967461	-1.08731782436371	-0.561170816421509	-1.06233906745911	-1.52524268627167	-0.603199601173401	-0.856214702129364	-0.504877865314484	-0.264841556549072	0.131549015641212	S	500	Q6UN15	Pre-mRNA 3'-end-processing factor FIP1	FIP1L1	RERERDHSPTPSVFNSDEERYRYREYAERGY
-1.15788328647614	-0.701755285263062	-1.27696251869202	0.263978451490402	0.338187038898468	0.322185933589935	-1.42144048213959	-1.05994164943695	-1.25347638130188	-0.597609281539917	-0.689140379428864	-1.89456737041473	-0.12382135540247	0.234927758574486	0.680647253990173	S	852	Q76FK4-4	Nucleolar protein 8	NOL8	TDDRFRMDSRFLETDSEEEQEEVNEKKTAEE
-0.630434215068817	-0.546809554100037	-0.0658962354063988	-0.0825412943959236	0.188852176070213	0.0636021569371223	-1.36599314212799	-1.07998311519623	-1.26871109008789	-1.0903799533844	-1.04374420642853	-0.290149241685867	-0.218329146504402	0.381361156702042	-0.114122986793518	S	69	Q7L2J0	7SK snRNA methylphosphate capping enzyme	MEPCE	CAPSAGSPAAAVGRESPGAAATSSSGPQAQQ
-0.635002315044403	-0.132906973361969	-0.119326017796993	-0.781486511230469	-0.268117427825928	-0.177219346165657	-1.14587783813477	-0.261617362499237	-1.49806761741638	-0.554983496665955	-0.4465152323246	-0.759386777877808	-0.183351278305054	-0.214297831058502	0.25007688999176	S	30	Q7L4I2	Arginine/serine-rich coiled-coil protein 2	RSRC2	KTSPDRDKKKEQSEVSVSPRASKHHYSRSRS
-0.558979451656342	-0.132906973361969	-0.119326017796993	-0.781486511230469	-0.241959184408188	0.0936579182744026	-1.14587783813477	-0.261617362499237	-1.49806761741638	-0.490558385848999	-0.4465152323246	-0.759386777877808	-0.176438182592392	-0.214297831058502	0.25007688999176	S	32	Q7L4I2	Arginine/serine-rich coiled-coil protein 2	RSRC2	SPDRDKKKEQSEVSVSPRASKHHYSRSRSRS
-1.83493340015411	-1.57123529911041	-0.890546858310699	-1.61710321903229	-0.962616324424744	-1.07906115055084	-0.762030959129334	-0.154339253902435	0.310752034187317	-1.9322361946106	-1.73693454265594	-1.34743678569794	-0.980500638484955	-0.755984604358673	-0.846191227436066	S	275	Q7Z2W4	Zinc finger CCCH-type antiviral protein 1	ZC3HAV1	FLASASASAERSCTPSPDQISHRASLEDAPV
-1.11578047275543	-1.41866779327393	-0.312652766704559	0.151915520429611	0.155662953853607	0.384381234645844	-0.247760400176048	-0.990405380725861	0.407767862081528	-1.3534824848175	-1.14897394180298	-0.0117989908903837	0.206680089235306	1.39196014404297	-0.294170171022415	S	134	Q7Z309-3	Protein FAM122B	FAM122B	PEKLYSPKRIDFTPVSPAPSPTRGFGKMFVS
-1.11578047275543	-1.41866779327393	-0.312652766704559	0.151915520429611	0.155662953853607	0.384381234645844	-0.247760400176048	-0.990405380725861	0.407767862081528	-1.3534824848175	-1.14897394180298	-0.0117989908903837	0.206680089235306	1.39196014404297	-0.294170171022415	S	138	Q7Z309-3	Protein FAM122B	FAM122B	YSPKRIDFTPVSPAPSPTRGFGKMFVSSSGL
0.368219494819641	0.836139738559723	0.927830934524536	0.750099897384644	0.540417551994324	0.235500231385231	0.264489859342575	0.519668638706207	0.644454658031464	0.579663157463074	0.674038350582123	0.19125808775425	0.824725985527039	1.06337213516235	1.0016074180603	S	1269	Q7Z3K3-5	Pogo transposable element with ZNF domain	POGZ	LIASLEEQLKLSGEHSESSTPRPRSSPEETI
-2.03362131118774	-1.40476787090302	-2.15996909141541	-2.0747172832489	-2.49106359481812	-2.03652954101563	-1.42655742168427	-1.38259601593018	-1.3185361623764	-0.507321715354919	-0.887147843837738	-1.39081943035126	-1.87882459163666	-3.0290961265564	-1.76819801330566	S	221	Q7Z5K2	Wings apart-like protein homolog	WAPAL	ETNDTWNSQFGKRPESPSEISPIKGSVRTGL
-2.03362131118774	-1.40476787090302	-2.15996909141541	-2.0747172832489	-2.40328001976013	-2.01668524742126	-1.42655742168427	-1.3388866186142	-1.3185361623764	-0.507321715354919	-0.887147843837738	-1.39081943035126	-1.87882459163666	-3.0290961265564	-1.76819801330566	S	226	Q7Z5K2	Wings apart-like protein homolog	WAPAL	WNSQFGKRPESPSEISPIKGSVRTGLFEWDN
-1.53742980957031	-1.6816862821579	-1.53223717212677	-1.75703740119934	-1.62540018558502	-1.3617730140686	-1.72401905059814	-1.71374905109406	-1.73172652721405	-0.445949196815491	-0.41574439406395	0.257952928543091	-0.094085767865181	0.024776628240943	-0.457775890827179	S	439	Q7Z5L9-2	Interferon regulatory factor 2-binding protein 2	IRF2BP2	ASKDANQVHSTTRRNSNSPPSPSSMNQRRLG
-2.33833789825439	-2.18350744247437	-1.53223717212677	-1.38727903366089	-2.57744407653809	-1.89729571342468	-1.82639896869659	-1.58991193771362	-2.38760614395142	-0.738174915313721	-0.196466878056526	0.116263449192047	-0.684428870677948	-0.22381679713726	-0.831129610538483	S	444	Q7Z5L9-2	Interferon regulatory factor 2-binding protein 2	IRF2BP2	NQVHSTTRRNSNSPPSPSSMNQRRLGPREVG
0.61846661567688	-0.0159297697246075	0.907747864723206	-1.14893996715546	-0.129737436771393	-0.647167682647705	0.168059840798378	1.10011315345764	0.889992535114288	-0.403770923614502	-0.724232792854309	0.325038909912109	-1.59651625156403	-1.6509553194046	-1.5026433467865	S	177	Q86TB9-4	Protein PAT1 homolog 1	PATL1	PEDDRDLSERALPRRSTSPIIGSPPVRAVPI
0.61846661567688	-0.275608450174332	0.612402141094208	-1.14893996715546	-0.0995369181036949	-0.431730210781097	0.368635177612305	1.08737123012543	0.944072484970093	-0.0207412168383598	-0.724232792854309	0.521200180053711	-1.59651625156403	-1.33339214324951	-1.51950109004974	S	179	Q86TB9-4	Protein PAT1 homolog 1	PATL1	DDRDLSERALPRRSTSPIIGSPPVRAVPIGT
-1.15448570251465	-0.48433068394661	-0.89878785610199	-0.691705584526062	-0.722768366336823	-0.597718298435211	-1.23958218097687	-0.770477890968323	-1.2895165681839	-0.376761376857758	-0.316573679447174	-0.634666562080383	-0.571929693222046	-0.534301042556763	-0.230351909995079	S	532	Q86VM9	Zinc finger CCCH domain-containing protein 18	ZC3H18	DPWRRSKSPKKKLGVSVSPSRARRRRKTSAS
-1.15448570251465	-0.48433068394661	-0.89878785610199	-0.691705584526062	-0.722768366336823	-0.597718298435211	-1.23958218097687	-0.770477890968323	-1.2895165681839	-0.376761376857758	-0.316573679447174	-0.634666562080383	-0.571929693222046	-0.534301042556763	-0.230351909995079	S	534	Q86VM9	Zinc finger CCCH domain-containing protein 18	ZC3H18	WRRSKSPKKKLGVSVSPSRARRRRKTSASSA
-0.709152221679688	-0.594513356685638	-0.794648468494415	-0.888090193271637	-0.342695683240891	-0.468769937753677	-1.07327246665955	-0.718471229076386	-1.14076018333435	-0.792893648147583	-0.915463507175446	-0.809977173805237	-0.826895952224731	-0.872999787330627	-0.542481422424316	S	313	Q86VR2	Protein FAM134C	FAM134C	GTFNLSRGQTPLTEGSEDLDGHSDPEESFAR
-0.709152221679688	-0.594513356685638	-0.794648468494415	-0.888090193271637	0.149605497717857	0.290151089429855	-1.07327246665955	-0.718471229076386	-1.14076018333435	-0.792893648147583	-0.915463507175446	-0.809977173805237	-0.826895952224731	-0.12299756705761	-0.201787739992142	S	320	Q86VR2	Protein FAM134C	FAM134C	GQTPLTEGSEDLDGHSDPEESFARDLPDFPS
0.356583446264267	0.00698893470689654	0.169938921928406	0.245261192321777	0.466125845909119	0.837221801280975	0.544318079948425	0.904303908348084	0.48827251791954	0.290372461080551	-0.0381304249167442	0.328057557344437	0.423556506633759	0.865371286869049	0.658746957778931	S	335	Q86VZ1	P2Y purinoceptor 8	P2RY8	TRRESLFSARTTSVRSEAGAHPEGMEGATRP
-0.848319828510284	-0.778623700141907	-0.961069643497467	-1.24026203155518	-1.18552231788635	-0.581184685230255	-0.817965984344482	-0.672817468643188	-1.3092930316925	-0.48747131228447	-0.199719190597534	-0.186489537358284	-0.424484670162201	-0.4288250207901	0.179563611745834	S	100	Q86YP4-2	Transcriptional repressor p66-alpha	GATAD2A	MRTSHSDMKSERRPPSPDVIVLSDNEQPSSP
-0.890315473079681	-0.778623700141907	-0.961069643497467	-1.95631647109985	-1.43759572505951	-1.36710405349731	-1.19545686244965	-0.988373637199402	-1.3092930316925	-0.48747131228447	-0.313814163208008	-0.357894510030746	-0.84985476732254	-1.73930287361145	-0.841372609138489	S	107	Q86YP4-2	Transcriptional repressor p66-alpha	GATAD2A	MKSERRPPSPDVIVLSDNEQPSSPRVNGLTT
0.804240345954895	0.532321810722351	0.289953112602234	-0.545912325382233	-1.14280068874359	-0.884314358234406	0.0571863017976284	0.254335194826126	-0.639472305774689	0.369823217391968	0.0132599668577313	-0.0869237259030342	-0.459707707166672	-0.471140772104263	-0.246923372149467	S	659	Q86YS7	C2 domain-containing protein 5	C2CD5	PIPEPRQRSRLLRSQSESSDEVTELDLSHGK
0.712118864059448	0.532321810722351	0.321210265159607	-1.45687627792358	-1.14280068874359	-1.09363520145416	-0.0685035884380341	0.158177778124809	-0.645353674888611	-0.0711527839303017	-0.00596651760861278	0.44921213388443	-0.53982812166214	-0.471140772104263	-0.246923372149467	S	662	Q86YS7	C2 domain-containing protein 5	C2CD5	EPRQRSRLLRSQSESSDEVTELDLSHGKKDA
0.042736854404211	0.227374508976936	-0.157809853553772	0.650371253490448	-0.701796412467957	-0.710777997970581	-1.28303849697113	-0.829355001449585	-1.51819717884064	-0.788499295711517	-0.721286177635193	-1.29173195362091	-0.85085791349411	-1.04555547237396	-0.339758187532425	S	738	Q8IYB3	Serine/arginine repetitive matrix protein 1	SRRM1	RVSRTPEPKKIKKAASPSPQSVRRVSSSRSV
-0.0113461194559932	0.227374508976936	-0.157809853553772	-1.20863199234009	-0.742103517055511	-0.83982926607132	-1.33358776569366	-0.882343530654907	-1.56754660606384	-0.83150976896286	-0.774596035480499	-1.29420173168182	-0.874268174171448	-1.06939852237701	-0.548819184303284	S	740	Q8IYB3	Serine/arginine repetitive matrix protein 1	SRRM1	SRTPEPKKIKKAASPSPQSVRRVSSSRSVSG
0.462786078453064	1.19798040390015	1.12594044208527	2.76242518424988	1.55044043064117	1.92056584358215	1.32738721370697	0.88061398267746	0.267264395952225	1.80242586135864	0.730661153793335	0.874514222145081	1.59572505950928	1.14489936828613	1.84695363044739	S	743	Q8IYB3	Serine/arginine repetitive matrix protein 1	SRRM1	PEPKKIKKAASPSPQSVRRVSSSRSVSGSPE
-0.185958296060562	0.0538139827549458	-0.310392588376999	-0.743382513523102	-0.623882472515106	-0.744575917720795	-0.647256195545197	-0.762743651866913	-1.52378499507904	-0.707023620605469	-0.581940948963165	-1.25962710380554	-0.990770280361176	-1.24048018455505	-0.716711699962616	S	694	Q8IYB3	Serine/arginine repetitive matrix protein 1	SRRM1	NKRHSPSPRPRAPQTSSSPPPVRRGASSSPQ
-0.185958296060562	0.0538139827549458	-0.310392588376999	-0.743382513523102	-0.623882472515106	0.419148474931717	-0.778820812702179	-0.845738470554352	-1.52378499507904	-0.649711847305298	-0.62495219707489	-1.22898197174072	-0.990770280361176	-0.312966287136078	-0.653282105922699	S	696	Q8IYB3	Serine/arginine repetitive matrix protein 1	SRRM1	RHSPSPRPRAPQTSSSPPPVRRGASSSPQRR
-0.4036545753479	-0.186418950557709	-0.414294540882111	-0.113176308572292	-0.810340225696564	-0.284216344356537	-0.608155429363251	-0.829267859458923	-1.31154358386993	-0.492018103599548	-0.486750572919846	-0.90326315164566	-0.288894861936569	-0.886493623256683	-0.256801247596741	S	450	Q8IYB3	Serine/arginine repetitive matrix protein 1	SRRM1	TSGKVTKHKGTEKRESPSPAPKPRKVELSES
-0.4036545753479	-0.186418950557709	-0.414294540882111	-0.113176308572292	-0.810340225696564	-0.284216344356537	-0.608155429363251	-0.829267859458923	-1.31154358386993	-0.492018103599548	-0.486750572919846	-0.90326315164566	-0.288894861936569	-0.886493623256683	-0.256801247596741	S	452	Q8IYB3	Serine/arginine repetitive matrix protein 1	SRRM1	GKVTKHKGTEKRESPSPAPKPRKVELSESEE
-0.00507741468027234	0.395909875631332	0.0444249622523785	0.0475007258355618	0.0390085950493813	-0.119975313544273	-0.358489274978638	-0.288103491067886	-0.53395414352417	-0.280719697475433	-0.280778527259827	-0.604563593864441	-0.200713559985161	-0.366612911224365	-0.015812573954463	S	713	Q8IYB3	Serine/arginine repetitive matrix protein 1	SRRM1	PPVRRGASSSPQRRQSPSPSTRPIRRVSRTP
-0.00507741468027234	0.435663849115372	0.155583545565605	0.0382874123752117	0.0390085950493813	-0.0470508858561516	-0.358489274978638	-0.23791141808033	-0.53395414352417	-0.239977940917015	-0.219749629497528	-0.604563593864441	-0.148686200380325	-0.357312679290771	-0.046623457223177	S	715	Q8IYB3	Serine/arginine repetitive matrix protein 1	SRRM1	VRRGASSSPQRRQSPSPSTRPIRRVSRTPEP
0.740022242069244	1.1581859588623	0.598671495914459	0.211481541395187	0.115251407027245	0.0243038237094879	-0.323570489883423	-0.031743761152029	-0.360050350427628	0.152294784784317	-0.122034534811974	-0.36858531832695	-0.198936849832535	-0.189094230532646	-0.00751023646444082	S	402	Q8IYB3	Serine/arginine repetitive matrix protein 1	SRRM1	RLSPSASPPRRRHRPSPPATPPPKTRHSPTP
-0.264990985393524	-0.125092074275017	-0.381215751171112	-0.202892303466797	-0.247570917010307	-0.2494106143713	-0.925060033798218	-0.86083197593689	-1.08707344532013	-1.08008658885956	-0.849086821079254	-1.50573098659515	-0.606372356414795	-0.91330361366272	-0.542600274085999	S	874	Q8IYB3	Serine/arginine repetitive matrix protein 1	SRRM1	QEEPVAAPEPKKETESEAEDNLDDLEKHLRE
0.30598109960556	0.39585879445076	0.0921096876263618	-0.53119695186615	-0.152962669730186	-0.232858806848526	-0.38533291220665	0.173963367938995	-0.833147406578064	-0.30818971991539	-0.335937231779099	-0.751133680343628	-0.536800861358643	-0.548111855983734	-0.126351937651634	S	769	Q8IYB3	Serine/arginine repetitive matrix protein 1	SRRM1	SGSPEPAAKKPPAPPSPVQSQSPSTNWSPAV
0.341428965330124	0.386250346899033	-0.0184633564203978	-0.527631521224976	-0.545882642269135	-0.519566535949707	-0.387504130601883	0.172738879919052	-1.07032489776611	-0.558675348758698	-0.422406822443008	-0.725527346134186	-0.12001633644104	-0.694011032581329	-0.111405529081821	S	775	Q8IYB3	Serine/arginine repetitive matrix protein 1	SRRM1	AAKKPPAPPSPVQSQSPSTNWSPAVPVKKAK
0.372790724039078	0.579594135284424	0.174026668071747	-0.0379363670945168	-0.149753421545029	-0.010339611209929	-0.332864761352539	0.0471329912543297	-0.511191725730896	-0.25978347659111	-0.426309913396835	-0.711230158805847	-0.265757113695145	-0.345638960599899	-0.115930564701557	S	429	Q8IYB3	Serine/arginine repetitive matrix protein 1	SRRM1	SPTPQQSNRTRKSRVSVSPGRTSGKVTKHKG
0.372790724039078	0.579594135284424	0.174026668071747	-0.0379363670945168	-0.181251391768456	-0.010339611209929	-0.332864761352539	0.0471329912543297	-0.511191725730896	-0.25978347659111	-0.426309913396835	-0.711230158805847	-0.234865933656693	-0.345638960599899	-0.113761015236378	S	431	Q8IYB3	Serine/arginine repetitive matrix protein 1	SRRM1	TPQQSNRTRKSRVSVSPGRTSGKVTKHKGTE
0.154155358672142	0.646252810955048	0.272943258285522	-0.284013271331787	0.292017430067062	0.175976291298866	-0.840383648872375	0.0201043635606766	-1.16656172275543	-0.459085434675217	-0.698575615882874	-0.937797844409943	0.029468921944499	-0.198488339781761	-0.112946338951588	S	463	Q8IYB3	Serine/arginine repetitive matrix protein 1	SRRM1	RESPSPAPKPRKVELSESEEDKGGKMAAADS
0.154155358672142	0.646252810955048	0.272943258285522	-0.284013271331787	0.292017430067062	0.175976291298866	-0.840383648872375	0.0201043635606766	-1.16656172275543	-0.459085434675217	-0.698575615882874	-0.937797844409943	0.029468921944499	-0.198488339781761	-0.112946338951588	S	465	Q8IYB3	Serine/arginine repetitive matrix protein 1	SRRM1	SPSPAPKPRKVELSESEEDKGGKMAAADSVQ
1.64321196079254	1.77346527576447	1.29607343673706	0.986770153045654	0.732459664344788	0.486004024744034	0.341074615716934	0.64579838514328	0.276975274085999	0.410197138786316	0.226993978023529	-0.0539180263876915	0.482168585062027	0.28562393784523	0.493221431970596	S	389	Q8IYB3	Serine/arginine repetitive matrix protein 1	SRRM1	PPKRTSSPPRKTRRLSPSASPPRRRHRPSPP
0.748374283313751	1.77346527576447	1.29607343673706	0.990265071392059	0.732459664344788	0.490529239177704	0.361581534147263	0.64579838514328	0.246655479073524	0.410197138786316	0.226993978023529	-0.0806041583418846	0.482168585062027	0.292306572198868	0.533146679401398	S	393	Q8IYB3	Serine/arginine repetitive matrix protein 1	SRRM1	TSSPPRKTRRLSPSASPPRRRHRPSPPATPP
0.491375833749771	0.715465486049652	0.47950068116188	0.161888986825943	-0.106757089495659	0.0883650332689285	-0.186244025826454	-0.0686088353395462	-0.484060406684875	-0.115207076072693	-0.227607876062393	-0.712458550930023	-0.186844930052757	-0.226326450705528	-0.016310527920723	S	560	Q8IYB3	Serine/arginine repetitive matrix protein 1	SRRM1	RRRRSPSPPPTRRRRSPSPAPPPRRRRTPTP
0.491375833749771	0.715465486049652	0.47950068116188	0.161888986825943	-0.106757089495659	0.0883650332689285	-0.186244025826454	-0.0686088353395462	-0.484060406684875	-0.115207076072693	-0.227607876062393	-0.712458550930023	-0.186844930052757	-0.226326450705528	-0.016310527920723	S	562	Q8IYB3	Serine/arginine repetitive matrix protein 1	SRRM1	RRSPSPPPTRRRRSPSPAPPPRRRRTPTPPP
0.46089181303978	0.655216336250305	0.493415027856827	0.105436608195305	-0.0769353657960892	0.0198807511478662	-0.124754324555397	-0.0600065812468529	-0.438296318054199	-0.16431200504303	-0.278924345970154	-0.504663527011871	-0.143646657466888	-0.209515929222107	0.0666693150997162	S	549	Q8IYB3	Serine/arginine repetitive matrix protein 1	SRRM1	RKRQKETSPRGRRRRSPSPPPTRRRRSPSPA
0.46089181303978	0.655216336250305	0.493415027856827	0.105436608195305	-0.0769353657960892	0.0198807511478662	-0.124754324555397	-0.0600065812468529	-0.438296318054199	-0.16431200504303	-0.278924345970154	-0.504663527011871	-0.143646657466888	-0.209515929222107	0.0666693150997162	S	551	Q8IYB3	Serine/arginine repetitive matrix protein 1	SRRM1	RQKETSPRGRRRRSPSPPPTRRRRSPSPAPP
0.00431969994679093	0.14826500415802	-0.0936563014984131	-0.60373842716217	-0.554274022579193	-0.43021497130394	-0.792292356491089	-0.194167524576187	-0.868131637573242	-0.23060604929924	-0.3770612180233	-0.695071339607239	-0.328404277563095	-0.743156671524048	-0.294246017932892	S	616	Q8IYB3	Serine/arginine repetitive matrix protein 1	SRRM1	QRRYSPSPPPKRRTASPPPPPKRRASPSPPP
0.451839685440063	0.727798342704773	0.590509593486786	0.262053787708282	0.0621547140181065	0.11928716301918	0.00639970088377595	0.176415294408798	0.131754636764526	0.116744078695774	0.0790177062153816	-0.220016479492188	0.261397689580917	0.105640843510628	0.306414246559143	S	583	Q8IYB3	Serine/arginine repetitive matrix protein 1	SRRM1	RRRRTPTPPPRRRTPSPPPRRRSPSPRRYSP
-0.0121988486498594	0.298576056957245	0.1965541690588	0.204522341489792	-0.28629544377327	0.140801921486855	-0.108010180294514	-0.264569848775864	-0.411293059587479	0.155058622360229	-0.156549841165543	-0.306228995323181	-0.216373860836029	-0.507107138633728	0.195656195282936	S	725	Q8IYB3	Serine/arginine repetitive matrix protein 1	SRRM1	RRQSPSPSTRPIRRVSRTPEPKKIKKAASPS
0.551971912384033	0.852282404899597	0.553748905658722	0.0476781912147999	0.0249319337308407	-0.110226191580296	-0.430309176445007	-0.135552525520325	-0.483078449964523	-0.0968366861343384	-0.0492894649505615	-0.561405658721924	0.426674246788025	-0.0806546807289124	0.126432433724403	S	605	Q8IYB3	Serine/arginine repetitive matrix protein 1	SRRM1	SPSPRRYSPPIQRRYSPSPPPKRRTASPPPP
0.551971912384033	0.852282404899597	0.553748905658722	0.0476781912147999	0.0249319337308407	-0.110226191580296	-0.430309176445007	-0.135552525520325	-0.483078449964523	-0.0968366861343384	-0.0492894649505615	-0.561405658721924	0.426674246788025	-0.0806546807289124	0.126432433724403	S	607	Q8IYB3	Serine/arginine repetitive matrix protein 1	SRRM1	SPRRYSPPIQRRYSPSPPPKRRTASPPPPPK
1.25656628608704	1.4211493730545	1.19485175609589	1.17184937000275	0.886142671108246	1.03874063491821	0.0968790650367737	0.191353499889374	-0.108421854674816	0.681628882884979	1.2076450586319	0.61167299747467	1.11624193191528	1.19103312492371	1.07002067565918	S	481	Q8IZL8	Proline-, glutamic acid- and leucine-rich protein 1	PELP1	ISPPADALKLRSPRGSPDGSLQTGKPSAPKK
1.25656628608704	1.4211493730545	1.19485175609589	1.17184937000275	0.886142671108246	1.03874063491821	0.0968790650367737	0.191353499889374	-0.108421854674816	0.681628882884979	1.2076450586319	0.61167299747467	1.11024236679077	1.19103312492371	1.07002067565918	S	477	Q8IZL8	Proline-, glutamic acid- and leucine-rich protein 1	PELP1	LLSDISPPADALKLRSPRGSPDGSLQTGKPS
-0.573026299476624	-0.319393068552017	-0.30823165178299	-0.603358149528503	-1.38757061958313	-1.23231494426727	-0.492025405168533	-0.0395115539431572	-0.53708428144455	-0.226094186306	-0.455405980348587	-0.906241536140442	-0.314504623413086	-0.310859471559525	-0.38047257065773	S	678	Q8N163	Cell cycle and apoptosis regulator protein 2	CCAR2	FAGAKLEDSEVRSVASNQSEMEFSSLQDMPK
-0.893677115440369	-0.451354026794434	-0.739174723625183	-2.21177649497986	-1.40708100795746	-0.917992472648621	-1.0202476978302	-0.469904273748398	-1.30530369281769	-0.222069784998894	-0.163725927472115	-0.283565610647202	-0.282692909240723	-0.79909211397171	-0.697655200958252	S	499	Q8N3X1	Formin-binding protein 4	FNBP4	ETAIGAENSEKIDENSDKEMEVEESPEKIKV
-0.893677115440369	-0.451354026794434	-0.739174723625183	-2.21177649497986	-1.40708100795746	-0.917992472648621	-1.0202476978302	-0.469904273748398	-1.30530369281769	-0.222069784998894	-0.163725927472115	-0.283565610647202	-0.282692909240723	-0.79909211397171	-0.697655200958252	S	508	Q8N3X1	Formin-binding protein 4	FNBP4	EKIDENSDKEMEVEESPEKIKVQTTPKVEEE
-0.750606298446655	-1.03047251701355	-0.488916128873825	0.204988092184067	-0.705863833427429	-0.118277572095394	0.742939293384552	0.40423783659935	0.821122586727142	0.446173906326294	0.0730034187436104	0.194860428571701	-0.085786946117878	-0.629397690296173	0.527746677398682	S	192	Q8ND56-2	Protein LSM14 homolog A	LSM14A	LSQGRSSPQLDPLRKSPTMEQAVQTASAHLP
-0.643541097640991	-0.993841648101807	-0.488916128873825	1.45477604866028	1.477982878685	0.877237558364868	0.696610867977142	0.47873193025589	0.942766487598419	-1.55834531784058	-1.38248181343079	-1.27951204776764	-0.313653945922852	0.276959210634232	0.303290009498596	S	182	Q8ND56-2	Protein LSM14 homolog A	LSM14A	TQDTRSLKTQLSQGRSSPQLDPLRKSPTMEQ
-0.608989894390106	-1.03047251701355	0.302728027105331	0.0942410752177238	0.575039923191071	1.36777460575104	0.9109166264534	1.0116331577301	0.72367000579834	-0.611817061901093	-1.17916679382324	-1.27951204776764	-0.363876789808273	-0.112221755087376	-0.135339722037315	S	183	Q8ND56-2	Protein LSM14 homolog A	LSM14A	QDTRSLKTQLSQGRSSPQLDPLRKSPTMEQA
-0.536560297012329	-0.95721423625946	0.236690402030945	0.633012413978577	0.727578222751617	1.36777460575104	0.659031331539154	0.78963702917099	0.943788468837738	-1.08506834506989	-1.28082036972046	-1.35692083835602	-0.377994298934937	0.393367648124695	0.218544661998749	S	178	Q8ND56-2	Protein LSM14 homolog A	LSM14A	GSAFTQDTRSLKTQLSQGRSSPQLDPLRKSP
0.237966790795326	-0.345028430223465	-0.163547173142433	0.313753336668015	0.196395799517632	0.306722342967987	-0.258543699979782	-0.128954827785492	-0.496496826410294	-0.190119788050652	-0.437949419021606	-0.313954055309296	-0.081829197704792	-0.179210469126701	0.616068959236145	S	265	Q8NDT2	Putative RNA-binding protein 15B	RBM15B	LGYLPLHGGYQYKQRSLSPVAAPPLREPRAR
0.237966790795326	-0.345028430223465	-0.163547173142433	0.313753336668015	0.196395799517632	0.306722342967987	-0.258543699979782	-0.128954827785492	-0.496496826410294	-0.190119788050652	-0.437949419021606	-0.313954055309296	-0.081829197704792	-0.179210469126701	0.616068959236145	S	267	Q8NDT2	Putative RNA-binding protein 15B	RBM15B	YLPLHGGYQYKQRSLSPVAAPPLREPRARHA
-0.165743127465248	0.829275012016296	0.367343157529831	2.25308704376221	1.39975214004517	0.776032865047455	-0.138670593500137	0.0417590066790581	0.326495677232742	0.362785518169403	0.561603486537933	0.070843368768692	0.150394096970558	-0.22744058072567	0.201633796095848	S	597	Q8NDX5-2	Polyhomeotic-like protein 3	PHC3	DECVRMDRTPPPPTLSPAAITVGRGEDLTSE
-1.16394019126892	-1.27319157123566	-0.288836628198624	-1.19549465179443	-1.17607712745667	-1.23005187511444	-0.497218668460846	0.0495433174073696	-0.275525003671646	-1.20784163475037	-0.768546879291534	-0.862020015716553	-1.12767362594604	-0.165351390838623	-1.05501508712769	S	109	Q8NE71	ATP-binding cassette sub-family F member 1	ABCF1	EKELMERLKKLSVPTSDEEDEVPAPKPRGGK
1.07340788841248	1.24388229846954	1.3375335931778	1.63792586326599	1.15803265571594	1.10004436969757	0.358811914920807	0.652657687664032	0.234412387013435	1.15336489677429	1.18640327453613	0.903251111507416	1.20143282413483	1.13566720485687	1.41829919815063	S	302	Q8TAQ2	SWI/SNF complex subunit SMARCC2	SMARCC2	DRRDKKGGNYKKRKRSPSPSPTPEAKKKNAK
1.07340788841248	1.24388229846954	1.18846428394318	1.63792586326599	1.15803265571594	1.10004436969757	0.358811914920807	0.707735776901245	0.251087605953217	1.13929128646851	1.17768156528473	0.903251111507416	1.19268536567688	0.929657936096191	1.28331482410431	S	304	Q8TAQ2	SWI/SNF complex subunit SMARCC2	SMARCC2	RDKKGGNYKKRKRSPSPSPTPEAKKKNAKKG
1.84533321857452	1.3240612745285	1.02203917503357	0.973096907138824	0.670268833637238	0.501636624336243	-0.0672237947583199	0.153820365667343	-0.0560052879154682	0.728564739227295	0.672008454799652	0.437882483005524	0.225389629602432	0.00577235734090209	0.262374758720398	S	498	Q8TCJ2	Dolichyl-diphosphooligosaccharide--protein glycosyltransferase subunit STT3B	STT3B	YLGDDMKRENPPVEDSSDEDDKRNQGNLYDK
1.84533321857452	1.3240612745285	1.02203917503357	0.973096907138824	0.670268833637238	0.501636624336243	-0.0672237947583199	0.153820365667343	-0.0560052879154682	0.728564739227295	0.672008454799652	0.437882483005524	0.225389629602432	0.00577235734090209	0.262374758720398	S	499	Q8TCJ2	Dolichyl-diphosphooligosaccharide--protein glycosyltransferase subunit STT3B	STT3B	LGDDMKRENPPVEDSSDEDDKRNQGNLYDKA
-0.122484505176544	0.0992400571703911	-0.294257670640945	0.271496623754501	0.0603078417479992	-0.167524784803391	-0.949426889419556	-0.498706728219986	-0.900987029075623	-0.403509795665741	-0.487122476100922	-0.649043321609497	-0.795008718967438	-0.990076959133148	-0.641543388366699	S	1281	Q8WWQ0	PH-interacting protein	PHIP	YNIIPLYNSMKKKVLSDSEDEEKDADVPGTS
-0.122484505176544	0.0992400571703911	-0.294257670640945	0.271496623754501	0.0603078417479992	-0.167524784803391	-0.949426889419556	-0.498706728219986	-0.900987029075623	-0.403509795665741	-0.487122476100922	-0.649043321609497	-0.795008718967438	-0.990076959133148	-0.641543388366699	S	1283	Q8WWQ0	PH-interacting protein	PHIP	IIPLYNSMKKKVLSDSEDEEKDADVPGTSTR
-0.956654787063599	-0.832306444644928	-1.50612533092499	-1.64406228065491	-1.40353941917419	-1.37956368923187	-1.90532290935516	-1.52688837051392	-1.87606930732727	-0.73010915517807	-0.737027049064636	-0.856214702129364	-0.417600780725479	-1.3596898317337	-0.637870788574219	S	122	Q8WXI9	Transcriptional repressor p66-beta	GATAD2B	MSARRSEPERGRLTPSPDIIVLSDNEASSPR
1.27641499042511	0.882382273674011	-0.369549363851547	2.03670978546143	-0.4758260846138	-0.394044309854507	0.0522218197584152	-0.111261948943138	0.492221593856812	0.837684690952301	-0.599112153053284	-1.53641617298126	0.365271717309952	-0.567816555500031	0.0318797864019871	S	129	Q8WXI9	Transcriptional repressor p66-beta	GATAD2B	PERGRLTPSPDIIVLSDNEASSPRSSSRMEE
0.31865468621254	0.297826737165451	-0.0025793076492846	1.1811580657959	0.429208040237427	0.319839149713516	0.338075548410416	0.00751961674541235	0.334775388240814	1.13810503482819	1.2952082157135	1.04978656768799	0.43904373049736	0.820434629917145	1.12767207622528	S	24	Q92466	DNA damage-binding protein 2	DDB2	TQKTSEIVLRPRNKRSRSPLELEPEAKKLCA
0.31865468621254	0.297826737165451	-0.0025793076492846	1.1811580657959	0.429208040237427	0.319839149713516	0.338075548410416	0.00751961674541235	0.334775388240814	1.13810503482819	1.2952082157135	1.04978656768799	0.43904373049736	0.820434629917145	1.12767207622528	S	26	Q92466	DNA damage-binding protein 2	DDB2	KTSEIVLRPRNKRSRSPLELEPEAKKLCAKG
-0.751380622386932	-0.782582759857178	-0.325830727815628	0.168226912617683	0.331104069948196	-0.00398619705811143	0.622101068496704	0.563683092594147	0.618671000003815	-0.275036096572876	-0.139528408646584	0.788161516189575	-0.081434927880764	1.10825753211975	0.0414224453270435	S	1710	Q92614-2	Unconventional myosin-XVIIIa	MYO18A	PLDNTSRPRYSHSYLSDSDTEAKLTETNA__
-0.751380622386932	-0.782582759857178	-0.325830727815628	0.168226912617683	0.331104069948196	-0.00398619705811143	0.622101068496704	0.563683092594147	0.618671000003815	-0.275036096572876	0.440157860517502	0.788161516189575	-0.081434927880764	1.10825753211975	0.0414224453270435	S	1712	Q92614-2	Unconventional myosin-XVIIIa	MYO18A	DNTSRPRYSHSYLSDSDTEAKLTETNA____
-0.415046691894531	-0.678680539131165	-0.424073219299316	-0.205103173851967	-0.36029252409935	-0.135631129145622	-0.208285540342331	0.0342302434146404	-0.543869137763977	-0.602363407611847	-0.455882221460342	-0.414757668972015	-0.181653454899788	-0.0585804283618927	0.0136035634204745	S	157	Q92733	Proline-rich protein PRCC	PRCC	KEPVKIAAPELHKGDSDSEEDEPTKKKTILQ
-0.415046691894531	-0.678680539131165	-0.424073219299316	-0.205103173851967	-0.36029252409935	-0.135631129145622	-0.208285540342331	0.0342302434146404	-0.543869137763977	-0.602363407611847	-0.455882221460342	-0.414757668972015	-0.181653454899788	-0.0585804283618927	0.0136035634204745	S	159	Q92733	Proline-rich protein PRCC	PRCC	PVKIAAPELHKGDSDSEEDEPTKKKTILQGS
-0.466240257024765	-0.369373291730881	-0.602165043354034	-0.237637341022491	-0.572903096675873	-0.59192305803299	0.309289425611496	0.77695494890213	0.187347710132599	0.0022433481644839	-0.142683893442154	-0.546235740184784	-0.478842407464981	-1.03610849380493	-0.296139299869537	S	1259	Q92797	Symplekin	SYMPK	PQTLAPVGEDAMKTPSPAAEDAREPEAKGNS
0.227016791701317	0.499280035495758	0.0586356408894062	-0.217528522014618	-0.284192591905594	-0.048327624797821	-0.540620148181915	-0.20342281460762	-0.471533060073853	-0.279084801673889	-0.412104815244675	-0.941835761070251	0.567446410655975	0.521401762962341	0.751812398433685	S	328	Q92922	SWI/SNF complex subunit SMARCC1	SMARCC1	RRDRKASANARKRKHSPSPPPPTPTESRKKS
0.227016791701317	0.499280035495758	0.0586356408894062	-0.217528522014618	-0.284192591905594	-0.048327624797821	-0.540620148181915	-0.20342281460762	-0.471533060073853	-0.279084801673889	-0.412104815244675	-0.941835761070251	0.567446410655975	0.521401762962341	0.751812398433685	S	330	Q92922	SWI/SNF complex subunit SMARCC1	SMARCC1	DRKASANARKRKHSPSPPPPTPTESRKKSGK
-2.00000643730164	-2.41810631752014	-1.88642001152039	-3.61131930351257	-2.28350949287415	-2.31393718719482	-0.79491001367569	-1.25882863998413	-0.0436625890433788	-3.47847056388855	-3.23975539207459	-0.904918551445007	-2.13935613632202	-1.50760900974274	-2.60800814628601	S	940	Q92974-2	Rho guanine nucleotide exchange factor 2	ARHGEF2	ERQELGSPEERLQDSSDPDTGSEEEGSSRLS
-0.677933156490326	-0.344135999679565	-0.477593213319778	-1.74340343475342	-1.39766466617584	-1.4816517829895	0.0876288041472435	0.132965967059135	0.243524521589279	-0.708113193511963	-0.908627092838287	0.251869410276413	-1.85588538646698	-1.77746558189392	-1.9675544500351	S	1292	Q96BY6	Dedicator of cytokinesis protein 10	DOCK10	AISTVNHADSRASLASLDSNPSTNEKSSEKT
-0.677933156490326	-0.344135999679565	-0.477593213319778	-1.74340343475342	-1.39766466617584	-1.4816517829895	0.0876288041472435	0.132965967059135	0.243524521589279	-0.708113193511963	-0.908627092838287	0.251869410276413	-1.85588538646698	-1.77746558189392	-1.9675544500351	S	1295	Q96BY6	Dedicator of cytokinesis protein 10	DOCK10	TVNHADSRASLASLDSNPSTNEKSSEKTDNC
-0.00750263128429651	-0.512151062488556	0.243952453136444	-1.11767423152924	-0.329536259174347	-0.528367757797241	-0.276837885379791	-0.370418637990952	0.262203395366669	-1.15937805175781	-1.49318337440491	-1.68478000164032	-2.29432153701782	-1.82672226428986	-1.95507848262787	S	272	Q96D71-3	RalBP1-associated Eps domain-containing protein 1	REPS1	RTVASATTAIEIRRQSSSYDDPWKITDEQRQ
0.876612186431885	-0.0892939269542694	1.41798675060272	1.31222987174988	1.55057811737061	1.31248831748962	1.54905617237091	0.890833735466003	1.91577315330505	0.115303285419941	0.778388381004334	1.63559174537659	0.851582288742065	1.68404233455658	0.225083693861961	S	143	Q96E09	Protein FAM122A	FAM122A	VEKSASPKRIDFIPVSPAPSPTRGIGKQCFS
0.876612186431885	-0.0892939269542694	1.44230222702026	1.31222987174988	1.55057811737061	1.31248831748962	1.54905617237091	0.890833735466003	1.98305213451386	0.115303285419941	0.778388381004334	1.63559174537659	0.776892423629761	1.72035253047943	0.225083693861961	S	147	Q96E09	Protein FAM122A	FAM122A	ASPKRIDFIPVSPAPSPTRGIGKQCFSPSLQ
-1.45118188858032	-1.48354470729828	-1.23876714706421	-1.89552867412567	-1.48146104812622	-1.08288359642029	-1.41701126098633	-1.70188891887665	-1.59401035308838	-2.15849161148071	-1.91223859786987	-1.77171742916107	-0.940433382987976	-0.86259400844574	-1.12727177143097	S	276	Q96G46	tRNA-dihydrouridine(47) synthase [NAD(P)(+)]-like	DUS3L	GAQQVPAGPGTSTPPSSPVRTCGPLTDEDVV
-1.35192084312439	-1.37053155899048	-1.2582038640976	-2.36005544662476	-2.18270349502563	-2.11419153213501	-1.33121001720428	-0.980140030384064	-1.61174297332764	0.225074574351311	-0.550360023975372	-0.668545246124268	-0.883533418178558	-1.43073511123657	-0.978326499462128	S	445	Q96JM3	Chromosome alignment-maintaining phosphoprotein 1	CHAMP1	IRSPAGSPELRKPSGSPDLWKLSPDQRKTSP
-1.18465673923492	-1.37053155899048	-1.2582038640976	-2.36005544662476	-2.18270349502563	-2.1251757144928	-1.33121001720428	-0.980140030384064	-1.61174297332764	-0.136336535215378	-0.557248950004578	-0.668545246124268	-0.883533418178558	-1.43073511123657	-0.978326499462128	S	452	Q96JM3	Chromosome alignment-maintaining phosphoprotein 1	CHAMP1	PELRKPSGSPDLWKLSPDQRKTSPASLDFPE
-1.78267168998718	-1.8618255853653	-1.33891773223877	-0.825329482555389	-0.556276500225067	-0.539358496665955	-1.68633842468262	-1.24071216583252	-1.86639869213104	-1.92776691913605	-1.91818130016327	-1.79008996486664	-1.33036351203918	-1.62019503116608	-1.06609320640564	S	479	Q96KC8	DnaJ homolog subfamily C member 1	DNAJC1	RAKRQKDFDIAEQNESSDEESLRKERARSAE
-1.78267168998718	-1.8618255853653	-1.33891773223877	-0.825329482555389	-0.556276500225067	-0.539358496665955	-1.68633842468262	-1.24071216583252	-1.86639869213104	-1.92776691913605	-1.91818130016327	-1.79008996486664	-1.33036351203918	-1.62019503116608	-1.06609320640564	S	480	Q96KC8	DnaJ homolog subfamily C member 1	DNAJC1	AKRQKDFDIAEQNESSDEESLRKERARSAEE
0.282935440540314	0.531724214553833	0.214633017778397	0.166668832302094	0.413581103086472	0.185368314385414	-0.104912638664246	0.241603776812553	-0.476047903299332	0.547531843185425	0.604964137077332	0.341107845306396	0.55325174331665	0.217719376087189	0.364609032869339	S	398	Q96ST2	Protein IWS1 homolog	IWS1	EGEEEKVAKRKAAVLSDSEDEEKASAKKSRV
0.282935440540314	0.531724214553833	0.214633017778397	0.166668832302094	0.413581103086472	0.185368314385414	-0.104912638664246	0.241603776812553	-0.476047903299332	0.547531843185425	0.604964137077332	0.341107845306396	0.55325174331665	0.217719376087189	0.364609032869339	S	400	Q96ST2	Protein IWS1 homolog	IWS1	EEEKVAKRKAAVLSDSEDEEKASAKKSRVVS
0.169169247150421	0.721820712089539	0.243868380784988	0.19521489739418	-0.0395646765828133	0.016475522890687	-0.412526369094849	-0.121196314692497	-0.257371336221695	0.335368305444717	0.257618218660355	0.111933939158916	-0.0211530514061451	0.00956214126199484	0.190183252096176	S	511	Q96ST2	Protein IWS1 homolog	IWS1	LEEEKGETQVKEAEDSDSDDNIKRGKHMDFL
0.169169247150421	0.721820712089539	0.243868380784988	0.19521489739418	-0.0395646765828133	0.016475522890687	-0.412526369094849	-0.121196314692497	-0.257371336221695	0.335368305444717	0.257618218660355	0.111933939158916	-0.0211530514061451	0.00956214126199484	0.190183252096176	S	513	Q96ST2	Protein IWS1 homolog	IWS1	EEKGETQVKEAEDSDSDDNIKRGKHMDFLSD
0.181724354624748	0.626554787158966	0.283502340316772	0.157235309481621	0.260555952787399	0.146934181451797	-0.0527909882366657	0.290296077728271	-0.438152253627777	0.346220105886459	0.714517056941986	0.396387815475464	0.660592019557953	0.0282917283475399	0.166947647929192	S	438	Q96ST2	Protein IWS1 homolog	IWS1	DAVSDKSGKREKTIASDSEEEAGKELSDKKN
0.181724354624748	0.626554787158966	0.283502340316772	0.157235309481621	0.260555952787399	0.146934181451797	-0.0527909882366657	0.290296077728271	-0.438152253627777	0.346220105886459	0.714517056941986	0.396387815475464	0.660592019557953	0.0282917283475399	0.166947647929192	S	440	Q96ST2	Protein IWS1 homolog	IWS1	VSDKSGKREKTIASDSEEEAGKELSDKKNEE
0.715327799320221	1.13380873203278	0.728462159633636	0.480214834213257	0.219613209366798	0.237799614667892	-0.00470481161028147	0.367797642946243	-0.0228426661342382	0.748767495155334	1.2180882692337	0.291834861040115	0.12929068505764	0.0934494212269783	0.254098981618881	S	248	Q96ST2	Protein IWS1 homolog	IWS1	QASDSENEELPKPRISDSESEDPPRHQASDS
0.715327799320221	1.13380873203278	0.728462159633636	0.480214834213257	0.219613209366798	0.237799614667892	-0.00470481161028147	0.367797642946243	-0.0228426661342382	0.748767495155334	1.2180882692337	0.291834861040115	0.12929068505764	0.0934494212269783	0.254098981618881	S	250	Q96ST2	Protein IWS1 homolog	IWS1	SDSENEELPKPRISDSESEDPPRHQASDSEN
0.653939664363861	1.17213797569275	0.664404213428497	0.811280906200409	0.374639242887497	0.251941353082657	-0.14585168659687	0.132085993885994	0.0436559543013573	0.667134761810303	0.580979406833649	0.389317512512207	-0.244754180312157	0.178321540355682	0.381321489810944	S	287	Q96ST2	Protein IWS1 homolog	IWS1	RISDSESEDPPRNQASDSENEELPKPRVSDS
0.653939664363861	1.17213797569275	0.664404213428497	0.811280906200409	0.374639242887497	0.251941353082657	-0.14585168659687	0.132085993885994	0.0436559543013573	0.667134761810303	0.580979406833649	0.389317512512207	-0.244754180312157	0.178321540355682	0.381321489810944	S	289	Q96ST2	Protein IWS1 homolog	IWS1	SDSESEDPPRNQASDSENEELPKPRVSDSES
0.619728446006775	0.892140209674835	0.614205062389374	1.07317423820496	0.674735367298126	0.774964869022369	0.137109085917473	0.401100933551788	0.09669029712677	0.0813649445772171	0.256403505802155	0.0960156098008156	0.805081188678741	0.768300175666809	0.855354845523834	S	591	Q96T23-2	Remodeling and spacing factor 1	RSF1	PEEVPKSTLESEKPGSPEAAETSPPSNIIDH
0.618038654327393	0.925943732261658	0.589685320854187	1.07317423820496	0.710762858390808	0.774964869022369	0.196630224585533	0.386573046445847	0.0989413931965828	0.0990185588598251	0.241428881883621	0.0960156098008156	0.801348924636841	0.737808465957642	0.855354845523834	S	598	Q96T23-2	Remodeling and spacing factor 1	RSF1	TLESEKPGSPEAAETSPPSNIIDHCEKLASE
-0.0215467568486929	0.0850924924015999	0.0364898815751076	0.339203774929047	-0.0612723454833031	-0.171559065580368	-0.2752366065979	0.0294352062046528	-0.432524919509888	-0.187221094965935	-0.206314966082573	-0.145486980676651	0.111096277832985	0.047883503139019	0.175742000341415	S	626	Q96T37-4	Putative RNA-binding protein 15	RBM15	RSPESDRPRKRHCAPSPDRSPELSSSRDRYN
-0.0215467568486929	0.0850924924015999	0.0364898815751076	0.339203774929047	-0.0612723454833031	0.224380314350128	-0.114429198205471	0.0294352062046528	-0.432524919509888	-0.187221094965935	-0.206314966082573	-0.145486980676651	0.116569429636002	0.047883503139019	0.175742000341415	S	630	Q96T37-4	Putative RNA-binding protein 15	RBM15	SDRPRKRHCAPSPDRSPELSSSRDRYNSDND
-0.475190162658691	-0.453924745321274	-0.456233322620392	-0.0506944954395294	-0.483617395162582	-0.140814781188965	-0.335950702428818	-0.308653891086578	-0.33896341919899	-0.0201483648270369	-0.300893783569336	-0.47126317024231	-0.449263244867325	-1.04514944553375	0.119796589016914	S	213	Q96T37-4	Putative RNA-binding protein 15	RBM15	DRPLKIEAVYVSRRRSRSPLDKDTYPPSASV
-0.475190162658691	-0.453924745321274	-0.456233322620392	-0.0506944954395294	-0.483617395162582	-0.140814781188965	-0.335950702428818	-0.308653891086578	-0.33896341919899	-0.0201483648270369	-0.300893783569336	-0.47126317024231	-0.449263244867325	-1.04514944553375	0.119796589016914	S	215	Q96T37-4	Putative RNA-binding protein 15	RBM15	PLKIEAVYVSRRRSRSPLDKDTYPPSASVVG
-1.10756468772888	-0.639557063579559	-0.83674567937851	-2.46344757080078	-1.16219902038574	-0.710672616958618	-1.25823140144348	-0.707427501678467	-1.90585827827454	-0.154985994100571	-0.0714263245463371	-0.215502068400383	0.230969682335854	-0.567260324954987	-0.803775727748871	S	2120	Q96T58	Msx2-interacting protein	SPEN	AAAQAGERESGVVAVSPEKSESPQKEDGLSS
-1.10756468772888	-0.663933992385864	-0.83674567937851	-2.46344757080078	-1.16219902038574	-0.652760744094849	-1.25823140144348	-0.707427501678467	-1.97388505935669	-0.154985994100571	-0.0714263245463371	-0.215502068400383	0.230969682335854	-0.567260324954987	-0.803775727748871	S	2126	Q96T58	Msx2-interacting protein	SPEN	ERESGVVAVSPEKSESPQKEDGLSSQLKSDP
-0.109374947845936	0.024905139580369	-0.0631874948740005	0.670369207859039	0.422598987817764	0.312089592218399	-0.408517330884933	-0.759181201457977	-0.810696363449097	0.0622787103056908	-0.288493752479553	-0.821412444114685	-0.110334649682045	-0.43999919295311	0.238449588418007	S	1268	Q96T58	Msx2-interacting protein	SPEN	EDSERTGGSPSVRHGSFHEDEDPIGSPRLLS
-0.109374947845936	0.024905139580369	-0.0631874948740005	0.670369207859039	0.422598987817764	0.312089592218399	-0.408517330884933	-0.759181201457977	-0.810696363449097	0.0622787103056908	-0.288493752479553	-0.821412444114685	-0.110334649682045	-0.43999919295311	0.238449588418007	S	1278	Q96T58	Msx2-interacting protein	SPEN	SVRHGSFHEDEDPIGSPRLLSVKGSPKVDEK
0.187758252024651	0.238189294934273	0.324628889560699	0.378705710172653	0.188366234302521	0.236137583851814	-0.355862587690353	-0.065115213394165	-0.310334086418152	0.154684022068977	-0.337607502937317	-0.247593060135841	-0.984755992889404	0.199037358164787	0.370344907045364	S	736	Q96T58	Msx2-interacting protein	SPEN	PIERSQSPVHLRRPQSPGASPSQAERLPSDS
0.187758252024651	0.238189294934273	0.324628889560699	0.378705710172653	0.188366234302521	0.236137583851814	-0.355862587690353	-0.065115213394165	-0.310334086418152	0.154684022068977	-0.337607502937317	-0.247593060135841	-0.984755992889404	0.199037358164787	0.370344907045364	S	740	Q96T58	Msx2-interacting protein	SPEN	SQSPVHLRRPQSPGASPSQAERLPSDSERRL
-1.88564264774323	-1.09152984619141	-1.71551501750946	-2.17351388931274	-1.7578718662262	-1.77206575870514	-1.88585603237152	-1.42474746704102	-1.99374806880951	-0.724545836448669	-0.985849797725677	-1.1859986782074	-1.20918190479279	-1.75555813312531	-1.27118504047394	S	481	Q99590-2	Protein SCAF11	SCAF11	IDKTKKPRTRRSRFHSPSTTWSPNKDTPQEK
-0.719296097755432	-0.857067406177521	-0.505859792232513	-2.024334192276	-2.08265542984009	-1.3310250043869	-1.01570928096771	-0.883268058300018	-0.75964617729187	-0.718012452125549	-0.306355267763138	0.193538308143616	-1.86046183109283	-2.23737859725952	-2.22727799415588	S	77	Q99856	AT-rich interactive domain-containing protein 3A	ARID3A	LAAMRAAAAGLGHPASPGGSEDGPPGSEEED
-0.546379745006561	-0.534282028675079	-0.784444808959961	-2.024334192276	-1.96097409725189	-1.61406898498535	-0.990325689315796	-0.958193898200989	-1.29869270324707	-0.855795860290527	-0.442191272974014	0.355537414550781	-2.23315238952637	-2.56866931915283	-2.37451243400574	S	88	Q99856	AT-rich interactive domain-containing protein 3A	ARID3A	GHPASPGGSEDGPPGSEEEDAAREGTPGSPG
-0.292496532201767	-0.114588268101215	-0.311214923858643	-0.30758610367775	-0.268400937318802	-0.537708938121796	-0.35917991399765	0.173862650990486	-0.690573215484619	-0.0351206511259079	0.0314890258014202	-0.558783352375031	-0.159998148679733	-0.111320331692696	0.224577188491821	S	197	Q9BRD0	BUD13 homolog	BUD13	HDSSDTSPPRRARHDSPDPSPPRRPQHNSSG
-0.292496532201767	-0.114588268101215	-0.311214923858643	-0.30758610367775	-0.268400937318802	-0.537708938121796	-0.35917991399765	0.173862650990486	-0.690573215484619	-0.0351206511259079	0.0314890258014202	-0.558783352375031	-0.159998148679733	-0.111320331692696	0.224577188491821	S	201	Q9BRD0	BUD13 homolog	BUD13	DTSPPRRARHDSPDPSPPRRPQHNSSGASPR
0.275979220867157	-0.134785339236259	-0.219191372394562	-0.19656066596508	-0.220330312848091	-0.269995301961899	-0.125587642192841	0.307103842496872	-0.434835821390152	0.0278962682932615	0.0241057202219963	-0.458720147609711	0.0725864171981812	-0.0571015179157257	0.0939194113016129	S	163	Q9BRD0	BUD13 homolog	BUD13	PDPSPRRARHDTPDPSPLRGARHDSDTSPPR
0.446869194507599	0.130223408341408	0.640243053436279	0.927564084529877	0.30038857460022	0.495250433683395	0.468668729066849	0.641353011131287	0.296645790338516	0.460197508335114	0.870344936847687	0.0822201073169708	0.764151692390442	0.846532583236694	1.02870166301727	S	151	Q9BRD0	BUD13 homolog	BUD13	PDPSPRKDRHDTPDPSPRRARHDTPDPSPLR
-0.315224528312683	-0.22372904419899	-0.46874150633812	-0.520214438438416	-0.764806747436523	-0.518373489379883	-0.39696791768074	0.0229665506631136	-0.501779198646545	0.00339864357374609	-0.338858723640442	-0.691530466079712	-0.858617424964905	-0.0906663313508034	0.153667420148849	S	139	Q9BRD0	BUD13 homolog	BUD13	PDSSPRRVRHGTPDPSPRKDRHDTPDPSPRR
0.785369396209717	0.545585930347443	-0.181859001517296	0.510618925094604	0.586821436882019	0.305671334266663	-0.153724104166031	0.0457990169525146	-0.335296213626862	0.179976746439934	-0.531719028949738	-0.877360343933105	-0.180803596973419	-0.670700132846832	-0.287782192230225	S	189	Q9BVC5	Ashwin	C2orf49	NHDLTHRKSPSGPVKSPPLSPVGTTPVKLKR
0.785369396209717	0.545585930347443	-0.184905976057053	0.350476175546646	0.586821436882019	0.507427573204041	-0.267351627349854	0.0893582329154015	-0.168327331542969	0.184802338480949	-0.531719028949738	-0.903842806816101	-0.402832895517349	-0.675266683101654	-0.304053246974945	S	193	Q9BVC5	Ashwin	C2orf49	THRKSPSGPVKSPPLSPVGTTPVKLKRAAPK
-0.876396954059601	-0.39960590004921	-0.724908590316772	-0.200045734643936	-0.327354848384857	0.301837086677551	-0.0589210875332356	0.0807079300284386	-0.292390674352646	0.639115750789642	0.940358340740204	0.330040574073792	0.27246829867363	0.0755158960819244	0.15512478351593	S	196	Q9BW71	HIRA-interacting protein 3	HIRIP3	APGKASVSRKQAREESEESEAEPVQRTAKKV
-0.876396954059601	-0.39960590004921	-0.724908590316772	-0.200045734643936	-0.327354848384857	0.301837086677551	-0.0589210875332356	0.0807079300284386	-0.292390674352646	0.639115750789642	0.940358340740204	0.330040574073792	0.27246829867363	0.0755158960819244	0.15512478351593	S	199	Q9BW71	HIRA-interacting protein 3	HIRIP3	KASVSRKQAREESEESEAEPVQRTAKKVEGN
-0.919299721717834	-0.553889155387878	-1.08774161338806	-0.381115347146988	-0.434617221355438	-0.0111837275326252	-0.243901908397675	0.113604135811329	-0.274574369192123	0.0493296459317207	0.199462488293648	-0.0191402491182089	0.208471223711967	-0.197778597474098	-0.0585388168692589	S	223	Q9BW71	HIRA-interacting protein 3	HIRIP3	AKKVEGNKGTKSLKESEQESEEEILAQKKEQ
-0.919299721717834	-0.553889155387878	-1.08774161338806	-0.381115347146988	-0.434617221355438	-0.0111837275326252	-0.243901908397675	0.113604135811329	-0.274574369192123	0.0493296459317207	0.199462488293648	-0.0191402491182089	0.208471223711967	-0.197778597474098	-0.0585388168692589	S	227	Q9BW71	HIRA-interacting protein 3	HIRIP3	EGNKGTKSLKESEQESEEEILAQKKEQREEE
-0.476227402687073	-0.530875980854034	-0.584113359451294	-0.131345361471176	-0.410882264375687	-0.449299991130829	-0.126164332032204	-0.167005240917206	-0.128198266029358	-0.128536656498909	-0.142198994755745	-0.252268314361572	-0.273130118846893	-0.555194616317749	-0.214900627732277	S	211	Q9BW85	Coiled-coil domain-containing protein 94	CCDC94	AALLEEARKRRLLEDSDSEDEAAPSPLQPAL
-0.476227402687073	-0.530875980854034	-0.584113359451294	-0.131345361471176	-0.410882264375687	-0.449299991130829	-0.126164332032204	-0.167005240917206	-0.128198266029358	-0.128536656498909	-0.142198994755745	-0.252268314361572	-0.273130118846893	-0.555194616317749	-0.214900627732277	S	213	Q9BW85	Coiled-coil domain-containing protein 94	CCDC94	LLEEARKRRLLEDSDSEDEAAPSPLQPALRP
0.0031058534514159	0.0390212498605251	0.227299913764	0.0586913302540779	-0.183797746896744	0.0778506994247437	-0.593356907367706	-0.314118683338165	-0.582964897155762	0.161312833428383	0.122327499091625	-0.138772994279861	0.218663841485977	0.00525359436869621	0.260471731424332	S	67	Q9BXP5-4	Serrate RNA effector molecule homolog	SRRT	RGEYRDYDRNRRERFSPPRHELSPPQKRMRR
0.0031058534514159	0.0390212498605251	0.227299913764	0.0586913302540779	-0.183797746896744	0.0778506994247437	-0.593356907367706	-0.314118683338165	-0.582964897155762	0.161312833428383	0.122327499091625	-0.138772994279861	0.218663841485977	0.00525359436869621	0.260471731424332	S	74	Q9BXP5-4	Serrate RNA effector molecule homolog	SRRT	DRNRRERFSPPRHELSPPQKRMRRDWDEHSS
-1.50216090679169	-1.09137511253357	-1.66022872924805	-2.05381727218628	-1.62486815452576	-1.88773548603058	-3.29960823059082	-3.17687678337097	-3.53238773345947	0.145839899778366	-0.309876888990402	-0.9047532081604	-1.25520968437195	-2.42943072319031	-1.11650419235229	S	51	Q9GZY6	Linker for activation of T-cells family member 2	LAT2	SEKIYQQRSLREDQQSFTGSRTYSLVGQAWP
-1.50216090679169	-1.21866464614868	-1.56316363811493	-2.04166746139526	-1.74927461147308	-1.88773548603058	-3.29960823059082	-3.17687678337097	-3.61888670921326	0.196111366152763	-0.272797852754593	-0.860826671123505	-1.11324512958527	-2.45744299888611	-0.984736919403076	S	44	Q9GZY6	Linker for activation of T-cells family member 2	LAT2	SRPGAKRSEKIYQQRSLREDQQSFTGSRTYS
0.233809739351273	-0.0450123213231564	0.00143142708111554	-0.0360323376953602	-0.271939933300018	-0.193783059716225	-0.24077844619751	-0.0536956712603569	-0.263284474611282	0.205690115690231	0.105209246277809	0.0562461093068123	0.0372532196342945	-0.0820954814553261	0.0744496285915375	S	499	Q9H0D6	5'-3' exoribonuclease 2	XRN2	GSPSPLGGIKRKAEDSDSEPEPEDNVRLWEA
0.233809739351273	-0.0450123213231564	0.00143142708111554	-0.0360323376953602	-0.271939933300018	-0.193783059716225	-0.24077844619751	-0.0536956712603569	-0.263284474611282	0.205690115690231	0.105209246277809	0.0562461093068123	0.0372532196342945	-0.0820954814553261	0.0744496285915375	S	501	Q9H0D6	5'-3' exoribonuclease 2	XRN2	PSPLGGIKRKAEDSDSEPEPEDNVRLWEAGW
-0.296016067266464	-0.0720513239502907	-0.577028214931488	1.18556141853333	0.683229148387909	0.684790849685669	-0.0145025001838803	0.142008885741234	-0.725396990776062	0.932446956634521	0.526118993759155	-0.41022926568985	0.722155272960663	0.356144189834595	0.678917586803436	S	268	Q9H0E9-2	Bromodomain-containing protein 8	BRD8	SPQKKMLGQKATPPPSPLLSELLKKGSLLPT
-0.582799315452576	0.399234861135483	0.365192115306854	2.91407227516174	1.58336973190308	2.38907122612	-0.731283783912659	-0.309524655342102	-0.83520495891571	0.762021839618683	0.401959508657455	-0.558993220329285	2.91177034378052	2.17103791236877	2.48052954673767	S	625	Q9H165	B-cell lymphoma/leukemia 11A	BCL11A	GESASGGLSKKLLLGSPSSLSPFSKRIKLEK
-4.25950765609741	-3.2645161151886	-4.17329120635986	-5.67294645309448	-4.90275812149048	-4.54683065414429	-3.49331569671631	-3.61575722694397	-2.68731236457825	-3.59963536262512	-3.65759468078613	-4.4537353515625	-3.96708822250366	-4.72644758224487	-3.30135345458984	S	181	Q9H1E3	Nuclear ubiquitous casein and cyclin-dependent kinase substrate 1	NUCKS1	EKKMPKPRLKATVTPSPVKGKGKVGRPTASK
-0.296250313520432	-0.603855013847351	-0.278034806251526	-0.00229506893083453	-0.368950247764587	-0.313091248273849	0.0184452813118696	-0.711968421936035	0.153410896658897	-1.55680215358734	-0.923194766044617	-0.756915807723999	-0.512049674987793	-0.0987949222326279	-0.470161467790604	S	58	Q9H1E3	Nuclear ubiquitous casein and cyclin-dependent kinase substrate 1	NUCKS1	EAKNKRRSGKNSQEDSEDSEDKDVKTKKDDS
-0.296250313520432	-0.603855013847351	-0.278034806251526	-0.00229506893083453	-0.368950247764587	-0.313091248273849	0.0184452813118696	-0.711968421936035	0.153410896658897	-1.55680215358734	-0.923194766044617	-0.756915807723999	-0.512049674987793	-0.0987949222326279	-0.470161467790604	S	61	Q9H1E3	Nuclear ubiquitous casein and cyclin-dependent kinase substrate 1	NUCKS1	NKRRSGKNSQEDSEDSEDKDVKTKKDDSHSA
0.196578487753868	0.730486690998077	0.0601236931979656	-0.0556699857115746	0.437490433454514	0.365174889564514	-0.733787596225739	-0.0307209361344576	-0.561385154724121	0.376267969608307	0.0797278955578804	0.547347068786621	0.230583548545837	0.164045140147209	0.55209755897522	S	953	Q9H2P0	Activity-dependent neuroprotector homeobox protein	ADNP	TIHLTEEPTKLMHNASDSEVDQDDVVEWKDG
0.196578487753868	0.730486690998077	0.0601236931979656	-0.0556699857115746	0.437490433454514	0.365174889564514	-0.733787596225739	-0.0307209361344576	-0.561385154724121	0.376267969608307	0.0797278955578804	0.547347068786621	0.230583548545837	0.164045140147209	0.55209755897522	S	955	Q9H2P0	Activity-dependent neuroprotector homeobox protein	ADNP	HLTEEPTKLMHNASDSEVDQDDVVEWKDGAS
-3.46523070335388	-2.63998341560364	-2.88806486129761	-2.92849898338318	-2.68742060661316	-2.63743901252747	-5.59293365478516	-4.13469123840332	-4.66695022583008	-2.75410008430481	-2.10613441467285	-2.77697706222534	-1.54721474647522	-2.7631561756134	-1.73719787597656	S	102	Q9H6F5	Coiled-coil domain-containing protein 86	CCDC86	PGAASPQRQQDLHLESPQRQPEYSPESPRCQ
1.45680844783783	1.27360820770264	1.0696394443512	0.786819398403168	0.442495435476303	0.402753174304962	0.0856971070170403	0.359373033046722	0.294184774160385	0.885844051837921	0.906876742839813	0.719921946525574	0.610056519508362	0.526845991611481	0.642233550548553	S	234	Q9H7L9	Sin3 histone deacetylase corepressor complex component SDS3	SUDS3	DLRTLNKLKSPKRPASPSSPEHLPATPAESP
1.76624655723572	1.30526578426361	1.0788688659668	0.786819398403168	0.428974449634552	0.402753174304962	0.0856971070170403	0.368221163749695	0.302642285823822	0.905877232551575	0.93012011051178	0.719921946525574	0.526680111885071	0.419543325901031	0.90400642156601	S	237	Q9H7L9	Sin3 histone deacetylase corepressor complex component SDS3	SUDS3	TLNKLKSPKRPASPSSPEHLPATPAESPAQR
0.187587559223175	0.265787720680237	0.0821676328778267	0.0462577044963837	0.0462206527590752	-0.0210301764309406	-0.39642870426178	-0.145880192518234	-0.720395565032959	0.0607352405786514	-0.127442300319672	-0.190553918480873	0.126689434051514	0.0693111643195152	0.355265617370605	S	734	Q9H7N4	Splicing factor, arginine/serine-rich 19	SCAF1	SPAPASSPKREVLYDSEGLSGEERGGKSSQK
0.187587559223175	0.265787720680237	0.0821676328778267	0.0462577044963837	0.0462206527590752	-0.0210301764309406	-0.39642870426178	-0.145880192518234	-0.720395565032959	0.0607352405786514	-0.127442300319672	-0.190553918480873	0.126689434051514	0.0693111643195152	0.355265617370605	S	738	Q9H7N4	Splicing factor, arginine/serine-rich 19	SCAF1	ASSPKREVLYDSEGLSGEERGGKSSQKDRRR
0.43920224905014	0.55741149187088	0.35884827375412	0.113916628062725	0.370065599679947	0.365889102220535	-0.276401400566101	0.0357510447502136	-0.233999520540237	0.516222834587097	0.433979779481888	0.254504442214966	0.341768234968185	0.0668718963861465	0.507784426212311	S	498	Q9H7N4	Splicing factor, arginine/serine-rich 19	SCAF1	RRKILTQRRERYRQRSPSPAPAPAPAAAAGP
0.43920224905014	0.55741149187088	0.35884827375412	0.113916628062725	0.370065599679947	0.365889102220535	-0.276401400566101	0.0357510447502136	-0.233999520540237	0.516222834587097	0.433979779481888	0.254504442214966	0.341768234968185	0.0668718963861465	0.507784426212311	S	500	Q9H7N4	Splicing factor, arginine/serine-rich 19	SCAF1	KILTQRRERYRQRSPSPAPAPAPAAAAGPPT
0.831923067569733	0.584461629390717	0.715202033519745	1.30091917514801	0.792267620563507	0.661799192428589	0.554376602172852	0.298830777406693	0.466002911329269	0.537185847759247	0.691156685352325	0.921642005443573	0.604433357715607	0.893336296081543	0.258230537176132	S	42	Q9H7Z6	Histone acetyltransferase KAT8	KAT8	ENAAAEGTAPSPGRVSPPTPARGEPEVTVEI
-0.0157467778772116	-0.0147389136254787	-0.0963052734732628	0.911275386810303	0.301710695028305	0.652312994003296	0.0737382173538208	0.104932382702827	0.0726548507809639	0.386776149272919	0.431031703948975	0.295620918273926	0.299995005130768	0.261464893817902	0.639454364776611	S	29	Q9HCD5	Nuclear receptor coactivator 5	NCOA5	DPYGFGDSRDSRRDRSPIRGSPRREPRDGRN
-0.0157467778772116	-0.0147389136254787	-0.0963052734732628	0.911275386810303	0.301710695028305	0.652312994003296	0.0737382173538208	0.104932382702827	0.0726548507809639	0.386776149272919	0.431031703948975	0.295620918273926	0.299995005130768	0.261464893817902	0.639454364776611	S	34	Q9HCD5	Nuclear receptor coactivator 5	NCOA5	GDSRDSRRDRSPIRGSPRREPRDGRNGRDAR
1.04467570781708	0.629443943500519	0.89644593000412	-0.380112171173096	0.913065671920776	-0.235868334770203	0.524035751819611	0.50754725933075	0.662852585315704	0.446929067373276	0.29827606678009	0.436246335506439	-0.0625743269920349	-0.114623039960861	0.155981957912445	S	484	Q9NPI6-2	mRNA-decapping enzyme 1A	DCP1A	FQQTVTRSSDLERKASSPSPLTIGTPESQRK
1.03313553333282	0.414436936378479	0.825233101844788	-0.380112171173096	0.0244977213442326	0.17462070286274	0.0870145782828331	0.50912070274353	0.435932636260986	0.311606645584106	0.473240286111832	0.436246335506439	-0.0625743269920349	-0.120161443948746	0.155981957912445	S	487	Q9NPI6-2	mRNA-decapping enzyme 1A	DCP1A	TVTRSSDLERKASSPSPLTIGTPESQRKPSI
0.976742208003998	0.410406708717346	0.499653726816177	0.903875887393951	0.331481128931046	0.495661646127701	1.44173550605774	1.65641760826111	1.29687881469727	1.15758562088013	0.890411198139191	0.707729637622833	0.462766706943512	0.436101496219635	0.762120425701141	S	181	Q9NQC3-5	Reticulon-4	RTN4	PAAPPSTPAAPKRRGSSGSVDETLFALPAAS
0.976742208003998	0.324979811906815	-0.934260129928589	0.903875887393951	0.294725120067596	0.495661646127701	-0.016169611364603	1.54572093486786	1.12484681606293	1.15758562088013	0.86930388212204	0.707729637622833	0.809870719909668	0.256488919258118	0.639002442359924	S	182	Q9NQC3-5	Reticulon-4	RTN4	AAPPSTPAAPKRRGSSGSVDETLFALPAASE
0.976742208003998	0.541633665561676	0.499653726816177	0.903875887393951	0.331481128931046	0.423481673002243	1.35678601264954	0.825104355812073	1.26256585121155	1.18310379981995	0.149148225784302	0.707729637622833	0.559208929538727	0.509619116783142	0.792560875415802	S	184	Q9NQC3-5	Reticulon-4	RTN4	PPSTPAAPKRRGSSGSVDETLFALPAASEPV
-0.936769187450409	-0.699141561985016	-0.901057183742523	0.0154606178402901	-0.176747635006905	0.0187895856797695	-1.12871551513672	-1.01533567905426	-1.32850110530853	-0.928659677505493	-1.26972413063049	-2.17585134506226	-0.105235613882542	-0.713032066822052	-0.0371069759130478	S	365	Q9NQZ2	Something about silencing protein 10	UTP3	SVSKTSAAACAVTDLSDDSDFDEKAKLKYYK
-0.936769187450409	-0.699141561985016	-0.901057183742523	0.0154606178402901	-0.176747635006905	0.0187895856797695	-1.12871551513672	-1.01533567905426	-1.32850110530853	-0.928659677505493	-1.26972413063049	-2.17585134506226	-0.105235613882542	-0.713032066822052	-0.0371069759130478	S	368	Q9NQZ2	Something about silencing protein 10	UTP3	KTSAAACAVTDLSDDSDFDEKAKLKYYKEIE
-2.71570348739624	-2.08820915222168	-1.44480836391449	-5.97642993927002	-2.81227374076843	-3.3100368976593	-3.9316189289093	-3.25635266304016	-4.49305057525635	-1.02012002468109	-1.33463191986084	-1.65429186820984	-2.52155828475952	-3.41886043548584	-2.28189086914063	S	1358	Q9NTI5	Sister chromatid cohesion protein PDS5 homolog B	PDS5B	SKQHRVSRRAQQRAESPESSAIESTQSTPQK
0.918902337551117	1.27481091022491	0.657029032707214	1.05898082256317	0.613852143287659	0.701615810394287	0.330190867185593	0.581617534160614	0.0803020671010017	0.911547601222992	0.842684209346771	0.391687422990799	-0.118108995258808	0.273751139640808	0.292794495820999	S	1176	Q9NTI5	Sister chromatid cohesion protein PDS5 homolog B	PDS5B	SSNPSSPGRIKGRLDSSEMDHSENEDYTMSS
0.748570144176483	0.921539008617401	0.687424123287201	1.05898082256317	0.685278236865997	0.726670920848846	0.368597775697708	0.686762750148773	0.0803020671010017	0.911547601222992	0.842684209346771	0.462412983179092	-0.118108995258808	0.211782097816467	0.292794495820999	S	1182	Q9NTI5	Sister chromatid cohesion protein PDS5 homolog B	PDS5B	PGRIKGRLDSSEMDHSENEDYTMSSPLPGKK
-0.837732374668121	-0.521169722080231	-0.924593567848206	-0.799332857131958	-1.11636173725128	-1.0537303686142	-0.64069128036499	-0.495972365140915	-0.915655910968781	-0.529220819473267	-0.60871434211731	-0.696695387363434	-0.645398676395416	-0.990834712982178	-0.379217982292175	S	551	Q9NWH9	SAFB-like transcription modulator	SLTM	TSESIKKSEEKKRISSKSPGHMVILDQTKGD
-0.771540224552155	-0.532769441604614	-0.829104542732239	-1.08089518547058	-0.990983307361603	-1.0537303686142	-0.64069128036499	-0.495972365140915	-1.09671103954315	-0.529220819473267	-0.60871434211731	-0.696695387363434	-0.645398676395416	-0.990834712982178	-0.511536121368408	S	553	Q9NWH9	SAFB-like transcription modulator	SLTM	ESIKKSEEKKRISSKSPGHMVILDQTKGDHC
-0.0675530880689621	-0.723892748355865	0.398117333650589	0.0770726948976517	0.432757943868637	0.202188596129417	0.12042023986578	-0.754509508609772	0.184285074472427	-1.98879408836365	-1.21489906311035	0.187890604138374	0.0280957855284214	0.830277621746063	-0.527096033096313	S	86	Q9NXG2	THUMP domain-containing protein 1	THUMPD1	DMYGPEKFTDKDQQPSGSEGEDDDAEAALKK
-0.0675530880689621	-0.723892748355865	0.398117333650589	0.0770726948976517	0.432757943868637	0.202188596129417	0.12042023986578	-0.754509508609772	0.184285074472427	-1.98879408836365	-1.21489906311035	0.187890604138374	0.0280957855284214	0.830277621746063	-0.527096033096313	S	88	Q9NXG2	THUMP domain-containing protein 1	THUMPD1	YGPEKFTDKDQQPSGSEGEDDDAEAALKKEV
-0.845740556716919	0.0846783518791199	-0.321860164403915	-0.2043137550354	-0.64581561088562	-0.418802946805954	-0.541849732398987	0.0721414387226105	-0.504275858402252	0.384064048528671	-0.202268928289413	-0.29292568564415	-0.277921497821808	-0.2417121976614	0.0279748123139143	S	266	Q9NYF8-2	Bcl-2-associated transcription factor 1	BCLAF1	SAKNTPSQHSHSIQHSPERSGSGSVGNGSSR
-0.465091615915298	-0.186162620782852	-0.463696748018265	-0.501404106616974	-0.694275677204132	-0.495284706354141	-0.718485057353973	-0.403793632984161	-1.06443893909454	-0.594106376171112	-0.658298850059509	-1.04306375980377	-0.480966836214066	-0.636537134647369	-0.261978447437286	S	283	Q9NYF8-2	Bcl-2-associated transcription factor 1	BCLAF1	ERSGSGSVGNGSSRYSPSQNSPIHHIPSRRS
-0.465091615915298	-0.230159386992455	-0.644667327404022	-0.33952608704567	-0.658982574939728	-0.556690216064453	-0.718485057353973	-0.443817436695099	-1.09150540828705	-0.656969308853149	-0.617321372032166	-0.948594272136688	-0.480966836214066	-0.636537134647369	-0.261978447437286	S	288	Q9NYF8-2	Bcl-2-associated transcription factor 1	BCLAF1	GSVGNGSSRYSPSQNSPIHHIPSRRSPAKTI
-0.461535483598709	-0.461535394191742	-0.358179599046707	0.130347281694412	-0.0717480480670929	-0.545000791549683	-0.60733038187027	-0.130361139774323	-0.681474328041077	-0.868779599666595	-0.629042744636536	-1.16933941841125	-0.200504630804062	-0.470310688018799	-0.154559895396233	S	301	Q9NYV4-2	Cyclin-dependent kinase 12	CDK12	QSSTRSPSPYSRRQRSVSPYSRRRSSSYERS
-0.461535483598709	-0.461535394191742	-0.358179599046707	0.130347281694412	-0.0717480480670929	-0.545000791549683	-0.60733038187027	-0.130361139774323	-0.681474328041077	-0.868779599666595	-0.629042744636536	-1.16933941841125	-0.200504630804062	-0.470310688018799	-0.154559895396233	S	303	Q9NYV4-2	Cyclin-dependent kinase 12	CDK12	STRSPSPYSRRQRSVSPYSRRRSSSYERSGS
-0.674584209918976	-0.644771635532379	-0.631323873996735	-0.0114467153325677	-0.647148549556732	-0.0687893778085709	-0.552262723445892	-0.494109958410263	-0.68733811378479	-0.723873972892761	-0.8758944272995	-1.05011689662933	-0.419325709342957	-1.11405003070831	-0.112402819097042	S	274	Q9NYV4-2	Cyclin-dependent kinase 12	CDK12	YDSYKKSPGSTSRRQSVSPPYKEPSAYQSST
-0.674584209918976	-0.644771635532379	-0.631323873996735	-0.0114467153325677	-0.647148549556732	-0.0687893778085709	-0.552262723445892	-0.494109958410263	-0.68733811378479	-0.723873972892761	-0.8758944272995	-1.05011689662933	-0.395024329423904	-1.11405003070831	-0.112402819097042	S	276	Q9NYV4-2	Cyclin-dependent kinase 12	CDK12	SYKKSPGSTSRRQSVSPPYKEPSAYQSSTRS
-1.0311998128891	-1.0293710231781	-0.932110488414764	0.264500081539154	0.0779814198613167	0.0715171322226524	-0.400199621915817	-0.233071506023407	-0.666033267974854	-0.426450252532959	-0.696203410625458	-0.558993220329285	0.253790557384491	-0.236462533473969	0.441333591938019	S	332	Q9NYV4-2	Cyclin-dependent kinase 12	CDK12	GSYSGRSPSPYGRRRSSSPFLSKRSLSRSPL
-1.00406610965729	-0.928951263427734	0.538719117641449	-0.0718743652105331	-0.3060622215271	-0.221340119838715	-0.46347439289093	-0.253887146711349	-0.666033267974854	-0.511078417301178	-0.70794290304184	-0.669615745544434	0.207620605826378	-0.236462533473969	0.419269233942032	S	333	Q9NYV4-2	Cyclin-dependent kinase 12	CDK12	SYSGRSPSPYGRRRSSSPFLSKRSLSRSPLP
-0.831636488437653	-1.08252608776093	-0.214235559105873	0.235462531447411	-0.110291860997677	0.187650457024574	-0.46347439289093	-0.055146437138319	-0.945800602436066	-0.468784898519516	-0.719732642173767	-0.558993220329285	0.317276835441589	-0.155019298195839	0.490558832883835	S	334	Q9NYV4-2	Cyclin-dependent kinase 12	CDK12	YSGRSPSPYGRRRSSSPFLSKRSLSRSPLPR;YSGRSPSPYGRRRSSSPFLSKRSLSRSPLPS
0.551907181739807	0.883518576622009	0.613517940044403	0.82277375459671	0.655462384223938	0.878320217132568	-0.0548873282968998	0.008817826397717	0.0670090094208717	0.87126499414444	0.740390598773956	0.393388122320175	0.908540606498718	0.743736982345581	0.948240160942078	S	502	Q9UK58	Cyclin-L1	CCNL1	KHRHERGHHRDRRERSRSFERSHKSKHHGGS
0.551907181739807	0.883518576622009	0.613517940044403	0.82277375459671	0.655462384223938	0.878320217132568	-0.0548873282968998	0.008817826397717	0.0670090094208717	0.87126499414444	0.740390598773956	0.393388122320175	0.908540606498718	0.743736982345581	0.948240160942078	S	504	Q9UK58	Cyclin-L1	CCNL1	RHERGHHRDRRERSRSFERSHKSKHHGGSRS
0.665737092494965	0.903450429439545	0.107514977455139	-0.410391271114349	-0.320381045341492	1.02973997592926	-1.08201098442078	-1.06425416469574	-1.13549530506134	0.0929839834570885	0.124996900558472	-0.962812781333923	-0.993687570095062	-0.0969755128026009	-0.636679708957672	S	335	Q9UK58	Cyclin-L1	CCNL1	LNPDGTPALSTLGGFSPASKPSSPREVKAEE
-0.235375419259071	0.361799597740173	0.160809651017189	1.10405802726746	0.158604219555855	-1.84208869934082	-0.108674347400665	0.176448985934258	-0.253043502569199	0.553330063819885	0.465450406074524	-0.133013442158699	0.742052435874939	-0.101066216826439	0.491580784320831	S	931	Q9UKJ3-2	G patch domain-containing protein 8	GPATCH8	RSTRSPSQRSGSRKRSWGHESPEERHSGRRD
-0.235375419259071	0.361799597740173	0.160809651017189	1.10405802726746	0.158604219555855	-1.84208869934082	-0.108674347400665	0.176448985934258	-0.253043502569199	0.553330063819885	0.465450406074524	-0.133013442158699	0.742052435874939	-0.101066216826439	0.491580784320831	S	936	Q9UKJ3-2	G patch domain-containing protein 8	GPATCH8	PSQRSGSRKRSWGHESPEERHSGRRDFIRSK
0.0595839247107506	-0.388353377580643	-1.29256689548492	0.0179048646241426	-0.753548562526703	-2.27694463729858	-1.39288949966431	-2.69508194923401	-1.61681711673737	0.16061806678772	-0.603709638118744	-1.19381654262543	-1.4780045747757	-3.0145092010498	-1.63625633716583	S	240	Q9UKV3	Apoptotic chromatin condensation inducer in the nucleus	ACIN1	ERRSSRVRQARAAKLSEGSQPAEEEEDQETP
0.0595839247107506	-0.388353377580643	-1.29256689548492	0.0179048646241426	-0.753548562526703	-2.27694463729858	-1.39288949966431	-2.69508194923401	-1.61681711673737	0.16061806678772	-0.603709638118744	-1.19381654262543	-1.4780045747757	-3.0145092010498	-1.63625633716583	S	243	Q9UKV3	Apoptotic chromatin condensation inducer in the nucleus	ACIN1	SSRVRQARAAKLSEGSQPAEEEEDQETPSRN
0.589256942272186	0.639590680599213	0.0846318975090981	1.1996511220932	0.908543765544891	0.439724981784821	-0.0168221779167652	0.103957936167717	-0.639472305774689	0.515199542045593	0.265198051929474	0.801275730133057	0.733584463596344	-0.0308174695819616	0.588162124156952	S	410	Q9UKV3	Apoptotic chromatin condensation inducer in the nucleus	ACIN1	DRKKASLVALPEQTASEEETPPPLLTKEASS
0.930145502090454	0.727031290531158	0.566139221191406	-0.277806729078293	-0.698577642440796	0.423765182495117	-0.865989446640015	0.563705205917358	0.380012929439545	0.343025028705597	-0.570394992828369	0.113998383283615	-0.912171304225922	-0.632172167301178	-0.482272297143936	S	386	Q9UKV3	Apoptotic chromatin condensation inducer in the nucleus	ACIN1	EREIKSSQGLKEKSKSPSPPRLTEDRKKASL
0.930145502090454	0.233328849077225	0.566139221191406	-0.277806729078293	0.187197104096413	0.423765182495117	-0.865989446640015	0.447516083717346	0.380012929439545	0.343025028705597	0.52185732126236	0.407852083444595	0.184842556715012	-0.632172167301178	0.370538920164108	S	388	Q9UKV3	Apoptotic chromatin condensation inducer in the nucleus	ACIN1	EIKSSQGLKEKSKSPSPPRLTEDRKKASLVA
-0.329038560390472	0.256024658679962	2.07937407493591	2.93668866157532	1.20686078071594	1.82309973239899	1.31606149673462	1.17883682250977	0.661339640617371	2.58819174766541	1.5508816242218	0.580995202064514	0.844276964664459	0.0323596931993961	0.559460997581482	S	208	Q9UKV3	Apoptotic chromatin condensation inducer in the nucleus	ACIN1	RPELELSRHSPRKSSSISEEKGDSDDEKPRK
0.829264163970947	0.256024658679962	0.419924855232239	2.93668866157532	0.572554528713226	0.958297848701477	0.618129312992096	0.888911902904511	-0.188444882631302	2.58819174766541	2.28956508636475	0.966944754123688	0.26303306221962	-0.13117778301239	0.21142566204071	S	216	Q9UKV3	Apoptotic chromatin condensation inducer in the nucleus	ACIN1	HSPRKSSSISEEKGDSDDEKPRKGERRSSRV
0.999336838722229	1.05398905277252	0.825010895729065	-0.154697224497795	0.0684382393956184	-0.152188748121262	0.294432282447815	0.380694627761841	0.324534624814987	0.921826720237732	0.708212614059448	0.762498617172241	0.244124621152878	-0.0257060062140226	-0.0609243735671043	S	776	Q9ULU4-22	Protein kinase C-binding protein 1	ZMYND8	DVVGKTPPSTTVGSHSPPETPVLTRSSAQTS
-0.0572540163993835	0.0149979805573821	0.0880249291658401	-0.0327387526631355	-0.0836546719074249	0.108721114695072	-0.658707857131958	0.027361374348402	-0.268700152635574	0.521636962890625	0.748927056789398	0.572222054004669	0.441321700811386	0.0825527384877205	0.274917125701904	S	1092	Q9UMN6	Histone-lysine N-methyltransferase 2B	KMT2B	RRCVKQRPSYDIFEDSDDSEPGGPPAPRRRT
-0.0572540163993835	0.0149979805573821	0.0880249291658401	-0.0327387526631355	-0.0836546719074249	0.108721114695072	-0.658707857131958	0.027361374348402	-0.268700152635574	0.521636962890625	0.748927056789398	0.572222054004669	0.441321700811386	0.0825527384877205	0.274917125701904	S	1095	Q9UMN6	Histone-lysine N-methyltransferase 2B	KMT2B	VKQRPSYDIFEDSDDSEPGGPPAPRRRTPRE
0.140543714165688	0.24950011074543	0.551027536392212	0.735088229179382	0.568577170372009	0.87872987985611	0.659266650676727	1.31536066532135	0.567006587982178	0.744228482246399	0.880550026893616	0.559170842170715	0.943256378173828	0.767648875713348	1.28459858894348	S	1269	Q9UPT8	Zinc finger CCCH domain-containing protein 4	ZC3H4	TLFGTVKQTPKTGSGSPFAGNSPAREGEQDA
0.140543714165688	0.24950011074543	0.564454972743988	0.735088229179382	0.588928461074829	0.87872987985611	0.659266650676727	1.31536066532135	0.561569511890411	0.71257871389389	0.887606561183929	0.630522668361664	0.98745721578598	0.767648875713348	1.28459858894348	S	1275	Q9UPT8	Zinc finger CCCH domain-containing protein 4	ZC3H4	KQTPKTGSGSPFAGNSPAREGEQDAASLKDV
0.159596651792526	0.630142152309418	0.334770798683167	0.058655634522438	0.249892666935921	0.188474223017693	-0.331741094589233	0.177929013967514	-0.33896341919899	0.26523831486702	0.109280377626419	-0.352822005748749	0.282404690980911	-0.0769543275237083	0.0592976175248623	S	1014	Q9UQ35	Serine/arginine repetitive matrix protein 2	SRRM2	VKAQTPPGPSLSGSKSPCPQEKSKDSLVQSC
0.985529720783234	0.058145135641098	0.846269547939301	0.765106201171875	0.480965614318848	-1.43366611003876	0.188375785946846	-0.61048549413681	0.148354098200798	-1.17516839504242	0.379620999097824	-1.49997663497925	-0.483983337879181	-0.0926911160349846	0.156418323516846	S	1458	Q9UQ35	Serine/arginine repetitive matrix protein 2	SRRM2	SSPGLRDGSGTPSRHSLSGSSPGMKDIPRTP
0.558937132358551	0.737335979938507	0.669497013092041	0.173157230019569	0.0217829924076796	0.0988100171089172	-0.62852543592453	-0.225056812167168	-0.785831928253174	0.277658492326736	-0.140864327549934	-0.451390653848648	0.107616625726223	0.176703318953514	0.336788088083267	S	2692	Q9UQ35	Serine/arginine repetitive matrix protein 2	SRRM2	SPRKPIDSLRDSRSLSYSPVERRRPSPQPSP
0.558937132358551	0.758119821548462	0.669497013092041	0.191378325223923	-0.61461353302002	-0.164679422974586	-0.62852543592453	-0.10211967676878	-0.449208527803421	0.277658492326736	0.341503977775574	-0.451390653848648	0.107616625726223	0.176703318953514	0.336788088083267	S	2694	Q9UQ35	Serine/arginine repetitive matrix protein 2	SRRM2	RKPIDSLRDSRSLSYSPVERRRPSPQPSPRD
-0.029291519895196	0.210044518113136	-0.33757296204567	-0.478870570659637	-0.691796600818634	-0.508314311504364	-0.820747256278992	-0.381588876247406	-0.370572060346603	-0.143443569540977	-0.187597841024399	-0.401714712381363	-0.537422478199005	-0.794500708580017	-0.557520866394043	S	351	Q9UQ35	Serine/arginine repetitive matrix protein 2	SRRM2	EDKDKDKKEKSATRPSPSPERSSTGPEPPAP
-0.029291519895196	0.210044518113136	-0.239919513463974	-0.478870570659637	-0.755413353443146	-0.508314311504364	-0.723967432975769	-0.395374357700348	-0.370572060346603	-0.143443569540977	-0.188534170389175	-0.38323175907135	-0.640300273895264	-0.794500708580017	-0.557520866394043	S	353	Q9UQ35	Serine/arginine repetitive matrix protein 2	SRRM2	KDKDKKEKSATRPSPSPERSSTGPEPPAPTP
0.685412287712097	0.785392165184021	0.820622503757477	0.730937838554382	0.172065168619156	0.347947657108307	0.520317494869232	0.87296986579895	0.476108402013779	0.600577771663666	0.53303325176239	0.607620537281036	0.855789840221405	0.572775304317474	0.758330762386322	S	1318	Q9UQ35	Serine/arginine repetitive matrix protein 2	SRRM2	SSWGGPHFSPEHKELSNSPLRENSFGSPLEF
0.685412287712097	-0.143865153193474	0.472718387842178	0.0992082133889198	-0.590044558048248	-0.164079830050468	-0.730848014354706	0.0981412529945374	-0.0969975963234901	0.983136296272278	-0.419373750686646	-0.847376823425293	-0.972153961658478	-0.716364085674286	0.00181035697460175	S	1320	Q9UQ35	Serine/arginine repetitive matrix protein 2	SRRM2	WGGPHFSPEHKELSNSPLRENSFGSPLEFRN
-0.688921868801117	-0.311535179615021	-1.32222235202789	-1.64112615585327	-1.10698008537292	-1.28995335102081	-2.21693849563599	-1.71798193454742	-2.81888389587402	-1.26085925102234	-1.55074977874756	-1.54974246025085	-1.64118158817291	-2.57570362091064	-1.62284362316132	S	1387	Q9UQ35	Serine/arginine repetitive matrix protein 2	SRRM2	KEQSTRSSGHSSSELSPDAVEKAGMSSNQSI
-0.245839074254036	-0.110578656196594	-0.338983327150345	-0.168437123298645	-0.634552001953125	-0.161829009652138	-0.361249655485153	-0.250654220581055	-0.184941366314888	-0.500740170478821	-0.689219892024994	-0.838571429252625	-0.312045186758041	-0.431139439344406	-0.0331970453262329	S	1103	Q9UQ35	Serine/arginine repetitive matrix protein 2	SRRM2	SKSQTSPKGGRSRSSSPVTELASRSPIRQDR
-0.245839074254036	-0.322430104017258	-0.252957761287689	-0.176150366663933	-0.654679596424103	0.166991963982582	-0.129412069916725	-0.327200591564178	0.0146695971488953	-0.600359916687012	-0.873825311660767	-0.715854585170746	-0.270972311496735	-0.415478527545929	0.0394340083003044	S	1110	Q9UQ35	Serine/arginine repetitive matrix protein 2	SRRM2	KGGRSRSSSPVTELASRSPIRQDRGEFSASP
0.443664968013763	0.728480696678162	0.378327786922455	-0.47533717751503	-0.444769591093063	-0.40152633190155	-0.964337348937988	-0.525344371795654	-0.62958174943924	-0.133309096097946	0.0250474587082863	-0.422619938850403	-0.231415033340454	-0.589024901390076	-0.327799409627914	S	508	Q9UQ35	Serine/arginine repetitive matrix protein 2	SRRM2	GRSRSRTPTKRGHSRSRSPQWRRSRSAQRWG
0.443664968013763	0.728480696678162	0.378327786922455	-0.47533717751503	-0.444769591093063	-0.40152633190155	-0.964337348937988	-0.525344371795654	-0.62958174943924	-0.133309096097946	0.0250474587082863	-0.422619938850403	-0.231415033340454	-0.589024901390076	-0.327799409627914	S	510	Q9UQ35	Serine/arginine repetitive matrix protein 2	SRRM2	SRSRTPTKRGHSRSRSPQWRRSRSAQRWGRS
0.39417228102684	0.852467894554138	0.35547810792923	-0.157615572214127	-0.0655583366751671	-0.320701360702515	-0.703031778335571	-0.525022387504578	-0.48111280798912	-0.0456225574016571	0.0334439724683762	-0.384889483451843	-0.277628809213638	-0.457684546709061	-0.317033737897873	S	534	Q9UQ35	Serine/arginine repetitive matrix protein 2	SRRM2	AQRWGRSRSPQRRGRSRSPQRPGWSRSRNTQ
0.39417228102684	0.852467894554138	0.35547810792923	-0.157615572214127	-0.0655583366751671	-0.320701360702515	-0.703031778335571	-0.525022387504578	-0.48111280798912	-0.0456225574016571	0.0334439724683762	-0.384889483451843	-0.277628809213638	-0.457684546709061	-0.30705189704895	S	536	Q9UQ35	Serine/arginine repetitive matrix protein 2	SRRM2	RWGRSRSPQRRGRSRSPQRPGWSRSRNTQRR
0.402953028678894	0.543570756912231	-0.357782483100891	-0.663712084293365	-0.808840453624725	-1.02720546722412	-0.820850193500519	-0.827086687088013	-0.478582292795181	-0.79986697435379	-0.984265983104706	-1.75890982151031	-1.00322079658508	-1.30635714530945	-0.521531522274017	S	440	Q9UQ35	Serine/arginine repetitive matrix protein 2	SRRM2	PQPTKVSRHASSSPESPKPAPAPGSHREISS
0.0263320282101631	0.1662378013134	-0.0504337623715401	-0.490509480237961	-0.290632277727127	-0.201413795351982	-0.571799039840698	-0.180921033024788	-0.545899450778961	0.15230917930603	0.0607696436345577	-0.37014028429985	-0.314315676689148	-0.371558338403702	-0.195042118430138	S	377	Q9UQ35	Serine/arginine repetitive matrix protein 2	SRRM2	EPPAPTPLLAERHGGSPQPLATTPLSQEPVN
0.0163573231548071	0.1662378013134	-0.463604986667633	-0.490509480237961	-0.580338954925537	-0.304758876562119	-0.576975882053375	-0.146297410130501	-0.612102389335632	-0.290294051170349	0.0474351458251476	-0.411972671747208	-0.397047430276871	-0.371558338403702	-0.195042118430138	S	398	Q9UQ35	Serine/arginine repetitive matrix protein 2	SRRM2	TTPLSQEPVNPPSEASPTRDRSPPKSPEKLP
-0.453765720129013	0.00424155034124851	-0.32867431640625	-0.831938624382019	-0.538517534732819	-0.543944478034973	-0.840688526630402	-0.540715098381042	-0.683472812175751	-0.457002907991409	-0.543434381484985	-0.817991256713867	-0.572758376598358	-1.05066156387329	-0.403951972723007	S	2121	Q9UQ35	Serine/arginine repetitive matrix protein 2	SRRM2	PVALNSSRMSCFSRPSMSPTPLDRCRSPGML
-0.368270248174667	0.00424155034124851	-0.301935255527496	-0.407569527626038	-0.538517534732819	-0.543944478034973	-0.840688526630402	-0.540715098381042	-0.636523962020874	-0.457002907991409	-0.512897610664368	-0.817991256713867	-0.572758376598358	-1.01314294338226	-0.403951972723007	S	2123	Q9UQ35	Serine/arginine repetitive matrix protein 2	SRRM2	ALNSSRMSCFSRPSMSPTPLDRCRSPGMLEP
0.287699431180954	0.206728592514992	0.235252261161804	-0.545912325382233	-0.0590520091354847	-0.455527096986771	-0.617202401161194	-0.174116119742393	-0.518492221832275	-0.0692162066698074	-0.353265076875687	-0.968524754047394	-0.309295684099197	-0.902814745903015	-0.531489908695221	S	2100	Q9UQ35	Serine/arginine repetitive matrix protein 2	SRRM2	SDRSRSATPPATRNHSGSRTPPVALNSSRMS
0.269305974245071	0.411989897489548	0.403992921113968	0.150691583752632	-0.17599581182003	0.0127600198611617	0.0931106433272362	0.0937746092677116	0.0471236705780029	-0.178170889616013	-0.192273274064064	-0.552786767482758	0.0898942723870277	-0.237154245376587	-0.0519257560372353	S	2102	Q9UQ35	Serine/arginine repetitive matrix protein 2	SRRM2	RSRSATPPATRNHSGSRTPPVALNSSRMSCF
-0.0347587987780571	0.203479886054993	-0.180163249373436	-0.225661024451256	-0.222813218832016	-0.196869179606438	-0.412926614284515	-0.0848222374916077	-0.228309974074364	-0.0524590015411377	0.0841386690735817	-0.366069853305817	-0.196109429001808	-0.366358995437622	-0.186989173293114	S	857	Q9UQ35	Serine/arginine repetitive matrix protein 2	SRRM2	PKVKSGTPPRQGSITSPQANEQSVTPQRRSC
0.147434487938881	0.265148341655731	0.182235464453697	-0.217058137059212	-0.34889754652977	-0.309135556221008	-0.384653806686401	-0.28405973315239	-0.43454721570015	-0.106830261647701	-0.292496263980865	-0.506623804569244	-0.344439446926117	-0.416953593492508	-0.213834837079048	S	2740	Q9UQ35	Serine/arginine repetitive matrix protein 2	SRRM2	GDSRSPSHKRRRETPSPRPMRHRSSRSP___
-0.283188015222549	-0.0124532142654061	-0.0536643899977207	-0.691826164722443	-1.15188872814178	-0.566210389137268	-0.711549818515778	-0.855018734931946	-1.00423312187195	-0.183692142367363	-0.597575902938843	-0.742648303508759	-0.867603540420532	-0.995624721050262	-0.586893022060394	S	2702	Q9UQ35	Serine/arginine repetitive matrix protein 2	SRRM2	DSRSLSYSPVERRRPSPQPSPRDQQSSSSER
-0.283188015222549	-0.0124532142654061	-0.0536643899977207	-0.691826164722443	-1.15188872814178	-0.566210389137268	-0.711549818515778	-0.855018734931946	-1.00423312187195	-0.183692142367363	-0.597575902938843	-0.742648303508759	-0.867603540420532	-0.995624721050262	-0.586893022060394	S	2706	Q9UQ35	Serine/arginine repetitive matrix protein 2	SRRM2	LSYSPVERRRPSPQPSPRDQQSSSSERGSRR
0.284134060144424	0.772593677043915	-0.0220246016979218	-0.57627809047699	-0.567887127399445	-0.599645137786865	-0.97276782989502	-0.647472143173218	-1.23702108860016	-0.252233594655991	-0.374427407979965	-0.429866194725037	-0.369922935962677	-0.630358695983887	-0.21391686797142	S	778	Q9UQ35	Serine/arginine repetitive matrix protein 2	SRRM2	SSPRSKAKSRLSLRRSLSGSSPCPKQKSQTP
0.975665032863617	0.942535698413849	0.144697099924088	-0.479549258947372	-0.436271488666534	-0.275308609008789	-0.715956687927246	-0.696108877658844	-0.972368538379669	-0.135688439011574	0.0258834213018417	-0.55804830789566	-0.277921497821808	-0.480713307857513	-0.21391686797142	S	780	Q9UQ35	Serine/arginine repetitive matrix protein 2	SRRM2	PRSKAKSRLSLRRSLSGSSPCPKQKSQTPPR
-0.18974144756794	0.0850924924015999	-0.112329818308353	-0.578593194484711	-0.685743987560272	-0.516581952571869	-0.75635838508606	-0.333453297615051	-0.616002202033997	-0.259587913751602	-0.0396273396909237	-0.0453012846410275	-0.591505825519562	-0.504094064235687	-0.457065492868423	S	952	Q9UQ35	Serine/arginine repetitive matrix protein 2	SRRM2	SPSRVTSRTTPRRSRSVSPCSNVESRLLPRY
-0.18974144756794	0.0850924924015999	0.00645183818414807	-0.578593194484711	-0.685743987560272	-0.516581952571869	-0.668603301048279	-0.333453297615051	-0.351586133241653	-0.259587913751602	0.158190086483955	-0.0453012846410275	-0.591505825519562	-0.504094064235687	-0.457065492868423	S	954	Q9UQ35	Serine/arginine repetitive matrix protein 2	SRRM2	SRVTSRTTPRRSRSVSPCSNVESRLLPRYSH
0.261425226926804	0.487545996904373	0.142730370163918	0.10806281119585	-0.266983062028885	-0.361507505178452	-0.0606752969324589	-0.0245087724179029	-0.0871770530939102	-0.0364090651273727	-0.225903585553169	-0.418347209692001	-0.118445865809917	-0.161575853824615	-0.0650144144892693	S	1691	Q9UQ35	Serine/arginine repetitive matrix protein 2	SRRM2	PEPKTKSRTPPRRRSSRSSPELTRKARLSRR
0.358049809932709	0.466263383626938	0.073732003569603	3.61826038360596	-0.319147080183029	-0.219460278749466	-0.67697137594223	-0.351327776908875	-0.0871770530939102	-0.0989531204104424	-0.516811013221741	-0.528442025184631	-0.000510689220391214	-0.409193307161331	0.128818735480309	S	1694	Q9UQ35	Serine/arginine repetitive matrix protein 2	SRRM2	KTKSRTPPRRRSSRSSPELTRKARLSRRSRS
-0.106845617294312	-0.0331554561853409	-0.338983327150345	-0.253688722848892	-0.192007228732109	-0.161829009652138	-0.32611083984375	0.188994169235229	0.124066881835461	-0.0972824990749359	-0.587632536888123	-0.493615210056305	-0.0973381772637367	-0.143145382404327	-0.0412935353815556	S	1112	Q9UQ35	Serine/arginine repetitive matrix protein 2	SRRM2	GRSRSSSPVTELASRSPIRQDRGEFSASPML
0.00903210416436195	0.265163958072662	-0.0793598517775536	-0.463326513767242	-0.308411777019501	-0.457266181707382	-0.623049199581146	-0.438816994428635	-0.75892961025238	-0.0938228443264961	-0.104676157236099	-0.410345584154129	-0.629461288452148	-0.777158617973328	-0.510616958141327	S	2044	Q9UQ35	Serine/arginine repetitive matrix protein 2	SRRM2	RSRSRTPLLPRKRSRSRSPLAIRRRSRSRTP
0.00903210416436195	0.265163958072662	-0.0793598517775536	-0.463326513767242	-0.308411777019501	-0.457266181707382	-0.623049199581146	-0.438816994428635	-0.75892961025238	-0.0938228443264961	-0.104676157236099	-0.410345584154129	-0.629461288452148	-0.777158617973328	-0.510616958141327	S	2046	Q9UQ35	Serine/arginine repetitive matrix protein 2	SRRM2	RSRTPLLPRKRSRSRSPLAIRRRSRSRTPRT
-0.171747550368309	-0.00185904442332685	-0.257347702980042	-0.497376650571823	-0.504691898822784	-0.479821801185608	-2.65951776504517	-0.508725643157959	-0.655788123607636	-0.270101964473724	-0.678673624992371	-0.0575847290456295	-0.405365735292435	-0.70665055513382	-0.856109917163849	S	1878	Q9UQ35	Serine/arginine repetitive matrix protein 2	SRRM2	RSRSRASPATHRRSRSRTPLISRRRSRSRTS
0.329953372478485	0.601625144481659	0.257224649190903	-0.72319620847702	-0.631751358509064	-0.38210192322731	-0.62980443239212	-0.428076654672623	-0.466439723968506	0.001730295130983	0.141513824462891	-0.762310028076172	-0.150870308279991	-0.615232706069946	-0.431418031454086	S	2032	Q9UQ35	Serine/arginine repetitive matrix protein 2	SRRM2	RSRSRTPPAIRRRSRSRTPLLPRKRSRSRSP
0.328326255083084	0.460131794214249	0.315576523542404	-0.439619839191437	-0.41668912768364	-0.444926142692566	-0.789355278015137	-0.431398570537567	-0.605060458183289	-0.0687601789832115	-0.00554893864318728	-0.385717660188675	-0.409980207681656	-0.711919724941254	-0.486172765493393	S	2020	Q9UQ35	Serine/arginine repetitive matrix protein 2	SRRM2	RSRSRTSPVTRRRSRSRTPPAIRRRSRSRTP
0.299270033836365	0.539886653423309	0.217240512371063	-0.473023056983948	-0.412562161684036	-0.442797362804413	-0.760106682777405	-0.418527275323868	-0.592732608318329	-0.0589133314788342	-0.0765385031700134	-0.361747533082962	-0.233446270227432	-0.546307742595673	-0.242706030607224	S	1925	Q9UQ35	Serine/arginine repetitive matrix protein 2	SRRM2	RSRSRASPVSRRRSRSRTPPVTRRRSRSRTP
0.270584315061569	0.60896360874176	0.101459458470345	-0.350049316883087	-0.583002388477325	-0.521831214427948	-0.856561839580536	-0.607343733310699	-0.814169585704803	-0.0238196533173323	-0.0985455438494682	-0.555419862270355	-0.376653015613556	-0.661734640598297	-0.364324897527695	S	1857	Q9UQ35	Serine/arginine repetitive matrix protein 2	SRRM2	SRTPPTSRKRSRSRTSPAPWKRSRSRASPAT
0.329317301511765	0.577358901500702	0.432384729385376	-0.377386480569839	-0.26087161898613	-0.311728298664093	-0.807414829730988	-0.278735339641571	-0.416844636201859	-0.000301394757116213	0.0343765504658222	-0.34809598326683	-0.334826856851578	-0.574586868286133	-0.421029150485992	S	1972	Q9UQ35	Serine/arginine repetitive matrix protein 2	SRRM2	RSRSRTPPVTRRRSRSRTSPITRRRSRSRTS
0.1469686627388	0.436188787221909	0.0701310113072395	-0.41728612780571	-0.49932786822319	-0.285603642463684	-0.868187725543976	-0.491476714611053	-0.724909603595734	-0.068075604736805	-0.143410995602608	-0.478160440921783	-0.390525639057159	-0.655553102493286	-0.447849154472351	S	1984	Q9UQ35	Serine/arginine repetitive matrix protein 2	SRRM2	RSRSRTSPITRRRSRSRTSPVTRRRSRSRTS
0.1469686627388	0.436188787221909	0.0701310113072395	-0.41728612780571	-0.49932786822319	-0.285603642463684	-0.868187725543976	-0.491476714611053	-0.724909603595734	-0.068075604736805	-0.143410995602608	-0.478160440921783	-0.390525639057159	-0.655553102493286	-0.447849154472351	S	1987	Q9UQ35	Serine/arginine repetitive matrix protein 2	SRRM2	SRTSPITRRRSRSRTSPVTRRRSRSRTSPVT
-0.368604838848114	-0.261778950691223	-0.546153247356415	-0.338206350803375	-0.522118091583252	-0.405125439167023	-0.775328814983368	-0.573578298091888	-0.46062046289444	-0.905251204967499	-0.562961876392365	-1.27752947807312	-0.506635189056396	-0.881345748901367	-0.298255681991577	S	295	Q9UQ35	Serine/arginine repetitive matrix protein 2	SRRM2	RSAAAKTHTTALAGRSPSPASGRRGEGDAPF
-0.618245482444763	-0.285049319267273	-0.603824377059937	-0.396096378564835	-0.522118091583252	-0.405125439167023	-0.75163346529007	-0.556451320648193	-0.46062046289444	-0.905251204967499	-0.562961876392365	-0.968524754047394	-0.506635189056396	-0.881345748901367	-0.307800233364105	S	297	Q9UQ35	Serine/arginine repetitive matrix protein 2	SRRM2	AAAKTHTTALAGRSPSPASGRRGEGDAPFSE
-0.393709570169449	-0.204133614897728	-0.7919060587883	1.58117854595184	1.23934662342072	1.36159980297089	-1.08052897453308	-0.829442083835602	-0.995932340621948	0.742066204547882	0.777411878108978	0.158962607383728	0.654940187931061	0.473297148942947	0.812720596790314	S	499	Q9UQR0	Sex comb on midleg-like protein 2	SCML2	QSAKEDVTERQSTKRSPQQTVPYVVPLSPKL
-0.393709570169449	-0.204133614897728	-0.7919060587883	1.62461268901825	1.23934662342072	1.33042371273041	-1.20200991630554	-0.829442083835602	-0.995932340621948	0.742066204547882	0.694231688976288	0.105426877737045	0.654940187931061	0.331231266260147	0.901312172412872	S	511	Q9UQR0	Sex comb on midleg-like protein 2	SCML2	TKRSPQQTVPYVVPLSPKLPKTKEYASEGEP
-0.215831816196442	-1.01837861537933	-0.427380174398422	-0.296663522720337	-0.535179913043976	-0.373870730400085	0.272772014141083	-1.24983096122742	1.0430850982666	-1.16584074497223	-1.79423761367798	-0.00617266120389104	-2.48154616355896	-1.22013866901398	-2.38264942169189	S	30	Q9Y2V2	Calcium-regulated heat stable protein 1	CARHSP1	QASVGLLDTPRSRERSPSPLRGNVVPSPLPT
-0.215831816196442	-1.01837861537933	-0.427380174398422	-0.296663522720337	-0.535179913043976	-0.373870730400085	0.272772014141083	-1.24983096122742	1.0430850982666	-1.16584074497223	-1.79423761367798	-0.00617266120389104	-2.48154616355896	-1.22013866901398	-2.38264942169189	S	32	Q9Y2V2	Calcium-regulated heat stable protein 1	CARHSP1	SVGLLDTPRSRERSPSPLRGNVVPSPLPTRR
-0.19024521112442	-0.0782662108540535	-0.158959165215492	0.804393231868744	-0.0208936408162117	0.147244170308113	-0.0423856191337109	0.0321949645876884	0.0564442165195942	0.530595481395721	0.265593349933624	-0.00511234346777201	0.0164459701627493	-0.110117547214031	0.311603754758835	S	248	Q9Y2W1	Thyroid hormone receptor-associated protein 3	THRAP3	ASRASAVSELSPRERSPALKSPLQSVVVRRR
-0.19024521112442	-0.0782662108540535	-0.158959165215492	0.804393231868744	-0.0208936408162117	0.147244170308113	-0.0423856191337109	0.0321949645876884	0.0564442165195942	0.530595481395721	0.265593349933624	-0.00511234346777201	0.0164459701627493	-0.110117547214031	0.311603754758835	S	253	Q9Y2W1	Thyroid hormone receptor-associated protein 3	THRAP3	AVSELSPRERSPALKSPLQSVVVRRRSPRPS
-0.641596376895905	-0.304085403680801	-0.348015189170837	-0.525780081748962	-0.60026228427887	-0.712464392185211	-0.664629876613617	-0.386080503463745	-0.715011775493622	-0.395738482475281	-0.525325059890747	-0.643408715724945	-0.782425403594971	-0.703602194786072	-0.466199100017548	S	406	Q9Y2W1	Thyroid hormone receptor-associated protein 3	THRAP3	DSFAPKTDSEKPFRGSQSPKRYKLRDDFEKK
-0.641596376895905	-0.304085403680801	-0.348015189170837	-0.525780081748962	-0.60026228427887	-0.712464392185211	-0.664629876613617	-0.386080503463745	-0.715011775493622	-0.395738482475281	-0.525325059890747	-0.643408715724945	-0.782425403594971	-0.703602194786072	-0.466199100017548	S	408	Q9Y2W1	Thyroid hormone receptor-associated protein 3	THRAP3	FAPKTDSEKPFRGSQSPKRYKLRDDFEKKMA
-1.64102232456207	-1.03128790855408	-1.72225260734558	-2.52275705337524	-1.95849668979645	-1.67408955097198	-2.97742438316345	-2.25231719017029	-2.82357716560364	-1.72965478897095	-1.53732061386108	-2.2982177734375	-1.62399768829346	-2.6940336227417	-1.73899924755096	S	502	Q9Y2X3	Nucleolar protein 58	NOP58	KKKRGKKKHIKEEPLSEEEPCTSTAIASPEK
-1.64102232456207	-1.03128790855408	-1.72225260734558	-2.52275705337524	-1.95849668979645	-1.67408955097198	-2.97742438316345	-2.25231719017029	-2.82357716560364	-1.72965478897095	-1.53732061386108	-2.2982177734375	-1.62399768829346	-2.6940336227417	-1.73899924755096	S	514	Q9Y2X3	Nucleolar protein 58	NOP58	EPLSEEEPCTSTAIASPEKKKKKKKKRENED
1.53966856002808	0.928944408893585	1.61120498180389	-1.10866904258728	-1.36564755439758	-0.537237226963043	1.5200469493866	1.0711921453476	1.5943717956543	-0.987410366535187	-0.62336266040802	-0.103436842560768	-3.30533170700073	-3.58234429359436	-3.19951248168945	S	33	Q9Y3Z3	Deoxynucleoside triphosphate triphosphohydrolase SAMHD1	SAMHD1	SPRTPSNTPSAEADWSPGLELHPDYKTWGPE
[truncated: 209 more rows]

## Sheet: Phosphoprot. ass. each clusters
min. 0.5 membership	cluster 1			cluster 2			cluster 3			cluster 4			cluster 5			cluster 6			cluster 7			cluster 8			cluster 9			cluster 10
[truncated: 57 more rows]

[truncated: 3 more sheets: Reg. p-sites 5 RESP PRE 3D, Reg. p-sites 5 RESP PRE 8D, Reg. p-sites 5 RESP 3D 8D]
