# Supplementary material for: Proteomic Studies of Primary Acute Myeloid Leukemia Cells Derived from Patients Before and during Disease-Stabilizing Treatment Based on All-Trans Retinoic Acid and Valproic Acid
Source: Cancers (Basel). 2021 Apr 29;13(9):2143. doi: 10.3390/cancers13092143 (PMC8125016; doi:10.3390/cancers13092143)
Supplement: Supplementary file 1 [file cancers-13-02143-s001.zip › cancers-1165153_supplementary/Supplementary file 6_Phosphoproteomics 5 NON-RESPONDERS PRE 3D 8D.xlsx]

## Sheet: Details
MS phosphoproteomic data from the 5 non-responders at PRE, 3D and 8D treatment points (see Materials and Methods of the main text)
Datasheet "Phospho 5 NON-RESP PRE 3D 8D" contains the phosphoproteomics data for all the five non-responders at PRE, 3D and 8D
Datasheet "Phosphoprot. ass. each clusters" contains the phosphoproteins with one or more phosphosites associated with each cluster
Datasheet "Reg. p-sites 5 NON-RESP PRE 3D" contains differentially regulated phosphorylation sites at PRE vs 3D after applying two-sample t-test followed by Z-statistics and sorted according to their fold changes (FCs)
Datasheet "Reg. p-sites 5 NON-RESP PRE 8D" contains differentially regulated phosphorylation sites at PRE vs 8D after applying two-sample t-test followed by Z-statistics and sorted according to their fold changes (FCs)
Datasheet "Reg. p-sites 5 NON-RESP 3D 8D" contains differentially regulated phosphorylation sites at 3D vs 8D after applying two-sample t-test followed by Z-statistics and sorted according to their fold changes (FCs)

## Sheet:  Phospho 5 NON-RESP PRE 3D 8D 
PRE_NR	3D_NR	8D_NR	PRE_NR	3D_NR	8D_NR	PRE_NR	3D_NR	8D_NR	PRE_NR	3D_NR	8D_NR	PRE_NR	3D_NR	8D_NR	Amino acid	Position	Protein	Protein names	Gene names	Sequence window
-0.00517229	-0.0372899	0.239062	0.045159	0.319721	0.235663	0.347584	0.505373	0.365154	0.142955	0.241331	0.161138	0.252843	0.243995	0.402656	S	226	A0JLT2	Mediator of RNA polymerase II transcription subunit 19	MED19	RKRKKKEKKKKKNRHSPDHPGMGSSQASSSS
-0.257791	0.13997	0.441014	0.527797	1.64261	0.337585	0.68421	0.703549	0.927679	0.476272	0.547225	0.685787	0.137693	1.0318	0.772321	S	112	A6NFI3	Zinc finger protein 316	ZNF316	ALGTQERLSRGGDAKSPVLQEKGLQASRAPA
1.24869	-0.46283	-0.884594	1.09345	0.669678	1.64919	-0.539225	-0.0591562	1.12523	-0.76545	1.17675	-0.575866	2.46507	1.05648	2.78525	S	358	A8CG34	Nuclear envelope pore membrane protein POM 121C;Nuclear envelope pore membrane protein POM 121	POM121C;POM121	VPKPGSLKRGLNSQSSDDHLNKRSRSSSMSS
0.587312	0.67597	0.841232	0.80621	0.464539	0.235568	2.54286	2.42011	2.2491	0.665961	0.449334	0.677513	1.62037	1.26582	0.834929	S	1010	B0I1T2	Unconventional myosin-Ig;Minor histocompatibility antigen HA-2	MYO1G	PRPEQPEPDFRCARGSFTLLWPSR_______
0.446449	1.08594	0.279703	-0.265555	-2.01186	-0.962225	-0.472699	-1.45612	-2.46445	1.22466	-0.308858	0.136312	0.862889	0.552192	-0.1186	S	94	I3L1I5	Putative uncharacterized protein LOC100996504		SWERSRSCSESWRRLSLDASAVDEEPCLPRT
-1.1677	0.00810339	-1.17495	-0.44696	-1.19181	-1.25419	0.0469878	-0.0362991	0.209956	0.231062	-0.14546	-0.107615	-0.712265	-1.08847	-1.3697	S	17	O00193	Small acidic protein	SMAP	SAARESHPHGVKRSASPDDDLGSSNWEAADL
0.340735	0.0988936	0.0354507	-0.153875	-1.45369	-0.0700378	-0.832048	-0.740131	-0.672965	-1.26824	-1.37563	-1.11658	0.626476	0.659549	0.397244	S	276	O00203	AP-3 complex subunit beta-1	AP3B1	KEGDELEDNGKNFYESDDDQKEKTDKKKKPY
0.506164	0.0938501	0.388111	-0.328735	-0.198135	-0.0624589	-0.203964	-0.115542	-0.287978	-0.403741	-0.104013	-0.317147	-0.318844	0.199853	0.271711	S	181	O00264	Membrane-associated progesterone receptor component 1	PGRMC1	HVGKLLKEGEEPTVYSDEEEPKDESARKND_
0.703434	0.443504	0.983799	0.0820383	0.626285	0.502426	0.096896	0.120327	0.061794	0.361829	0.58114	0.576853	0.904136	0.749225	1.25155	S	662	O00267-2	Transcription elongation factor SPT5	SUPT5H	PRDVTNFTVGGFAPMSPRISSPMHPSAGGQR
-0.73552	-0.700925	-0.616733	-1.23235	-1.05887	-0.948502	-1.11214	-1.22932	-1.22515	-0.623483	-1.04356	-0.779216	-0.792067	-0.205769	-0.278253	S	258	O00303	Eukaryotic translation initiation factor 3 subunit F	EIF3F	DTERIGVDLIMKTCFSPNRVIGLSSDLQQVG
-0.217337	-0.452901	-0.561365	-0.200033	-0.0425024	-0.363072	-1.31671	-1.1459	-1.22972	-1.10672	-0.766112	-0.71304	-0.230959	-0.15787	-0.119635	S	36	O00559	Receptor-binding cancer antigen expressed on SiSo cells	EBAG9	FLKRLICRSGRGRKLSGDQITLPTTVDYSSV
0.464797	1.02443	2.30715	1.4769	2.44548	1.83129	-0.476146	0.144335	-1.08195	0.0388775	-0.0551879	-0.0108387	1.92352	1.53238	1.76167	S	570	O00567	Nucleolar protein 56	NOP56	GSKKKRKFSKEEPVSSGPEEAVGKSSSKKKK
2.22894	1.85068	2.26063	2.93032	4.24738	3.56785	1.85482	1.59382	1.61978	1.25617	1.22304	1.29362	3.27111	3.3214	2.61246	S	563	O00567	Nucleolar protein 56	NOP56	EEAGHRSGSKKKRKFSKEEPVSSGPEEAVGK
-3.21761	-2.48415	-3.03338	-1.05123	-2.62315	-2.17492	1.04176	0.76002	0.813792	-1.75228	-2.03427	-2.05301	-3.05811	-2.29042	-2.69663	S	90	O00571	ATP-dependent RNA helicase DDX3X	DDX3X	RSDSRGKSSFFSDRGSGSRGRFDDRGRSDYD
1.27035	1.0564	1.58973	0.75435	1.95561	0.649762	1.44706	1.3471	1.03369	1.89713	1.99655	1.75191	0.780539	1.50611	1.30227	S	1751	O14497	AT-rich interactive domain-containing protein 1A	ARID1A	VGDPGQRTLLDPGRFSKVSSPAPMEGGEEEE
0.427191	1.10957	0.492709	-0.352778	-0.522748	-0.436947	-0.0413267	0.117912	0.0121263	0.436317	0.528542	0.323487	0.469612	0.552071	0.272396	S	696	O14497	AT-rich interactive domain-containing protein 1A	ARID1A	FSPHTSPHLPGIRGPSPSPVGSPASVAQSRS
-1.93526	-2.07846	-1.51193	-3.31049	-3.24437	-1.7139	-3.00014	-3.47563	-3.06476	-2.60808	-3.00328	-2.93312	-2.08986	-1.55804	-1.08169	S	2013	O14578-4	Citron Rho-interacting kinase	CIT	PHRYREGRTELRRDKSPGRPLEREKSPGRML
-0.981486	-0.613538	-1.63564	-2.6368	-3.02232	-2.5712	0.712839	0.864326	1.05952	-0.224533	-0.758096	-0.28084	-0.884679	-1.07035	-1.23282	S	14	O14683	Tumor protein p53-inducible protein 11	TP53I11	__MAAKQPPPLMKKHSQTDLVSRLKTRKILG
-1.8997	-1.19319	-2.37044	-1.7531	-3.14718	-1.87409	-1.37538	-1.57493	-1.28391	-1.46309	-1.79186	-1.71313	-1.30237	-0.95811	-1.21187	S	119	O14737	Programmed cell death protein 5	PDCD5	EKTTTVKFNRRKVMDSDEDDDY_________
-3.45447	-2.53714	-3.60805	-2.89846	-2.29585	-2.35037	-3.18465	-3.6418	-2.92282	-3.15977	-3.23251	-2.97741	-2.22884	-2.03571	-2.2295	S	361	O14929	Histone acetyltransferase type B catalytic subunit	HAT1	EQYRSYRLDIKRRLISPYKKKQRDLAKMRKC
1.41037	1.61817	1.90713	2.28168	2.40668	1.91705	1.42018	1.58359	1.52426	1.78075	1.72759	1.83882	0.937053	1.04626	1.46784	S	413	O15014	Zinc finger protein 609	ZNF609	SSKTRAGANSKGRRGSQNSSEHRPPASSTSE
-0.418952	0.0402352	-0.204825	0.410111	-0.568822	-0.221588	0.703174	0.79765	0.765777	0.196308	0.538656	0.336033	-0.494617	-0.523199	-0.590623	S	777	O15164-2	Transcription intermediary factor 1-alpha	TRIM24	NSSNGKSEWLDPSQKSPLHVGETRKEDDPNE
1.4517	0.902172	1.73853	1.42625	1.83485	2.17748	1.26517	0.909898	0.613259	0.407125	0.244953	0.829695	2.06812	1.8298	1.87754	S	1243	Q96PC5	cTAGE family member 5;cTAGE family member 2;Melanoma inhibitory activity protein 2	CTAGE5;CTAGE1;MIA2	PPQRQDRFCSNSGRLSGPAELRSFNMPSLDK
0.592119	0.428825	0.71294	0.225325	0.588373	0.520132	0.453359	0.278852	0.321894	0.0301479	0.102081	0.0844084	0.199912	0.180561	0.581838	S	448	O43290	U4/U6,U5 tri-snRNP-associated protein 1	SART1	GDFGSRLRGRGRRRVSEVEEEKEPVPQPLPS
-0.812943	-0.716575	-1.72499	-1.46298	-3.06348	-2.70686	-0.346159	-0.486571	-0.176831	-0.624112	-1.09623	-0.750741	-0.792328	-1.1646	-1.18779	S	412	O43318-2	Mitogen-activated protein kinase kinase kinase 7	MAP3K7	ARIAATTGNGQPRRRSIQDLTVTGTEPGQVS
-1.75222	-1.45827	-3.01143	-1.11788	-2.58646	-2.19255	-0.0140516	-0.220064	0.0745207	-1.15157	-1.30714	-1.37451	-2.87486	-2.80459	-3.39345	S	166	O43399	Tumor protein D54	TPD52L2	ISRKLGDMRNSATFKSFEDRVGTIKSKVVGD
0.285915	0.969333	-0.0736864	-0.189363	-1.13173	-1.47197	0.392369	0.497496	0.633817	0.141803	-0.255191	-0.522434	0.120232	0.146877	-0.650451	S	288	O43566	Regulator of G-protein signaling 14	RGS14	GFLAFVSSKSESHRKSLGSTEGESESRPGKY
-3.19125	-1.51127	-3.64661	-1.67517	-3.56754	-2.38803	-0.953814	-1.31416	-0.206972	-2.05457	-2.17358	-2.44061	-3.40616	-3.85266	-3.26306	S	12	O43598	2'-deoxynucleoside 5'-phosphate N-hydrolase 1	DNPH1	____MAAAMVPGRSESWERGEPGRPALYFCG
0.568969	0.723859	0.771876	1.66199	1.06757	1.41288	0.720137	1.16809	0.820608	0.56431	0.923536	0.65018	0.831963	1.00083	0.409293	S	676	O43719	HIV Tat-specific factor 1	HTATSF1	KKAEEGDADEKLFEESDDKEDEDADGKEVED
0.202592	0.368118	0.234641	1.44315	1.11975	1.16428	0.978657	0.992113	1.05695	0.647438	0.642449	0.511545	0.772413	1.24433	0.62786	S	642	O43719	HIV Tat-specific factor 1	HTATSF1	KEEEEDTYEKVFDDESDEKEDEEYADEKGLE
-4.2362	-2.08693	-4.39714	-1.51801	-5.10552	-3.86106	-1.538	-2.2182	-1.50776	-1.17878	-2.30593	-1.82568	-4.35267	-5.31017	-3.64508	S	67	O43768	Alpha-endosulfine;cAMP-regulated phosphoprotein 19	ENSA;ARPP19	DFLMKRLQKGQKYFDSGDYNMAKAKMKNKQL;DFLRKRLQKGQKYFDSGDYNMAKAKMKNKQL
-0.6061	-0.486368	-0.485498	-0.460288	-0.110598	0.00865737	-0.456909	-0.277942	-0.482633	-1.71495	-1.43017	-1.73488	-0.654671	-0.367513	-0.328242	S	339	O43823	A-kinase anchor protein 8	AKAP8	EGDFSENDDAAGDFRSGDEEFKGEDELCDSG
-0.102423	-0.269256	0.106907	0.0317713	0.00570567	0.204976	-0.135541	-0.0202456	-0.171381	-0.382961	0.0776346	-0.170793	0.0311689	0.158236	0.207139	S	160	O60231	Putative pre-mRNA-splicing factor ATP-dependent RNA helicase DHX16	DHX16	KKKTGGSKQQTEKPESEDEWERTERERLQDL
0.244079	-0.153737	-0.14503	0.0866911	1.42249	0.771002	1.28151	1.09811	1.4149	0.0126114	-0.0625931	0.057487	1.44091	1.12787	1.35459	S	617	O60244	Mediator of RNA polymerase II transcription subunit 14	MED14	TKTGKQTRTNAKRKLSDDPCPVESKKTKRAG
0.479519	0.104109	0.312415	0.833552	0.657933	0.79431	-0.212654	-0.0222723	-0.0634346	-0.726298	-0.494711	-0.485334	0.283547	0.086972	0.256186	S	9	O60762	Dolichol-phosphate mannosyltransferase subunit 1	DPM1	_______MASLEVSRSPRRSRRELEVRSPRQ
0.59802	0.736618	0.800913	1.56921	1.64826	1.12382	0.232784	0.147229	-0.147915	0.426625	1.05555	0.797552	0.113578	0.426152	0.759263	S	494	O60832	H/ACA ribonucleoprotein complex subunit 4	DKC1	AKAGLESGAEPGDGDSDTTKKKKKKKKAKEV
-1.23707	-1.5287	-1.5177	-1.33633	-0.642905	-1.43411	-1.48488	-1.47195	-1.55259	-1.66247	-1.7139	-1.3495	-1.3078	-1.27136	-1.12403	S	164	O60841	Eukaryotic translation initiation factor 5B	EIF5B	KAKGKAQKSNKKWDGSEEDEDNSKKIKERSR
-1.26875	-1.38315	-1.53503	-1.62251	-1.17288	-1.60168	-1.54059	-1.54593	-1.43789	-1.46555	-1.75706	-1.47016	-1.75609	-1.38656	-1.16279	S	214	O60841	Eukaryotic translation initiation factor 5B	EIF5B	GQKKNQKNKPGPNIESGNEDDDASFKIKTVA
-1.53691	-0.676682	-1.52096	-0.979032	-1.76747	-1.60982	-1.40846	-1.60365	-1.0511	-0.89934	-1.54206	-1.15258	-1.64835	-1.89198	-1.79898	S	604	O75122-3	CLIP-associating protein 2	CLASP2	SSKASSLPGSLQRSRSDIDVNAAAGAKAHHA
0.846042	0.839622	1.41661	1.60877	1.37971	1.91924	1.53358	1.82234	1.25058	-0.0349022	0.296385	0.00904853	1.15801	0.847234	1.11365	S	290	O75152	Zinc finger CCCH domain-containing protein 11A	ZC3H11A	LVRLSLTERLGKRKFSAGGDSDPPLKRSLAQ
-1.15425	-0.92749	-1.20746	-0.743417	-0.682877	-0.391817	-0.0889577	-0.190823	-0.135937	-0.879549	-1.09022	-0.614945	-1.06752	-1.04351	-1.08341	S	277	O75190-3	DnaJ homolog subfamily B member 6	DNAJB6	PPRPASLLRHAPHCLSEEEGEQDRPRAPGPW
0.37674	0.578327	0.75391	-0.0860231	0.340933	-0.0383226	0.25851	0.235443	0.300061	0.973594	0.824778	1.0203	0.232952	0.102132	-0.0529007	S	2184	O75376	Nuclear receptor corepressor 1	NCOR1	SQRGAEPAEQRNDARSPGSISYLPSFFTKLE
-0.220056	-0.248782	0.322408	1.31483	0.600215	-0.0844873	-0.132889	-0.776498	-0.566571	1.20236	0.523011	0.285358	-0.667745	-0.542196	-0.153073	S	177	O75396	Vesicle-trafficking protein SEC22b	SEC22B	ALSALDSKANNLSSLSKKYRQDAKYLNMHST
0.387788	0.495878	0.58829	-0.300582	-0.137656	-1.47044	1.14152	1.4157	1.20431	-0.297949	-0.255347	-0.10643	-0.464624	0.0520822	-0.181066	S	137	O75396	Vesicle-trafficking protein SEC22b	SEC22B	TKKLYIDSCARRNLGSINTELQDVQRIMVAN
-0.551639	-0.801606	-0.305189	0.367223	0.337811	-0.109682	0.0756244	0.146022	-0.00369064	0.0338094	0.146321	0.154343	-0.155912	-0.144107	0.169888	S	106	O75494-2	Serine/arginine-rich splicing factor 10	SRSF10	KTPNQMKAKEGRNVYSSSRYDDYDRYRRSRS
0.217708	0.0554319	0.0816995	0.450314	0.0716159	0.230183	-0.407002	-0.449214	-0.336238	0.273893	0.511543	0.259621	0.375587	0.559094	0.314921	S	133	O75494-2	Serine/arginine-rich splicing factor 10	SRSF10	RSRSRSYERRRSRSRSFDYNYRRSYSPRNRP
0.17378	0.428138	0.694283	0.159558	0.0764539	-0.120359	-0.333263	-0.164289	-0.301915	-1.26206	-1.60289	-1.71535	-0.971682	-0.507587	-0.682623	S	18	O75569	Interferon-inducible double-stranded RNA-dependent protein kinase activator A	PRKRA	QSRHRAEAPPLEREDSGTFSLGKMITAKPGK
0.421345	0.160871	0.430176	0.119252	-0.0898199	-0.445397	-0.714678	-0.306934	-0.415985	-0.981227	-1.48197	-0.659378	-0.182121	0.229079	-0.282604	S	3467	O75592-2	E3 ubiquitin-protein ligase MYCBP2	MYCBP2	ILPARVKAIPRRRVNSGDTEVGSSLLRHPSP
-0.139149	-0.207393	-0.112675	0.00933989	-0.264843	-0.133677	-0.102156	-0.0732528	-0.379733	0.232305	-0.177006	-0.12715	0.385965	0.49105	0.10869	S	2751	O75592-2	E3 ubiquitin-protein ligase MYCBP2	MYCBP2	SDAAKLRSDSHSRSLSPNHNTLQTLKSDGRM
0.202592	0.181478	0.162567	-0.239701	-0.729628	-0.775185	-0.126712	0.0555798	-0.0399988	-0.163988	-0.449708	-0.426774	0.0871841	0.227837	0.151083	S	2833	O75592-2	E3 ubiquitin-protein ligase MYCBP2	MYCBP2	APVKTKLDPPRERSKSDSYTLDPDTLRKKKM
-0.381315	-1.34375	-1.22299	-2.17152	-0.78315	-0.762553	-2.6553	-1.93907	-2.41376	-0.913123	-1.27267	-0.488762	-0.36038	-0.372089	-0.478856	S	28	O75695	Protein XRP2	RP2	KESRPENEEERPKQYSWDQREKVDPKDYMFS
-0.144029	-0.232861	-0.178641	-0.122232	0.299359	-0.271655	-0.488086	-0.484393	-0.555683	-0.183823	-0.0205904	-0.0442565	-0.0740049	0.0516129	-0.143641	S	340	O75909	Cyclin-K	CCNK	PQPSSPRQVKRAVVVSPKEENKAAEPPPPKI
-0.991814	0.500925	-1.74433	0.415299	-1.89809	-1.51043	1.45071	1.51044	1.87877	1.35131	0.00196925	0.339478	-1.70669	-2.1086	-2.56839	S	27	O75995	SAM and SH3 domain-containing protein 3	SASH3	KEPTQKKKLSLQRSSSFKDFAKSKPSSPVVS
-0.630831	-0.601645	-1.40548	0.581598	0.298458	0.465986	-0.690055	-0.188883	-0.796715	-1.10877	-1.10903	-1.11164	-0.54536	-0.186478	-0.102753	S	361	O76021	Ribosomal L1 domain-containing protein 1	RSL1D1	KKRGRGKAQVKATNESEDEIPQLVPIGKKTP
0.594876	0.325782	0.645792	1.51617	0.618092	0.981486	0.195496	0.492292	0.00374733	0.323175	0.522482	0.245386	0.68368	0.77202	0.223292	S	91	O94826	Mitochondrial import receptor subunit TOM70	TOMM70A	GLKRNSERKTPEGRASPAPGSGHPEGPGAHL
0.985777	0.47378	1.34657	2.3098	1.75308	2.27933	1.37992	1.4809	1.29917	1.16004	1.37367	1.08735	0.892054	1.47069	1.40037	S	835	O94880	PHD finger protein 14	PHF14	KKIPIRNTRTRGRKRSFVPEEEKHEERVPRE
0.612415	-0.150816	0.833358	0.341745	1.18177	0.838379	0.142044	-0.206219	0.00272157	0.336118	0.74678	0.836109	0.146925	0.40472	0.368957	S	777	O94913	Pre-mRNA cleavage complex 2 protein Pcf11	PCF11	RDGPTKMIFEGPNKLSPRIDGPPTPASLRFD
-0.157701	0.132871	-0.161403	-1.1631	-1.98374	-1.5533	-1.32745	-1.46285	-1.05737	-0.2885	-0.94297	-0.784308	-0.432202	-0.720996	-0.415235	S	1978	O94915	Protein furry homolog-like	FRYL	MDGRINHSSSLARTRSLSSLREKGMYDVQST
-0.911368	-0.425038	-0.909366	-0.726482	-1.46375	-1.29019	-0.657897	-0.787668	-0.649109	-0.994167	-1.29298	-1.39288	-0.0151658	-0.0821586	-0.185108	S	799	O94979-3	Protein transport protein Sec31A	SEC31A	DRLCRAQGEPVAGHESPKIPYEKQQLPKGRP
-0.943804	-0.0722005	-0.299665	-0.982093	-0.941529	-0.603141	-1.1038	-1.17045	-0.680313	-0.422079	-0.290785	-0.568837	-0.75357	-0.770526	-0.445446	S	1549	O95071-2	E3 ubiquitin-protein ligase UBR5	UBR5	SQSSYIIRNPQQRRISQSQPVRGRDEEQDDI
-0.610268	-0.736584	-0.822967	0.0894926	0.715282	0.196456	-0.73223	-0.699286	-0.839721	-0.177505	-0.320545	-0.454578	0.484777	0.362154	0.302643	S	337	O95365	Zinc finger and BTB domain-containing protein 7A	ZBTB7A	QMMSSVGRAGAAAGDSDEESRADDKGVMDYY
-0.562506	-0.342454	-0.442863	-0.529971	-0.386639	-0.417128	-1.05084	-1.00262	-0.758539	-0.209661	0.0317034	-0.112984	-0.679759	-0.545425	-0.254516	S	195	O95400	CD2 antigen cytoplasmic tail-binding protein 2	CD2BP2	ARGGGKGRKGPGQPSSPQRLDRLSGLADQMV
0.21044	0.424942	0.314726	0.852182	-0.830227	1.57222	-1.12608	-0.902954	-0.949542	-0.517936	-0.609031	-0.785215	-1.25953	-0.944157	-0.343546	S	496	O95453-2	Poly(A)-specific ribonuclease PARN	PARN	QCIPYTLQNHYYRNNSFTAPSTVGKRNLSPS
1.30286	1.8871	0.749172	0.767063	-0.303617	-0.803883	1.95275	1.8449	2.0169	1.3395	0.621739	0.419955	1.51004	1.11958	0.942558	S	624	O95466-2	Formin-like protein 1	FMNL1	PPPPGGPPDALGRRDSELGPGVKAKKPIQTK
1.26543	1.53781	0.735019	-0.46354	-0.422463	-0.878445	1.19048	1.32397	1.42982	1.04511	0.224688	0.384888	1.53633	1.36199	0.558059	S	1031	O95466-2	Formin-like protein 1	FMNL1	AGADTPGKGEPPAPKSPPKARRPQMDLISEL
0.704402	0.505808	0.688876	1.02205	1.17709	1.37234	-0.643564	-0.714684	-0.346976	-0.625684	-0.0624062	-0.531172	0.771463	0.45868	1.13945	S	39	O95772	MLN64 N-terminal domain homolog	STARD3NL	NIHSINPTQLMARIESYEGREKKGISDVRRT
0.705055	0.213213	0.167609	0.718718	1.81936	1.14952	0.158029	0.74044	0.183781	-0.530512	0.162483	0.185101	-0.669074	-0.736233	-0.57908	S	53	O95983-2	Methyl-CpG-binding domain protein 3	MBD3	LMSKMNKSRQRVRYDSSNQVKGKPDLNTALP
-2.81332	-3.61726	-2.97522	-2.80683	-1.95566	-0.872203	-4.51173	-4.89969	-4.79037	-3.25887	-0.475699	-2.83042	-0.288617	-0.861889	-1.28634	S	390	P02545	Prelamin-A/C;Lamin-A/C	LMNA	AYRKLLEGEEERLRLSPSPTSQRSRGRASSH
-0.0128595	0.22809	-0.112949	-0.150069	-1.37081	-1.12301	0.466283	0.417553	0.754285	-0.261606	-0.792712	-0.798679	-1.0686	-1.18395	-1.02456	S	96	P02686	Myelin basic protein	MBP	HPADPGSRPHLIRLFSRDAPGREDNTFKDRP
-2.01781	-1.27789	-2.72617	-1.62897	-3.26368	-2.24174	-0.578493	-1.02079	-0.467371	-1.76759	-1.74055	-2.1465	-1.20142	-0.0224765	-2.06715	S	43	P04049	RAF proto-oncogene serine/threonine-protein kinase	RAF1	ISPTIVQQFGYQRRASDDGKLTDPSKTSNTI
2.24919	2.557	2.87607	2.67378	2.60359	1.88481	1.16406	0.904828	1.0584	1.94853	1.63023	1.85004	2.46385	2.04281	2.42657	S	8	P04233-2	HLA class II histocompatibility antigen gamma chain	CD74	________MHRRRSRSCREDQKPVMDDQRDL
-4.24543	-3.16983	-4.06134	-2.95662	-3.82893	-3.37415	-1.67324	-1.74461	-1.60391	-2.17757	-2.40493	-2.62682	-6.4955	-6.42108	-6.13838	S	82	P04792	Heat shock protein beta-1	HSPB1	AVAAPAYSRALSRQLSSGVSEIRHTADRWRV
-4.67864	-3.68089	-5.01839	-3.05293	-4.07843	-3.41427	-1.95286	-2.11352	-1.85614	-2.71711	-2.51883	-3.02369	-7.11082	-6.76236	-6.39428	S	15	P04792	Heat shock protein beta-1	HSPB1	_MTERRVPFSLLRGPSWDPFRDWYPHSRLFD
2.22687	2.71776	3.18236	3.21119	4.39183	3.84363	2.6758	3.47717	3.82367	2.77656	2.80496	2.93273	3.7902	3.5729	3.28493	S	7	P05114	Non-histone chromosomal protein HMG-14	HMGN1	_________MPKRKVSSAEGAAKEEPKRRSA
-2.13933	-1.28149	-2.14414	-0.817702	-0.972322	-0.824481	-1.25532	-1.36524	-1.09767	-1.61783	-1.65592	-1.57582	-1.25524	-1.43904	-1.33355	S	366	P05455	Lupus La protein	SSB	GKGKVQFQGKKTKFASDDEHDEHDENGATGP
0.201496	0.397966	0.448424	0.967158	0.279966	1.22286	-0.647372	-0.576623	-0.189958	-1.16509	-0.059787	-1.25559	-2.30956	-1.40546	-0.320128	S	125	P07910-2	Heterogeneous nuclear ribonucleoproteins C1/C2	HNRNPC	DLDYDFQRDYYDRMYSYPARVPPPPPIARAV
-0.739953	-1.35606	-0.962022	-0.194707	0.0843768	-0.856768	-0.00900201	0.186771	0.170687	-0.951658	-0.993055	-0.744186	-0.229026	-0.787464	-0.854814	S	13	P07948	Tyrosine-protein kinase Lyn	LYN	___MGCIKSKGKDSLSDDGVDLKTQPVPESQ;___MGCIKSKGKDSLSDDGVDLKTQPVRNTE
-2.44108	-2.0426	-2.77491	-1.53981	-2.63454	-1.86177	-1.57283	-1.55102	-1.12187	-1.8873	-2.01207	-2.184	-2.09897	-1.75293	-2.70317	S	255	P08238	Heat shock protein HSP 90-beta;Putative heat shock protein HSP 90-beta 2	HSP90AB1;HSP90AB2P	EDKDDEEKPKIEDVGSDEEDDSGKDKKKKTK;ENKDDEEKPKIEDVGSDEEDDSGKDKKKKTK
2.18444	2.10036	2.10075	2.66412	3.61557	1.71329	2.28199	2.55725	2.70699	2.21476	2.8794	2.50811	2.96892	2.3126	4.30164	S	232	P08559	Pyruvate dehydrogenase E1 component subunit alpha, somatic form, mitochondrial	PDHA1	PCIFICENNRYGMGTSVERAAASTDYYKRGD
0.483088	0.536034	0.625211	1.35774	0.688382	0.634013	-0.465065	-0.236651	-0.14416	-0.132503	-0.0721723	0.181287	0.213094	0.11816	0.542725	S	293	P08559	Pyruvate dehydrogenase E1 component subunit alpha, somatic form, mitochondrial;Pyruvate dehydrogenase E1 component subunit alpha, testis-specific form, mitochondrial	PDHA1;PDHA2	GPILMELQTYRYHGHSMSDPGVSYRTREEIQ
1.88315	1.45517	1.74685	0.842812	0.809639	0.217949	0.800695	1.07459	1.01217	1.19777	0.489286	0.66967	2.00816	1.5099	1.59345	S	973	P08575	Receptor-type tyrosine-protein phosphatase C	PTPRC	QHIGNQEENKSKNRNSNVIPYDYNRVPLKHE
-0.07194	-0.0295404	0.251739	0.210934	0.146745	0.208125	0.135267	0.158865	0.161977	0.329193	0.52216	0.256669	0.194537	-0.0693899	0.60157	S	226	P08621	U1 small nuclear ribonucleoprotein 70 kDa	SNRNP70	SGRDDTSRYDERPGPSPLPHRDRDRDRERER
2.75221	2.77899	3.0491	1.97014	1.96319	1.83025	0.739986	1.25224	0.912702	1.52821	1.07791	1.22521	3.77295	2.82658	3.57501	S	39	P08670	Vimentin	VIM	PSSSRSYVTTSTRTYSLGSALRPSTSRSLYA
-0.014936	0.0756179	0.181519	0.860201	0.664817	0.921988	0.569179	0.578927	0.292972	-0.0682213	0.136271	-0.0287031	0.623021	0.231045	0.698201	S	6	P09651	Heterogeneous nuclear ribonucleoprotein A1;Heterogeneous nuclear ribonucleoprotein A1, N-terminally processed	HNRNPA1	__________MSKSESPKEPEQLRKLFIGGL
0.300902	0.530818	0.636598	1.20403	1.21205	1.10037	1.11245	0.885007	0.830486	0.384659	0.323345	0.336542	0.643757	0.488105	0.822141	S	2	P09651	Heterogeneous nuclear ribonucleoprotein A1;Heterogeneous nuclear ribonucleoprotein A1, N-terminally processed	HNRNPA1	______________MSKSESPKEPEQLRKLF
2.54031	2.27369	2.37288	2.08981	2.27579	1.54492	3.49079	2.70327	2.68694	3.20686	3.39427	2.80409	2.97006	2.86018	3.06929	S	36	P10412	Histone H1,4;Histone H1,3	HIST1H1E;HIST1H1D	KKAKKAGATAGKRKASGPPVSELITKAVAAS;KKKARKSAGAAKRKASGPPVSELITKAVAAS
-1.50494	-2.1146	-1.68	-0.614402	-0.53775	-0.473474	-1.64047	-1.22326	-1.81007	-1.39236	-1.06611	-1.53254	-1.02933	-1.14416	-0.50269	S	70	P10809	60 kDa heat shock protein, mitochondrial	HSPD1	MGPKGRTVIIEQSWGSPKVTKDGVTVAKSID
3.15238	3.26	3.50551	3.15816	3.40701	2.5484	3.06748	3.45279	2.55908	2.732	3.71757	3.28733	2.81759	2.94481	3.09187	S	134	P12980	Protein lyl-1	LYL1	GPFSIFPSSRLKRRPSHCELDLAEGHQPQKV
-0.124654	-0.458922	-0.31284	-0.484764	-0.301009	-0.138046	-0.997566	-0.726847	-0.831669	-0.678027	-0.466933	-0.541037	0.55071	0.382568	0.305008	S	1021	P13612	Integrin alpha-4	ITGA4	KRQYKSILQEENRRDSWSYINSKSNDD____
-0.193459	0.87715	-1.68014	0.511605	-1.43448	-0.664233	-1.56001	-1.50461	-1.38596	-0.487787	-1.7479	-0.99795	-0.189427	-1.27174	-2.84571	S	5	P13796	Plastin-2	LCP1	___________MARGSVSDEEMMELREAFAK
-2.80558	-1.5923	-3.66875	-1.21243	-2.95331	-2.29119	-1.86715	-1.82412	-2.01778	-0.176282	-1.09831	-0.415897	-2.47319	-2.94826	-3.10073	S	257	P13796	Plastin-2	LCP1	LSRNEALIALLREGESLEDLMKLSPEELLLR
0.0468568	0.224053	-0.235709	-0.907045	-1.18668	-0.926919	-0.2251	-0.472841	0.0981186	-0.026811	-0.499148	-0.461368	0.204666	-0.450429	-0.375492	S	99	P13861	cAMP-dependent protein kinase type II-alpha regulatory subunit	PRKAR2A	EDLEVPVPSRFNRRVSVCAETYNPDEEEEDT
-2.06082	-1.44755	-1.95141	-2.20594	-2.40693	-2.43622	-1.10728	-1.33702	-1.16188	-1.09508	-1.6695	-1.52516	-1.91592	-1.47677	-1.67101	S	275	P14317	Hematopoietic lineage cell-specific protein	HCLS1	QVARRQQERKAVTKRSPEAPQPVIAMEEPAV
-1.32632	-1.20531	-0.763588	-1.22797	-1.18966	-0.925988	-1.84802	-2.01984	-2.39363	-0.949092	-0.599072	-0.783219	-0.480402	-0.340113	-0.874293	S	200	P15408	Fos-related antigen 2	FOSL2	VAHGPVCKISPEERRSPPAPGLQPMRSGGGS
1.90223	1.77222	1.98508	2.53819	1.88315	1.93877	0.489304	-0.104707	0.181871	2.04851	1.88856	2.06532	2.26829	1.75958	1.86504	S	304	P16070-18	CD44 antigen	CD44	VEDRKPSGLNGEASKSQEMVHLVNKESSETP
1.50819	1.24053	2.07461	-0.33891	0.207322	-0.11158	-0.43693	-0.257442	-2.47332	0.910301	0.848955	0.976801	1.19252	1.0797	2.3953	S	336	P16150	Leukosialin	SPN	GSGGDKGSGFPDGEGSSRRPTLTTFFGRRKS
0.746473	0.649489	0.903351	-0.275301	-0.473004	-0.728302	-0.221999	-0.182438	-0.354393	-0.223139	-0.321427	-0.428332	0.353345	0.266218	0.748543	S	355	P16150	Leukosialin	SPN	PTLTTFFGRRKSRQGSLAMEELKSGSGPSLK
0.579343	-0.764877	-0.132255	-1.65247	-0.246363	-0.378552	-0.611768	-0.260831	-1.11039	-0.783651	-0.491388	-0.50476	0.115258	0.023372	-0.287746	S	291	P16150	Leukosialin	SPN	LWRRRQKRRTGALVLSRGGKRNGVVDAWAGP
2.62746	1.97237	2.93935	1.5602	1.32133	0.129615	1.21948	0.798714	1.31384	1.19959	3.01456	1.83745	3.75099	3.13727	2.86853	S	2	P16401	Histone H1,5	HIST1H1B	______________MSETAPAETATPAPVEK
-1.29336	-2.04537	-1.3469	-2.61301	-1.92621	-1.38152	-2.76686	-2.58034	-2.65904	-2.27563	-1.8245	-1.90094	-0.972067	-0.272478	-0.957626	S	18	P16401	Histone H1,5	HIST1H1B	ETAPAETATPAPVEKSPAKKKATKKAAGAGA
2.51932	2.24054	2.19649	1.979	2.14616	1.39308	3.46547	2.70327	2.68014	3.11811	3.43405	2.81578	2.87834	2.86018	2.81081	S	36	P16403	Histone H1,2	HIST1H1C	KKKAAKKAGGTPRKASGPPVSELITKAVAAS
-2.00547	-1.0694	-2.64729	-2.33737	-2.82283	-2.30661	-0.962533	-1.42986	-0.347498	-1.09971	-1.63775	-1.89717	-3.1448	-2.86716	-3.34743	S	16	P16949	Stathmin	STMN1	MASSDIQVKELEKRASGQAFELILSPRSKES
2.3387	2.12761	1.97891	2.38081	2.53806	2.82101	1.86564	2.15718	1.97461	2.535	3.13177	2.5715	1.94944	2.08031	0.829996	S	49	P17026	Zinc finger protein 22	ZNF22	GMTIRFDSSFSRLRRSLDDKPYKCTECEKSF
-1.16264	-0.399747	-1.6537	-0.985596	-2.01051	-0.965829	1.08517	0.377138	1.34167	-0.745056	-0.91423	-0.850584	-1.49336	-1.20391	-1.34396	S	775	P17858	ATP-dependent 6-phosphofructokinase, liver type	PFKL	AYVSGELEHVTRRTLSMDKGF__________
-0.240102	0.0471442	-0.687288	-0.246742	-1.43005	-0.565113	-0.190183	-0.0549737	0.205623	-0.447485	-0.351224	-0.720793	-1.55359	-1.06707	-0.989045	S	251	P18615	Negative elongation factor E	NELFE	RDRDRDREGPFRRSDSFPERRAPRKGNTLYV
-2.38683	-0.893233	-2.83254	-1.4043	-2.60631	-2.11444	-1.44032	-1.83462	-0.966276	-0.936802	-1.81634	-1.74111	-2.12719	-2.98608	-2.27024	S	14	P18669	Phosphoglycerate mutase 1	PGAM1	__MAAYKLVLIRHGESAWNLENRFSGWYDAD
-0.584613	-0.467843	-0.248105	0.232246	0.0400557	0.200626	-0.202964	-0.242662	-0.0352651	-0.147147	0.115528	-0.000931616	-0.325248	-0.371854	-0.0464683	S	11	P18754	Regulator of chromosome condensation	RCC1	_____MSPKRIAKRRSPPADAIPKSKKVKVS
-0.840415	-0.96664	-0.807714	-0.547957	-0.310974	-0.257207	-1.09456	-1.16254	-1.37763	-1.3976	-0.993489	-1.04632	-0.533623	-0.53404	-0.5173	S	563	P19338	Nucleolin	NCL	IEGRAIRLELQGPRGSPNARSQPSKTLFVKG
-3.11626	-3.60962	-3.12685	-2.27672	-1.43002	-1.04376	-3.37579	-3.21671	-3.07477	-2.55733	-4.86935	-3.3698	-2.5271	-2.16296	-2.20262	S	67	P19338	Nucleolin	NCL	KGKKAAATSAKKVVVSPTKKVAVATPAKKAA
-0.962434	-1.80104	-1.24596	-1.70439	-1.26307	-0.909488	-1.54277	-1.62855	-1.77858	-1.90005	-1.31435	-1.49483	-1.08703	-0.797042	-0.523164	S	391	P20700	Lamin-B1;Lamin-B2	LMNB1;LMNB2	AYRKLLEGEEERLKLSPSPSSRVTVSRASSS;AYRKLLEGEEERLKLSPSPSSRVTVSRATSS
0.15218	0.187235	0.30634	0.230502	0.217798	0.23981	0.0697437	0.145161	0.000490566	0.267619	0.375645	0.581656	0.195805	0.232791	0.352982	S	234	P21127-2	Cyclin-dependent kinase 11B;Cyclin-dependent kinase 11A;Adherens junction-associated protein 1	CDK11B;CDK11A;AJAP1	REDYSDKVKASHWSRSPPRPPRERFELGDGR
0.649119	0.600366	0.676512	0.251991	0.326587	0.332756	0.175558	0.0791208	0.142455	-0.0145154	0.435876	0.281018	0.137999	0.0154218	-0.373895	S	72	P21127-2	Cyclin-dependent kinase 11B;Cyclin-dependent kinase 11A	CDK11B;CDK11A	CMEITIRNSPYRREDSMEDRGEEDDSLAIKP;RMEITIRNSPYRREDSMEDRGEEDDSLAIKP
0.0607865	-0.119425	-0.09892	0.240305	0.417931	0.0537296	-0.296702	-0.107043	-0.274589	0.298601	0.48111	0.427386	-0.260771	-0.143011	0.0800316	S	65	P21127-2	Cyclin-dependent kinase 11B;Cyclin-dependent kinase 11A	CDK11B;CDK11A	EGELRDHRMEITIRNSPYRREDSMEDRGEED
1.90765	1.9644	1.38983	1.62198	0.591251	0.760461	1.11623	1.06476	1.20412	1.93029	0.824871	0.896129	2.46224	2.07881	1.88116	S	2144	P21333-2	Filamin-A	FLNA	EGRVKESITRRRRAPSVANVGSHCDLSLKIP
-1.64667	-0.464642	-1.51645	-0.250466	-1.18918	-0.468583	-0.0217392	-0.294165	0.0737604	-0.113727	-0.498337	-0.406504	-0.920099	-0.959521	-0.87023	S	100	P23193	Transcription elongation factor A protein 1	TCEA1	DLDEKKKEPAITSQNSPEAREESTSSGNVSN
1.59206	1.55372	1.645	1.7053	1.07234	1.28477	1.55905	1.79198	1.6486	2.26372	2.68928	2.3847	1.75935	2.01221	1.84287	S	297	P23511-2	Nuclear transcription factor Y subunit alpha	NFYA	KRGEGGRFFSPKEKDSPHMQDPNQADEEAMT
-0.714777	1.2993	-0.829074	0.0346762	-1.48319	-0.88363	1.8605	1.56513	1.69368	1.56353	0.367549	0.763362	-1.3017	-1.4285	-1.19745	S	3	P23528	Cofilin-1	CFL1	_____________MASGVAVSDGVIKVFNDM
-2.78121	-1.35483	-2.69274	-0.397839	-2.184	-1.13321	1.71607	1.34879	1.4197	-1.08196	-1.88782	-1.5065	-3.13139	-2.73776	-2.67265	S	283	P23588	Eukaryotic translation initiation factor 4B	EIF4B	RGYDSRIGSGRRAFGSGYRRDDDYRGGGDRY
-0.603966	-0.458363	-0.510781	-0.882716	-1.30949	-1.05976	-0.485139	-0.00678529	-0.196397	-1.01153	-1.52712	-1.023	-1.10424	-1.00649	-0.854428	S	406	P23588	Eukaryotic translation initiation factor 4B	EIF4B	LDEPKLERRPRERHPSWRSEETQERERSRTG
-1.03825	-0.581633	-0.584973	-1.4492	-1.79649	-1.4112	-1.11667	-0.993576	-1.1397	-1.80896	-2.4244	-1.84165	-3.09678	-2.22892	-1.78294	S	497	P23588	Eukaryotic translation initiation factor 4B	EIF4B	NAWVKRSSNPPARSQSSDTEQQSPTSGGGKV
-1.47707	-0.365962	-2.03977	-0.795184	-2.50291	-1.1735	-0.34577	-0.651013	0.101134	-0.449287	-1.24599	-1.22103	-1.11791	-1.27458	-1.70258	S	670	P25098	Beta-adrenergic receptor kinase 1	ADRBK1	QQLVQRVPKMKNKPRSPVVELSKVPLVQRGS
-1.54878	1.01734	-0.712929	0.171126	-1.97971	-1.36173	1.04504	1.11816	1.31922	0.887533	-0.36811	-0.0720991	-1.46271	-2.08298	-1.7557	S	15	P25325-2	3-mercaptopyruvate sulfurtransferase	MPST	_MAEPGSRESETRARSPSVAAMASPQLCRAL
-0.754598	-0.917424	-0.634124	-1.13111	-0.795315	-0.36977	-0.628341	-0.918077	-0.93477	-1.13848	-1.2124	-1.24783	-0.69615	-0.473452	-0.456417	S	143	P26358	DNA (cytosine-5)-methyltransferase 1	DNMT1	PPKPLSKPRTPRRSKSDGEAKPEPSPSPRIT
-0.166699	-0.306868	0.109966	0.305795	0.289007	0.291382	-0.391743	-0.4166	-0.296113	0.244732	0.231781	0.140809	0.0522263	0.0846518	0.503101	S	79	P26368-2	Splicing factor U2AF 65 kDa subunit	U2AF2	PLTRGAKEEHGGLIRSPRHEKKKKVRKYWDV
-0.0367043	-0.446296	-0.107051	0.601997	0.267074	-0.0771302	-0.119224	0.103182	-0.00644402	0.52151	0.255062	0.385925	0.0690812	-0.239761	-0.107401	S	2	P26368-2	Splicing factor U2AF 65 kDa subunit	U2AF2	______________MSDFDEFERQLNENKQE
-1.32601	-0.199251	-1.35586	-0.720442	-2.35687	-1.98862	0.594009	0.678481	0.735399	-0.180169	-0.668687	-0.555093	-1.25669	-1.70308	-1.95495	S	403	P27448-6	MAP/microtubule affinity-regulating kinase 3	MARK3	KVQRSVFSSQKQRRYSDHAGPAIPSVVAYPK
-2.58901	-2.38876	-3.61794	-3.80592	-3.97155	-2.60833	-2.72833	-3.22881	-2.24412	-2.51385	-2.18626	-3.25087	-2.95768	-3.27193	-2.90901	S	1859	P27708	CAD protein;Glutamine-dependent carbamoyl-phosphate synthase;Aspartate carbamoyltransferase;Dihydroorotase	CAD	LPDGRFHLPPRIHRASDPGLPAEEPKEKSSR
-1.57727	-0.900764	-2.29974	-2.18956	-2.19502	-0.982377	-1.23274	-1.19646	-1.20065	-0.683372	-0.931875	-1.2773	-1.5335	-1.42719	-1.82708	S	1073	P27816	Microtubule-associated protein 4	MAP4	SQKLNFKEKAQAKVGSLDNVGHLPAGGAVKT
-0.13965	-0.369799	-0.163916	-0.246456	-0.238021	-0.0219486	-1.68407	-1.35739	-1.22839	-1.73298	-1.39848	-1.28115	-0.0254655	-0.5399	-0.366068	S	583	P27824	Calnexin	CANX	EDRKPKAEEDEILNRSPRNRKPRRE______
0.143652	-0.148714	-0.0621081	0.142358	-0.0587827	0.283912	-1.17504	-1.21578	-1.36748	-0.935875	-0.454203	-0.755896	0.381421	0.306538	0.361268	S	554	P27824	Calnexin	CANX	DEEEEGEEKLEEKQKSDAEEDGGTVSQEEED
0.273489	-0.230299	0.00405514	0.544294	0.417526	1.08642	-1.25727	-1.21224	-1.15701	-0.53507	-0.720049	-0.676346	0.108153	0.285833	-0.0550779	S	564	P27824	Calnexin	CANX	EEKQKSDAEEDGGTVSQEEEDRKPKAEEDEI
0.220722	-0.0399129	-0.101957	-0.168408	0.0104506	0.539533	-0.616199	-0.758226	-0.517082	-0.511345	-0.217089	-0.407505	1.50419	0.838337	1.03671	S	586	P28290-2	Sperm-specific antigen 2	SSFA2	RYLFAKAGYPLRRSQSLPTTLLSPVRVVSSV
-2.66915	-0.259838	-3.54251	-0.58668	-3.13909	-2.93037	-1.05821	-1.06219	-0.354004	-0.312045	-1.94916	-1.37242	-3.55479	-3.55711	-4.29348	S	557	P29350	Tyrosine-protein phosphatase non-receptor type 6	PTPN6	PPAMKNAHAKASRTSSKHKEDVYENLHTKNK
1.78895	1.68841	2.07281	3.30614	2.51105	2.75761	2.79857	2.99222	2.63589	1.87564	1.98086	1.70517	2.6317	2.71817	3.56065	S	403	P29590	Protein PML	PML	SCITQGKDAAVSKKASPEAASTPRDPIDVDL
1.69689	1.46135	1.50946	2.62958	1.07469	2.38797	2.4882	1.88458	1.96216	1.73871	2.07247	1.8345	-0.123263	-0.353818	2.59585	S	8	P29590	Protein PML	PML	________MEPAPARSPRPQQDPARPQEPTM
1.63178	1.27107	1.67032	2.67412	2.18128	2.27962	2.35334	2.59861	2.14412	1.15568	1.98086	1.22723	2.38968	2.57141	2.50907	S	403	P29590-11	Protein PML	PML	SCITQGKDAAVSKKASPEAASTPRDPIDVDL
1.63178	1.34494	1.94194	3.26228	2.28207	2.27962	2.49096	2.86556	2.25212	1.19998	2.10259	1.36232	1.54114	2.63675	2.58941	S	403	P29590-14	Protein PML	PML	SCITQGKDAAVSKKASPEAASTPRDPIDVDL
-1.4108	-1.76627	-1.62228	-2.52594	-2.34408	-1.95628	-1.26395	-1.35063	-1.0959	-1.90049	-2.25994	-2.1427	-1.72488	-1.91735	-1.48767	S	133	P29692	Elongation factor 1-delta	EEF1D	SSPGHRATAPQTQHVSPMRQVEPPAKKPATP
-0.694876	-0.513101	-0.588328	-0.999353	-1.3184	-0.817275	-0.641232	-0.832089	-0.755605	-1.20894	-1.57973	-1.47262	-0.584038	-0.700461	-0.589116	S	162	P29692	Elongation factor 1-delta	EEF1D	TPAEDDEDDDIDLFGSDNEEEDKEAAQLREE
-3.86101	-2.4711	-5.48991	-2.98897	-3.40124	-1.89713	-1.52852	-1.43069	-0.588979	-1.43463	2.02488	-2.1638	-2.08004	-2.34471	-2.12077	S	170	P29966	Myristoylated alanine-rich C-kinase substrate	MARCKS	KKRFSFKKSFKLSGFSFKKNKKEAGEGGEAE
-2.68441	-1.81875	-2.26752	-2.05856	-2.5623	-1.74342	-1.27039	-1.5031	-0.961709	-1.25368	-1.96106	-1.70672	-2.16917	-1.92174	-2.1093	S	47	P30419	Glycylpeptide N-tetradecanoyltransferase 1	NMT1	DCENEEDNSYNRGGLSPANDTGAKKKKKKQK
0.148776	0.0743712	0.150163	-0.422911	-0.340437	-0.168488	-0.246908	-0.246656	-0.131072	-0.126968	-0.124847	-0.0467533	0.0841781	0.0622759	0.274616	S	104	P31943	Heterogeneous nuclear ribonucleoprotein H;Heterogeneous nuclear ribonucleoprotein H, N-terminally processed;Heterogeneous nuclear ribonucleoprotein H2;Heterogeneous nuclear ribonucleoprotein H2, N-terminally processed	HNRNPH1;HNRNPH2	NNVEMDWVLKHTGPNSPDTANDGFVRLRGLP;NSVEMDWVLKHTGPNSPDTANDGFVRLRGLP
-1.18211	-1.08677	-1.43539	-0.355591	-0.275218	-0.419262	-1.73686	-1.4235	-1.62639	0.262142	0.216484	-0.085996	0.608002	-0.0861527	-0.450324	S	168	P32519	ETS-related transcription factor Elf-1	ELF1	TQQVQEKYADSPGASSPEQPKRKKGRKTKPP
1.81532	2.69417	1.28284	2.8753	1.9443	1.71223	4.40417	4.34634	4.36439	2.24971	1.5348	1.33084	1.24039	1.35095	0.447903	S	204	P33241	Lymphocyte-specific protein 1	LSP1	SPPLSPTTKLIDRTESLNRSIEKSNSVKKSQ
2.19176	2.59832	2.56659	3.3403	1.99988	1.42771	2.86246	3.2856	2.80792	2.26713	1.39472	1.57129	2.28475	2.06288	1.89045	S	252	P33241	Lymphocyte-specific protein 1	LSP1	AIETAGRTPKLARQASIELPSMAVASTKSRW
-0.433356	-1.11459	-0.846087	-1.69618	-0.430876	-0.946189	-0.182229	-0.53006	-0.166814	-1.14738	-0.792617	-0.672825	-1.35955	-1.16827	-1.08674	S	156	P35251-2	Replication factor C subunit 1	RFC1	MKKNEENTKTKNKPLSPIKLTPTSVLDYFGT
0.685914	0.828982	0.176989	-0.466162	-1.3305	-1.27724	0.235453	0.21752	0.721299	0.250175	-0.517449	-0.23857	1.11573	1.16031	0.316876	S	1943	P35579	Myosin-9	MYH9	FVVPRRMARKGAGDGSDEEVDGKADGAEAKP
0.880207	1.56703	1.39684	1.29193	0.513243	0.500638	1.52594	1.41645	1.25569	1.25126	0.713201	1.04845	0.657794	0.808532	0.958032	S	726	P35611	Alpha-adducin;Beta-adducin;Gamma-adducin	ADD1;ADD2;ADD3	PGKSPSKKKKKFRTPSFLKKSKKKSDS____;PSKSPSKKKKKFRTPSFLKKNKKKEKVEA__;PSKSPSKKKKKFRTPSFLKKSKKKEKVES__
1.10239	2.22792	2.14352	1.23554	0.36074	0.504308	1.40637	0.605701	0.551067	2.1539	1.568	1.85787	1.08915	0.51881	1.71239	S	358	P35611	Alpha-adducin	ADD1	LLNPEKYKAKSRSPGSPVGEGTGSPPKWQIG
-1.70514	-2.33942	-1.85398	-2.26736	-1.88446	-1.37695	-1.85838	-1.70444	-1.86025	-1.93443	-1.76535	-2.1058	-1.36383	-1.82651	-1.54476	S	246	P35613-2	Basigin	BSG	KRRKPEDVLDDDDAGSAPLKSSGQHQNDKGK
-0.316898	-0.653328	-0.250223	0.246985	0.0665829	-0.173995	-0.28998	-0.0430579	-0.53148	-0.104001	-0.029585	-0.0351324	-0.0748661	-0.155698	0.0526677	S	208	P38159	RNA-binding motif protein, X chromosome;RNA-binding motif protein, X chromosome, N-terminally processed;RNA binding motif protein, X-linked-like-1	RBMX;RBMXL1	PPRREPLPSRRDVYLSPRDDGYSTKDSYSSR
-0.824482	-0.931288	-0.217614	0.733326	0.0134294	-0.518843	-1.16386	-0.650905	-0.543008	0.167447	-0.261659	0.028196	-0.744954	-1.03683	-0.349981	S	249	P38159	RNA-binding motif protein, X chromosome;RNA-binding motif protein, X chromosome, N-terminally processed;RNA binding motif protein, X-linked-like-1	RBMX;RBMXL1	YAPPPRDYTYRDYGHSSSRDDYPSRGYGDRD;YAPPPRDYTYRDYGHSSSRDDYPSRGYSDRD
-0.504696	0.8378	0.583887	-0.878592	-0.792271	-1.4065	1.44497	1.13015	0.573037	0.87076	0.788522	0.969498	0.280314	0.406922	0.0451423	S	330	P40425	Pre-B-cell leukemia transcription factor 2	PBX2	IYAVKTAVSVTQGGHSRTSSPTPPSSAGSGG
-0.375115	0.0647537	0.000200479	-1.56952	-0.601672	-0.388931	-0.567715	-0.927416	-0.545734	-0.929806	-0.63061	-0.650936	-0.26957	-0.261148	-0.307314	S	477	P40692	DNA mismatch repair protein Mlh1	MLH1	RGPTSSNPRKRHREDSDVEMVEDDSRKEMTA
1.6032	1.49467	1.58422	2.50067	1.67245	1.65592	1.51289	1.49239	1.31956	2.07526	1.73247	1.57786	1.84713	2.20923	2.46636	S	20	P41208	Centrin-2	CETN2	FKKANMASSSQRKRMSPKPELTEEQKQEIRE
1.90571	1.65668	2.20496	2.47063	2.17729	-0.0789567	1.00594	1.1689	0.795339	1.13277	0.96706	0.626788	0.732092	0.424397	1.12741	S	385	P42167	Lamina-associated polypeptide 2, isoforms beta/gamma;Thymopoietin;Thymopentin	TMPO	AAGRPLELSDFRMEESFSSKYVPKYVPLADV
0.0471492	-0.10175	0.21447	-0.0761807	-0.179882	0.0629379	0.0989263	-0.202437	-0.42762	0.130615	-0.0445066	-0.178723	0.710942	0.621957	0.864214	S	184	P42167	Lamina-associated polypeptide 2, isoforms beta/gamma;Thymopoietin;Thymopentin	TMPO	AENTRQNGSNDSDRYSDNEEDSKIELKLEKR
-1.7693	-2.35646	-1.80102	-2.20817	-2.26482	-1.65479	-2.46847	-2.37118	-2.84865	-2.4203	-2.44538	-2.50892	-1.92644	-1.66696	-1.36278	S	11	P42677	40S ribosomal protein S27	RPS27	_____MPLAKDLLHPSPEEEKRKHKKKRLVQ
0.386893	0.577185	0.761447	1.24515	1.54354	0.983539	0.8487	0.68428	0.827771	0.216067	0.506114	0.459035	0.155957	-0.0774371	0.297041	S	14	P42696	RNA-binding protein 34	RBM34	__MALEGMSKRKRKRSVQEGENPDDGVRGSP
0.476476	0.686443	0.883966	0.618495	0.772544	0.607969	0.0992297	0.200209	0.147801	0.0685102	0.438636	0.19428	0.46798	0.241349	0.409831	S	188	P43243	Matrin-3	MATR3	VPRDDWEEKRHFRRDSFDDRGPSLNPVLDYD
0.118899	0.20181	0.308466	0.95709	0.637627	0.64137	-0.295494	-0.110799	-0.376798	0.199198	0.595884	0.30744	0.392838	0.731175	0.170828	S	598	P43243	Matrin-3	MATR3	GIDLLKKDKSRKRSYSPDGKESPSDKKSKTD
-1.61351	-0.444464	-3.43351	-0.70979	-3.24794	-1.51421	0.416754	-0.116476	0.492322	-0.743407	-1.68976	-1.40243	-1.64046	-1.24516	-2.72732	S	297	P43405	Tyrosine-protein kinase SYK	SYK	ATWSAGGIISRIKSYSFPKPGHRKSSPAQGN
0.421046	0.169762	0.652996	-0.649548	1.79619	1.24537	-0.35624	-0.552429	-0.179886	-0.177394	-0.02127	0.159517	-0.206158	0.163105	0.43541	S	3041	P46013	Antigen KI-67	MKI67	PASKKQRVAPRARGKSSEPVVIMKRSLRTSA
-2.67738	-3.94583	-3.3118	-2.21982	-1.49652	-1.31698	-3.65384	-3.5602	-3.63338	-3.31986	-2.97322	-2.96576	-2.3469	-1.86587	-2.54847	S	67	P46087	Probable 28S rRNA (cytosine(4447)-C(5))-methyltransferase	NOP2	AKRRLGSVEAPKTNKSPEAKPLPGKLPKGIS
0.502328	0.0388377	0.606123	1.32151	1.00965	0.151126	0.12369	0.48011	0.432598	0.651798	0.844356	0.813492	0.17985	0.424014	-0.0648293	S	1023	P46100-4	Transcriptional regulator ATRX	ATRX	SKKIRDKTSKKKDELSDYAEKSTGKGDSCDS
0.123255	0.502348	0.492468	0.314825	0.914598	0.502789	0.586155	0.407387	0.715583	1.03903	1.13326	1.16743	1.05976	1.25426	1.27093	S	10	P48382-2	DNA-binding protein RFX5	RFX5	______MAEDEPDAKSPKTGGRAPPGGAEAG
-1.10992	-0.732673	-0.709216	-1.4214	-1.18184	-1.3326	-0.553821	-0.492364	-0.856512	-0.893415	-1.06249	-0.938839	-1.49085	-1.29491	-0.960175	S	1014	P48634	Protein PRRC2A	PRRC2A	PNGNLSPAPRLRRDYSYERVGPTSCRGRGRG
-3.6	-2.48019	-4.83536	-3.72347	-4.54285	-4.27439	-1.3971	-1.36265	-0.983983	-1.62053	-1.57475	-1.73571	-3.74824	-4.18545	-2.01972	S	104	P49006	MARCKS-related protein	MARCKSL1	KKKFSFKKPFKLSGLSFKRNRKEGGGDSSAS
-1.49069	-0.538614	-1.05857	-1.71352	-2.02022	-1.33475	-0.144644	-0.418881	0.137777	-1.12627	-0.938745	-0.922873	-0.806371	-0.549062	-0.490057	S	139	P49736	DNA replication licensing factor MCM2	MCM2	AGRGLGRMRRGLLYDSDEEDEERPARKRRQV
-1.22385	-0.153888	-0.760966	-1.09913	-2.01423	-1.36715	0.293918	0.115755	0.561095	-0.376595	-0.404043	-0.478603	-1.37468	-2.9359	-0.230537	S	41	P49736	DNA replication licensing factor MCM2	MCM2	SSPGRSSRRTDALTSSPGRDLPPFEDESEGL
0.173092	-0.0314541	0.214195	0.134595	-0.0397663	-0.0398677	-0.277666	-0.219484	-0.406883	0.526101	0.361338	0.560412	-0.095949	-0.0834435	-0.0222691	S	677	P49756	RNA-binding protein 25	RBM25	HRPKIGLSLKLGASNSPGQPNSVKRKKLPVD
0.643795	-0.2311	0.195045	0.897836	0.7674	0.640849	0.1049	0.248542	0.0658585	-0.0381244	0.221392	0.235663	0.166614	0.540036	-0.0572514	S	583	P49756	RNA-binding protein 25	RBM25	EAERRRQPQIKQEPESEEEEEEKQEKEEKRE
-1.04796	-2.06159	-1.33876	-0.269235	-0.304312	-0.526401	-1.98838	-1.90128	-1.78772	-1.14874	-0.876207	-1.18825	-2.84312	-1.89186	-0.913912	S	9	P49761-1	Dual specificity protein kinase CLK3	CLK3	_______MHHCKRYRSPEPDPYLSYRWKRRR
-0.761585	-1.43706	-0.741765	-0.308185	-0.00403313	0.209244	-1.41455	-1.10778	-1.24688	-0.489272	-0.406152	-0.551779	-0.697268	-0.786758	-0.316887	S	135	P49761-1	Dual specificity protein kinase CLK3	CLK3	SASSRSQQSSKRSSRSVEDDKEGHLVCRIGD
-1.7466	-2.4829	-1.97207	-1.92693	-1.03989	-2.89852	-2.63354	-2.94161	-3.28021	-4.99653	-4.1765	-4.66073	-1.82917	-1.37599	-1.64496	S	139	P50914	60S ribosomal protein L14	RPL14	KNEVKKLQKAALLKASPKKAPGTKGTAAAAA
1.5394	1.24278	1.14185	1.54528	1.36681	1.57498	1.63631	1.56029	1.18532	1.86363	1.75366	1.66852	1.8286	2.26	2.75846	S	1377	P51531-2	Probable global transcription activator SNF2L2	SMARCA2	EKAKKRRGRPPAEKLSPNPPKLTKQMNAIID
1.2633	0.784767	1.08113	1.24318	1.82469	0.839199	1.61488	2.01325	1.54046	1.59989	2.00222	2.04616	1.40971	1.60176	2.01061	S	329	P51531-2	Probable global transcription activator SNF2L2	SMARCA2	QPSPVLQLQQKQSRISPIQKPQGLDPVEILQ
-0.428808	-0.0544981	-0.262002	-0.288062	-0.307864	0.0683878	0.456441	0.696161	0.507313	-2.14461	-1.46823	-1.75145	0.437582	0.679643	-0.0441544	S	9	P51798	H(+)/Cl(-) exchange transporter 7	CLCN7	_______MANVSKKVSWSGRDRDDEEAAPLL
-2.93757	-4.41033	0.595235	0.32518	-2.69228	0.711299	-0.865386	-0.913294	-0.947833	0.225628	1.00911	0.582791	-3.69364	-3.11709	-2.6821	S	245	P51825	AF4/FMR2 family member 1	AFF1	VHGSSNNSKGYCPAKSPKDLAVKVHDKETPQ
-1.5521	-0.0225351	-2.17897	0.306949	-1.86267	-0.888283	0.97179	0.807788	1.16842	0.0156943	-0.5623	-0.626696	-0.860211	-1.38175	-1.31106	S	165	P51858	Hepatoma-derived growth factor	HDGF	EKGALKRRAGDLLEDSPKRPKEAENPEGEEK
0.118802	0.299308	0.421887	0.142055	-0.0901343	0.175081	-0.17029	0.105503	-0.345149	0.230261	0.493132	0.155204	0.44095	0.0864193	0.151704	S	358	P51991	Heterogeneous nuclear ribonucleoprotein A3	HNRNPA3	YGPMKGGSFGGRSSGSPYGGGYGSGGGSGGY
-0.140402	-0.0575385	0.191925	1.57428	0.282287	-0.0209106	-0.295763	-0.358377	0.067325	-0.175948	0.0370788	-0.111162	-0.699035	-0.497301	-0.295269	S	575	P52272	Heterogeneous nuclear ribonucleoprotein M	HNRNPM	ANNLERMGLERMGANSLERMGLERMGANSLE
0.675252	0.337013	0.554523	0.439458	0.164286	0.43822	0.817991	0.954395	0.541121	0.243725	0.476912	0.531166	0.284467	0.156257	0.0726688	S	59	P52756	RNA-binding protein 5	RBM5	DDRRGDRYDDYRDYDSPERERERRNSDRSED
-0.867121	-1.26767	-1.27889	-0.44557	0.189131	-0.579365	-0.71488	-0.646357	-0.756975	-0.101999	-0.112252	-0.0240891	-0.249123	-0.160445	-0.158877	S	871	P52948-5	Nuclear pore complex protein Nup98-Nup96;Nuclear pore complex protein Nup98;Nuclear pore complex protein Nup96	NUP98	WVFKVSHFSKYGLQDSDEEEEEHPSKTSTKK
-1.7518	-0.662882	-2.08858	-0.9873	-2.09203	-1.46737	-0.974839	-1.27402	-0.720816	-0.651351	-0.809074	-0.857823	-0.689242	-1.20199	-1.53082	S	455	P53396	ATP-citrate synthase	ACLY	NASGSTSTPAPSRTASFSESRADEVAPAKKA
-3.66627	-2.13459	-3.44329	-2.43945	-2.83594	-1.6832	-1.85731	-2.16115	-1.36983	-1.49687	-1.48204	-1.20422	-4.00984	-4.03469	-4.04148	S	96	P53602	Diphosphomevalonate decarboxylase	MVD	ACLREIRCLARKRRNSRDGDPLPSSLSCKVH
-1.36628	-1.53422	-1.41921	-3.7712	-3.4121	-3.20325	-2.74472	-2.85556	-3.12247	-1.92888	-1.94017	-2.01517	-4.06226	-3.95532	-3.17423	S	461	P53985	Monocarboxylate transporter 1	SLC16A1	RLLAKEQKANEQKKESKEEETSIDVAGKPNE
-2.63373	-2.00313	-2.70129	-2.45959	-2.93017	-3.1428	-2.78955	-2.52313	-2.25847	-2.26089	-3.01293	-2.39848	-2.64309	-2.65751	-3.11719	S	265	P56524	Histone deacetylase 4;Histone deacetylase 9;Histone deacetylase 5	HDAC4;HDAC9;HDAC5	LKLRSRLKQKVAERRSSPLLRRKDGPVVTAL;LKVRSRLKQKVAERRSSPLLRRKDGTVISTF
0.506566	0.150294	0.358106	0.197494	1.20609	0.54174	-0.609819	-0.393201	-0.423299	-0.415441	0.0872236	-0.109443	0.527822	0.855134	-0.0184189	S	86	P57740	Nuclear pore complex protein Nup107	NUP107	LRQPDISCILGTGGKSPRLTQSSGFFGNLSM
-1.63163	-3.23162	-5.73105	-2.68689	-4.07843	-2.78879	-3.20207	-3.59238	-2.73093	-2.45187	-0.419928	-2.66388	-3.52048	-4.17324	-3.81238	S	21	P60174-1	Triosephosphate isomerase	TPI1	KFFVGGNWKMNGRKQSLGELIGTLNAAKVPA
-0.908742	1.27295	-0.462672	-0.885299	-2.30457	-1.44728	0.890435	0.868183	1.21407	0.294763	-0.452381	-0.360203	-2.09848	-1.98165	-1.83078	S	3	P60981	Destrin	DSTN	_____________MASGVQVADEVCRIFYDM
0.740136	0.640991	0.633137	-0.244016	0.499329	0.485888	0.369466	0.162819	0.808416	0.509142	0.960347	0.480816	0.819181	0.77866	0.920473	S	2	P61244-2	Protein max	MAX	______________MSDNDDIEVESDADKRA
-0.224889	0.153562	0.0992849	0.253282	0.00353256	0.112288	0.0266401	0.1043	0.0265238	-0.059363	-0.164328	-0.0640836	0.313145	0.265297	0.213611	S	284	P61978-2	Heterogeneous nuclear ribonucleoprotein K	HNRNPK	GGRPMPPSRRDYDDMSPRRGPPPPPPGRGGR
1.17711	1.03456	1.15749	0.182068	-0.010461	-0.121687	1.10231	1.27241	1.02585	0.762379	0.318879	0.532483	0.393016	0.473224	0.411825	S	43	P62750	60S ribosomal protein L23a	RPL23A	VLKGVHSHKKKKIRTSPTFRRPKTLRLRRQP
2.49405	1.64752	2.91205	1.5848	1.51928	0.856933	2.24648	2.4216	2.13194	3.28823	3.33104	3.37085	2.27335	0.997196	2.7573	S	48	P62805	Histone H4	HIST1H4A	PAIRRLARRGGVKRISGLIYEETRGVLKVFL
-1.7944	-2.31341	-1.90772	-0.646658	-1.31303	-1.01741	-1.94747	-1.51658	-1.45369	-1.57992	-1.27783	-1.42013	-1.92525	-2.14102	-1.61318	S	264	P62995	Transformer-2 protein homolog beta;Transformer-2 protein homolog alpha	TRA2B;TRA2A	GWRAAQDRDQIYRRRSPSPYYSRGGYRSRSR;GYDRYEDYDYRYRRRSPSPYYSRYRSRSRSR
0.0702936	-0.464642	-0.224094	0.250077	-0.0218735	-0.0682898	-1.06697	-1.02138	-1.033	-0.362419	-0.0771607	-0.226376	-0.122708	0.100273	-0.110065	S	2	P62995	Transformer-2 protein homolog beta	TRA2B	______________MSDSGEQNYGERESRSA
0.54172	0.253919	0.589527	0.409899	0.155516	0.0578115	-0.179181	-0.203567	-0.335318	0.0778925	0.563586	0.111141	0.702824	0.552337	0.69928	S	14	P62995	Transformer-2 protein homolog beta	TRA2B	__MSDSGEQNYGERESRSASRSGSAHGSGKS
-0.576649	-0.841443	-0.42101	-0.532604	-0.423713	-0.565564	-0.244825	-0.109126	0.109472	-0.922584	-0.929826	-0.748622	-0.832019	-0.662448	-0.97747	S	2	P63165	Small ubiquitin-related modifier 1	SUMO1	______________MSDQEAKPSTEDLGDKK
0.784882	1.02372	0.925724	2.18357	1.65823	2.23273	1.16402	1.04396	1.26362	0.0736466	0.776081	0.838464	0.989645	0.851165	0.68975	S	103	P78347-2	General transcription factor II-I	GTF2I	AEMHKMKSTTQANRMSVDAVEIETLRKTVED
-0.81073	-1.22187	-2.47604	-0.980923	-0.534001	-0.5941	-0.728137	-0.914288	-0.547548	-1.43413	-1.34879	-1.48944	-0.782802	-0.381081	-1.10452	S	445	P85037	Forkhead box protein K1	FOXK1	RSGGLQTPECLSREGSPIPHDPEFGSKLASV
0.536753	0.315453	0.371258	0.779899	0.40123	0.752182	-1.73409	-1.69052	-1.51782	0.434143	0.506955	0.405307	0.413063	0.269437	0.760325	S	154	P98175-5	RNA-binding protein 10	RBM10	PGSETQRRRRRRHRHSPTGPPGFPRDGDYRD
-0.544594	-0.374068	-0.44993	-0.232628	-0.340521	-0.524846	-0.293882	-0.348179	-0.422557	-0.0389906	0.0345229	0.0418002	-0.519265	-0.255958	-0.167866	S	4	Q00839	Heterogeneous nuclear ribonucleoprotein U	HNRNPU	____________MSSSPVNVKKLKVSELKEE
0.872798	0.591141	0.77792	0.439769	0.201475	0.029616	0.518655	0.937493	0.551155	0.400432	0.596063	0.415185	1.03656	1.24331	1.35179	S	26	Q01130	Serine/arginine-rich splicing factor 2	SRSF2	EGMTSLKVDNLTYRTSPDTLRRVFEKYGRVG
0.568264	0.301511	0.587264	0.327964	0.80398	0.500434	0.431893	0.768207	0.282905	0.413998	0.805256	0.55352	0.712182	0.784409	0.98948	S	537	Q02040	A-kinase anchor protein 17A	AKAP17A	CKEVQSSCRVVPEDGSPEKRCPGGVLSCIPD
-0.183304	-0.564007	-0.30315	-0.458534	0.0558595	0.771326	-1.25637	-1.1254	-1.16555	-1.33495	-1.44798	-1.42571	0.199256	0.0378095	0.651565	S	71	Q02543	60S ribosomal protein L18a	RPL18A	KSSGEIVYCGQVFEKSPLRVKNFGIWLRYDS
1.70438	1.52294	1.80547	1.04126	0.852205	1.07794	0.147897	0.193018	0.145236	0.463309	0.724866	0.774882	1.41086	1.30335	0.850099	S	1545	Q02880-2	DNA topoisomerase 2-beta	TOP2B	TTPKGKGRGAKKRKASGSENEGDYNPGRKTS
1.4787	1.15161	1.86805	2.45755	-0.0782273	1.29392	0.997898	0.997621	0.738586	1.74196	1.96446	1.73397	1.50155	2.33852	1.74013	S	1395	Q02880-2	DNA topoisomerase 2-beta	TOP2B	DDDDNNDLEELKVKASPITNDGEDEFVPSDG
1.45312	1.08875	0.976851	0.846554	1.14814	0.62232	0.816296	0.826667	0.605594	0.615484	0.770024	0.773648	1.03228	1.13047	1.16371	S	1461	Q02880-2	DNA topoisomerase 2-beta	TOP2B	PSYSQKSEDDSAKFDSNEEDSASVFSPSFGL
1.25787	0.628743	0.936202	1.54447	1.98048	1.36539	1.15889	1.28409	0.810233	1.7612	1.91812	1.64645	1.69386	1.24726	1.47152	S	2060	Q03164-2	Histone-lysine N-methyltransferase 2A;MLL cleavage product N320;MLL cleavage product C180	KMT2A	INSTVEHDENRTIAHSPTSFTESSSKESQNT
-1.6717	-1.5298	-1.29422	-1.5547	-1.48033	-1.23406	-3.32664	-3.31308	-2.89105	-2.08902	-1.82227	-1.80113	-2.70019	-2.4894	-1.89562	S	316	Q03188	Centromere protein C	CENPC	DEFIIDESDQSFASRSWITIPRKAGSLKQRT
0.899199	0.354563	0.815568	1.05635	1.09781	0.763231	0.390799	0.23889	0.22977	-0.7883	-0.0261121	-0.841342	-0.83954	-0.658891	-0.154303	S	419	Q03252	Lamin-B2	LMNB2	LSPSPSSRVTVSRATSSSSGSLSATGRLGRS
-1.42359	-1.26093	-0.885799	-1.2913	-1.76886	-1.11365	-1.17024	-1.24828	-1.23175	-1.17262	-1.50427	-1.43489	-1.67084	-1.5456	-1.32513	S	1210	Q04637-8	Eukaryotic translation initiation factor 4 gamma 1	EIF4G1	SRERPSQPEGLRKAASLTEDRDRGRDAVKRE
-1.42984	-1.71368	-1.43912	-2.40964	-2.00284	-1.60886	-2.17737	-2.20609	-1.76149	-2.93264	-2.91822	-2.53349	-2.00957	-2.27198	-1.52039	S	1188	Q04637-8	Eukaryotic translation initiation factor 4 gamma 1	EIF4G1	DRLDRARTPATKRSFSKEVEERSRERPSQPE
0.0769701	-0.30748	-0.0176709	0.604021	0.982884	0.493436	-0.289441	-0.00976853	-0.380625	-0.182496	-0.0590374	-0.0321518	0.254936	0.675307	0.36465	S	433	Q05519-2	Serine/arginine-rich splicing factor 11	SRSF11	VKVTRDYDEEEQGYDSEKEKKEEKKPIETGS
-0.636661	-1.16492	-0.660715	-0.0700178	0.433462	0.228065	-1.22449	-1.11267	-0.817397	-0.646799	-0.38799	-0.282139	-0.164027	-0.0597033	-0.003529	S	455	Q05519-2	Serine/arginine-rich splicing factor 11	SRSF11	EKKPIETGSPKTKECSVEKGTGDSLRESKVN
-0.0989408	-0.580074	-0.474663	-0.0515456	0.149726	-0.21966	-0.569387	-0.393459	-0.454364	-0.420699	-0.133805	-0.143759	-0.0975038	0.0691728	-0.0354701	S	448	Q05519-2	Serine/arginine-rich splicing factor 11	SRSF11	SEKEKKEEKKPIETGSPKTKECSVEKGTGDS
-1.16411	-1.27034	-2.27107	-1.46761	-2.26148	-1.57945	-0.853776	-0.982841	-0.763611	-1.64674	-2.18291	-2.55414	0.630529	-0.0891412	-0.340076	S	645	Q05655	Protein kinase C delta type;Protein kinase C delta type regulatory subunit;Protein kinase C delta type catalytic subunit	PRKCD	YSNFDQEFLNEKARLSYSDKNLIDSMDQSAF
1.21561	-0.127809	-0.337898	0.944937	1.26342	0.0498268	0.797698	0.559009	0.738483	-0.970744	0.315702	-1.35996	0.160239	-0.153387	-0.106008	S	28	Q05D32	CTD small phosphatase-like protein 2	CTDSPL2	NQIQTQRTARAKRKYSEVDDSLPSGGEKPSK
1.74689	2.18405	2.33267	2.02564	2.13781	1.52854	1.02092	1.58148	1.3094	0.520566	1.28891	1.11674	1.24687	0.27472	0.264138	S	20	Q07666	KH domain-containing, RNA-binding, signal transduction-associated protein 1	KHDRBS1	DDPAARMSRSSGRSGSMDPSGAHPSVRQTPS
-1.75618	-1.02355	-2.33829	-1.30455	-2.82001	-2.07386	-1.01929	-1.2824	-0.938994	-1.17807	-1.95802	-1.70025	-0.943105	-0.674118	-1.33993	S	547	Q07866-7	Kinesin light chain 1	KLC1	YESGPDGGEEMKRASSLNVLNVGGKAAEDRF
-0.26375	-0.53381	-0.249974	0.171558	0.029041	-0.115478	-0.7635	-0.50794	-0.331498	-0.0778597	-0.127929	0.0236493	-0.410553	-0.738332	-0.189682	S	199	Q07955	Serine/arginine-rich splicing factor 1	SRSF1	EGETAYIRVKVDGPRSPSYGRSRSRSRSRSR
-0.804607	-1.14899	-0.869817	-1.14074	-0.543738	-0.470868	-0.804309	-1.10334	-0.320111	-1.76004	-1.73632	-1.31794	-0.868	-0.634916	-1.07348	S	22	Q09161	Nuclear cap-binding protein subunit 1	NCBP1	SDENDGGQPHKRRKTSDANETEDHLESLICK
-0.0628187	0.0606441	0.00819325	-0.055225	0.0779506	0.659054	0.174672	-0.211919	0.241557	-0.101056	-0.0438414	-0.182566	0.766832	0.553357	0.921665	S	7	Q09161	Nuclear cap-binding protein subunit 1	NCBP1	_________MSRRRHSDENDGGQPHKRRKTS
0.863294	0.818952	1.03124	1.76164	0.504618	1.70064	0.000350344	-0.386483	0.436848	1.54705	0.913492	1.11171	2.32287	1.40246	0.999194	S	93	Q09666	Neuroblast differentiation-associated protein AHNAK	AHNAK	GHHTVGLKLHRKGDRSPEPGQTWTREVFSSC
0.521698	0.573432	0.137595	1.0021	0.447185	1.1854	-0.572614	-1.33152	-0.571482	0.491459	0.402625	0.23034	1.56838	1.67109	0.407995	S	5731	Q09666	Neuroblast differentiation-associated protein AHNAK	AHNAK	KFNFSKPKGKGGVTGSPEASISGSKGDLKSS
-0.271845	0.421134	0.167895	1.85007	0.777142	0.904604	0.645995	0.297618	0.690243	2.01334	1.79891	1.38744	2.32048	2.08336	1.86675	S	5782	Q09666	Neuroblast differentiation-associated protein AHNAK	AHNAK	KFSLFKSKKPRHRSNSFSDEREFSGPSTPTG
2.79371	2.3954	2.61065	2.63452	2.93571	3.27615	-0.231425	-0.34392	0.378762	1.64864	0.910912	2.09329	4.0956	3.61589	0.798031	S	2397	Q09666	Neuroblast differentiation-associated protein AHNAK	AHNAK	KAPKISMPDLDLHLKSPKAKGEVDVDVPKLE
1.05657	0.957922	1.01423	1.76848	0.9823	1.43377	-1.77533	-1.78171	-1.08816	0.405976	-0.558707	0.541695	2.32859	1.70137	0.00928897	S	135	Q09666	Neuroblast differentiation-associated protein AHNAK	AHNAK	EYQRIYTTKIKPRLKSEDGVEGDLGETQSRT
1.73229	1.43497	2.07083	3.11958	1.87538	2.20513	0.0731559	0.271115	0.627438	1.5985	2.03425	1.17782	2.34351	1.75538	1.4519	S	210	Q09666	Neuroblast differentiation-associated protein AHNAK	AHNAK	VDVETQSGKTVIRLPSGSGAASPTGSAVDIR
3.30495	3.10134	4.06981	3.95892	4.2161	4.03641	0.91631	1.1554	1.34744	1.89275	2.82003	1.63896	3.61472	3.04548	3.79383	S	3426	Q09666	Neuroblast differentiation-associated protein AHNAK	AHNAK	SSPKVSMPDVELNLKSPKVKGDLDIAGPNLE
1.51004	0.856636	0.961802	-0.374743	-0.250829	-0.505949	-3.75811	-3.62598	-2.82845	-1.98616	-3.55507	-2.27025	1.12792	0.0589557	-1.52237	S	175	Q0VD83	Apolipoprotein B receptor	APOBR	QESHEQEVNREERLRSWEQEEEEEEVRAREP
0.999259	1.12238	0.84854	1.07002	1.78972	2.06187	1.60667	0.994961	1.55967	0.921584	1.08422	0.857588	1.70065	1.13156	1.90876	S	766	Q10570	Cleavage and polyadenylation specificity factor subunit 1	CPSF1	SGSLFSPSKEEARRSSQPPADRDPAPFRAEP
2.19102	2.10612	1.66716	2.25927	0.160813	1.25034	1.67177	1.59074	1.66754	1.82181	0.929627	1.26925	3.29197	2.54013	1.92131	S	1559	Q12802	A-kinase anchor protein 13	AKAP13	VPANCSVLRSSMRSLSPFRRHSWGPGKNAAS
2.7136	2.34132	2.68214	2.57671	1.47868	2.26721	2.50092	2.33841	2.72166	3.00727	2.19792	2.4758	3.25641	2.27805	2.02694	S	2563	Q12802	A-kinase anchor protein 13	AKAP13	DQKLVLSERALTRSLSRPSSLIEQEKQRSLE
-0.0986824	-0.556113	-0.342695	-0.449231	-0.0481728	-0.407002	-0.627485	0.217356	-0.458834	0.175078	0.336976	0.419451	-0.500498	-0.258619	-0.326682	S	909	Q12872	Splicing factor, suppressor of white-apricot homolog	SFSWAP	PVESRGSSQERSRGVSQEKEAQISSAIVSSV
0.245983	0.0773887	0.238277	1.61283	0.996445	1.20308	-0.587323	-0.594595	-0.815802	-0.356435	0.112119	-0.19152	0.00874129	0.173584	0.557913	S	1362	Q12888	Tumor suppressor p53-binding protein 1	TP53BP1	ADFALPSSRGGPGKLSPRKGVSQTGTPVCEE
0.587803	0.684496	0.484324	1.52251	1.50447	1.03654	-0.19076	-0.280867	-0.248407	0.710685	0.841637	0.720089	0.553504	0.63872	1.22905	S	500	Q12888	Tumor suppressor p53-binding protein 1	TP53BP1	LTVECSKTSEIEPKNSPEDLGLSLTGDSCKL
-2.31674	-2.79296	-2.33369	-1.96397	-1.47876	-0.876845	-1.8088	-2.2301	-2.2778	-2.53124	-1.98667	-2.3164	-1.69205	-1.69618	-1.28345	S	382	Q12906-7	Interleukin enhancer-binding factor 3	ILF3	ITPMKRPMEEDGEEKSPSKKKKKIQKKEEKA
0.637751	-0.290565	0.0820882	1.19667	1.169	-1.02094	-0.650432	-0.0357893	-0.649214	0.488295	0.471996	0.430862	1.4682	0.917227	1.22093	S	75	Q12912-2	Lymphoid-restricted membrane protein;Processed lymphoid-restricted membrane protein	LRMP	DRNSLCKKEEDTRSASPTIEAQGTSPAHDNI
0.932783	0.878933	1.24045	0.232182	0.472396	-0.052224	-1.25546	-0.445737	-0.896444	0.0981558	0.0114595	0.461592	0.710618	0.794062	1.3163	S	307	Q12912-2	Lymphoid-restricted membrane protein;Processed lymphoid-restricted membrane protein	LRMP	PLEDDDDCQIKKRSASLNSKPSSLRRVTIAS
0.380374	0.146556	0.446952	0.466215	0.600626	0.611008	0.333845	0.18103	0.119803	0.355866	0.524486	0.416302	0.420478	-0.129936	0.444977	S	691	Q12996	Cleavage stimulation factor subunit 3	CSTF3	SNAVLTKAVKRPNEDSDEDEEKGAVVPPVHD
-4.2913	-3.95357	-3.88186	-2.35188	-3.34647	-3.17493	-3.62605	-3.42525	-2.69133	-2.96446	-2.86257	-2.85412	-4.47354	-4.13821	-3.66885	S	80	Q13085	Acetyl-CoA carboxylase 1;Biotin carboxylase	ACACA	SSLQDGLALHIRSSMSGLHLVKQGRDRKKID
-1.54128	-1.85549	-1.51951	-2.51757	-2.23614	-1.57199	-1.79049	-1.69392	-1.63254	-2.36374	1.91582	-2.26445	-1.76612	-1.51419	-1.19189	S	410	Q13112	Chromatin assembly factor 1 subunit B	CHAF1B	PDTAKKTKSQTHRGSSPGPRPVEGTPASRTQ
1.08201	1.38978	1.24353	0.484962	1.45975	1.34799	1.29862	0.589093	1.31095	0.132992	-0.182705	0.0125213	1.59465	0.673847	0.684782	S	93	Q13185	Chromobox protein homolog 3	CBX3	NSQKAGKEKDGTKRKSLSDSESDDSKSKKKR
-0.664849	-0.765343	-0.845592	-0.816803	-0.455292	-0.651424	-0.727537	-0.824331	-0.463048	-0.385045	-0.287149	-0.452333	-0.600557	-1.2409	-0.492971	S	204	Q13242	Serine/arginine-rich splicing factor 9	SRSF9	SYGYSRSRSGSRGRDSPYQSRGSPHYFSPFR
-0.247645	-0.475471	-0.0676264	-0.551388	-0.594909	-0.852628	-0.487732	-0.268289	-0.648264	-0.102941	0.14744	-0.182667	-0.296757	-0.578549	-0.467293	S	211	Q13242	Serine/arginine-rich splicing factor 9	SRSF9	RSGSRGRDSPYQSRGSPHYFSPFRPY_____
-0.384666	-1.11789	-0.896197	0.327784	0.427451	0.140065	-1.24909	-1.22757	-1.27176	-0.581009	-0.43862	-0.431768	-0.160246	-0.0362495	-0.0582162	S	303	Q13247	Serine/arginine-rich splicing factor 6	SRSF6	DIKSKSRSRSQSRSNSPLPVPPSKARSVSPP
-0.322494	0.0504371	-0.319976	-0.28876	-0.769357	-0.583953	0.0454611	-0.0181329	-0.100923	-0.162865	-0.0300665	-0.041299	-0.729749	-0.507801	-0.306223	S	19	Q13263	Transcription intermediary factor 1-beta	TRIM28	SAAAASAAAASAASGSPGPGEGSAGGEKRST
0.234243	0.691424	0.380918	0.131922	0.180619	0.55968	0.623138	0.218446	1.11442	0.177264	0.556446	0.244729	0.777424	0.25064	0.801623	S	473	Q13263	Transcription intermediary factor 1-beta	TRIM28	YSSAEPHVSGVKRSRSGEGEVSGLMRKVPRV
1.94473	1.68286	1.92185	2.0321	1.7341	1.39174	1.80911	2.03184	1.29367	1.77834	1.8922	1.64952	1.28579	1.46059	1.70052	S	449	Q13330	Metastasis-associated protein MTA1	MTA1	TRLDGERPGPNRSNMSPHGLPARSSGSPKFA
-0.275478	-0.486643	-0.163255	0.24007	0.297501	0.0871448	0.0830891	0.197646	0.000756889	-0.0628893	0.0583742	-0.0792887	0.0270606	-0.130351	0.00875167	S	687	Q13427	Peptidyl-prolyl cis-trans isomerase G	PPIG	NSSNNSREKKADRDQSPFSKIKQSSQDNELK
-0.360714	-0.592895	-0.178248	0.0815893	0.0368825	-0.0334003	-0.312577	-0.16587	-0.518355	-0.190441	-0.388819	-0.569781	-0.10469	0.523311	-0.0908252	S	716	Q13427	Peptidyl-prolyl cis-trans isomerase G	PPIG	LKSSMLKNKEDEKIRSSVEKENQKSKGQEND
-0.115372	-0.310995	0.13742	0.0922397	0.15716	0.117532	0.0358494	-0.0261187	0.0821501	-0.0810965	-0.0497187	-0.0167849	-0.300564	-0.246031	0.0916576	S	397	Q13427	Peptidyl-prolyl cis-trans isomerase G	PPIG	KGDKSELNEIKENQRSPVRVKERKITDHRNV
-1.23193	-1.90628	-1.38731	-1.31216	-0.907177	-0.502862	-3.22358	-3.05462	-3.31319	-1.62438	-0.931039	-1.35137	-1.37212	-1.09791	-1.04986	S	906	Q13428-3	Treacle protein	TCOF1	GKTHQIRAALAPAKESPRKGAAPTPPGKTGP
-0.751092	-1.23783	-0.846004	0.351008	0.998274	0.203692	-1.57726	-1.40293	-1.8074	-0.528481	-0.489628	-0.361071	-0.292323	0.497307	0.451292	S	1379	Q13428-3	Treacle protein	TCOF1	KKKKLGAGEGGEASVSPEKTSTTSKGKAKRD
-0.00540755	-0.471315	-0.367246	0.943308	0.670275	0.860315	-0.817445	-0.637438	-0.870309	0.151643	0.213542	0.313176	0.159986	0.539145	0.395177	S	1351	Q13428-3	Treacle protein	TCOF1	KESSRKGWESRKRKLSGDQPAARTPRSKKKK
-0.945671	-1.46595	-1.08812	-0.744567	-0.581533	-0.277364	-2.88748	-2.81034	-3.29567	-1.38897	-0.916139	-1.2408	-0.881981	-0.772309	-0.506168	S	381	Q13428-3	Treacle protein	TCOF1	GKTSQVGAASAPAKESPRKGAAPAPPGKTGP
-1.68362	-2.70404	-1.85718	-1.73597	-0.890586	-0.519077	-4.32673	-3.96078	-4.44637	-2.64858	-1.7284	-2.25155	-1.75194	-1.61188	-1.63936	S	156	Q13428-3	Treacle protein	TCOF1	HPATGKTVANLLSGKSPRKSAEPSANTTLVS
2.84085	2.73701	2.24856	-1.07786	-1.54606	2.95204	2.27319	1.38594	1.1331	2.9614	2.57803	2.45835	1.93741	2.59175	5.28115	S	93	Q13523	Serine/threonine-protein kinase PRP4 homolog	PRPF4B	HKRKEIIDASDKEGMSPAKRTKLDDLALLED
0.135943	0.105846	0.314628	0.975332	0.812961	0.994505	0.0190053	-0.0195805	-0.140711	0.489394	0.371778	0.247474	0.684741	0.545946	0.891229	S	277	Q13523	Serine/threonine-protein kinase PRP4 homolog	PRPF4B	KVKIEDKSKSKDRKKSPIINESRSRDRGKKS
1.6564	2.85626	0.486356	4.95972	1.94256	1.93509	2.79043	0.942002	1.0955	2.64946	1.1501	2.08727	0.763465	0.657818	-0.0823372	S	16	Q13576	Ras GTPase-activating-like protein IQGAP2	IQGAP2	MPHEELPSLQRPRYGSIVDDERLSAEEMDER
0.11864	1.1874	1.0399	-0.00882827	0.35707	0.755178	0.78353	0.346194	0.358124	0.331018	0.566273	0.423226	1.80675	0.761942	1.57011	S	519	Q13586	Stromal interaction molecule 1	STIM1	TEPQHGLGSQRDLTHSDSESSLHMSDRQRVA
1.33086	1.26858	1.31231	1.50663	0.505605	1.56266	1.67129	2.00856	2.11882	1.99224	1.84677	2.01732	1.32914	0.920872	0.458964	S	618	Q13586	Stromal interaction molecule 1	STIM1	APPGGSPHLDSSRSHSPSSPDPDTPSPVGDS
1.53169	1.36038	1.53386	0.962698	2.00327	1.8075	1.58464	1.61905	1.44736	0.300369	0.655662	0.409264	1.82656	1.39877	1.59588	S	236	Q13595	Transformer-2 protein homolog alpha	TRA2A	GGGGGGGGGGGRRRDSYYDRGYDRGYDRYED
-1.16093	-0.258578	-1.06702	-1.647	-1.67935	-2.06342	1.19983	1.41513	1.51853	-0.360588	-0.36811	-0.544381	-1.1177	-1.0694	-1.1781	S	10	Q13619	Cullin-4A	CUL4A	______MADEAPRKGSFSALVGRTNGLTKPA
3.08844	3.4067	2.88733	2.1722	1.6376	1.43658	2.30127	2.81101	2.03116	3.01993	2.12917	2.36194	2.35936	2.97791	3.49242	S	1217	Q13813-2	Spectrin alpha chain, non-erythrocytic 1	SPTAN1	VATFNSIKELNERWRSLQQLAEERSQLLGSA
0.18482	0.660603	-0.31427	-0.337557	-1.63082	-1.17896	0.628102	0.475722	0.674003	0.243907	-0.68056	-0.461208	0.164279	0.204252	-0.187506	S	340	Q14155-1	Rho guanine nucleotide exchange factor 7	ARHGEF7	LFPNVLLMLSASPRMSGFIYQGKLPTTGMTI
-0.322385	-0.829614	-0.758251	-0.952135	-1.15774	-1.50803	-2.05935	-2.22678	-1.11367	-1.52161	-2.24897	-1.75015	0.0108872	-0.72367	-0.670328	S	4368	Q14204	Cytoplasmic dynein 1 heavy chain 1	DYNC1H1	DDLAYAETEKKTRTDSTSDGRPAWMRTLHTT
-0.354632	-0.448829	0.0987725	0.107129	0.274042	0.187266	-0.0982614	-0.10626	-0.0781642	-0.259731	-0.00385378	-0.174866	0.0881687	0.00596211	0.536488	S	136	Q14498-2	RNA-binding protein 39	RBM39	SRRRSRSKSPFRKDKSPVREPIDNLTPEERD;YRRRSRSKSPFRKDKSPVREPIDNLTPEERD
-0.190324	-0.257633	-0.322466	-0.00874499	-0.180947	-0.0959669	-0.371871	-0.265198	-0.585453	-0.241141	0.0817958	-0.308651	-0.205241	-0.121061	-0.00440972	S	97	Q14498-2	RNA-binding protein 39	RBM39	SRSRSRDRRFRGRYRSPYSGPKFNSAIRGKI
0.449694	0.252319	0.473899	0.237017	0.545807	-0.109235	0.473194	0.570301	0.594474	0.3571	0.324513	0.358385	1.57392	0.879705	0.764579	S	1589	Q14643-3	Inositol 1,4,5-trisphosphate receptor type 1	ITPR1	AMNWRLSARNAARRDSVLAASRDYRNIIERL
0.133034	-0.15548	0.17584	0.635256	0.890681	0.619111	-0.427267	-0.48935	-0.548228	-0.656193	-0.363949	-0.0656465	0.674849	0.205338	0.719398	S	312	Q14669-2	E3 ubiquitin-protein ligase TRIP12	TRIP12	AKLASLRKSTKKRSESPPAELPSLRRSTRQK
-0.78638	-0.419753	-0.559054	-0.377384	-1.53424	-0.989345	0.0506156	0.260757	0.243701	-0.196149	-0.817559	-0.303196	-0.791195	-0.711926	-1.11693	S	683	Q14671-2	Pumilio homolog 1	PUM1	TAVANSNTGSGSRRDSLTGSSDLYKRTSSSL
-1.50311	-1.93233	-2.22389	-1.26552	-0.846751	-0.622013	-1.78168	-1.69445	-1.85912	-2.43692	-1.90256	-1.94789	-2.92335	-2.0868	-2.01432	S	513	Q14684	Ribosomal RNA processing protein 1 homolog B	RRP1B	SQSGPSGSHPQGPRGSPTGGAQLLKRKRKLG
1.17537	1.18649	1.42148	2.11475	1.32818	2.46217	1.21681	1.5387	1.11215	1.53456	1.27082	1.80981	0.959654	0.639077	0.836094	S	199	Q14699	Raftlin	RFTN1	TEDARDAKNARGDHASLENEKPGTGDVCSAP
-2.55096	-0.867374	-2.80767	-1.08082	-3.34908	-1.34129	0.0520464	-0.188557	0.174879	-0.851955	-1.57631	-1.36985	-2.73839	-3.07941	-3.01264	S	573	Q14738	Serine/threonine-protein phosphatase 2A 56 kDa regulatory subunit delta isoform	PPP2R5D	MLKDIKKEKVLLRRKSELPQDVYTIKALEAH
-0.00784084	0.323323	-0.0615409	0.0449488	-0.264124	-0.238288	-1.56793	-0.406289	-1.07493	0.154164	-0.0877992	-0.0238579	-0.170889	0.0309854	0.13924	S	99	Q14739	Lamin-B receptor	LBR	SRSPGRPPKSARRSASASHQADIKEARREVE
-1.28692	0.238645	-2.02365	0.599713	-1.80761	-1.55576	1.694	1.93034	1.82055	0.537644	-0.0762386	-0.123651	-1.34308	-1.68081	-2.09463	S	146	Q14847	LIM and SH3 domain protein 1	LASP1	MGPSGGEGMEPERRDSQDGSSYRRPLEQQQP
0.709078	0.582283	1.41957	-0.971898	0.398444	0.753626	0.327569	0.446	0.282373	0.209369	0.610179	0.700261	0.43438	0.876999	0.310572	S	605	Q14966	Zinc finger protein 638	ZNF638	EFNKQKHLEAADKGHSPAQKPKTSSGTKPSV
0.616964	0.419426	0.543011	0.235546	0.510635	0.516126	0.109143	0.123982	-0.166044	0.247608	0.702595	0.433763	0.525529	0.418985	0.833652	S	552	Q14966	Zinc finger protein 638	ZNF638	SRSRSPYRIRNPFRGSPKCFRSVSPERMSRR
-0.893742	-1.22745	-0.872574	-0.19604	-0.291834	-0.0258507	-1.20562	-1.12548	-1.17529	-1.44912	-1.22762	-1.30589	-0.978509	-1.08387	-0.622011	S	633	Q14978-2	Nucleolar and coiled-body phosphoprotein 1	NOLC1	PNTFPKRKKGEKRASSPFRRVREEEIEVDSR
-0.939574	-1.41976	-0.999533	-0.0117601	-0.0718537	0.381576	-1.38692	-1.5951	-1.70205	-1.40982	-1.20149	-1.55416	-0.788752	-0.911074	-0.471391	S	548	Q14978-2	Nucleolar and coiled-body phosphoprotein 1	NOLC1	DDSSEEEEEKLKGKGSPRPQAPKANGTSALT
2.14575	2.32244	2.87177	0.996858	1.62564	1.70039	2.42316	2.91769	2.77346	1.7186	2.27883	1.55026	1.62009	1.49134	1.97131	S	1955	Q14980-2	Nuclear mitotic apparatus protein 1	NUMA1	EEMKTGDPQETLRRASMQPIQIAEGTGITTR
-0.509093	2.49786	1.33993	1.07459	-0.487936	-0.980132	3.23156	3.7582	3.5467	1.87001	1.44225	1.30289	-1.25151	-1.20192	-1.12585	S	2033	Q14980-2	Nuclear mitotic apparatus protein 1	NUMA1	KKAAPASTKQADRRQSMAFSILNTPKKLGNS
1.69215	1.34769	1.82613	1.08066	0.790064	0.485171	1.11606	1.28385	0.890317	1.75331	2.02342	1.66712	1.13529	0.894988	1.307	S	1743	Q14980-2	Nuclear mitotic apparatus protein 1	NUMA1	PRTQPDGTSVPGEPASPISQRLPPKVESLES
-0.151255	0.406021	0.0933672	-0.363998	-1.0908	-0.883232	0.661958	0.678814	0.781247	-0.294097	-0.724816	-0.850012	0.0348192	0.0958589	-0.0321519	S	218	Q15019	Septin-2	37500	IEEHNIKIYHLPDAESDEDEDFKEQTRLLKA
-1.41526	-0.568202	-1.74517	-1.56263	-3.11767	-1.72935	-0.448587	-0.866924	0.0854261	-0.979734	-1.59007	-1.30694	-2.51887	-1.76201	-2.07184	S	238	Q15032-2	R3H domain-containing protein 1;cAMP-regulated phosphoprotein 21	R3HDM1;ARPP21	DNQMRIRLKDDRRSKSIEEREEEYQRARDRI;QQNRMHPFRDDRRSKSIEEREEEYQRVRERI
0.463484	1.27069	0.39984	0.237209	-1.00922	-1.85348	1.7867	2.02213	2.28335	-0.0446683	-0.602251	-0.451691	0.695412	0.84386	-0.10054	S	684	Q15052	Rho guanine nucleotide exchange factor 6	ARHGEF6	SANFQQGHGSSTRKDSIPQVLLPEEEKLIIE
0.12873	0.892365	0.239996	-0.396536	-2.00159	-1.83693	1.44059	1.58585	1.6584	-0.722951	-1.21217	-0.959814	-0.0402413	0.0521544	-0.639288	S	640	Q15052	Rho guanine nucleotide exchange factor 6	ARHGEF6	TMKKFLHKRKTERKPSEEEYVIRKSTAALEE
0.18482	0.660603	-0.31427	-0.337557	-1.63082	-1.17896	0.628102	0.475722	0.674003	0.243907	-0.68056	-0.461208	0.164279	0.204252	-0.187506	S	488	Q15052	Rho guanine nucleotide exchange factor 6	ARHGEF6	LFSNVLIMLSASPRMSGFIYQGKIPIAGTVV
-1.90734	-0.973026	-1.78795	-1.69378	-1.94163	-1.45055	-1.04441	-1.05614	-0.757561	-1.17087	-0.914697	-0.989395	-0.71475	-0.774089	-1.0862	S	307	Q15054	DNA polymerase delta subunit 3	POLD3	KVLQKEKKRGKRVALSDDETKETENMRKKRR
0.932698	0.939934	0.994219	0.937794	0.844463	0.663256	0.800482	0.948153	0.551599	1.05336	1.02135	0.77745	0.813471	0.837045	1.56442	S	281	Q15059	Bromodomain-containing protein 3	BRD3	PLSDPKQAKVVARRESGGRPIKPPKKDLEDG
-2.04283	-2.32962	-1.73713	-0.264422	-0.220031	-0.804615	-1.63542	-1.20241	-0.66537	-2.39795	-1.9628	-1.91518	-2.55215	-2.31366	-2.3113	S	1283	Q15154	Pericentriolar material 1 protein	PCM1	VDPTTVTKTFKTRKASAQASLASKDKTPKSK
0.0221727	-0.18186	-0.00255036	-0.0752698	-0.0256523	-0.0687299	-0.236744	-0.227155	-0.232662	-0.0990507	0.149376	-0.101247	-0.121042	-0.0181103	0.0626957	S	251	Q15287	RNA-binding protein with serine-rich domain 1	RNPS1	TAVLAPWPRPPPRRFSPPRRMLPPPPMWRRS
-1.41286	-1.97614	-1.49126	-2.09084	-1.58253	-0.812022	-2.00305	-1.99737	-1.87821	-2.43558	-1.92801	-1.82094	-1.86227	-1.09177	-1.65127	S	497	Q15291	Retinoblastoma-binding protein 5	RBBP5	KQAGRPKGSKGKEKDSPFKPKLYKGDRGLPL
0.575884	0.660149	0.53174	0.748542	1.66434	1.48596	0.363271	0.587107	0.214171	0.699781	0.868219	0.73017	0.814302	1.17038	1.27394	S	601	Q15424-4	Scaffold attachment factor B1	SAFB	ASKSQDRKSASREKRSVVSFDKVKEPRKSRD
-0.557083	-0.919761	-0.249351	0.711516	0.434589	0.440067	-0.481477	-0.185872	-0.368726	-0.18526	-0.0754081	-0.085338	-0.058413	-0.0176625	0.0560286	S	604	Q15424-4	Scaffold attachment factor B1	SAFB	SQDRKSASREKRSVVSFDKVKEPRKSRDSES
-0.11384	0.0555648	-0.0757942	-0.607574	-0.462486	-0.559317	-1.18416	-1.26516	-1.16585	-0.567685	-1.06629	-0.889831	-0.479211	-0.21545	-0.14758	S	256	Q15477	Helicase SKI2W	SKIV2L	TVSASPCSAPLARASSLEDLVLKEASTAVST
-0.440702	-0.0724823	-1.57991	-1.66925	-2.35849	-1.6918	0.297982	-0.485845	0.445778	0.289555	-1.37038	-0.640179	-0.288865	-0.85239	-1.43296	S	344	Q15942	Zyxin	ZYX	QHPVPPPAQNQNQVRSPGAPGPLTLKEVEEL
1.01069	0.728073	0.990718	1.4895	1.328	0.924591	0.660771	0.95537	0.739755	1.07444	1.28102	1.00934	0.979525	1.20091	1.3701	S	21	Q16514-2	Transcription initiation factor TFIID subunit 12	TAF12	AVVKIPGTPGAGGRLSPENNQVLTKKKLQDL
-0.3309	-1.29265	-0.697197	-0.740485	-1.15737	-0.0101495	-1.5998	-1.61881	-1.55449	-1.14249	-0.482812	-1.02551	-0.161463	0.0307892	-0.101705	S	221	Q16629-4	Serine/arginine-rich splicing factor 7	SRSF7	PRSSRSPSGSPRRSASPERMD__________
-1.3374	-1.35164	-0.917321	-0.938327	-0.896109	-1.13334	0.167428	0.328792	0.240118	-0.248315	-1.02728	-0.701477	-3.23509	-3.31219	-2.44251	S	142	Q16643	Drebrin	DBN1	GAIGQRLSNGLARLSSPVLHRLRLREDENAE
1.03977	0.976855	1.39099	2.14587	1.60781	1.15073	1.11781	1.2994	1.08777	1.35702	1.51758	1.2013	1.43841	1.83724	1.68827	S	185	Q1KMD3	Heterogeneous nuclear ribonucleoprotein U-like protein 2	HNRNPUL2	VPGDKAAEEQGDDQDSEKSKPAGSDGERRGV
0.623745	0.831047	0.921911	1.3191	1.15427	1.0464	1.01984	1.08827	1.03512	1.05916	1.25197	1.17971	1.26819	1.23829	1.57019	S	161	Q1KMD3	Heterogeneous nuclear ribonucleoprotein U-like protein 2	HNRNPUL2	EQGLGKREEDEPEERSGDETPGSEVPGDKAA
-0.612037	-0.400761	-0.547237	0.963892	1.06104	0.938669	-0.143051	0.00559765	-0.0728601	-0.131582	0.103067	-0.352277	0.256209	0.294289	0.317642	S	304	Q3B726	DNA-directed RNA polymerase I subunit RPA43	TWISTNB	DQDPVFQGSDSSGYQSDHKKKKKKRKHSEEA
-1.05754	-1.11184	-0.623195	1.34645	0.0572401	0.0834984	-0.154253	0.234744	-0.774763	0.00312492	0.816886	0.420534	0.325624	1.24726	1.07535	S	328	Q3B726	DNA-directed RNA polymerase I subunit RPA43	TWISTNB	RKHSEEAEFTPPLKCSPKRKGKSNFL_____
2.18517	2.2979	1.9637	1.73947	2.36955	1.30242	2.88056	2.87656	2.87862	1.22241	1.37988	1.31948	3.14215	2.16459	2.2429	S	130	Q49A26	Putative oxidoreductase GLYR1	GLYR1	EERSRPNSGDEKRKLSLSEGKVKKNMGEGKK
-0.581723	-0.41961	-0.289766	-0.519152	-0.215911	-0.289844	-0.309256	-0.519574	-0.350624	-0.355176	-0.106617	-0.0689884	0.14706	-0.0470727	0.112576	S	298	Q4G0J3	La-related protein 7	LARP7	EASSLPEVRTGKRKRSSSEDAESLAPRSKVK
0.056939	0.140217	0.263286	0.621441	0.887215	0.349968	-0.292403	-0.26857	-0.354263	0.305118	0.70762	0.370681	0.710214	1.15553	0.922917	S	261	Q4G0J3	La-related protein 7	LARP7	TSISKMKRSRPTSEGSDIESTEPQKQCSKKK
0.613733	0.489079	0.173348	0.0489482	-0.102436	-0.557429	-1.83005	-1.31746	-0.897863	-1.41661	-2.50996	-1.25328	-0.0814522	-0.512916	-0.532158	S	65	Q53EL6-2	Programmed cell death protein 4	PDCD4	RRLRKNSSRDSGRGDSVSDSGSDALRSGLTV
2.51351	1.98363	3.29874	-0.381207	1.94354	-0.485368	3.03296	2.73012	2.46937	2.94159	2.55768	2.1065	0.196816	-1.76296	2.23712	S	302	Q53EL6-2	Programmed cell death protein 4	PDCD4	ATVLLSMSKGGKRKDSVWGSGGGQQSVNHLV
1.33246	1.37145	1.42243	0.719027	0.32611	-0.177791	-0.790576	-0.596616	-0.668809	-0.287276	-0.943879	-0.133906	0.660537	0.477257	-0.0478059	S	446	Q53EL6-2	Programmed cell death protein 4	PDCD4	QLRDLCPSRGRKRFVSEGDGGRLKPESY___
0.5982	0.819121	0.974611	0.419295	-0.558051	-0.341737	-0.0205417	-0.026847	0.0763414	0.289981	-0.313755	-0.0273208	0.936313	0.867652	0.931017	S	83	Q53EL6-2	Programmed cell death protein 4	PDCD4	DSGSDALRSGLTVPTSPKGRLLDRRSRSGKG
-0.489971	-0.619389	-0.0623917	0.162683	0.0689597	-0.140659	-0.881415	-0.745613	-0.955936	0.281719	0.225026	-0.0894994	-0.24454	-0.450429	-0.178766	S	46	Q53GS9	U4/U6,U5 tri-snRNP-associated protein 2	USP39	ERDREREPEAASSRGSPVRVKREFEPASARE
0.291184	0.00945569	0.370303	1.20659	0.102709	0.405888	0.243511	-0.155902	0.0669841	-0.068463	0.303973	0.421262	-0.309977	-0.132284	0.134989	S	82	Q53GS9	U4/U6,U5 tri-snRNP-associated protein 2	USP39	VPFVRVKREREVDEDSEPEREVRAKNGRVDS
-0.277177	-0.408268	-0.169061	0.512628	0.920537	0.601981	0.0362677	0.130471	0.128101	-0.274866	0.096035	0.0892941	0.114673	0.481206	0.191388	S	270	Q5BKZ1	DBIRD complex subunit ZNF326	ZNF326	KPKLAKPMEKISLSKSPTKTDPKNEEEEKRR
0.0832672	0.973292	-0.07846	0.432695	-0.983437	-0.720593	1.96708	2.11535	2.37113	0.917582	-0.301321	-0.0178312	-0.889653	-0.87116	-1.03017	S	12	Q5JSL3	Dedicator of cytokinesis protein 11	DOCK11	____MAEVRKFTKRLSKPGTAAELRQSVSEA
-1.26793	-0.922518	-1.64754	-1.89627	-3.3833	-2.5745	-1.40468	-1.01262	-1.0172	-1.11465	-1.33568	-1.1912	-2.16592	-1.26673	-2.07927	S	466	Q5SW79	Centrosomal protein of 170 kDa	CEP170	VSIPFLQTALLRSSGSLGHRPSQEMDKMLKN
0.8879	0.417506	0.289393	-0.455774	-0.543598	-0.123786	-0.60352	-0.397448	-0.447209	-0.718207	-1.11179	-0.874356	0.878867	0.616733	0.21327	S	956	Q5T1M5	FK506-binding protein 15	FKBP15	SEEEEEKAEERPRRPSQEQSASASSGQPQAP
-0.14665	-0.648343	-0.169324	0.473768	0.344816	-0.0418376	-0.0911966	-0.401555	-0.171912	-0.0256867	0.398165	-0.0716552	0.368938	-0.070974	-0.0295651	S	943	Q5T200	Zinc finger CCCH domain-containing protein 13	ZC3H13	ESSRMRAQDIIGHHQSEDRETSDRAHDENKK
0.220133	0.056779	0.819374	0.570597	0.693027	0.330753	-0.0198454	0.0953457	-0.0976317	0.41926	0.637115	0.669692	0.137157	0.226376	0.623641	S	643	Q5T200	Zinc finger CCCH domain-containing protein 13	ZC3H13	ERDRRDNRERDQRPSSPIRHQGRNDELERDE
0.140121	0.0757022	0.386099	1.05267	1.44822	0.698249	-0.0362901	-0.0142823	-0.0093079	0.804346	0.985563	0.659645	0.711157	0.597293	0.828496	S	198	Q5T200	Zinc finger CCCH domain-containing protein 13	ZC3H13	ENMEKREEIIIKKEVSPEVVRSKLSPSPSLR
0.151899	0.0928094	0.241342	0.440919	0.119755	0.154129	-0.0558754	-0.0193976	-0.0685676	0.710754	0.764597	0.546519	0.302066	0.304358	0.315919	S	77	Q5T200	Zinc finger CCCH domain-containing protein 13	ZC3H13	GPSPRGKGYSSNYRRSPERPTGDLRERMKNK
0.104788	-0.35142	0.0153683	0.312107	-1.49162	-0.951935	-0.154977	-0.105946	-1.06519	0.558189	0.765403	0.537498	0.11728	0.265686	0.118448	S	207	Q5T200	Zinc finger CCCH domain-containing protein 13	ZC3H13	IIKKEVSPEVVRSKLSPSPSLRKSSKSPKRK
1.59344	1.81453	2.07149	1.55331	0.859176	0.183517	1.53454	1.80921	2.11284	-0.3925	-1.01532	-0.768166	1.96076	1.87665	1.31229	S	723	Q5T5C0-2	Syntaxin-binding protein 5	STXBP5	DRCKSPTSAKMSRKLSLPTDLKPDLDVKDNS
-0.28136	-0.309467	-0.111168	-0.0792132	0.142734	0.167199	-0.186718	0.327628	-0.341748	0.25469	0.217523	0.343178	-0.285522	-0.294138	-0.122732	S	127	Q5T8P6-2	RNA-binding protein 26	RBM26	KEEEREKKFSRRLNHSPPQSSSRYRENRSRD
-0.51623	0.312634	-0.0151252	-0.309563	-1.04518	-0.811235	-1.26638	-1.58594	-1.25841	-0.252935	-0.651063	-0.600531	-0.900358	-1.02489	-0.772392	S	99	Q5TAQ9	DDB1- and CUL4-associated factor 8	DCAF8	TGHYSINDENRVHDRSEEEEEEEEEEEEEQP
-0.769323	-0.861451	-0.854724	-1.33021	-0.708561	-0.595782	-0.331431	-0.395262	-0.581365	-1.11675	-0.735739	-1.04931	-0.944046	-0.883513	-0.664809	S	1688	Q5UIP0-2	Telomere-associated protein RIF1	RIF1	NLRTRNAIKRLHKRDSFDNCSLGESSKIGIS
0.356377	0.220158	0.427499	0.251862	-0.498222	-0.389457	0.337711	0.459614	0.470151	0.0137317	0.358487	0.137724	-0.179855	-0.355003	-0.351226	S	1073	Q5VT52-3	Regulation of nuclear pre-mRNA domain-containing protein 2	RPRD2	PIETLGYHSASNRRMSGEPIQTVESIRVPGK
-0.165347	-0.112889	0.131793	-0.409779	-0.392996	-0.428012	-0.340702	-0.462674	-0.267709	-1.1938	-0.513764	-0.317777	0.164143	-0.0104341	0.601072	S	138	Q5VTR2	E3 ubiquitin-protein ligase BRE1A	RNF20	ERKALVVPEPEPDSDSNQERKDDRERGEGQE
-0.370049	-0.406395	-0.150242	-1.74182	-0.759293	-0.601324	-0.2179	-0.114965	-0.338077	-0.0300535	0.0805463	0.16997	-0.160381	0.235263	0.209521	S	136	Q5VUA4	Zinc finger protein 318	ZNF318	DGRGDHPGDSGSRRRSPGLCSDSLEKSLRIT
0.447706	0.404499	0.45379	1.64442	0.875366	0.530967	0.841768	0.894415	0.555602	1.42491	1.42468	1.14564	0.97277	1.06687	1.36563	S	554	Q5VWQ0	Round spermatid basic protein 1	RSBN1	IPTADMPKSPFKRRRSMNEIKNLQYLPRTSE
0.214631	0.0492282	-0.0246853	0.0818041	-0.0814007	0.039913	-0.126426	0.0464633	-0.329123	0.110332	0.735814	0.201069	-0.484832	-0.002295	-0.106705	S	122	Q5VZL5	Zinc finger MYM-type protein 4	ZMYM4	TDDSLEVERRVTQHESDNENEIQIQNKLKKD
-0.60752	0.113282	-0.406554	-0.549969	-1.50329	-1.48014	0.593357	0.642607	0.947625	0.303103	-0.751798	-0.420854	-0.273825	-0.352394	-0.648635	S	631	Q66K74-2	Microtubule-associated protein 1S;MAP1S heavy chain;MAP1S light chain	MAP1S	ESHRSPAEGSERLSLSPLRGGEAGPDASPTV
-1.29933	-0.509172	-1.93944	-0.301967	-1.5832	-1.56037	0.722579	0.843004	1.16556	-0.0265612	-0.938081	-0.370747	-0.586151	-0.611536	-1.59542	S	776	Q68CZ2	Tensin-3	TNS3	GSSAEQPLGGRLRKLSLGQYDNDAGGQLPFS
-1.71693	-1.3612	-2.51771	-1.2097	-2.26805	-1.47686	-1.54776	-1.58536	-1.15901	-1.83849	-2.05966	-2.23742	-0.810591	-0.798793	-1.88165	S	328	Q6ICG6-3	Uncharacterized protein KIAA0930	KIAA0930	LRSRSLSGTGRSLVGSWLKLNRADGNFLLYA
-0.568911	0.517928	-1.02935	0.169791	-1.74843	-1.63985	0.699471	0.715233	0.804324	0.907335	-0.120429	0.260916	0.0322649	-0.697839	-1.79487	S	177	Q6JBY9	CapZ-interacting protein	RCSD1	RGSIKRRPPSRRFRRSQSDCGELGDFRAVES
-1.11767	0.143586	-1.81059	-0.521201	-2.47681	-1.58559	0.926014	0.947683	1.26374	1.39545	0.275765	0.436027	-2.5266	-2.02032	-2.29096	S	179	Q6JBY9	CapZ-interacting protein	RCSD1	SIKRRPPSRRFRRSQSDCGELGDFRAVESSQ
-1.68302	-1.15472	-2.74914	-2.2834	-2.5599	-1.99691	-0.688926	-0.170844	0.132116	-0.000446203	0.311945	0.0432304	-2.13894	-2.0836	-2.70503	S	83	Q6JBY9	CapZ-interacting protein	RCSD1	SPPNASHPPKFKVKSSPLIEKLQANLTFDPA
-0.106025	0.0855962	0.0967242	-0.0592673	0.0501579	-0.151484	0.0259103	-0.147132	0.0550555	0.284977	0.45025	0.468982	-0.0774468	-0.0246474	0.339903	S	361	Q6P6C2	RNA demethylase ALKBH5	ALKBH5	ENRRSVLLPTHRRRGSFSSENYWRKSYESSE
-1.54883	-0.946814	-0.881216	-0.47933	-0.692839	-0.373237	-0.459433	-0.572865	-0.206655	0.137467	0.30571	0.2281	-0.722086	-0.68598	-0.392187	S	64	Q6P6C2	RNA demethylase ALKBH5	ALKBH5	EPYPVSGAKRKYQEDSDPERSDYEEQQLQKE
0.154067	0.0171748	0.114514	0.106674	0.481329	0.168815	-0.078957	0.0285715	-0.0948313	-0.132503	0.20675	0.0638729	0.288839	0.560727	0.62122	S	970	Q6PD62	RNA polymerase-associated protein CTR9 homolog	CTR9	RKKKKRRRHPKGEEGSDDDETENGPKPKKRR
-0.707956	0.0414695	-0.154105	0.0237649	-0.0596445	0.337036	-0.59621	0.620357	-0.685362	-0.162865	-0.147794	-0.0379914	0.00666898	0.540927	0.725878	S	197	Q6PID6	Tetratricopeptide repeat protein 33	TTC33	QRIKKSEAPAEVTHFSPKSIPDYDFESDEIV
-0.112434	0.00413436	-0.166161	0.849275	-0.104405	0.68774	-0.980827	-0.754504	-0.468689	-1.01409	-1.6887	-1.42319	-0.535916	-0.389903	-0.949648	S	61	Q6PJF5-2	Inactive rhomboid protein 2	RHBDF2	SMLPERKNPAYLKSVSLQEPRSRWQESSEKR
0.389676	0.3379	0.519366	-0.495821	-0.40497	-0.676969	0.618309	0.719186	0.621163	1.05031	1.33948	1.0943	-0.0438237	-0.328331	-0.363132	S	461	Q6PJG2	ELM2 and SANT domain-containing protein 1	ELMSAN1	LRGGVIQSTRRRRRASQEANLLTLAQKAVEL
0.126177	-0.162118	0.0657132	0.22048	1.21293	0.123641	0.0223246	0.15423	0.0371293	0.054524	0.376805	0.194628	0.23358	0.26366	0.406296	S	515	Q6PJT7-2	Zinc finger CCCH domain-containing protein 14	ZC3H14	HLMQTRDLVQPDKPASPKFIVTLDGVPSPPG
0.60908	0.456187	0.788645	0.714147	1.2069	0.388327	0.277461	0.41749	0.257345	0.395976	0.656991	0.542083	0.55645	0.854061	-0.0491423	S	409	Q6PJT7-2	Zinc finger CCCH domain-containing protein 14	ZC3H14	LLAEVVQGQSRTPRISPPIKEEETKGDSVEK
-0.244865	-0.0875554	-0.104713	-0.469278	-0.507835	-1.73407	0.0681299	0.24648	0.34701	-1.1983	-1.27619	-1.19671	-0.961652	-0.320586	-0.950305	S	165	Q6PKG0	La-related protein 1	LARP1	PAKVVRAAVPKQRKGSKVGDFGDAINWPTPG
-1.10746	-0.577212	-0.922495	-0.92421	-1.15876	-0.860081	0.0493469	0.264985	0.191615	-0.554306	-0.946478	-0.331378	-0.977207	-1.18294	-0.783061	S	21	Q6R327	Rapamycin-insensitive companion of mTOR	RICTOR	RGRSLKNLRVRGRNDSGEENVPLDLTREPSD
0.612256	0.183037	0.544553	0.853819	0.416776	0.277083	0.646088	0.864885	0.465369	0.534881	0.591276	0.537986	0.11288	0.149666	0.142034	S	304	Q6UN15	Pre-mRNA 3'-end-processing factor FIP1	FIP1L1	NSSVGKWQDRYGRAESPDLRRLPGAIDVIGQ
0.133671	-0.132894	0.194519	0.450121	0.228777	0.291678	1.0066	0.962088	0.786151	-0.0226837	0.437763	0.128478	0.0257352	0.0786266	-0.0312902	S	492	Q6UN15	Pre-mRNA 3'-end-processing factor FIP1	FIP1L1	RERERTRERERERDHSPTPSVFNSDEERYRY
1.9662	1.65085	1.71191	0.900233	0.980723	0.403382	-0.389982	-0.495012	-0.0937876	-0.332214	-0.595542	-0.309648	1.15625	1.31058	0.413485	S	194	Q6UWD8	Transmembrane protein C16orf54	C16orf54	SVQFGSPQARRQRPGSPDPEWGLQPRVTLEQ
0.566612	0.543707	0.445865	0.458767	0.725789	0.325443	0.653479	0.656993	0.616302	0.471763	0.634742	0.581361	0.203232	0.388062	0.298808	S	113	Q6VMQ6-5	Activating transcription factor 7-interacting protein 1	ATF7IP	NVKNKQDDDLNCEPLSPHNITPEPVSKLPAE
3.00275	0.163106	0.235051	0.0282462	0.657246	-0.0959669	0.28084	0.310873	0.273361	-0.0179146	0.10801	0.310469	0.118793	0.143787	0.387662	S	558	Q6VMQ6-5	Activating transcription factor 7-interacting protein 1	ATF7IP	RPSEKNEFSRRKRSKSEDMDNVQSKRRRYME
-0.585516	-0.394091	-0.711572	-1.37982	-1.80449	-2.4113	0.176107	0.0906428	1.18487	0.32837	-0.341888	-0.124925	-1.12187	-0.196155	-0.902683	S	993	Q6WCQ1-2	Myosin phosphatase Rho-interacting protein	MPRIP	PDSATVSGYDIMKSKSNPDFLKKDRSCVTRQ
-1.00087	-1.05115	-0.941621	-1.52242	-2.2393	-1.69236	-1.20302	-1.28106	-1.01663	-1.5994	-2.14495	-2.12483	-2.79577	-2.08647	-1.77975	S	201	Q6Y7W6	PERQ amino acid-rich with GYF domain-containing protein 2	GIGYF2	GPTSVGRKHEFIRSESENWRIFREEQNGEDE
-1.22772	-1.16263	-1.05486	-1.93678	-2.31982	-1.61494	-1.54656	-1.64048	-1.14686	-1.59911	-2.01514	-1.8717	-1.91763	-1.45068	-1.6405	S	160	Q6Y7W6	PERQ amino acid-rich with GYF domain-containing protein 2	GIGYF2	GVFGRGGGREMHRSQSWEERGDRRFEKPGRK
-0.75619	-0.884694	-0.911734	-1.8426	-2.11646	-1.54907	-1.20735	-1.49796	-1.01002	-1.41861	-1.89799	-1.61392	-1.13455	-1.11005	-1.15168	S	236	Q6Y7W6	PERQ amino acid-rich with GYF domain-containing protein 2	GIGYF2	RLAGSRRDGERWRPHSPDGPRSAGWREHMER
-0.020517	-0.379206	-0.310454	0.835352	0.714742	-0.376694	-0.902607	-0.98766	-0.918359	0.0638859	-0.502261	0.0891329	-0.0932597	0.267243	0.423094	S	365	Q76FK4-4	Nucleolar protein 8	NOL8	SLIGLGIKNRVSCHDSDDDIMRNDREYDSGD
0.173981	0.74476	0.603364	0.364376	-1.05453	-0.424197	0.935468	0.978792	1.37474	0.849075	0.0794364	0.319735	0.584775	0.384346	0.0232952	S	452	Q7KZI7-13	Serine/threonine-protein kinase MARK2	MARK2	STNSVLSTSTNRSRNSPLLERASLGQASIQN
-0.383515	0.119469	-0.230923	-0.609967	0.0522535	-0.752079	0.125222	-0.0715683	0.05132	-0.28206	0.0936519	-0.0430062	-0.671539	-0.398441	-0.401788	S	152	Q7L2J0	7SK snRNA methylphosphate capping enzyme	MEPCE	QPHRPPGGGGGKRRNSCNVGGGGGGFKHPAF
0.358111	-0.00986225	0.361071	0.4136	0.42185	0.385535	-0.553258	0.163744	-0.197716	0.21227	0.2872	0.0641462	0.164707	0.425589	0.346442	S	32	Q7L4I2	Arginine/serine-rich coiled-coil protein 2	RSRC2	SPDRDKKKEQSEVSVSPRASKHHYSRSRSRS
0.490002	-0.139098	-0.00913818	0.171085	0.613252	0.140297	0.765047	0.515291	0.624272	-0.220992	0.214426	0.512563	-0.0568154	-0.0312588	-0.0541107	S	1366	Q7Z333-3	Probable helicase senataxin	SETX	QRQIRPKSQKNRRRLSDCESTDVKRAGSHTA
1.54889	1.58701	1.96202	1.48767	1.94839	1.07391	0.827827	0.91456	1.60088	0.994402	1.73181	1.15315	0.872832	0.640303	1.00331	S	651	Q7Z3K3-5	Pogo transposable element with ZNF domain	POGZ	PPVQRSIQKRAVRKMSVMGRQTCLECSFEIP
0.628307	0.289788	0.965328	-0.123007	-0.168494	0.233727	0.265609	0.223912	0.181333	0.173257	0.364398	0.0640311	-0.131702	0.00622567	0.391338	S	1269	Q7Z3K3-5	Pogo transposable element with ZNF domain	POGZ	LIASLEEQLKLSGEHSESSTPRPRSSPEETI
-0.994417	-1.17871	-1.30862	-1.73218	-1.75465	-1.16664	-2.04245	-2.56873	-2.02052	-2.1422	-1.73272	-2.16865	-0.865022	-1.13146	-1.22645	S	652	Q7Z417	Nuclear fragile X mental retardation-interacting protein 2	NUFIP2	SAKEQRYQRGLERNDSWGSFDLRAAIVYHTK
0.31133	0.361048	0.637248	0.274661	-0.0299712	0.210327	0.361998	0.392426	0.301303	0.480951	0.768138	0.643041	-0.156726	0.106358	0.524032	S	652	Q7Z4V5	Hepatoma-derived growth factor-related protein 2	HDGFRP2	DLHDVREGPDLDRPGSDRQERERARGDSEAL;LHDSVREGPDLDRPGSDRQERERARGDSEAL
0.0763104	-0.294887	0.300696	-0.254894	0.0878456	-0.28016	0.0632566	-0.000564526	0.211075	0.308932	0.217141	0.131906	-0.304116	0.0148743	0.0646342	S	625	Q7Z4V5	Hepatoma-derived growth factor-related protein 2	HDGFRP2	KGESAEDKEHEEGRDSEEGPRCGSSEDLHDS;KGESAEDKEHEEGRDSEEGPRCGSSEDLHDV
1.20936	1.45656	1.50695	-0.0518215	1.13364	0.916737	0.355915	0.381277	0.858751	-0.0407212	-0.520265	0.533639	0.31374	-0.551965	-0.452888	S	454	Q7Z4V5	Hepatoma-derived growth factor-related protein 2	HDGFRP2	KQQAKPVKVERTRKRSEGFSMDRKVEKKKEP
-1.4752	-0.719209	-1.06872	-1.61043	-2.31715	-1.44262	-0.586553	-0.951213	-0.352055	-1.03143	-0.842164	-0.947453	-0.691112	-0.568137	-0.746655	S	344	Q7Z5L9-2	Interferon regulatory factor 2-binding protein 2	IRF2BP2	NGSKAVARTARKRKPSPEPEGEVGPPKINGE;PALTAVARTARKRKPSPEPEGEVGPPKINGE
-0.8351	-0.133013	-0.44689	-1.58842	-1.74952	-1.44346	-0.265385	-0.296095	0.0131318	-0.519472	-0.239604	-0.508974	-0.0841637	-0.123285	-0.281695	S	175	Q7Z5L9-2	Interferon regulatory factor 2-binding protein 2	IRF2BP2	NGFSKLEEPPELNRQSPNPRRGHAVPPTLVP
-0.0957082	0.879607	-0.949401	-0.172621	-1.40215	-1.22211	1.04427	1.04232	1.22045	0.273353	-0.423812	-0.505757	0.0928583	-0.19985	-1.07592	S	526	Q7Z5R6	Amyloid beta A4 precursor protein-binding family B member 1-interacting protein	APBB1IP	APKSSLPPPPPVRRSSDTSGSPATPLKAKGT
-0.0888297	-0.471731	-0.0386703	0.341383	0.362969	-0.0556731	-0.474602	-0.422928	-0.64287	0.113773	0.25696	0.0668968	-0.0276916	0.452472	0.202665	S	827	Q7Z6E9-2	E3 ubiquitin-protein ligase RBBP6	RBBP6	AAGAQPRPSANRENFSPERFLPLNIRNSPFT
0.123595	0.133906	0.401062	0.453111	1.96143	0.200589	-0.483487	-0.247368	-0.218069	0.389318	0.614929	0.408579	0.014707	0.371698	0.108406	S	1145	Q7Z6E9-2	E3 ubiquitin-protein ligase RBBP6	RBBP6	SMKISKLEVTEIVKPSPKRKMEPDTEKMDRT
-0.41323	-0.448547	-0.398598	-0.282325	0.338716	0.00481982	-0.0449934	-0.134839	-0.57471	0.194252	0.54373	0.531774	0.228359	0.0531656	0.0931397	S	1243	Q7Z6E9-2	E3 ubiquitin-protein ligase RBBP6	RBBP6	SSTLVDYTSTSSTGGSPVRKSEEKTDTKRTV
-0.628037	0.130611	-1.3855	0.270394	-1.80899	-0.760909	-1.26735	-1.19467	-0.44136	0.549529	-0.461782	0.080326	-0.226833	-0.282601	-0.858092	S	237	Q86TI0-2	TBC1 domain family member 1	TBC1D1	TGSQEPVRRPMRKSFSQPGLRSLAFRKELQD
0.192522	0.160585	0.704325	0.536836	0.47099	0.226705	0.41071	0.475414	0.38487	-0.197901	0.0515578	0.134342	0.584975	0.854032	0.597562	S	149	Q86U06	Probable RNA-binding protein 23	RBM23	GYRYGHSKSPHFREKSPVREPVDNLSPEERD
-0.38926	-0.130787	-0.0303041	-0.316163	0.0872396	0.0183679	-1.89577	-1.32362	-1.293	-2.20382	-0.970522	-1.74611	-0.246197	-1.14823	-0.776301	S	298	Q86UE4	Protein LYRIC	MTDH	GGGWNEKSVKLSSQISAGEEKWNSVSPASAG
-0.0520322	-0.118311	-0.261261	-0.037331	-0.420663	-0.166895	-1.26853	-1.45643	-0.986816	-1.002	-0.925381	-0.734506	-0.310951	-0.0433956	-0.801987	S	426	Q86UE4	Protein LYRIC	MTDH	SLLKSQEPIPDDQKVSDDDKEKGEGALPTGK
-0.699112	-1.35025	-0.820114	-0.349155	-0.435369	-0.382961	-1.36603	-1.26331	-1.18082	-0.913689	-0.371274	-0.870203	-0.837516	-0.623716	-0.704835	S	67	Q86VM9	Zinc finger CCCH domain-containing protein 18	ZC3H18	ESAARGPSQEEEDNHSDEEDRASEPKSQDQD
0.615415	0.0428203	0.49594	0.320453	0.261913	0.0373113	-0.218749	-0.1355	-0.416979	0.470308	0.876037	0.735333	0.512672	0.484699	0.737995	S	534	Q86VM9	Zinc finger CCCH domain-containing protein 18	ZC3H18	WRRSKSPKKKLGVSVSPSRARRRRKTSASSA
0.28307	0.0297778	0.169788	-0.0510425	-0.177167	-0.0635413	-0.265522	-0.129371	-0.541416	0.19963	0.615292	0.296244	0.189397	0.125157	0.321219	S	868	Q86VM9	Zinc finger CCCH domain-containing protein 18	ZC3H18	PDRGSRDRKSGGRLGSPKPERQRGQNSKAPA
0.151849	0.0704527	0.304528	0.404235	0.436661	0.621315	-0.18585	-0.244232	-0.485003	0.247724	0.477223	0.274256	0.487416	0.41576	0.558716	S	842	Q86VM9	Zinc finger CCCH domain-containing protein 18	ZC3H18	KGSRKRYEPSDKDRQSPPPAKRPNTSPDRGS
0.87786	0.733146	1.07555	1.5308	1.70973	1.6944	0.05462	-0.0104214	0.534318	-0.0194226	0.313251	0.0778243	0.616462	0.73544	1.25966	S	26	Q86VR2	Protein FAM134C	FAM134C	PGPASGSTFRGRRDVSGSWERDQQVEAAQRA
0.921558	0.515692	0.608177	1.07133	0.622391	0.827753	1.91931	1.90248	1.57599	2.18669	2.27818	2.16849	1.29409	0.586022	0.82728	S	324	Q86VZ1	P2Y purinoceptor 8	P2RY8	GCRRVPRDTLDTRRESLFSARTTSVRSEAGA
-0.404291	-0.733622	-0.575357	-0.207694	-0.395321	-0.00224827	-1.07977	-1.06538	-0.988397	-0.973388	-0.69522	-0.707628	-0.639154	-0.491591	-0.658514	S	395	Q86WB0	Nuclear-interacting partner of ALK	ZC3HC1	RSMGTGDTPGLEVPSSPLRKAKRARLCSSSS
0.116395	-0.0750507	-0.0418366	0.155176	0.381932	0.676592	-0.782794	-0.82788	-0.84782	-0.66308	-0.325316	-0.492802	-0.302035	-0.640873	-0.11722	S	344	Q86WB0	Nuclear-interacting partner of ALK	ZC3HC1	SQDATFSPGSEQAEKSPGPIVSRTRSWDSSS
0.70869	0.876361	1.08586	0.381318	0.0287887	0.339821	0.231435	0.315419	-0.41387	-0.136409	0.464172	0.15273	1.33253	1.39626	2.30851	S	354	Q86WB0	Nuclear-interacting partner of ALK	ZC3HC1	EQAEKSPGPIVSRTRSWDSSSPVDRPEPEAA
1.00776	1.7964	0.830959	0.0135217	-2.00644	-1.39473	1.09971	0.98264	1.41353	1.40465	0.441705	0.61869	-1.14181	-0.622828	-0.536383	S	51	Q86YV0	RAS protein activator like-3	RASAL3	GGFRWGRFAGWGRALSHQEPMVSTQPAPRSI
-0.76	-0.442207	-0.622521	-1.43408	-1.33071	-1.30268	0.239739	0.0587402	0.250573	-0.525938	-0.51444	-0.502993	-0.466155	-0.770883	-0.838362	S	384	Q8IU81	Interferon regulatory factor 2-binding protein 1	IRF2BP1	APSRNLAPTPRRRKASPEPEGEAAGKMTTEE
0.490336	0.389223	0.564074	0.692961	0.698536	0.183627	0.120863	0.0739027	-0.0796918	0.327441	0.459155	0.627853	0.455972	0.866922	0.701782	S	575	Q8IXT5	RNA-binding protein 12B	RBM12B	HSSEDFRFPPEDFRHSPEDFRRPREEDFRRP
0.130457	0.403549	0.739021	0.90435	-0.265022	0.562247	0.495261	0.492382	0.364261	0.420008	0.77581	0.326482	0.287582	0.446788	0.557061	S	710	Q8IXT5	RNA-binding protein 12B	RBM12B	PEDDFRRPPEEDFRHSPEEDFRQSPQEHFRR
0.478297	0.194276	0.44076	1.43882	-6.9777	-2.28542	0.111255	0.401145	-0.0475532	0.188006	0.85464	0.832974	0.129007	-1.10779	0.248371	S	718	Q8IXT5	RNA-binding protein 12B	RBM12B	PEEDFRHSPEEDFRQSPQEHFRRPPQEHFRR
0.269609	0.140411	0.317826	0.362565	0.453896	0.239524	-0.179907	-0.198394	-0.266882	0.354384	0.392079	0.254699	0.135513	0.239976	0.427363	S	638	Q8IXT5	RNA-binding protein 12B	RBM12B	LEEDWRRPLEEDFRRSPTEDFRQLPEEDFRQ
-1.56494	-1.04555	-1.40447	-1.5436	-1.71204	-1.62459	-0.74632	-0.930457	-0.706599	-0.457634	-0.203155	-0.464946	-1.28893	-1.35162	-1.50163	S	14	Q8IY67-2	Ribonucleoprotein PTB-binding 1	RAVER1	__MAADVSVTHRPPLSPKSGAEVEAGDAAER
-1.1031	-0.622941	-0.923982	-1.06076	-0.865843	-0.963393	-1.17098	-0.674816	-0.586997	-0.292369	-0.00779203	-0.0755334	-1.14434	-0.60845	-1.42793	S	617	Q8IY67-2	Ribonucleoprotein PTB-binding 1	RAVER1	REPALGPHGPSRHKMSPPPSGFGERSSGGSG
0.0825889	-0.64984	-0.312483	0.687462	0.49809	0.289866	-0.369192	-0.118623	-0.231814	0.193997	0.376242	0.160612	0.120914	0.199125	0.260611	S	738	Q8IYB3	Serine/arginine repetitive matrix protein 1	SRRM1	RVSRTPEPKKIKKAASPSPQSVRRVSSSRSV
0.196115	0.0353578	0.412722	0.693293	0.59443	0.467579	0.0131006	0.132857	0.126917	0.596528	0.681215	0.634541	-0.0813093	-0.0386795	0.631835	S	450	Q8IYB3	Serine/arginine repetitive matrix protein 1	SRRM1	TSGKVTKHKGTEKRESPSPAPKPRKVELSES
0.296693	0.175888	0.323137	0.729225	0.483612	0.394664	0.076071	0.240812	0.0635216	0.307637	0.498419	0.436443	0.0217116	-0.11744	0.247021	S	713	Q8IYB3	Serine/arginine repetitive matrix protein 1	SRRM1	PPVRRGASSSPQRRQSPSPSTRPIRRVSRTP
0.412195	0.163285	0.343007	0.620644	1.10254	0.33858	0.158713	0.23432	0.0658585	0.688553	0.919665	0.844385	0.559549	0.641709	0.723475	S	874	Q8IYB3	Serine/arginine repetitive matrix protein 1	SRRM1	QEEPVAAPEPKKETESEAEDNLDDLEKHLRE
0.725212	0.40873	0.734712	0.395317	0.999869	0.641444	0.0062374	0.179864	0.125624	0.735721	0.887527	0.873077	0.693918	0.725201	0.380619	S	463	Q8IYB3	Serine/arginine repetitive matrix protein 1	SRRM1	RESPSPAPKPRKVELSESEEDKGGKMAAADS
0.55563	0.469511	0.592589	1.36061	1.60112	0.967068	0.169768	0.498996	0.478206	1.04908	1.31853	1.17085	0.915392	0.967027	1.2722	S	616	Q8IYB3	Serine/arginine repetitive matrix protein 1	SRRM1	QRRYSPSPPPKRRTASPPPPPKRRASPSPPP
0.0985243	-0.224361	0.0649274	0.101592	0.0709514	0.0452469	-0.543993	-0.367063	-0.293135	0.31833	0.262197	0.195008	0.0535365	-0.000543884	0.102397	S	597	Q8IYB3	Serine/arginine repetitive matrix protein 1	SRRM1	PSPPPRRRSPSPRRYSPPIQRRYSPSPPPKR
0.490336	-0.0799482	0.349706	-1.02433	1.16936	0.602586	-0.346937	-0.118685	-0.304874	0.153236	0.896972	0.209076	0.334469	0.540373	0.073801	S	260	Q8IYB3	Serine/arginine repetitive matrix protein 1	SRRM1	LKVPKPEPIPEPKEPSPEKNSKKEKEKEKTR
0.0904317	0.105588	-0.0132789	-0.409779	-0.689755	-0.499289	-0.270174	-0.258996	0.0349199	-0.84435	-0.878052	-0.813407	-0.864608	-0.245904	-0.384007	S	275	Q8IZD4	mRNA-decapping enzyme 1B	DCP1B	QQEKLPIRQGVVRSLSYEEPRRHSPPIEKQL
0.642311	0.361991	0.523457	1.11807	1.28658	0.590075	0.0285167	0.0324759	0.0214058	0.476311	0.886722	0.647421	0.571557	0.752744	0.859113	S	481	Q8IZL8	Proline-, glutamic acid- and leucine-rich protein 1	PELP1	ISPPADALKLRSPRGSPDGSLQTGKPSAPKK
1.27859	1.07553	1.37805	-0.149154	0.33241	0.154039	-0.819137	-0.553122	-0.691726	-1.17185	-0.981348	-1.15885	1.1506	0.955046	0.586652	S	398	Q8N1F8	Serine/threonine-protein kinase 11-interacting protein	STK11IP	PLLHKVKSRVRVRRASISEPSDTDPEPRTLN
0.835015	-0.355736	-0.133336	0.189671	0.378607	0.0825195	-0.649061	-0.419388	-0.64234	0.135724	0.485653	0.170794	-0.0273504	0.100329	0.246694	S	285	Q8N2M8	CLK4-associating serine/arginine rich protein	CLASRP	QRREFREKRLRGRKISPPSYARRDSPTYDPY
-0.0010555	-0.273321	-0.104438	-1.38687	-0.161429	-0.308971	-1.04948	-0.843509	-0.86651	0.117388	0.329888	0.19439	-0.464843	-0.221436	-0.0522952	S	294	Q8N2M8	CLK4-associating serine/arginine rich protein	CLASRP	LRGRKISPPSYARRDSPTYDPYKRSPSESSS
-0.904331	-1.26101	-1.03566	-0.528292	-0.627349	-0.478829	-1.86245	-1.8776	-1.50006	-1.68447	-1.75305	-1.52074	-0.67135	-0.918751	-0.623711	S	274	Q8N7R7-3	Cyclin-Y-like protein 1	CCNYL1	CEDKDLCRAAMRRSFSADNFIGIQRSKAILS
0.534771	0.170014	0.248259	0.570881	1.91183	1.93101	0.84196	0.697978	0.717723	-0.0336606	0.349315	0.0502049	0.74615	0.503588	0.616111	S	216	Q8NAV1	Pre-mRNA-splicing factor 38A	PRPF38A	DEKLERVPSPDHRRRSYRDLDKPRRSPTLRY
0.0113068	-0.441077	0.391441	0.232969	-0.0118097	-0.0377992	-0.224255	-0.136836	-0.265501	0.183257	0.128213	-0.0310033	-0.0206751	0.148137	-0.0246234	S	209	Q8NAV1	Pre-mRNA-splicing factor 38A	PRPF38A	SEEEEEEDEKLERVPSPDHRRRSYRDLDKPR
-0.798918	-1.13878	-1.04691	-2.47818	-2.09072	-2.63846	-2.84833	-2.64097	-2.88145	-0.833092	-2.39925	-2.89162	-3.93093	-3.68145	-2.86556	S	330	Q8NC51	Plasminogen activator inhibitor 1 RNA-binding protein	SERBP1	ADGQWKKGFVLHKSKSEEAHAEDSVMDHHFR
2.33908	2.49368	2.29652	1.33033	2.19403	2.62909	1.83879	1.94386	1.95119	1.01993	2.02137	1.17903	1.73927	1.98882	2.24796	S	693	Q8NCN4	E3 ubiquitin-protein ligase RNF169	RNF169	RMFDNERRTVSRRKGSVDQYLLRSSNMAGAK
-0.276611	0.0177093	0.192596	0.366258	-0.456886	-0.233283	0.3352	0.59524	0.62583	0.159329	-0.0176728	-0.0260522	-0.251537	-0.440849	-0.287947	S	192	Q8ND56-2	Protein LSM14 homolog A	LSM14A	LSQGRSSPQLDPLRKSPTMEQAVQTASAHLP
-0.458052	-0.0624873	-0.154371	-0.321094	-0.565863	-0.44623	0.62293	0.747644	0.450768	-0.203576	-0.187708	-0.258429	-0.42232	-0.483038	-0.371636	S	216	Q8ND56-2	Protein LSM14 homolog A	LSM14A	TASAHLPAPAAVGRRSPVSTRPLPSASQKAG
-0.557912	-0.213068	-0.0548601	-0.534875	0.087387	-0.372438	0.404193	0.411012	0.366675	0.27693	0.194855	0.404753	-0.695964	0.594232	-0.113532	S	183	Q8ND56-2	Protein LSM14 homolog A	LSM14A	QDTRSLKTQLSQGRSSPQLDPLRKSPTMEQA
1.09481	0.726702	0.786261	-0.139975	-0.437068	-0.533755	0.999204	1.245	1.12598	0.612522	0.412147	0.532584	0.379142	0.0166234	-0.0283316	S	326	Q8ND76	Cyclin-Y	CCNY	DKYKDLRRSARKRSASADNLTLPRWSPAIIS
0.260776	0.237854	0.789387	0.679426	0.0171337	-0.0202704	0.480184	0.814401	0.499125	0.61085	1.33045	0.656135	-0.0354263	0.145789	0.41906	S	609	Q8NDT2	Putative RNA-binding protein 15B	RBM15B	RKRRSLSSDRGRTTHSPYEERSRTKGSGQQS
1.51396	1.37848	1.7989	2.03175	1.79268	1.16179	1.69524	1.94111	1.55499	2.29495	2.60847	2.22109	1.51039	1.68471	1.97313	S	44	Q8NDX6	Zinc finger protein 740	ZNF740	SQIASKQAENGERAGSPDVLRCSSQGHRKDS
-0.17038	-0.100262	0.0449782	0.104062	-0.0719603	0.0264859	-0.196372	-0.0920352	-0.114504	0.218058	0.293322	0.183734	-0.226833	-0.137245	-0.0948138	S	133	Q8NEY8-8	Periphilin-1	PPHLN1	RERSPYKRDNTFFRESPVGRKDSPHSRSGSS
0.183501	0.00913364	0.243982	-0.318904	-0.255097	-0.202478	0.10324	0.12746	-0.313181	0.0128914	0.38729	0.0717781	-0.316663	-0.206425	-0.0694978	S	155	Q8NEY8-8	Periphilin-1	PPHLN1	SPHSRSGSSVSSRSYSPERSKSYSFHQSQHR
0.00326631	0.76732	0.339518	0.334243	0.0669545	-0.0947223	1.05417	1.2399	0.977879	0.873494	0.318371	0.679701	-0.836756	-0.820158	-0.287746	S	1077	Q8NFC6	Biorientation of chromosomes in cell division protein 1-like 1	BOD1L1	MEKKLSRRLCENRRGSLSQEMAKGEEKLAAN
0.966901	0.975354	0.603152	-0.116169	-0.0531654	0.578454	-0.245937	-0.478567	0.101591	0.455078	0.729183	0.479489	0.525819	0.318834	-0.130841	S	870	Q8NFC6	Biorientation of chromosomes in cell division protein 1-like 1	BOD1L1	LGSKQHGITLQRRSESYSEDKCDMDSTNMDS
-2.45324	-3.71105	-3.3539	-3.14702	-2.4701	-1.63544	-5.15298	-5.89231	-3.68485	-3.01043	-3.8957	-4.09653	-1.22365	-1.79659	-2.78302	S	319	Q8NHJ6-2	Leukocyte immunoglobulin-like receptor subfamily B member 4	LILRB4	AAEPEPKDGGLQRRSSPAADVQGENFCAAVK
0.45372	0.535502	0.577479	0.0301784	1.19348	0.884614	0.824765	0.677713	0.982991	0.698116	0.828658	0.868016	0.464138	-0.0482574	0.960436	S	795	Q8NHM5-3	Lysine-specific demethylase 2B	KDM2B	EHSKKVPPDGLLRRKSDDVHLRKKRKYEKPQ
0.0994174	-0.118089	0.225523	0.618681	1.0843	0.335087	0.161691	0.180783	0.251229	0.173461	0.420324	0.206407	0.48038	0.517693	0.451774	S	1417	Q8NI27	THO complex subunit 2	THOC2	EPEREQKRRKIDTHPSPSHSSTVKDSLIELK
-0.299969	-0.439947	-0.118686	-0.0208871	0.0526698	0.257628	-0.120661	-0.0496553	-0.674417	-0.215608	-0.224673	-0.235678	-0.269069	-0.354648	-0.034979	S	1450	Q8NI27	THO complex subunit 2	THOC2	SAKLYINHTPPPLSKSKEREMDKKDLDKSRE
0.0941465	0.00331611	0.225838	-0.112894	0.23059	-0.0622492	-0.142754	0.0635593	-0.249106	0.170185	0.383341	0.167283	-0.0220305	-0.207868	-0.183143	S	35	Q8TAD8	Smad nuclear-interacting protein 1	SNIP1	DVVLPAGVVVKQERLSPEVAPPAHRRPDHSG
-0.252612	-0.399313	-0.0841957	0.0306334	-0.0788627	-0.290035	-0.106514	-0.060483	-0.341094	0.0875003	0.519951	0.0254102	-0.0975038	-0.113391	-0.0485351	S	99	Q8TAD8	Smad nuclear-interacting protein 1	SNIP1	ASGRRSKSPRSKRNRSPHHSTVKVKQEREDH
-0.257791	0.148805	-0.150375	-0.531408	-0.688333	-0.621299	-0.010323	0.0255759	0.131834	-0.0722058	-0.230766	-0.304653	-0.356846	-0.245265	-0.821494	S	80	Q8TB72-4	Pumilio homolog 2	PUM2	AETDGPEKGDQKGKASPFEEDQNRDLKQGDD
-0.210455	-0.154659	-0.383802	-0.362134	-1.46787	-0.472741	-0.777584	-0.794741	-0.357375	-1.41239	-2.07156	-1.5165	-0.274824	-0.276861	-0.571057	S	582	Q8TD16	Protein bicaudal D homolog 2	BICD2	TSPGGRTSPEARGRRSPILLPKGLLAPEAGR
-0.530486	-0.87011	-0.513378	0.0186545	-0.124717	-0.21437	-0.358557	-0.0793329	-0.304471	-0.439707	-0.23603	-0.498603	-1.85402	-1.71626	-1.20392	S	782	Q8TDD1	ATP-dependent RNA helicase DDX54	DDX54	LYQKWKQKQKIDDRDSDEEGASDRRGPERRG
-0.533769	0.209827	-0.887964	-0.780946	-1.77312	-1.37065	-0.713568	-0.507583	-0.414617	-0.459065	-1.17367	-0.863718	-1.1569	-0.682289	-1.29392	S	1094	Q8TEU7	Rap guanine nucleotide exchange factor 6	RAPGEF6	LDVQGGAHKKRARRSSLLNAKKLYEDAQMAR
-0.352706	-0.308856	0.0744511	0.0178075	0.440751	-0.194412	-0.287147	-0.26365	-0.350364	0.490593	0.905048	0.598951	-0.484832	-0.541883	-0.620541	S	211	Q8TF01	Arginine/serine-rich protein PNISR	PNISR	QNRRERPSSFRDRQRSPIALPVKQEPPQIDA
0.162923	0.217164	0.215556	0.127568	-0.582756	-0.0950618	0.606066	0.471852	0.453507	0.417896	0.656679	0.637886	-0.0765871	0.138763	0.272935	S	223	Q8WUB8-3	PHD finger protein 10	PHF10	VALIPGQFQEYYKRYSPDELRYLPLNTALYE
-0.3878	-1.0332	-0.638129	-0.360401	-0.103162	0.0890746	-0.693949	-0.763542	-0.890935	-0.546396	-0.180697	-0.202493	-0.263039	-0.403265	-0.102521	S	140	Q8WVC0	RNA polymerase-associated protein LEO1	LEO1	GGSHHSEAEGSEKAHSDDEKWGREDKSDQSD
-0.136639	-0.394091	-0.254574	0.0608859	0.416512	-0.306809	-0.173065	-0.265057	-0.479784	-0.570886	-0.552018	-0.54126	0.171529	0.186844	0.149727	S	630	Q8WVC0	RNA polymerase-associated protein LEO1	LEO1	EEDKAQRLLKAKKLTSDEEGEPSGKRKAEDD
-0.585245	-0.778211	0.206072	-1.05003	-1.54	-0.878388	-0.657373	-0.899126	-0.547888	-0.583365	-1.2775	-0.96413	-0.0907072	-0.168411	-0.323849	S	339	Q8WWM7	Ataxin-2-like protein	ATXN2L	EEKHSAVQRQGSGRESPSLASREGKYIPLPQ
0.0579774	0.101671	-0.0075934	-0.13844	0.805647	0.0252621	8.41092e-05	-0.233923	-0.145107	0.825721	0.706738	0.685855	-0.658405	0.180386	0.532023	S	1315	Q8WWQ0	PH-interacting protein	PHIP	RKDHQPRRRLRNRAQSYDIQAWKKQCEELLN
1.10096	0.958973	1.42243	0.303268	0.379556	0.493031	1.09645	1.09008	0.950749	0.340159	0.393944	0.811651	0.486049	-0.145065	-0.112724	S	674	Q8WWQ0	PH-interacting protein	PHIP	SGEAVISNTSRLSRGSISSTSEVHSPPNVGL
0.876661	1.00328	1.22022	0.495066	1.37548	0.442482	0.151766	0.404628	0.167637	0.822181	1.19483	0.44404	1.27663	1.12569	1.54756	S	439	Q8WWY3	U4/U6 small nuclear ribonucleoprotein Prp31	PRPF31	LQRTLQKQSVVYGGKSTIRDRSSGTASSVAF
0.867646	0.611207	1.21333	0.36417	1.03097	0.906377	-0.0991517	0.501036	0.654903	1.0808	1.9736	1.00615	0.558737	0.531102	0.973579	S	545	Q8WYA6	Beta-catenin-like protein 1	CTNNBL1	RHIIKEYAENIGDGRSPEFRENEQKRILGLL
0.807146	0.761532	0.902239	0.566473	1.41517	0.781017	0.246835	0.42629	-0.000649117	-0.143958	0.568574	0.168105	0.509276	0.272272	0.173672	S	1232	Q8WYP5	Protein ELYS	AHCTF1	PSPGRSPQRLKETRISFVEEDVHPKWIPGAA
-0.932892	-1.6748	-0.764898	-1.02599	-0.526963	-0.490748	-1.10109	-1.13871	-1.31061	-1.25247	-0.748189	-1.22681	-0.890873	-0.338675	-0.314033	S	1160	Q8WYP5	Protein ELYS	AHCTF1	YLVSRSLPSSSQLKGSPQAISRASELHLLET
0.277739	0.411529	0.650203	0.0125081	0.122366	-0.216	-1.4527	-1.47207	-1.22937	0.365405	0.796807	0.345492	1.38576	1.46137	1.42163	S	26	Q92466	DNA damage-binding protein 2	DDB2	KTSEIVLRPRNKRSRSPLELEPEAKKLCAKG
1.293	1.05399	1.27454	0.386467	0.968804	0.813886	1.03147	1.0263	0.926647	1.00641	1.1674	1.29688	1.39855	1.7506	2.3859	S	31	Q92522	Histone H1x	H1FX	GMAKKVTKAGGSAALSPSKKRKNSKKKNQPG
-1.37799	-1.44398	-1.47638	-1.46152	-1.23825	-0.654692	-1.30225	-1.42929	-1.25676	-1.18654	-1.45573	-1.60713	-1.1062	-1.16351	-1.19907	S	1318	Q92538-3	Golgi-specific brefeldin A-resistance guanine nucleotide exchange factor 1	GBF1	PSYHQNDVSLDRGYTSDSEVYTDHGRPGKIH
-2.44275	-1.97823	-2.72583	-1.60165	-2.71653	-2.41487	-2.48521	-2.9598	-2.03339	-2.45609	-2.57828	-2.68499	-1.77498	-2.27045	-2.65024	S	2	Q92597	Protein NDRG1	NDRG1	______________MSREMQDVDLAEVKPLV
-1.66919	0.0124545	-1.14567	-0.404858	-1.64989	-1.17438	-1.5739	-1.37173	-0.861156	-1.34237	-1.3774	-1.38938	-0.87023	-1.07904	-1.24509	S	330	Q92597	Protein NDRG1	NDRG1	MPSASMTRLMRSRTASGSSVTSLDGTRSRSH
0.492383	1.35684	1.44832	0.493658	-0.0168528	-0.613408	1.26694	0.978184	1.21218	-0.0833694	-0.453878	-0.450485	-0.199989	-0.0640485	-0.204271	S	1706	Q92608	Dedicator of cytokinesis protein 2	DOCK2	PEVKLRRSKKRTKRSSVVFADEKAAAESDLK
0.206622	0.587471	0.103168	-0.814304	-1.03041	-1.30362	0.0787691	0.0426138	0.418965	-1.61301	-1.92567	-1.79988	0.602892	0.989297	-0.0079265	S	43	Q92609	TBC1 domain family member 5	TBC1D5	SNKSGGDSNKNGRRTSSTLDSEGTFNSYRKE
1.10462	0.617013	0.808867	2.15611	2.42432	1.39885	0.828125	0.961108	0.795013	0.723925	0.390251	0.834262	1.11463	1.47462	1.34355	S	1089	Q92610	Zinc finger protein 592	ZNF592	PDLSQTSKVKPPGGHSPQVNHLKRPVSGVGD
0.499047	0.996227	0.451843	0.0109139	-0.766993	-1.07237	0.476387	0.643231	0.733976	0.667455	-0.619624	-0.0157379	0.364966	-0.0271412	-0.57001	S	1689	Q92614-2	Unconventional myosin-XVIIIa	MYO18A	SSSPTSYWKSLAPDRSDDEHDPLDNTSRPRY
-0.602364	-0.85683	-0.666891	-1.63266	-1.60256	-0.88067	-0.8501	-0.563256	-0.979138	-1.94117	-1.67711	-1.76547	-0.684649	-0.217795	-0.349023	S	13	Q92685	Dol-P-Man:Man(5)GlcNAc(2)-PP-Dol alpha-1,3-mannosyltransferase	ALG3	___MAAGLRKRGRSGSAAQAEGLCKQWLQRA
0.19106	-0.793615	-0.0177294	-0.294196	-0.0486078	0.456835	0.427529	0.264909	-0.0225422	-0.743766	-0.512533	-0.341213	0.655082	0.866922	1.0231	S	175	Q92766	Ras-responsive element-binding protein 1	RREB1	PSPLKRRRLSSKRKLSHDAESEREDPAPAKK
-0.0498915	-0.26816	-0.0367962	-0.261726	-0.60067	-0.1687	-0.298177	-0.231623	-0.208022	-0.212476	0.29115	-0.104921	-0.370812	-0.105821	0.403571	S	394	Q92769	Histone deacetylase 2	HDAC2	GVQMQAIPEDAVHEDSGDEDGEDPDKRISIR
-0.376694	0.237741	-0.899699	-0.988464	-2.20161	-1.79171	1.20089	1.00495	1.05908	-0.278673	-1.24217	-1.17877	0.0177512	-0.363041	-0.934145	S	1038	Q92835-2	Phosphatidylinositol 3,4,5-trisphosphate 5-phosphatase 1	INPP5D	SLSSFPKPAPRKDQESPKMPRKEPPPCPEPG
1.15237	1.45895	1.81177	1.39193	1.495	1.37762	1.339	1.54137	1.6358	0.852428	1.425	1.03243	1.49763	1.17143	1.46938	S	599	Q92841	Probable ATP-dependent RNA helicase DDX17	DDX17	CDRRLRGVKDGGRRDSASYRDRSETDRAGYA
-0.216626	-0.539414	-0.395335	-0.101931	-0.20156	-0.250705	-0.126788	-0.101518	-0.213578	-0.00591467	0.290828	0.142713	-0.595771	-0.256845	-0.319735	S	310	Q92922	SWI/SNF complex subunit SMARCC1	SMARCC1	SFRQRISTKNEEPVRSPERRDRKASANARKR
-0.561497	0.110396	0.514661	0.534028	1.22939	0.189015	0.734031	0.49207	0.324242	-0.0630108	0.0445029	0.100639	1.09439	0.299295	0.742924	S	181	Q92945	Far upstream element-binding protein 2	KHSRP	QINKIQQDSGCKVQISPDSGGLPERSVSLTG
0.0694338	0.325462	-0.270866	-0.750099	-1.09426	-0.591901	-0.232125	-0.942467	0.169944	-0.82793	-0.823809	-1.04704	-0.420629	-0.453534	-0.515788	S	644	Q92974-2	Rho guanine nucleotide exchange factor 2	ARHGEF2	GMALPTLPRGLFRSESLESPRGERLLQDAIR
0.393968	1.15451	0.352454	-0.124712	0.418093	-0.284581	1.44875	1.12646	1.31045	1.12185	1.14052	1.00103	-0.522421	-0.559507	-0.649316	S	349	Q92994-3	Transcription factor IIIB 90 kDa subunit	BRF1	INYSVLRGLSSAGGGSPHREDAQPEHSASAR
1.42393	1.53901	1.00058	2.43825	1.81956	1.50578	-0.13759	-0.0176501	0.512201	-0.747989	-0.722181	-0.0397034	0.947198	0.267714	0.507613	S	43	Q96AQ6	Pre-B-cell leukemia transcription factor-interacting protein 1	PBXIP1	SRMDPESERALQAPHSPSKTDGKELAGTMDG
-0.289014	0.394752	-0.071716	0.361145	0.88837	0.122988	0.165795	0.125254	0.116663	-0.0848028	-0.237143	-0.090592	0.94602	2.09327	1.15177	S	309	Q96AX9-9	E3 ubiquitin-protein ligase MIB2	MIB2	HLPRLGKPAELQRRVSADSQPFQHGDKVKCL
-0.964072	-0.723391	-1.30268	-1.00379	-1.12485	-1.12918	-0.162139	-0.337909	-0.100241	-0.8373	-0.856143	-0.577238	-0.936738	-0.894207	-0.692462	S	66	Q96B23-2	Uncharacterized protein C18orf25	C18orf25	VISSMPCLLMELRRDSSESQLASTESDKPTT
-0.630482	-0.738241	-1.48288	-1.56412	-2.05455	-2.27562	0.00440788	0.127375	0.238048	-1.75726	-2.67886	-1.90853	-0.501885	-0.784109	-1.32166	S	230	Q96B97	SH3 domain-containing kinase-binding protein 1	SH3KBP1	FGDIFKDKPIKLRPRSIEVENDFLPVEKTIG
-0.382153	-0.163119	-0.396911	-0.886733	-1.98323	-1.19245	-0.292269	-0.484877	-0.116315	-1.46997	-1.8421	-1.66008	-0.668219	-0.875068	-1.00281	S	708	Q96D71-3	RalBP1-associated Eps domain-containing protein 1	REPS1	TPLAPPPKPVRRRLKSEDELRPEVDEHTQKT
-0.914626	-1.06619	-1.11926	-1.76612	-2.46181	-2.03807	-0.809332	-0.95561	-0.415985	-0.808778	-1.02203	-0.929735	-1.51296	-1.56706	-1.71842	S	561	Q96D71-3	RalBP1-associated Eps domain-containing protein 1	REPS1	PPPPPRPQPSHSRSSSLDMNRTFTVTTGQQQ
-0.862278	-0.20723	-1.26351	-0.979573	-2.12639	-2.03217	-0.633788	-0.521819	0.125173	-0.815375	-1.4313	-1.3144	-1.74261	-1.53422	-1.7577	S	74	Q96FS4	Signal-induced proliferation-associated protein 1	SIPA1	EARPPTPASPRARAHSHEEASRPAATSTRLF
0.218227	0.586633	-0.210466	-0.449483	-1.02514	-1.33352	0.804204	1.18265	1.04145	0.0751825	-0.686028	-0.489618	0.531014	-0.0160642	-1.03062	S	839	Q96FS4	Signal-induced proliferation-associated protein 1	SIPA1	LAEERTEFLHSQNSLSPRSSLSDEAPVLPNT
0.183264	-0.11368	0.473856	-0.205782	0.413294	0.639112	0.727578	1.09468	0.799127	-0.899531	-0.465004	-0.476246	-0.412709	-0.311945	0.409316	S	105	Q96GN5-4	Cell division cycle-associated 7-like protein	CDCA7L	EEDKATPRRSRSRRSSIGLRVAFQFPTKKLA
0.375871	0.208553	0.20313	0.555719	0.0264727	0.615078	0.247842	0.30485	0.0080706	0.199646	0.216698	0.222047	0.45165	0.413725	0.988861	S	222	Q96I25	Splicing factor 45	RBM17	AAIPPPVYEEQDRPRSPTGPSNSFLANMGGT
0.506692	0.246793	0.516755	0.643442	0.365672	0.533902	0.310487	0.49772	0.18815	0.218058	0.474534	0.260401	0.0596458	0.666177	0.729221	S	155	Q96I25	Splicing factor 45	RBM17	DRHEASGFARRPDPDSDEDEDYERERRKRSM
-0.275024	-0.453182	-0.0504366	-0.410683	-0.440152	-0.300867	-0.161404	-0.126065	-0.438672	0.373361	0.307889	0.360117	-0.916108	-0.854581	-0.452623	S	476	Q96JM3	Chromosome alignment-maintaining phosphoprotein 1	CHAMP1	ASLDFPESQKSSRGGSPDLWKSSFFIEPQKP
1.22147	1.10348	1.1987	1.02674	1.50701	1.01859	1.16037	0.981548	1.10709	1.36044	1.58346	2.08695	0.782478	0.615146	1.00508	S	445	Q96JM3	Chromosome alignment-maintaining phosphoprotein 1	CHAMP1	IRSPAGSPELRKPSGSPDLWKLSPDQRKTSP
-2.01222	-2.96962	-2.22503	-2.88714	-2.16278	-1.27675	-2.72531	-2.97036	-3.22804	-3.72584	-2.96213	-3.49187	-1.98464	-1.82148	-1.89927	S	452	Q96JM3	Chromosome alignment-maintaining phosphoprotein 1	CHAMP1	PELRKPSGSPDLWKLSPDQRKTSPASLDFPE
-0.0153481	-0.17094	-0.280529	-0.476358	0.299678	-0.467521	-0.407997	-0.647875	-0.249106	-0.142703	-0.065392	-0.0451651	-0.248996	-0.395677	-0.3298	S	459	Q96JM3	Chromosome alignment-maintaining phosphoprotein 1	CHAMP1	GSPDLWKLSPDQRKTSPASLDFPESQKSSRG
-0.0512298	0.110586	0.197063	0.663027	0.716856	0.929599	0.171663	0.66645	0.13795	-0.0689466	0.279843	0.257895	0.122128	0.674734	0.62877	S	1054	Q96KR1	Zinc finger RNA-binding protein	ZFR	SQRFNIHNNRKRRRDSDGVDGFEAEGKKDKK
0.566084	0.243952	0.648578	0.376876	0.745439	0.146874	0.157998	0.21313	0.0880322	0.642368	0.296692	0.543492	0.532176	0.665295	1.02572	S	663	Q96L91-3	E1A-binding protein p400	EP400	SSPVNRPSSATNKALSPVTSRTPGVVASAPT
-0.43376	-0.700804	-0.426532	-0.141509	-0.0205368	-0.514849	-0.801744	-0.840187	-1.01899	-0.342426	-0.0126948	-0.182768	-0.484725	-0.276236	-0.37286	S	308	Q96MU7-2	YTH domain-containing protein 1	YTHDC1	GSDEKKKERKRARGISPIVFDRSGSSASESY
-0.815533	-0.191071	-0.232436	0.280271	0.213351	0.488602	-0.243157	-0.178489	-0.462447	0.171469	0.375253	0.270938	-0.161192	0.390816	0.345491	S	406	Q96MU7-2	YTH domain-containing protein 1	YTHDC1	FQGFARLSSESHHGGSPIHWVLPAGMSAKML
1.63839	1.6969	2.1142	1.09035	0.563241	1.18125	2.19213	2.34521	2.47654	1.29898	1.45076	0.826826	1.24483	0.967492	1.21481	S	618	Q96PK6	RNA-binding protein 14	RBM14	GSDRRLAELSDYRRLSESQLSFRRSPTKSSL
-0.00579498	-0.0224626	0.108247	-0.596473	-0.449581	-0.413791	-0.0597897	0.014737	0.0352229	0.470192	0.533504	0.394271	-0.271449	-0.397175	-0.480672	S	582	Q96PK6	RNA-binding protein 14	RBM14	ANANSTPPPYERTRLSPPRASYDDPYKKAVA
1.30056	1.79382	2.00268	3.06288	2.29998	2.85534	2.24539	2.43308	2.20261	1.7948	2.36396	1.87493	1.98668	2.04351	2.27528	S	75	Q96S55	ATPase WRNIP1	WRNIP1	RAKGPSPPGAKRRRLSESSALKQPATPTAAE
0.014388	-0.296889	0.0784758	0.419389	1.11093	0.0686429	-0.269354	-0.224988	-0.254128	-0.451806	-0.0656714	-0.27217	0.133908	0.103359	0.136757	S	348	Q96S94	Cyclin-L2	CCNL2	PKLVESPKEGKGSKPSPLSVKNTKRRLEGAK
0.075761	-0.194511	0.216568	0.445166	0.901788	0.233158	-0.173065	-0.0225711	-0.15899	-0.352268	-0.0451713	-0.152494	-0.102439	0.0709973	0.111001	S	338	Q96S94	Cyclin-L2	CCNL2	LDGTSGFSPAPKLVESPKEGKGSKPSPLSVK
-0.1394	0.185507	0.0634069	0.133751	0.0314082	-0.644719	0.148859	0.527477	0.239433	-0.290538	-0.851068	-0.686581	-1.81637	-1.21672	-0.695749	S	100	Q96SB3	Neurabin-2	PPP1R9B	RASERGVRLSLPRASSLNENVDHSALLKLGT
0.438953	0.108619	0.427879	0.697616	0.784733	0.640253	0.0781723	0.258638	0.112347	-0.114661	0.351426	0.156404	0.676247	0.986473	0.731819	S	377	Q96ST2	Protein IWS1 homolog	IWS1	SSDSEEEEHKKQKMDSDEDEKEGEEEKVAKR
0.782225	0.405958	0.758324	1.08897	0.519229	0.578859	0.406575	0.200352	0.401914	1.07185	1.14984	0.943789	0.718179	1.30199	1.13938	S	832	Q96ST3	Paired amphipathic helix protein Sin3a	SIN3A	HHFIPDLLFAQRGDLSDVEEEEEEEMDVDEA
0.637058	0.339415	0.947629	0.62099	2.5966	0.660361	0.438775	0.704331	0.193474	0.626575	0.838382	0.804905	-0.260519	0.809774	0.81654	S	573	Q96T23-2	Remodeling and spacing factor 1	RSF1	EKSKKTFLDKDAQRLSPIPEEVPKSTLESEK
-0.44551	-0.867155	-0.253456	-0.0376585	-0.0504547	-0.159643	-0.934657	-0.650256	-0.786021	-0.401968	-0.396046	-0.205072	-0.514094	-0.810556	-0.489113	S	65	Q96T37-4	Putative RNA-binding protein 15	RBM15	SRRSLHLDKSSSRGGSREYDTGGGSSSSRLH
-0.0792978	-0.184497	-0.058986	0.289741	0.150425	0.063565	-0.0689035	0.0233571	-0.150883	-0.0270607	0.349516	0.0504612	-0.172633	-0.164366	-0.117105	S	612	Q96T37-4	Putative RNA-binding protein 15	RBM15	KRRLPEESGGRHLDRSPESDRPRKRHCAPSP
-0.124147	-0.183344	-0.102371	0.0989883	0.0870923	0.219039	-0.292941	0.0236086	-0.242804	-0.0337848	0.26611	0.27263	-0.36707	-0.482278	-0.219119	S	656	Q96T37-4	Putative RNA-binding protein 15	RBM15	NSDNDRSSRLLLERPSPIRDRRGSLEKSQGD
-0.0372452	-0.320586	0.0988408	0.173799	0.0436014	-0.308501	-0.289171	-0.0610166	-0.449274	0.000763182	0.248507	0.0216534	-0.182653	-0.161392	-0.258435	S	250	Q96T37-4	Putative RNA-binding protein 15	RBM15	GHRHPPGGGGGQRSLSPGGAALGYRDYRLQQ
-0.504505	-0.666096	-0.20264	-0.0959623	-0.168592	-0.183358	-0.711648	-0.686891	-0.728122	-0.542213	-0.238811	-0.213463	-0.644763	-0.274233	-0.683508	S	697	Q96T37-4	Putative RNA-binding protein 15	RBM15	ERDRKHRTTAPTEGKSPLKKEDRSDGSAPST
-0.0408897	-0.461715	0.000152387	0.311394	0.318256	-0.118919	-0.118769	0.51099	0.14609	0.273758	0.988622	0.404254	-0.145294	0.217516	0.207339	S	1006	Q96T58	Msx2-interacting protein	SPEN	SNLKAEKQKPEVKKSSPEMEDARVLSKKQPD
0.918275	0.749223	0.748681	1.22041	0.854839	-0.123565	0.828288	0.620136	0.986528	0.0669525	0.410258	0.272261	0.92409	1.95867	1.16541	S	623	Q96T58	Msx2-interacting protein	SPEN	DFYEMLAERREERRASYDYNQDRTYYESVRT
0.549136	0.395444	0.699459	-2.69913	0.14309	-1.36143	0.55817	0.759803	0.289006	0.32893	0.741683	0.577774	0.625374	0.719007	0.664917	S	190	Q96T58	Msx2-interacting protein	SPEN	ERTLQHGLYYASRSRSPNRFDAHDPRYEPRA
0.517501	0.197424	0.487428	2.21252	1.43094	1.65572	0.568804	1.47167	0.413294	0.340901	0.441365	-0.393834	0.924886	1.05208	1.3317	S	46	Q96TC7	Regulator of microtubule dynamics protein 3	RMDN3	YSQRWKRTQRHGRSQSLPNSLDYTQTSDPGR
-0.363903	-0.771267	-0.399159	-0.646547	-0.215441	-0.469481	-0.966788	-0.824139	-0.546754	-0.242093	0.0909932	-0.186196	-0.233274	-0.216753	-0.0729582	S	23	Q99590-2	Protein SCAF11	SCAF11	STRNTRAETASQSQRSPISDNSGCDAPGNSN
0.0267634	-0.199088	0.00580889	0.746886	0.863634	0.457649	-0.14454	0.0352174	-0.272804	0.0520169	0.318699	0.130078	0.261806	0.620466	0.81969	S	481	Q99590-2	Protein SCAF11	SCAF11	IDKTKKPRTRRSRFHSPSTTWSPNKDTPQEK
-0.137769	-0.483065	-0.175105	-0.690433	-0.443457	-0.432235	-0.594568	-0.560959	-1.06488	-0.471782	-0.05641	-0.495745	-0.651984	-0.488782	-0.420502	S	648	Q99590-2	Protein SCAF11	SCAF11	KSKSSSFGRIDRDSYSPRWKGRWANDGWRCP
-0.667483	-0.708166	-0.98439	-0.717147	-0.759235	-0.67969	-1.60459	-1.70365	-1.54187	-1.69361	-2.27018	-1.96674	0.340399	0.415044	-0.168529	S	2124	Q99698	Lysosomal-trafficking regulator	LYST	FPTSSLLTQSQKLTGSLGCSIDRLQNIADTY
-1.0096	-1.48059	-1.01643	-0.168106	-0.156299	-0.723997	-0.563918	-0.214688	-0.417848	-1.03079	-0.992936	-0.775077	-1.0147	-0.919234	-0.560632	S	683	Q9BQ39	ATP-dependent RNA helicase DDX50	DDX50	YDGNTSSNSRQRSGWSSGRSGRSGRSGGRSG
-0.290697	-0.267063	-0.0790205	-0.553514	-0.257632	-0.464656	-0.0834619	-0.0428779	-0.337289	0.166385	0.162748	-0.0173664	-0.512507	-0.475199	-0.57162	S	271	Q9BRD0	BUD13 homolog	BUD13	LGSSDTQQLRRARHDSPDLAPNVTYSLPRTK
-1.40254	1.06459	-1.60411	0.29551	-2.00485	-1.8526	1.49877	1.25444	1.44086	1.30831	0.479	0.604025	-2.40801	-2.5753	-2.49992	S	29	Q9BT23	LIM domain-containing protein 2	LIMD2	HDAKGGGSSTVQRSKSFSLRAQVKETCAACQ
-0.0288933	0.032606	0.377406	-0.406543	-0.214315	-0.124448	-0.182664	-0.354412	-0.158662	0.280906	0.465025	0.422777	-0.407937	-0.540422	-0.100307	S	1456	Q9BTC0	Death-inducer obliterator 1	DIDO1	VDDLPNRMCADVRRNSVERPAEPVAGAATPS
1.08531	0.660854	0.923065	1.59997	1.66203	1.36712	0.535493	0.528439	0.394588	0.773878	0.615595	0.948205	1.01317	1.17448	1.33914	S	109	Q9BUQ8	Probable ATP-dependent RNA helicase DDX23	DDX23	KDGHRRDKDRKRSSLSPGRGKDFKSRKDRDS
-0.217218	-0.0141337	0.130171	-1.58468	-1.82461	-1.4861	-0.526434	-0.544778	-0.977212	-1.30567	-1.30381	-1.07207	-2.12464	-1.90968	-1.2862	S	239	Q9BVC6	Transmembrane protein 109	TMEM109	EELRWRQRRAAKGARSVEEE___________
-1.96608	-0.358113	-2.29073	-0.157824	-2.49044	-1.672	-0.268807	-0.497295	0.038156	-0.18537	-1.01466	-0.781825	-1.73811	-2.09421	-2.30386	S	197	Q9BVG4	Protein PBDC1	PBDC1	GEEENTKNGGEKGADSGEEKEEGINREDKTD
0.564677	0.225043	0.43083	-0.0983113	-4.61861	-2.9852	0.899393	0.993925	0.583548	-0.163539	-0.131441	0.174423	0.413717	0.492688	1.06735	S	16	Q9BVG9	Phosphatidylserine synthase 2	PTDSS2	MRRGERRDAGGPRPESPVPAGRASLEEPPDG
0.167363	0.289534	0.360627	-0.296698	-0.350229	-0.266015	-0.782602	-0.741859	-0.83695	0.39016	0.688519	0.434008	0.0574913	0.557779	0.972291	S	530	Q9BW71	HIRA-interacting protein 3	HIRIP3	GEAAPPGELYRRTLDSDEERPRPAPPDWSHM
-0.520115	-1.2724	-1.22547	-1.12644	-0.880085	-1.86765	-0.332609	-0.954116	-0.318115	-1.6902	-2.3032	-1.35279	-2.40597	-3.0874	-2.01759	S	151	Q9BWH2	FUN14 domain-containing protein 2	FUNDC2	EKDMKKAKEQLKIRKSNQIPTEVRSKAEEVV
0.867781	1.05749	0.40071	0.0922987	-0.0727056	2.29946	0.658398	0.558354	0.606942	0.437093	0.146757	0.129806	0.14968	-0.530891	-0.0887085	S	525	Q9BWT3	Poly(A) polymerase gamma	PAPOLG	SDVNRSSGGLQSKRLSLDSSCLDSSRDTDNG
0.106374	-0.0198302	0.145476	-0.0516917	-0.0123711	0.0178414	0.231115	0.234688	0.0807252	0.171469	0.396624	0.316218	-0.210343	-0.136557	0.140896	S	67	Q9BXP5-4	Serrate RNA effector molecule homolog	SRRT	RGEYRDYDRNRRERFSPPRHELSPPQKRMRR
0.0318559	-0.0606266	-0.0146712	0.136125	0.273876	-0.0268122	-0.111483	0.232372	-0.125353	0.0247439	0.483426	0.251197	0.437353	0.318052	0.60015	S	74	Q9BXP5-4	Serrate RNA effector molecule homolog	SRRT	DRNRRERFSPPRHELSPPQKRMRRDWDEHSS
0.0497215	-0.0337621	0.0641251	-0.0683971	-0.0269829	-0.0998056	-0.0291614	0.0486566	-0.0757514	0.269265	0.267644	0.0627514	0.0454555	0.174244	0.134144	S	4	Q9BXP5-4	Serrate RNA effector molecule homolog	SRRT	____________MGDSDDEYDRRRRDKFRRE
0.52012	0.383215	0.821295	0.869266	0.657933	0.775363	0.556312	0.958835	0.258683	0.992968	1.22668	0.725004	0.261147	0.347325	0.359808	S	624	Q9BYW2	Histone-lysine N-methyltransferase SETD2	SETD2	REKAGSPAPSNRLNDSPTLKKLDELPIFKSE
-0.333183	0.373753	-0.133471	-0.277271	-1.52031	-1.45256	0.435081	0.634976	0.818443	1.2036	0.176157	0.557932	-0.558437	-0.574373	-0.889789	S	197	Q9BZL6	Serine/threonine-protein kinase D2	PRKD2	FSIPNNCSGARKRRLSSTSLASGHSVRLGTS
-1.14653	-1.39342	-1.33058	-1.96262	-1.73088	-1.47268	-1.44388	-1.42311	-1.13775	-1.37026	-1.64589	-1.52378	-0.878539	-1.14747	-1.47829	S	327	Q9C0B5-2	Palmitoyltransferase ZDHHC5	ZDHHC5	AAMPHSSSAKLSRGDSLKEPTSIAESSRHPS
-2.00954	-2.38315	-1.74517	-2.11434	-1.96552	-1.40844	-3.18565	-2.7504	-2.59009	-2.64505	-2.403	-1.8872	-3.17916	-2.59906	-2.26751	S	1666	Q9C0C2	182 kDa tankyrase-1-binding protein	TNKS1BP1	LSPSALKAKLRPRNRSAEEGELAESKSSQKE
0.0558548	0.00823221	0.434613	-0.137826	-0.21947	-0.397481	-0.00617639	0.221267	-0.0328759	-0.0555828	0.276099	-0.0343306	-0.220623	-0.258745	-0.353711	S	1279	Q9C0J8	pre-mRNA 3' end processing protein WDR33	WDR33	GPGPAQRVPKSGRSSSLDGEHHDGYHRDEPF
-1.62583	-2.02898	-1.90097	-1.50922	-1.21734	-1.77518	-0.827477	-0.920597	-0.57471	-1.59459	-1.0152	-1.51504	-1.58895	-1.45163	-1.60105	S	44	Q9GZY6	Linker for activation of T-cells family member 2	LAT2	SRPGAKRSEKIYQQRSLREDQQSFTGSRTYS
-1.04218	-1.3915	-1.13746	-2.28914	-1.47113	-1.89832	-0.863107	-0.806065	-1.14395	-1.0428	-0.781824	-0.873684	-1.49336	-0.803597	-1.45953	S	102	Q9GZY6	Linker for activation of T-cells family member 2	LAT2	LEDPASSRYQNFSKGSRHGSEEAYIDPIAME
0.787723	0.510503	0.855551	0.548264	0.0312345	1.38568	0.829402	0.971672	0.714845	-0.173498	0.0227448	-0.189414	-0.396395	0.195761	0.654592	S	129	Q9GZY8-2	Mitochondrial fission factor	MFF	QNEEIRAVGRLKRERSMSENAVRQNGQLVRN
0.922092	0.503274	0.368132	1.11857	0.745289	0.663709	0.577105	0.552769	0.209071	0.253394	-0.294635	-0.0496971	1.14885	0.933614	1.09777	S	131	Q9GZY8-2	Mitochondrial fission factor	MFF	EEIRAVGRLKRERSMSENAVRQNGQLVRNDS
-1.10605	-0.0658139	-1.02075	-1.03532	-0.623819	-0.351098	0.307349	0.0843757	0.42225	-0.39682	-0.546064	-0.472781	-0.659743	-0.671162	-1.1527	S	13	Q9H0C8	Integrin-linked kinase-associated serine/threonine phosphatase 2C	ILKAP	___MDLFGDLPEPERSPRPAAGKEAQKGPLL
-0.234388	-0.241796	-0.123042	-0.325056	-0.464447	-0.555008	-0.459073	-0.336838	-0.398981	0.0768226	0.358892	0.00654969	-0.510601	-0.458732	-0.388847	S	448	Q9H0D6	5'-3' exoribonuclease 2	XRN2	TPSGILTPHALGSRNSPGSQVASNPRQAAYE
0.766939	0.976761	0.919604	-0.38147	0.564935	0.280484	0.826661	1.04037	0.787772	1.61237	2.06451	1.37076	-0.0403001	-0.00712977	-0.228852	S	161	Q9H147	Deoxynucleotidyltransferase terminal-interacting protein 1	DNTTIP1	IKRGRQAEEECAHRGSPLPKKRKGRPPGHIL
-3.30675	-3.36661	-3.32071	-3.14632	-2.9941	-2.41298	-2.57919	-2.7941	-2.30355	-2.68481	2.23934	-2.46204	-2.8259	-2.49264	-2.5289	S	181	Q9H1E3	Nuclear ubiquitous casein and cyclin-dependent kinase substrate 1	NUCKS1	EKKMPKPRLKATVTPSPVKGKGKVGRPTASK
-0.280683	-0.40798	-0.519904	-0.440887	-0.738302	-0.723408	-0.43961	-0.805385	-0.649214	-0.105529	0.307775	0.323295	0.318296	0.680166	-0.937586	S	79	Q9H1E3	Nuclear ubiquitous casein and cyclin-dependent kinase substrate 1	NUCKS1	KDVKTKKDDSHSAEDSEDEKEDHKNVRQQRQ
-1.51288	-0.192218	-1.04389	-0.647548	-1.02459	-1.4347	-0.253277	-0.17438	-0.0498213	0.0163961	0.0656352	0.151948	-1.01239	-1.31779	-1.26625	S	19	Q9H1E3	Nuclear ubiquitous casein and cyclin-dependent kinase substrate 1	NUCKS1	PVRNRKVVDYSQFQESDDADEDYGRDSGPPT
-0.857048	-0.375097	-0.893564	-0.645434	-0.925938	-1.30279	-0.249542	-0.345119	-0.178712	-0.529666	-0.563065	0.0500339	-0.425921	0.106917	-1.05212	S	58	Q9H1E3	Nuclear ubiquitous casein and cyclin-dependent kinase substrate 1	NUCKS1	EAKNKRRSGKNSQEDSEDSEDKDVKTKKDDS
-4.33284	-5.10054	-4.98975	-3.53955	-2.12349	-3.03457	-2.34821	-1.71154	-1.90287	-2.80108	-2.3999	-2.71402	-3.43388	-3.15995	-3.44038	S	52	Q9H2H9	Sodium-coupled neutral amino acid transporter 1	SLC38A1	GQINSKFISDRESRRSLTNSHLEKKKCDEYI
-0.381629	-0.805928	-0.21965	-0.00847812	0.0349184	-0.452295	-0.791247	-0.546984	-0.676385	0.14211	0.221223	0.195356	-0.217637	0.360203	-0.178108	S	100	Q9H307	Pinin	PNN	RLGGERRTRRESRQESDPEDDDVKKPALQSS
0.202215	0.00889209	0.221104	-0.122077	-0.140568	-3.69041e-05	-0.895398	-0.591784	-0.806196	-0.670309	0.33308	-0.80755	-0.636826	-0.495795	-0.104149	S	66	Q9H307	Pinin	PNN	GGGRGRGSLLLRRGFSDSGGGPPAKQRDLEG
0.0396891	-0.297505	-0.112675	-0.401872	0.24367	-0.65483	-0.0582126	0.0809905	-0.00277715	0.0688452	0.298856	0.176327	-0.013729	0.102578	0.0137899	S	443	Q9H307	Pinin	PNN	EMEFEIEPDKECKSLSPGKENVSALDMEKES
0.0532871	0.736751	0.67871	0.512803	1.03701	0.724254	1.21138	1.29142	1.27437	0.0156943	0.217599	0.0597796	0.330062	-0.158277	0.0506321	S	440	Q9H334	Forkhead box protein P1	FOXP1	TTTSMHTVGPIRRRYSDKYNVPISSADIAQN
-1.32799	-1.72133	-1.45628	-1.75481	-1.40202	-1.02587	0.0894541	0.200908	0.32171	-1.13541	-1.43154	-1.68087	-1.86628	-1.91829	-1.62084	S	270	Q9H3N1	Thioredoxin-related transmembrane protein 1	TMX1	EGTNKDFPQNAIRQRSLGPSLATDKS_____
0.901359	0.422908	0.610518	-0.732288	-0.346808	-0.671714	-0.907481	-0.870093	-0.906343	-1.33653	-1.32505	-1.653	0.841228	1.39546	1.16003	S	10	Q9H3Z4	DnaJ homolog subfamily C member 5	DNAJC5	______MADQRQRSLSTSGESLYHVLGLDKN
-3.20828	-1.70142	0.182672	-1.32241	-3.43663	-2.56612	-0.516883	-0.748853	-0.182612	-0.92121	-1.53522	-1.73434	3.71648	-2.7968	-2.83965	S	7	Q9H4A4	Aminopeptidase B	RNPEP	_________MASGEHSPGSGAARRPLHSAQA
-0.210455	0.495249	-0.205467	-0.0163634	-1.28827	-1.23121	1.17446	0.978888	1.10012	-0.0463913	-0.834512	-0.732674	-0.697733	-0.622335	-1.22976	S	590	Q9H4E7	Differentially expressed in FDCP 6 homolog	DEF6	LAHRDSSLKRLTRWGSQGNRTPSPNSNEQQK
-0.984848	-1.61158	-1.38624	-1.14252	0.127601	-0.152238	-2.67072	-2.31524	-2.51499	-3.03938	-2.09432	-1.96218	-1.44435	-1.48636	-1.37437	S	198	Q9H501	ESF1 homolog	ESF1	EKQRTLDSGTSEIVKSPRIECSKTRREMQSV
0.731878	0.582952	0.838384	0.973772	0.449854	0.407355	-0.194935	-0.12393	-0.226996	1.08728	1.20098	1.09846	0.342063	0.669475	0.91002	S	132	Q9H5H4	Zinc finger protein 768	ZNF768	QSPRYEPQSPGYEPRSPGYEPRSPGYESESS
0.310038	-0.11031	-0.495832	0.561588	0.424027	-0.162101	-1.11414	-0.830847	-1.77476	0.800345	0.459209	0.913831	-0.259004	-0.312677	-0.419232	S	139	Q9H5H4	Zinc finger protein 768	ZNF768	QSPGYEPRSPGYEPRSPGYESESSRYESQNT
-0.590107	-0.881657	-0.711481	0.181779	0.55389	0.184949	-0.888602	-0.878354	-1.02589	-0.915196	-0.621295	-0.762386	-1.03604	-1.09834	-0.370694	S	18	Q9H6F5	Coiled-coil domain-containing protein 86	CCDC86	TPLRRSRRLGGLRPESPESLTSVSRTRRALV
-0.606987	-0.920928	-0.877507	-1.03436	-1.3141	-0.716522	-1.23345	-1.0917	-1.22881	-1.11007	-1.45209	-1.30973	-0.78508	-0.811424	-0.939454	S	152	Q9H6H4	Receptor expression-enhancing protein 4	REEP4	ATKSQGALAGRLRSFSMQDLRSISDAPAPAY
3.48699	2.42978	2.8458	1.88837	2.15318	2.25592	2.27465	2.52286	2.18931	1.8168	1.19459	1.15859	3.39994	3.00051	3.46424	S	235	Q9H7M9	Platelet receptor Gi24	C10orf54	QAASNRRAQELVRMDSNIQGIENPGFEASPP
0.486749	0.275238	0.405396	0.199351	0.391491	0.30544	0.314641	0.564408	0.173631	0.706231	1.15183	0.909203	0.33032	0.0966742	0.294855	S	874	Q9H7N4	Splicing factor, arginine/serine-rich 19	SCAF1	LGSIGVKFSRDRESRSPFLKPDERAPTEMAK
1.7154	1.66644	2.09532	1.71852	2.09907	1.30982	1.02098	1.25802	1.10769	1.86488	2.03002	1.56913	1.68304	0.859636	2.17205	S	244	Q9HB58	Sp110 nuclear body protein	SP110	IPQIRDKEDPQEMPHSPLGSMPEIRDNSPEP
2.08712	1.75985	1.47117	0.324776	2.34178	1.51124	1.28799	1.47047	0.872455	0.437736	1.26728	1.70804	1.52119	1.88318	2.05347	S	256	Q9HB58	Sp110 nuclear body protein	SP110	MPHSPLGSMPEIRDNSPEPNDPEEPQEVSST
1.25546	1.03169	1.42088	2.11868	1.91364	0.761966	0.152605	0.221541	0.400993	-0.223997	-0.330796	-0.394171	-0.235329	-0.22442	-0.0490208	S	96	Q9HCD5	Nuclear receptor coactivator 5	NCOA5	VRDVRDLRDFRDLRDSRDFRDQRDPMYDRYR
1.45037	1.19425	1.46052	1.52034	1.55141	1.03486	0.894147	0.97008	0.834837	0.116393	0.258059	0.335313	0.264715	0.201174	0.691872	S	151	Q9HCD5	Nuclear receptor coactivator 5	NCOA5	YCRRKDDSYFDRYRDSFDGRGPPGPESQSRA
-0.582084	-0.839663	-0.527942	-0.277552	-0.34413	-0.444396	-0.626949	-1.20048	-0.569475	-0.467705	-0.379734	-0.589228	-0.506356	-0.759783	-0.464057	S	61	Q9HCG8	Pre-mRNA-splicing factor CWC22 homolog	CWC22	FDYSRSDYEHSRRGRSYDSSMESRNRDREKR
-0.294279	-0.544069	-0.501077	-0.670287	0.0318188	-0.223006	-0.467097	-0.189979	-0.224013	0.382673	0.58177	0.292396	-0.287504	0.0100073	-0.0591801	S	1767	Q9HCK8-2	Chromodomain-helicase-DNA-binding protein 8	CHD8	VARSRPTPQDYEMRVSPSDTTPLVSRSVPPV
0.633114	0.578732	0.696082	0.698254	0.59082	0.987685	0.639278	0.603447	0.466299	0.30812	0.562944	0.339038	0.538996	0.523764	0.982745	S	105	Q9NP66	High mobility group protein 20A	HMG20A	GRKRKKPLRDSNAPKSPLTGYVRFMNERREQ
0.837717	0.474179	1.05098	1.09627	0.855592	0.889667	0.893833	1.23126	0.755653	1.30223	1.16921	0.980932	0.956563	1.03703	1.75027	S	279	Q9NPI1	Bromodomain-containing protein 7	BRD7	QSGEDGGCWQREREDSGDAEAHAFKSPSKEN
0.360439	-0.0155551	0.350949	0.287171	-0.0286441	1.05659	0.409039	0.568483	0.306775	0.811838	0.936097	0.627461	0.676458	1.27453	0.982406	S	363	Q9NQ29	Putative RNA-binding protein Luc7-like 1	LUC7L	DWRLESSNGKMASRRSEEKEAGEI_______
-0.651516	-1.61024	-1.06078	-0.477969	-0.637808	-0.914092	-1.20041	-1.01608	-1.35101	-0.615907	-0.532365	-1.14953	-1.39234	-1.70783	-1.41351	S	359	Q9NQ55-2	Suppressor of SWI4 1 homolog	PPAN	RKKSLEGMKKARVGGSDEEASGIPSRTASLE
-2.61891	-4.3573	-3.23988	-2.94651	-2.16744	-1.87483	-3.71156	-4.51729	-4.0687	-4.26503	-3.50827	-3.75955	-1.94347	-2.47321	-2.76569	S	89	Q9NR30	Nucleolar RNA helicase 2	DDX21	SKKAKKKEEPSQNDISPKTKSLRKKKEPIEK
-0.196708	-0.686471	-0.288918	-0.549141	-0.642197	-0.775872	-0.534099	-0.383243	-0.667351	-0.2155	-0.102123	-0.357422	-0.406912	0.0546655	-0.376805	S	495	Q9NRG9	Aladin	AAAS	AHIPLYFVNAQFPRFSPVLGRAQEPPAGGGG
-1.65922	-1.58376	-1.89358	-0.845992	-0.549555	-0.517904	-1.85295	-1.917	-2.00049	-1.83022	-1.20675	-1.19364	-0.824031	-1.02369	-0.167645	S	1413	Q9NRL2	Bromodomain adjacent to zinc finger domain protein 1A	BAZ1A	SLQESESKRRCRKRQSPEPSPVTLGRRSSGR
-0.0743093	-0.13622	0.124744	0.338419	0.641161	-0.0727416	-0.957582	-1.02808	-0.736284	-0.448386	-0.753967	-0.0851185	0.66059	0.300172	1.11794	S	364	Q9NRX5	Serine incorporator 1	SERINC1	DESTLIEDGGARSDGSLEDGDDVHRAVDNER
-1.50787	0.225472	-1.72607	-0.114143	-2.90769	-2.4356	0.542884	-0.200792	0.421134	0.169011	-0.809776	-0.434215	-1.45246	-2.21693	-1.49364	S	90	Q9NSI8	SAM domain-containing protein SAMSN-1	SAMSN1	WTMKKKVGKKYIKALSEEKDEEDGENAHPYR
0.342337	0.25823	0.460572	0.817107	-1.31289	0.550111	-0.18874	-0.153931	-0.358152	1.49295	1.5479	1.5069	0.679814	0.897871	1.27289	S	1358	Q9NTI5	Sister chromatid cohesion protein PDS5 homolog B	PDS5B	SKQHRVSRRAQQRAESPESSAIESTQSTPQK
0.181221	-0.137439	-0.169587	0.925016	1.33221	0.53226	-2.73176	-2.52009	-1.73668	-0.128238	-0.512902	0.529082	0.0594083	0.196272	-0.0536269	S	1257	Q9NTI5	Sister chromatid cohesion protein PDS5 homolog B	PDS5B	KPKGSQRSRKRGHTASESDEQQWPEEKRLKE
-0.644799	-0.996808	-0.538999	-0.184449	-0.141269	-0.397654	-2.61319	-2.56993	-2.5239	-1.2559	-0.943094	-0.717339	-1.01709	-0.609744	-0.973901	S	1166	Q9NTI5	Sister chromatid cohesion protein PDS5 homolog B	PDS5B	RMETVSNASSSSNPSSPGRIKGRLDSSEMDH
0.610781	0.354012	0.523614	0.692933	0.67123	0.365079	0.00185112	0.0412269	-0.199077	0.865384	1.14539	0.929893	0.576399	0.352383	0.684155	S	77	Q9NWB6	Arginine and glutamate-rich protein 1	ARGLU1	NTAVSRRERDRERASSPPDRIDIFGRTVSKR
0.0948142	-0.0926425	0.107199	0.550176	0.340335	0.0418838	-0.460753	-0.343253	-0.408133	-0.075096	0.185058	0.0862933	0.00334444	0.346144	0.203323	S	289	Q9NWH9	SAFB-like transcription modulator	SLTM	SEASKPKDGQDAIAQSPEKESKDYEMNANHK
0.527706	0.412591	0.20229	1.12702	0.534701	0.223536	-0.0662851	-0.098889	-0.218655	0.443658	0.443439	0.528577	0.425357	0.533091	0.593264	S	553	Q9NWH9	SAFB-like transcription modulator	SLTM	ESIKKSEEKKRISSKSPGHMVILDQTKGDHC
-0.801689	-0.819616	-0.359532	-0.583441	-0.289902	-0.178002	-0.473889	-0.523471	-0.322767	-0.973088	-0.869899	-0.780066	-1.05944	-0.52784	-0.3087	S	25	Q9NWK9	Box C/D snoRNA protein 1	ZNHIT6	KSGGGLHSVAEGVRLSPEPGREGVRDLAGAE
0.10655	-0.412297	-0.117049	0.389466	0.177926	0.711768	-0.382789	-0.286145	-0.794811	-0.679309	-0.664308	-0.865187	0.628424	0.585602	0.745543	S	50	Q9NX63	MICOS complex subunit MIC19	CHCHD3	RMKESSPSGSKSQRYSGAYGASVSDEELKRR
2.43817	2.25642	2.77048	2.47399	2.89411	2.84786	0.333809	0.646952	0.44527	0.0768812	-0.826529	0.582433	3.31704	2.26013	1.64139	S	63	Q9NXH8	Torsin-4A	TOR4A	GGGPDVGTGAPRPGCSPRAPRADLDQPKFFT
-1.44723	-1.38186	-1.91251	-2.19189	-2.54068	-1.96339	-2.03963	-2.13268	-1.79816	-1.64685	-1.67747	-1.7908	-1.34409	-0.892731	-1.33707	S	273	Q9NYF3	Protein FAM53C	FAM53C	LPWRPRGLRNLPRSRSQPCDLDARKTGVKRR
0.0656414	-0.273633	0.24327	0.687352	0.896473	0.456527	-0.315494	-0.101848	-0.219269	-0.0462683	0.193068	0.0839996	0.263002	0.464013	0.279524	S	175	Q9NYF8-2	Bcl-2-associated transcription factor 1	BCLAF1	QEKQTKKAEGEPQEESPLKSKSQEEPKDTFE
0.0846877	-0.193529	0.0062919	0.720039	0.928247	0.176249	-0.161772	0.170656	-0.11049	-0.09716	0.187433	0.0935356	0.687741	0.172557	0.46242	S	383	Q9NYF8-2	Bcl-2-associated transcription factor 1	BCLAF1	RAEGEWEDQEALDYFSDKESGKQKFNDSEGD
0.677198	0.462614	0.744088	1.25936	1.89508	1.5869	0.522732	0.644853	0.612161	0.58296	0.79048	0.664794	0.929239	0.764855	0.771581	S	688	Q9NYF8-2	Bcl-2-associated transcription factor 1	BCLAF1	FKEENQKGDKKLRCDSADLRHDIDRRRKERS
0.0750863	-0.10405	0.0175888	0.813754	1.98556	0.816979	-0.149323	-0.473696	-0.0827577	0.159313	0.276465	0.488566	0.450565	0.838365	0.462144	S	510	Q9NYF8-2	Bcl-2-associated transcription factor 1	BCLAF1	PEQVKSEKLKDLFDYSPPLHKNLDAREKSTF
0.107817	-0.0600768	0.15057	0.291302	0.22158	0.312438	-0.285391	-0.215561	-0.27788	0.00995435	0.107869	-0.0021098	0.0890796	0.0378631	0.150889	S	529	Q9NYF8-2	Bcl-2-associated transcription factor 1	BCLAF1	HKNLDAREKSTFREESPLRIKMIASDSHRPE
0.065314	-0.318459	-0.0598381	0.418608	0.716881	0.000845649	-0.0799835	0.0696159	-0.303664	0.194125	0.0801299	0.00404172	0.218006	0.447494	-0.0501133	S	494	Q9NYF8-2	Bcl-2-associated transcription factor 1	BCLAF1	EDKNSERITVKKETQSPEQVKSEKLKDLFDY
0.00076005	-0.353952	-0.00557532	0.460923	0.253029	0.218344	-0.528841	-0.365488	-0.407883	-0.0135065	-0.0475422	-0.132326	0.187739	0.176224	0.260158	S	656	Q9NYF8-2	Bcl-2-associated transcription factor 1	BCLAF1	STRQKSPEIHRRIDISPSTLRKHTRLAGEER
-0.172583	-0.880571	-0.279432	-0.0435901	-0.309506	-0.605535	-1.25071	-0.94229	-1.25752	-0.851229	-0.602477	-0.787812	-0.413617	-0.609346	-0.476951	S	266	Q9NYF8-2	Bcl-2-associated transcription factor 1	BCLAF1	SAKNTPSQHSHSIQHSPERSGSGSVGNGSSR
0.113299	-0.255109	-0.0816804	0.463421	0.373869	0.357567	-0.324603	-0.137328	-0.611583	-0.208359	0.360545	-0.00175648	0.010692	0.35845	0.299187	S	646	Q9NYF8-2	Bcl-2-associated transcription factor 1	BCLAF1	TSYQKATEEHSTRQKSPEIHRRIDISPSTLR
-1.16075	-1.68397	-1.18354	0.192206	0.172743	0.0197838	-1.87371	-1.52428	-1.66227	-1.40648	-1.49687	-1.29748	-0.490002	-0.490079	-0.230327	S	283	Q9NYF8-2	Bcl-2-associated transcription factor 1	BCLAF1	ERSGSGSVGNGSSRYSPSQNSPIHHIPSRRS
0.735111	-0.0407564	0.258853	0.700837	2.07573	1.10776	-0.187585	-0.460214	-0.437815	0.590245	0.657198	0.719601	1.23652	0.999152	1.34626	S	339	Q9NYF8-4	Bcl-2-associated transcription factor 1	BCLAF1	DGGDQETAKTGKFLKSPPLHKNLDAREKSTF
-1.3294	-0.616466	-1.18921	-1.02345	-1.7347	-1.43164	-0.0651705	-0.325004	-0.0795816	-0.743694	-0.835152	-0.588513	-1.22314	-1.16064	-1.42608	S	261	Q9NZ63	Uncharacterized protein C9orf78	C9orf78	RPLRVGDTEKPEPERSPPNRKRPANEKATDD
-1.93443	-1.23335	-2.409	-1.99866	-2.69587	-2.0441	-1.77489	-1.60348	-1.31643	-0.724189	-1.37889	-1.37451	-1.65664	-2.18315	-2.26334	S	378	Q9NZT2-2	Opioid growth factor receptor	OGFR	GDEAGGHGEDRPEPLSPKESKKRKLELSRRE
-0.694627	-0.897433	-0.940076	-0.833195	0.206756	0.188057	-0.791055	-1.97573	-1.07665	-2.08821	-1.64637	-1.64886	-0.317026	-0.882688	-1.09241	S	214	Q9P0L0	Vesicle-associated membrane protein-associated protein A	VAPA	EGLRLRKVAHSDKPGSTSTASFRDNVTSPLP
0.392562	0.0738661	0.402471	0.682641	0.778447	0.395044	0.353887	0.556014	0.00850803	0.669553	0.644279	0.662719	0.529007	0.282086	0.274346	S	867	Q9P1Y6	PHD and RING finger domain-containing protein 1	PHRF1	PGLLPSEITRTISINSPKAQTVQAVRCVTSY
0.220549	0.0327697	0.22223	-0.200624	-0.161626	-0.245556	0.0421814	-0.0472908	0.0593621	0.16037	0.125948	0.18551	-0.319086	-0.553104	-0.15229	S	59	Q9UBB9	Tuftelin-interacting protein 11	TFIP11	QTKEEATYGVWAERDSDDERPSFGGKRARDY
-1.14861	-1.10606	-1.45882	-1.17532	-1.79188	-1.60104	-0.626413	-0.684146	-0.453759	-1.1325	-2.05577	-1.77235	-0.9957	-0.943761	-1.30494	S	413	Q9UBF8-2	Phosphatidylinositol 4-kinase beta	PI4KB	SVPARIPENRIRSTRSVENLPECGITHEQRA
0.462173	0.397776	0.527604	0.509685	0.0686038	-0.0609207	0.528487	0.513592	0.445351	0.726457	0.892462	0.61049	0.56448	0.57608	0.621774	S	529	Q9UBL3-3	Set1/Ash2 histone methyltransferase complex subunit ASH2	ASH2L	ADVLYHVETEVDGRRSPPWEP__________
-0.508234	-0.687812	-0.196451	-2.41826	-2.403	-2.50762	-3.32196	-2.22811	-2.76769	-3.32103	-2.24541	-2.51725	-3.06598	-2.38152	-1.99557	S	14	Q9UBM7	7-dehydrocholesterol reductase	DHCR7	__MAAKSQPNIPKAKSLDGVTNDRTASQGQW
-0.642121	0.304703	-0.811521	0.478119	-1.63946	-1.50271	2.1797	1.98595	2.19769	1.64224	-0.0198131	0.896129	-1.24987	-1.61574	-1.75811	S	259	Q9UBW5	Bridging integrator 2	BIN2	NKVFVVKGLSSSSRRSLVISPPVRTATVSSP
2.58579	2.42047	3.02379	1.24276	0.742734	1.68122	2.48953	2.44276	2.36537	3.3971	1.77786	2.87694	3.81706	2.00482	3.17198	S	649	Q9UEY8-2	Gamma-adducin	ADD3	EKIEEVLSPEGSPSKSPSKKKKKFRTPSFLK
0.0405468	0.156481	0.121673	0.747513	0.391651	0.182692	0.596195	0.0621506	0.421612	0.232567	0.0454506	0.576957	0.124766	0.110949	0.410346	S	251	Q9UFC0	Leucine-rich repeat and WD repeat-containing protein 1	LRWD1	DDVPLSLSPSKRACASPSAQVEGSPVAGSDG
0.737931	0.46257	0.596947	0.690859	0.913647	0.548755	0.512839	0.419811	0.555357	0.264619	-0.0108344	-0.0690996	1.70275	1.35449	1.34196	S	12	Q9UH99	SUN domain-containing protein 2	SUN2	____MSRRSQRLTRYSQGDDDGSSSSGGSSV
-0.256986	-0.478513	-0.338484	-1.32125	-0.143971	0.902035	-1.04078	-0.66778	-0.687726	-0.23754	-0.160751	0.297915	-0.0499254	-0.304971	-0.281695	S	212	Q9UHB7	AF4/FMR2 family member 4	AFF4	SHGNDHHSKEHQRSKSPRDPDANWDSPSRVP
0.0375931	0.111173	-0.00272758	-1.17818	-1.78921	-1.0391	1.34612	1.52844	1.46521	0.0867624	-0.600152	-0.613686	-0.362143	-0.588281	-0.867812	S	78	Q9UHD8-5	Septin-9	40057	NSEPSARHVDSLSQRSPKASLRRVELSGPKA
-1.2527	-0.950465	-1.48373	-3.80816	-2.59163	-4.25999	0.26986	-0.0338306	0.181692	-1.04887	-1.68565	-1.57635	-4.66018	-5.476	-3.37485	S	12	Q9UHD8-2	Septin-9	40057	____MERDRISALKRSFEVEEVETPNSTPPR
-1.2527	-0.950465	-1.48373	-3.80816	-2.59163	-4.25999	0.26986	-0.0338306	0.181692	-1.04887	-1.68565	-1.57635	-4.66018	-5.476	-3.37485	S	23	Q9UHD8-5	Septin-9	40057	AQLDGIISDFEALKRSFEVEEVETPNSTPPR
-1.62616	-0.841554	-1.90514	-0.617691	-2.04912	-2.32216	0.724551	0.907588	1.06353	0.638824	-0.127577	-0.0626304	-2.05424	-2.14892	-2.70998	S	333	Q9UI08-2	Ena/VASP-like protein	EVL	PNSSEAGRKPWERSNSVEKPVSSILSRTPSV
0.0944485	0.171741	0.282561	-0.257317	-0.0328414	-0.147707	0.41869	0.627412	0.132726	-0.469213	-0.650521	-0.310282	-0.258247	-0.0864375	0.474268	S	91	Q9UIQ6	Leucyl-cystinyl aminopeptidase;Leucyl-cystinyl aminopeptidase, pregnancy serum form	LNPEP	LLGMSFMNRSSGLRNSATGYRQSPDGACSVP
0.365028	0.0549499	0.477004	1.13274	1.52019	0.879432	-0.21166	0.0157685	-0.144866	0.684958	0.939482	0.796003	0.575255	0.932825	0.790343	S	352	Q9UK58	Cyclin-L1	CCNL1	ASKPSSPREVKAEEKSPISINVKTVKKEPED
1.10341	1.285	1.31112	0.198913	1.42568	1.59434	0.637715	0.604295	0.723885	-0.0225584	0.487569	0.7438	1.09016	1.00209	1.56067	S	344	Q9UK61-3	Protein FAM208A	FAM208A	DDIQTPKFVPSSRSNSFNTDRNIDKYNYTLW
1.6599	1.24391	1.3674	-0.358665	1.2476	0.214255	1.24238	1.60781	0.824282	0.687602	1.18678	0.832721	1.42644	1.11775	1.43619	S	673	Q9UK61-3	Protein FAM208A	FAM208A	SRGEAIISGKQRSSHSLDYDKDRVKELINLI
-3.73184	-2.40706	-2.97787	-1.96985	-3.518	-2.74644	-1.96156	-1.94601	-1.83327	-1.276	-1.37516	-1.60758	-3.53244	-4.1004	-3.63309	S	87	Q9UK76	Hematological and neurological expressed 1 protein;Hematological and neurological expressed 1 protein, N-terminally processed	HN1	GGREDLESSGLQRRNSSEASSGDFLDLKGEG
1.30425	1.59469	1.70571	1.31341	1.11395	1.07245	1.32202	1.53549	1.58758	1.61184	1.62157	1.31951	1.08476	1.04645	1.1633	S	135	Q9UKM9	RNA-binding protein Raly	RALY	AASAIYRLFDYRGRLSPVPVPRAVPVKRPRV;RDDFYDRLFDYRGRLSPVPVPRAVPVKRPRV
0.281676	0.467172	0.236076	1.6479	0.383974	1.13889	0.709305	0.564643	0.985284	-0.552396	0.390786	-0.216312	-1.76678	-1.54696	-1.04638	S	106	Q9UKM9-2	RNA-binding protein Raly	RALY	GEPKPDRPKGLKRAASAIYRLFDYRGRLSPV
-1.96624	-0.813521	-2.40673	-0.982362	-3.48132	-1.7675	-1.48027	-1.58519	-0.770797	-1.06641	-1.50272	-1.56143	-2.6619	-2.45586	-2.46361	S	48	Q9UKT5-2	F-box only protein 4	FBXO4	TFWQSVSKERVARTTSREEVDEAASTLTRLP
0.342827	0.181967	0.709458	1.06968	1.20545	0.411851	0.372896	0.623745	0.359977	0.867953	1.12774	0.895071	0.585175	-1.42889	0.451017	S	490	Q9UKV3	Apoptotic chromatin condensation inducer in the nucleus	ACIN1	GGLSPLSSPSDTKAESPAEKVPEESVLPLVQ
1.98863	1.84959	2.3075	1.57584	2.45575	1.46536	1.77763	1.94583	1.80959	1.23007	1.52655	1.26773	1.66919	1.27071	1.6996	S	561	Q9UKV3	Apoptotic chromatin condensation inducer in the nucleus	ACIN1	CLKQPSLEQKEGRRASHTLLPSHRLKQSADS
-0.664679	0.164521	-0.400058	0.264058	0.0678436	-0.73473	2.48107	2.19788	2.35274	0.301882	-0.048205	-0.249305	-0.924078	-1.0807	-0.809146	S	825	Q9UKV3	Apoptotic chromatin condensation inducer in the nucleus	ACIN1	EKKESSLPKSFKRKISVVSATKGVPAGNSDT
-0.295173	-0.478099	-0.105951	-0.114455	-0.167516	-0.0957408	-0.639747	-0.68668	-0.876528	0.0248287	-0.009952	-0.112341	-0.240453	-0.0549088	-0.0195378	S	216	Q9UKV3	Apoptotic chromatin condensation inducer in the nucleus	ACIN1	HSPRKSSSISEEKGDSDDEKPRKGERRSSRV
0.137383	-0.166452	-0.0241905	-0.114455	-0.345888	-0.267087	-0.0636307	-0.0112244	-0.220467	0.450082	0.922586	0.392276	0.0339373	-0.00953361	0.0639693	S	729	Q9UKV3	Apoptotic chromatin condensation inducer in the nucleus	ACIN1	SAEKHVTQRLQPERGSPKKCEAEEAEPPAAT
0.749914	0.422588	0.522115	0.364766	0.244921	0.17322	0.218189	0.538898	0.311218	0.467384	1.34417	0.797774	0.276463	0.26088	0.457906	S	710	Q9UKV3	Apoptotic chromatin condensation inducer in the nucleus	ACIN1	ERTSTSSSSVQARRLSQPESAEKHVTQRLQP
0.233928	-0.0448247	0.219055	0.607602	0.699801	0.733489	-0.0739701	0.0259696	-0.271154	0.36393	0.981025	0.516124	0.53975	0.517408	0.451063	S	1004	Q9UKV3	Apoptotic chromatin condensation inducer in the nucleus	ACIN1	VSITIDDPVRTAQVPSPPRGKISNIVHISNL
0.905243	0.46651	1.12255	0.760206	0.592159	0.598549	0.453862	0.610731	0.724193	1.51344	1.35093	1.52208	1.55723	1.04944	1.28113	S	365	Q9UKV3	Apoptotic chromatin condensation inducer in the nucleus	ACIN1	SHLARQQQEKEMKTTSPLEEEEREIKSSQGL
-0.17832	0.651539	0.226912	1.56111	1.44498	0.524862	2.20591	2.39415	2.71939	0.641908	0.28611	0.434895	-0.59137	-0.413208	-0.611842	S	825	Q9UKV3-5	Apoptotic chromatin condensation inducer in the nucleus	ACIN1	EKKESSLPKSFKRKISVVSTKGVPAGNSDTE
0.557815	0.294129	0.523032	1.05608	1.73054	0.756276	0.499533	0.718421	0.629615	-0.313246	-0.200609	-0.216606	0.488902	0.666878	-0.0558027	S	688	Q9ULU4-22	Protein kinase C-binding protein 1	ZMYND8	PASEKADPGAVKDKASPEPEKDFSEKAKPSP
-0.482889	-0.691708	-0.822884	-0.332406	-0.652074	-0.24506	-0.319329	-0.257442	-0.152469	-1.368	-0.812299	-1.24198	-0.88949	-0.943999	-0.872707	S	445	Q9ULU4-22	Protein kinase C-binding protein 1	ZMYND8	LMSKPVLSGGTGRRISLSDMPRSPMSTNSSV
-2.42543	-2.28826	-2.60395	-1.5527	-2.24199	-1.94168	-3.45489	-3.54864	-2.92994	-2.30765	-2.25527	-2.87776	-2.22874	-1.88072	-1.9031	S	201	Q9ULX3	RNA-binding protein NOB1	NOB1	EEEEEENGFEDRKDDSDDDGGGWITPSNIKQ
-0.600492	-0.294116	-0.768732	-0.717254	-1.15253	-1.10876	-0.936307	-0.854181	-0.410755	-0.3925	-0.512779	-0.570072	-0.414523	-0.709603	-0.801383	S	1075	Q9UMZ2-5	Synergin gamma	SYNRG	ATFDLSVQGSHKRSLSLGDKEISRSSPSPAL
-2.27756	-2.68796	-2.51646	-2.6067	-2.1998	-2.1214	-2.1607	-2.11686	-2.16173	-1.99141	-1.80372	-1.87806	-2.21806	-2.15568	-1.97808	S	19	Q9UNE7	E3 ubiquitin-protein ligase CHIP	STUB1	KEEKEGGARLGAGGGSPEKSPSAQELKEQGN
-0.175027	1.28891	1.0427	-0.162066	-1.44122	-1.05971	1.5693	1.68629	1.6698	1.2632	0.727546	1.42271	-0.464733	-0.122729	-1.0197	S	114	Q9UNZ2	NSFL1 cofactor p47	NSFL1C	SERSGQQIVGPPRKKSPNELVDDLFKGAKEH
0.212387	0.155894	0.315118	-0.284287	-0.250738	0.485417	0.229397	-0.332546	0.217896	-0.204991	-0.17835	-0.248733	-0.00647839	-0.330623	-0.0126838	S	1102	Q9UPN9-2	E3 ubiquitin-protein ligase TRIM33	TRIM33	DSDEDFIQPRRKRLKSDERPVHIK_______
0.000298041	0.0960705	-0.0955994	0.679865	-0.324608	-0.117033	-0.874191	-0.792976	-0.58457	-0.743694	-0.271096	-0.438933	0.0722443	-0.266321	-0.188594	S	1275	Q9UPT8	Zinc finger CCCH domain-containing protein 4	ZC3H4	KQTPKTGSGSPFAGNSPAREGEQDAASLKDV
0.213888	-0.332988	-0.00694557	0.774672	1.34095	0.579741	0.285319	0.359011	0.0943225	0.583107	0.718913	0.621608	0.950242	0.588176	1.14123	S	1014	Q9UQ35	Serine/arginine repetitive matrix protein 2	SRRM2	VKAQTPPGPSLSGSKSPCPQEKSKDSLVQSC
0.0773157	-0.40423	0.0955135	-0.153723	0.112331	0.0481308	-0.222422	-0.190586	-0.636497	-0.0143894	0.205902	0.092654	0.319384	0.00434675	0.349384	S	2132	Q9UQ35	Serine/arginine repetitive matrix protein 2	SRRM2	FSRPSMSPTPLDRCRSPGMLEPLGSSRTPMS
-0.743168	-1.29426	-0.918813	-1.31485	-0.914698	-1.13813	-1.53627	-1.52773	-1.88123	-1.0092	-0.73914	-1.1179	-1.00505	-1.02744	-1.302	S	1320	Q9UQ35	Serine/arginine repetitive matrix protein 2	SRRM2	WGGPHFSPEHKELSNSPLRENSFGSPLEFRN
0.3751	-0.0494185	0.116102	0.431861	0.87523	0.474191	0.366083	0.408727	-0.0180623	0.442156	0.537548	0.369331	0.853563	-0.0291275	0.260755	S	2449	Q9UQ35	Serine/arginine repetitive matrix protein 2	SRRM2	APSQSLLPPAQDQPRSPVPSAFSDQSRCLIA
-0.694294	-0.170774	-0.577842	1.16074	0.104413	0.419918	0.835146	0.559454	0.842142	-0.701796	-1.09547	-0.959709	-1.56208	-0.923016	-0.98835	S	24	Q9UQ35	Serine/arginine repetitive matrix protein 2	SRRM2	TPRGSGTNGYVQRNLSLVRGRRGERPDYKGE
-0.195024	-0.431586	-0.241231	-0.102245	0.0716482	-0.139135	-0.278481	-0.352161	-0.731512	-0.0517915	0.172793	-0.147927	-0.19696	0.0125625	-0.0104327	S	1083	Q9UQ35	Serine/arginine repetitive matrix protein 2	SRRM2	RSDTSSPEVRQSHSESPSLQSKSQTSPKGGR
-0.131479	-0.307327	-0.140605	0.1425	-0.107609	-0.437619	-0.327889	-0.0135977	-0.369625	-0.423274	-0.00257076	-0.266166	-0.129079	-0.0598484	-0.0591801	S	2702	Q9UQ35	Serine/arginine repetitive matrix protein 2	SRRM2	DSRSLSYSPVERRRPSPQPSPRDQQSSSSER
-0.48211	-1.06356	-0.766032	-0.238116	-0.00640554	-0.149219	-0.713467	-0.590658	-1.08436	-0.676895	-0.460296	-0.599681	-0.22722	0.0912711	0.0630463	S	876	Q9UQ35	Serine/arginine repetitive matrix protein 2	SRRM2	NEQSVTPQRRSCFESSPDPELKSRTPSRHSC
-0.317667	-0.626864	-0.381984	-0.861988	-0.659964	-0.878902	-0.621691	-0.516023	-1.05102	-0.281239	0.118375	-0.398381	-0.908335	-0.758885	-0.601356	S	1132	Q9UQ35	Serine/arginine repetitive matrix protein 2	SRRM2	DRGEFSASPMLKSGMSPEQSRFQSDSSSYPT
-0.716498	-0.568202	-0.424767	0.238447	0.289716	0.377858	-0.519766	-0.509965	-0.726524	-0.255762	-0.116615	-0.30529	0.040463	-0.153251	0.124129	S	1857	Q9UQ35	Serine/arginine repetitive matrix protein 2	SRRM2	SRTPPTSRKRSRSRTSPAPWKRSRSRASPAT
-0.181483	-0.469649	-0.332498	-0.179369	-0.393157	-0.265625	-0.712355	-0.644078	-0.829347	-0.287684	-0.28639	-0.412912	-0.123818	-0.288195	-0.109834	S	1975	Q9UQ35	Serine/arginine repetitive matrix protein 2	SRRM2	SRTPPVTRRRSRSRTSPITRRRSRSRTSPVT
-0.391656	-0.703705	-0.459874	-0.643986	-0.402267	-1.04019	-0.645575	-0.63438	-0.939338	-0.718645	-0.294032	-0.590941	-0.469103	-0.651846	-0.381299	S	2398	Q9UQ35	Serine/arginine repetitive matrix protein 2	SRRM2	PRVPLSAYERVSGRTSPPLLDRARSRTPPSA
0.0771429	-0.00914929	-0.120185	-1.7525	-1.71577	-1.90387	-1.00735	-1.36617	-1.18871	-0.819438	-1.30235	-1.10687	-1.31375	-0.943048	-0.907631	S	2	Q9UQ80	Proliferation-associated protein 2G4	PA2G4	______________MSGEDEQQEQTIAEDLV
-0.283954	-0.232221	-0.0153302	0.692905	0.336945	1.03119	-0.196803	-0.0783745	-0.3981	0.618561	0.400333	0.796003	0.13754	0.424847	0.566765	S	1067	Q9UQE7	Structural maintenance of chromosomes protein 3	SMC3	KATLVMKKGDVEGSQSQDEGEGSGESERGSG
1.02815	1.06087	1.42033	0.526589	0.107612	0.200756	0.548277	0.395367	0.3788	0.983666	1.56926	1.12023	0.672661	0.495852	0.406341	S	665	Q9UQR1	Zinc finger protein 148	ZNF148	VYATMPINSFRSGMNSPLRTTPDKSHFGLIV
-1.04732	-1.83473	0.124084	-0.723941	-1.90967	-1.33183	-2.23652	-1.47362	-0.818521	0.443411	-0.151327	-1.57329	-0.885169	-1.86351	-0.442244	S	30	Q9Y2V2	Calcium-regulated heat stable protein 1	CARHSP1	QASVGLLDTPRSRERSPSPLRGNVVPSPLPT
-2.5885	-0.81273	-2.40748	-2.39025	-3.89221	-3.25682	-0.986959	-1.27493	-0.858426	0.221416	-0.676176	-0.483616	-2.87216	-3.37242	-3.07414	S	52	Q9Y2V2	Calcium-regulated heat stable protein 1	CARHSP1	NVVPSPLPTRRTRTFSATVRASQGPVYKGVC
0.361527	0.110828	0.502178	0.337244	0.306701	-0.107109	0.20718	0.410677	0.0900246	0.641996	0.842015	0.448531	0.344183	0.105389	0.30486	S	243	Q9Y2W1	Thyroid hormone receptor-associated protein 3	THRAP3	YGTGSASRASAVSELSPRERSPALKSPLQSV
0.224456	0.0225605	0.341072	0.418561	0.0911417	0.347185	0.0267833	0.0846061	-0.112875	0.296458	0.442223	0.362459	0.0663826	0.0925093	0.233087	S	248	Q9Y2W1	Thyroid hormone receptor-associated protein 3	THRAP3	ASRASAVSELSPRERSPALKSPLQSVVVRRR
-0.520967	-0.641089	-0.0502936	0.86792	0.742284	0.0213164	-0.962363	-0.587952	-0.933388	-0.410533	-0.259481	-0.383071	-0.580307	-0.30227	0.0689432	S	379	Q9Y2W1	Thyroid hormone receptor-associated protein 3	THRAP3	QTNTDKEKIKEKGSFSDTGLGDGKMKSDSFA
0.161857	0.0810045	0.148911	0.275075	0.850299	0.676744	-0.0851206	-0.128414	0.0115886	0.0883569	0.377642	0.158329	0.271998	0.0108351	0.419262	S	253	Q9Y2W1	Thyroid hormone receptor-associated protein 3	THRAP3	AVSELSPRERSPALKSPLQSVVVRRRSPRPS
0.37042	1.03377	-0.0278096	1.20407	0.545741	0.764469	0.0261536	-0.69184	-0.213735	0.276255	0.601965	0.202995	0.784589	-0.0117087	0.250542	S	928	Q9Y2W1	Thyroid hormone receptor-associated protein 3	THRAP3	FRKSSTSPKWAHDKFSGEEGEIEDDESGTEN
0.343846	0.104762	0.31926	0.48843	0.60969	0.913553	-0.0688722	-0.12968	-0.379223	0.36789	0.46959	0.101378	0.688618	0.502811	0.842755	S	698	Q9Y2W1	Thyroid hormone receptor-associated protein 3	THRAP3	PSTFRKHGLAHDEMKSPREPGYKAEGKYKDD
0.152428	-0.0214464	0.339319	0.600028	0.366437	0.511242	-0.0964637	0.0213617	-0.112537	0.230081	0.365532	0.179626	0.317486	0.25505	0.474152	S	682	Q9Y2W1	Thyroid hormone receptor-associated protein 3	THRAP3	AKNKKSPEIHRRIDISPSTFRKHGLAHDEMK
1.25978	0.872307	1.22904	1.88683	2.3776	1.46596	0.820254	0.981805	0.862457	1.27442	1.71989	1.48956	1.36247	1.73385	0.996115	S	320	Q9Y2W1	Thyroid hormone receptor-associated protein 3	THRAP3	GSGSLSPSKKSPVGKSPPSTGSTYGSSQKEE
1.67785	1.84533	2.35014	0.70245	0.858448	0.21763	0.238077	-0.241233	-0.598633	-0.488923	-0.500768	-0.356552	-0.524102	-0.866824	-0.467206	S	575	Q9Y2W1	Thyroid hormone receptor-associated protein 3	THRAP3	SFSITREAQVNVRMDSFDEDLARPSGLLAQE
0.396335	0.291019	0.543509	0.603312	0.407563	0.0508016	0.0846024	0.209315	-0.224724	0.376984	0.586486	0.259239	0.335847	0.139333	0.320793	S	119	Q9Y2W1	Thyroid hormone receptor-associated protein 3	THRAP3	YGNYRSNWQNYRQAYSPRRGRSRSRSPKRRS
0.231864	-0.443195	-0.36805	-0.0574738	0.7689	-0.437283	-0.215492	-0.616007	-0.918271	0.0251958	0.11866	0.195768	-0.300196	-0.55961	-0.27348	S	237	Q9Y2W2	WW domain-binding protein 11	WBP11	ALDLPPRRRDEDMLYSPELAQRGHDDDVSST
1.52176	1.22046	1.64007	2.13834	1.72336	1.49174	0.786256	0.921169	0.692064	1.33365	1.54952	1.51121	1.76187	2.1371	2.05914	S	502	Q9Y2X3	Nucleolar protein 58	NOP58	KKKRGKKKHIKEEPLSEEEPCTSTAIASPEK
0.605324	0.314837	0.733867	-0.358932	-0.0299712	-0.0411259	-0.137441	0.0303089	0.0557159	0.146784	0.356214	0.177921	1.60161	1.56612	1.64813	S	266	Q9Y385	Ubiquitin-conjugating enzyme E2 J1	UBE2J1	SPRQRRAQQQSQRRLSTSPDVIQGHQPRDNH
-1.28316	-1.90045	-1.42625	-0.148086	-0.101918	0.0265686	-1.46987	-1.38797	-1.5517	-1.57484	-0.788046	-1.13076	-2.03702	-1.7854	-1.06189	S	49	Q9Y3T9	Nucleolar complex protein 2 homolog	NOC2L	NSPQAETREAREAARSPDKPGGSPSASRRKG
1.09066	1.09712	1.05776	1.63127	1.8091	1.52	0.386576	0.772813	0.662185	0.665917	1.21861	0.937068	1.20015	0.565047	0.562223	S	2033	Q9Y4A5-2	Transformation/transcription domain-associated protein	TRRAP	GEGVNSVSSSIKRGLSVDSAQEVKRFRTATG
0.770379	0.729261	0.80102	0.758022	1.42206	0.770839	0.0936451	0.448047	0.710376	0.497809	0.691153	0.410376	0.908981	1.14541	1.11521	S	2059	Q9Y4A5-2	Transformation/transcription domain-associated protein	TRRAP	RTATGAISAVFGRSQSLPGADSLLAKPIDKQ
-0.656659	0.484609	0.261011	-1.72927	-1.73549	-1.62406	-0.0419492	-0.381685	0.20109	-0.0300535	-0.499085	-0.33209	-0.278067	-0.743065	-0.87423	S	229	Q9Y4E8	Ubiquitin carboxyl-terminal hydrolase 15	USP15	KNEDGTWPRGPSTPKSPGASNFSTLPKISPS
1.7124	1.16256	1.89405	2.04379	1.78142	1.88786	-0.0785681	0.244217	-0.21964	0.924473	1.1414	0.988098	1.47912	1.28935	0.902604	S	560	Q9Y4W2	Ribosomal biogenesis protein LAS1L	LAS1L	SFGSEAKAQQQEEQGSVNDVKEEEKEEKEVL
-0.829463	-0.321648	-0.534095	-0.650325	-0.993074	-1.07294	-0.3525	-0.386742	-0.345671	-0.526956	-1.17723	-0.714582	-0.865767	-1.60323	-0.861362	S	1544	Q9Y520-4	Protein PRRC2C	PRRC2C	ENVLPPKREIAKRSFSSQRPVDRQNRRGNNG
-1.01257	-1.34457	-1.34906	-1.66861	-1.6785	-1.13963	-1.84792	-1.79588	-1.57369	-1.19693	-1.09062	-0.974157	-1.08141	-1.11104	-0.95275	S	878	Q9Y520-4	Protein PRRC2C	PRRC2C	IRESSEAQVQKFLSRSVEDVRPHHTDANNQS
-0.310947	0.371211	0.0226413	-0.539406	-0.70692	-0.714151	-0.534099	-0.274452	-0.0999303	-0.00933654	0.417089	-0.0933192	-0.45353	-0.486617	-0.273684	S	136	Q9Y580	RNA-binding protein 7	RBM7	MDNMTSSAQIIQRSFSSPENFQRQAVMNSAL
0.0732362	-0.00704516	-0.15304	-0.00729356	0.185288	-0.074091	-0.670429	-0.662534	-0.642552	-0.413591	-0.260182	0.359242	-0.194189	-0.0263104	0.168067	S	43	Q9Y5Q9	General transcription factor 3C polypeptide 3	GTF3C3	RKTREKKSLQEKGKLSAEENPDDSEVPSSSG
-0.402434	-0.204141	-0.404765	0.434198	0.325957	0.322744	0.180177	0.0169416	0.190842	0.4681	0.445515	0.123917	-0.0229532	-0.0861527	0.253701	S	42	Q9Y5S9	RNA-binding protein 8A	RBM8A	KLKEKAKKRKGRGFGSEEGSRARMREDYDSV
1.39741	1.21264	1.59876	0.764236	0.750259	0.250744	1.11983	1.35492	1.33568	0.650189	-0.219677	0.0567427	1.30001	1.16822	1.41628	S	96	Q9Y608-4	Leucine-rich repeat flightless-interacting protein 2	LRRFIP2	ASATTPLSGNSSRRGSGDTSSLIDPDTSLSE
1.30144	1.13939	1.59876	0.764236	0.750259	0.250744	1.11983	1.35492	1.33568	0.650189	-0.219677	0.0567427	1.30001	1.27167	1.41628	S	168	Q9Y608-5	Leucine-rich repeat flightless-interacting protein 2	LRRFIP2	ASATTPLSGNSSRRGSGDTSSLIDPDTSLSE
-0.637876	-0.920503	-1.14587	-2.77015	-1.85135	-0.777058	0.364414	0.213275	0.67329	-1.04547	-1.28824	-1.30609	-0.650158	-1.59569	-1.0197	S	5	Q9Y6I3	Epsin-1	EPN1	___________MSTSSLRRQMKNIVHNYSEA
-0.706555	-0.934447	-0.606256	-0.42073	-0.359442	-0.652328	-0.162992	-0.107075	-0.30353	-0.390522	-0.234995	-0.326207	-0.830493	-0.707835	-0.706428	S	615	Q9Y6X9	MORC family CW-type zinc finger protein 2	MORC2	RPSTEEPVRRPQRPRSPPLPAVIRNAPSRPP
0.325222	1.20647	0.0186597	-0.496555	-1.72453	-1.40527	0.70886	0.548951	0.933711	0.991591	-0.0542469	0.116706	0.996309	0.763728	0.0620131	T	18	P19105	Myosin regulatory light chain 12B;Myosin regulatory light chain 12A;Myosin regulatory light polypeptide 9	MYL12B;MYL12A;MYL9	KKAKTKTTKKRPQRATSNVFAMFDQSQIQEF;KRAKAKTTKKRPQRATSNVFAMFDQSQIQEF;SKRTKTKTKKRPQRATSNVFAMFDQSQIQEF
1.33971	1.12612	1.65865	1.07914	1.38073	1.13259	0.430133	0.386809	0.0935798	1.42208	1.5304	1.03468	1.55451	1.63457	2.00242	T	235	O75533	Splicing factor 3B subunit 1	SF3B1	QAETPGHTPSLRWDETPGRAKGSETPGATPG
0.695285	0.71963	1.08855	-0.100358	0.590707	-0.0565748	1.83436	1.84399	1.64478	1.07099	0.610621	0.785499	1.66148	1.32833	1.95564	T	NaN		Protein kinase C gamma type;Protein kinase C alpha type	PRKCG;PRKCA	FGMCKEHMMDGVTTRTFCGTPDYIAPEIIAY;FGMCKENVFPGTTTRTFCGTPDYIAPEIIAY
0.695285	0.71963	1.08855	-0.100358	0.590707	-0.0565748	1.83436	1.84399	1.64478	1.07099	0.610621	0.785499	1.66148	1.32833	1.95564	T	500	P05771-2	Protein kinase C beta type	PRKCB	FGMCKENIWDGVTTKTFCGTPDYIAPEIIAY
3.31005	3.19424	4.94597	3.22982	2.34742	2.56079	4.41049	3.96294	4.33015	4.7808	3.38029	3.11037	5.10968	4.63801	5.54238	T	113	P06702	Protein S100-A9	S100A9	DEGPGHHHKPGLGEGTP______________
-1.99474	-1.09645	-2.62284	-3.21922	-2.21506	-0.830988	-2.72789	-2.76657	-2.76151	-0.457097	-0.0670677	-2.95132	-1.58494	-0.957953	-1.92395	T	18	P10412	Histone H1,4	HIST1H1E	ETAPAAPAAPAPAEKTPVKKKARKSAGAAKR
2.1611	2.33193	2.52502	0.29161	1.91113	1.3688	0.0775907	-0.0299219	-0.12491	0.128911	-0.945654	-0.750865	1.63991	1.22092	2.18515	T	147	P13498	Cytochrome b-245 light chain	CYBA	TPIEPKPRERPQIGGTIKQPPSNPPPRPPAE
2.04128	-2.56107	-3.15289	-2.5452	-3.87086	-3.54886	-1.47871	-1.62999	-0.950653	-1.68585	-2.43846	-2.07097	-4.78494	-4.66561	-3.713	T	57	P13639	Elongation factor 2	EEF2	KAGIIASARAGETRFTDTRKDEQERCITIKS
-1.45295	-1.0692	-3.51664	-0.176973	-4.0591	-4.62764	0.770323	-0.164635	0.623989	-0.123728	-1.11782	-1.61545	-1.65539	-1.72645	-3.74595	T	558	P26038	Ezrin;Moesin;Radixin	EZR;MSN;RDX	IIHNENMRQGRDKYKTLRQIRQGNTKQRIDE;MIHAENMRLGRDKYKTLRQIRQGNTKQRIDE;VLHAENVKAGRDKYKTLRQIRQGNTKQRIDE
-1.28073	-0.193038	-0.856527	-1.65694	-2.41192	-2.40232	-0.182954	-0.112361	0.300493	-0.713812	-1.42458	-1.28913	-1.92688	-2.19784	-1.58265	T	341	P16150	Leukosialin	SPN	KGSGFPDGEGSSRRPTLTTFFGRRKSRQGSL
1.99485	1.85925	2.30569	1.75108	1.62928	0.845665	1.85389	2.18549	1.52491	2.36343	2.55972	2.20294	1.72214	1.58088	1.58411	T	160	P42166	Lamina-associated polypeptide 2, isoform alpha;Thymopoietin;Thymopentin;Lamina-associated polypeptide 2, isoforms beta/gamma;Thymopoietin;Thymopentin	TMPO	KLLKLREQGTESRSSTPLPTISSSAENTRQN
0.758251	0.754182	0.779052	0.847007	1.4345	0.650861	0.642714	0.711135	0.793083	1.44857	1.45372	1.89247	0.956688	0.66667	0.971985	T	208	P42167	Lamina-associated polypeptide 2, isoforms beta/gamma;Thymopoietin;Thymopentin	TMPO	ELKLEKREPLKGRAKTPVTLKQRRVEHNQSY;ELKLEKREPLKGRAKTPVTLKQRRVEHNQVG
0.147127	0.0637837	0.130224	-0.397578	-0.0181938	-0.49235	-0.101881	-0.22903	-0.371294	-0.100349	0.0768038	-0.11084	0.324233	-0.304603	0.688284	T	170	P50613	Cyclin-dependent kinase 7	CDK7	DFGLAKSFGSPNRAYTHQVVTRWYRAPELLF
0.378827	0.247627	0.348825	0.514751	0.388802	0.288291	0.103743	0.185422	0.0317213	0.260672	0.797426	0.364483	0.377485	0.562336	0.799033	T	201	P62995	Transformer-2 protein homolog beta	TRA2B	GRRIRVDFSITKRPHTPTPGIYMGRPTYGSS
1.88921	1.38046	1.93186	-0.625941	-0.011585	0.03081	0.908271	-1.25631	-0.754429	-0.279187	1.42156	-1.5099	1.92652	1.99228	1.58636	T	21	Q09161	Nuclear cap-binding protein subunit 1	NCBP1	HSDENDGGQPHKRRKTSDANETEDHLESLIC
-2.69022	-3.38608	-3.76104	-2.43148	-2.34311	-0.846772	-3.87259	-3.49616	-2.64988	-1.31321	-0.609143	-2.63599	-2.37396	1.1803	-1.99245	T	70	Q13541	Eukaryotic translation initiation factor 4E-binding protein 1	EIF4EBP1	DRKFLMECRNSPVTKTPPRDLPTIPGVTSPS
1.25172	1.01776	1.47687	1.38103	2.30486	1.55419	1.16907	1.22859	0.478561	1.28937	1.25304	1.49112	0.893616	0.945627	1.21963	T	287	Q13555-4	Calcium/calmodulin-dependent protein kinase type II subunit gamma	CAMK2G	VCQRSTVASMMHRQETVECLRKFNARRKLKG
0.397137	0.236423	0.430767	0.849093	0.499564	0.48488	0.371085	0.305451	-0.0939746	0.00479432	0.172867	0.0802969	0.508488	0.390926	0.540989	T	202	Q13595	Transformer-2 protein homolog alpha	TRA2A	GRRIRVDYSITKRAHTPTPGIYMGRPTHSGG
1.29572	1.22449	1.41752	1.07821	1.6515	1.93637	1.2691	1.31383	0.87202	0.797406	1.01533	1.16885	0.921949	-0.575596	1.51486	T	328	Q13769	THO complex subunit 5 homolog	THOC5	DSDAEEEQTTKRRRPTLGVQLDDKRKEMLKR
-0.0334823	0.418274	0.644123	-0.358799	-0.0803438	-0.142289	0.0655432	0.21921	0.127259	0.185044	0.453254	0.152761	0.508225	0.347089	0.359438	T	871	Q14004	Cyclin-dependent kinase 13	CDK13	FGLARLYSSEESRPYTNKVITLWYRPPELLL
0.939395	0.883446	1.12081	1.77073	1.97414	1.28957	0.982058	1.06319	0.628005	1.46743	1.93	1.50278	0.901235	0.907626	1.16739	T	51	Q5SSJ5	Heterochromatin protein 1-binding protein 3	HP1BP3	DSTMPIRRTVNSTRETPPKSKLAEGEEEKPE
0.434827	0.527527	0.452463	0.401749	0.550374	0.7975	0.212963	0.431776	0.137306	0.694587	1.16296	0.881163	0.976744	0.865112	0.642285	T	1033	Q5T200	Zinc finger CCCH domain-containing protein 13	ZC3H13	DEEAAQQSKKKRGPRTPPITTKEELVEMCNG
1.1556	1.40889	1.35594	1.55829	0.950523	1.19064	1.14442	1.25727	0.721248	2.10136	2.56616	2.27588	0.906769	0.433395	1.50621	T	479	Q6NZY4	Zinc finger CCHC domain-containing protein 8	ZCCHC8	FQPPLPPDTPPLPRGTPPPVFTPPLPKGTPP
0.574733	0.52693	0.55215	-0.698312	0.517887	0.205702	0.329773	0.551674	0.51489	0.634308	1.09868	0.188264	-0.196169	-1.51316e-05	0.519646	T	2441	Q7Z333-3	Probable helicase senataxin	SETX	AVKILKLKPVLQRSLTHPPTIAPEGSRPQGG
0.168417	-0.0711613	0.219184	0.303401	0.71821	0.0926135	-0.375307	-0.13387	-0.228273	0.415545	0.536364	0.535201	0.220277	0.361243	0.259808	T	220	Q8IYB3	Serine/arginine repetitive matrix protein 1	SRRM1	TKSRSPSPAPEKKEKTPELPEPSVKVKEPSV
-0.0794288	-0.0205386	0.422831	0.383914	0.509774	0.0368115	0.322392	0.500991	0.273872	0.436279	0.625492	0.482495	0.0662908	-0.0682366	-0.0539897	T	532	Q8NDT2	Putative RNA-binding protein 15B	RBM15B	YTRHRNLDADLVRDRTPPHLLYSDRDRTFLE
0.0856672	0.1253	0.390783	0.609396	0.274929	0.0476106	-0.236045	0.0672582	-0.131649	1.29079	2.01182	1.17526	0.198025	0.328306	0.263891	T	590	Q8NDX5-2	Polyhomeotic-like protein 3	PHC3	EEMPEESDECVRMDRTPPPPTLSPAAITVGR
0.496278	0.303086	0.489639	0.343467	0.52261	0.191632	0.240503	0.324615	0.0964923	0.783944	0.947344	0.680378	0.528837	0.491167	0.256536	T	206	Q96PK6	RNA-binding protein 14	RBM14	FGNSTGGFDGQARQPTPPFFGRDRSPLRRSP
-0.126806	-0.279711	-0.11582	-0.0114772	-0.0229862	-0.0741948	-0.412962	-0.236077	-0.259271	0.053414	0.105042	-0.0247823	-0.236483	-0.360563	-0.229905	T	524	Q96T37-4	Putative RNA-binding protein 15	RBM15	FGHRAPDPLRGARDRTPPLLYRDRDRDLYPD
-0.601384	0.265547	-0.35398	-0.0520486	-0.884723	-0.655177	0.0574775	0.0213145	0.256789	-0.0776196	-0.401793	-0.270953	-0.744504	-0.635894	-0.921873	T	5	Q9BQA1	Methylosome protein 50	WDR77	___________MRKETPPPLVPPAAREWNLP
0.176318	0.260123	0.446654	-0.173523	0.41382	-0.00441856	-0.458952	-0.28559	-0.556021	0.240133	0.644423	0.246274	0.440812	0.0747253	0.574654	T	893	Q9NYV4-2	Cyclin-dependent kinase 12	CDK12	FGLARLYNSEESRPYTNKVITLWYRPPELLL
0.136712	-0.116632	-0.00420378	0.699142	0.980752	0.0956064	-0.754002	-0.415204	-0.571593	0.319984	0.563411	0.248297	0.498441	0.391301	0.258819	T	1244	Q9NYV4	Cyclin-dependent kinase 12	CDK12	ENNSDKNSGPQGPRRTPTMPQEEAAACPPHI
-0.379426	-0.171272	-0.287583	-0.845501	-0.105646	-0.0336033	-1.21153	-0.987917	-0.993956	-0.257957	0.0897355	-0.0803908	0.200925	0.547808	0.0312368	T	1244	Q9NYV4-2	Cyclin-dependent kinase 12	CDK12	ENNSDKNSGPQGPRRTPTMPQEEAAEKRPPE
-0.09907	-0.29427	0.0181728	-0.0971452	-0.0609359	-0.160499	-0.420009	-0.331605	-0.565452	-0.553642	-0.239128	-0.436251	-0.0503342	-0.137932	0.127837	T	1434	Q9UQ35	Serine/arginine repetitive matrix protein 2	SRRM2	SSSASSPEMKDGLPRTPSRRSRSGSSPGLRD
-0.366132	-0.56663	-0.424657	-1.09336	-1.00371	-1.00285	-0.976866	-1.05892	-0.996439	-0.585311	-0.159215	-0.463118	-0.973296	-1.05816	-0.996434	T	1208	Q9UQ35	Serine/arginine repetitive matrix protein 2	SRRM2	QDRPESSLVFKDTLRTPPRERSGAGSSPETK
0.0220365	-0.221303	0.2226	-0.446833	-0.0410804	-0.119473	-0.241904	-0.356	-0.412999	-0.146237	-0.0138682	-0.250354	0.169557	-0.178476	0.265419	T	1531	Q9UQ35	Serine/arginine repetitive matrix protein 2	SRRM2	RSGSESSVDQKTVARTPLGQRSRSGSSQELD
0.946409	0.753484	0.651417	1.80188	0.205023	0.745677	-0.292	-0.292509	-0.359057	0.570166	0.911507	0.972124	0.748931	0.554425	0.184028	S	730	A0FGR8-2	Extended synaptotagmin-2	ESYT2	SPGHISVKEPTPSIASDISLPIATQELRQRL
0.718844	0.391357	0.687757	0.567245	0.205023	0.0262543	-0.416428	-0.292509	-0.359057	0.0620578	0.00196925	-0.0275512	0.748931	0.461689	0.184028	S	733	A0FGR8-2	Extended synaptotagmin-2	ESYT2	HISVKEPTPSIASDISLPIATQELRQRLRQL
-0.0197641	-0.415456	-0.231553	0.19664	0.308646	0.182618	-1.07188	-0.466357	-0.642128	-0.362227	-0.0770685	-0.16322	0.67477	0.676612	0.401207	S	663	A0FGR8-2	Extended synaptotagmin-2	ESYT2	SVSKEGRKTSIKSHMSGSPGPGGSNTAPSTP
-0.0197641	-0.415456	-0.231553	0.19664	0.308646	0.182618	-1.07188	-0.466357	-0.642128	-0.362227	-0.0770685	-0.16322	0.67477	0.676612	0.401207	S	665	A0FGR8-2	Extended synaptotagmin-2	ESYT2	SKEGRKTSIKSHMSGSPGPGGSNTAPSTPVI
0.604714	0.778473	1.01922	1.84195	1.01905	1.47688	0.293741	0.798686	0.491625	1.04704	1.42699	1.04096	1.09656	0.963683	1.24858	S	78	A2AJT9-3	Uncharacterized protein CXorf23	CXorf23	IPSRGNIYYQSYEHRSPSPNIRNSLENVYMY
0.604714	0.778473	1.01922	1.84195	1.01905	1.47688	0.293741	0.798686	0.238629	0.939059	1.42699	1.04096	1.09656	0.591127	1.24858	S	80	A2AJT9-3	Uncharacterized protein CXorf23	CXorf23	SRGNIYYQSYEHRSPSPNIRNSLENVYMYKP
0.834353	1.09481	1.40212	2.56902	1.89497	1.66766	0.986607	1.31691	1.02941	1.61613	1.33671	1.50624	1.62097	1.59555	1.60454	S	15	A2AJT9-3	Uncharacterized protein CXorf23	CXorf23	_MARSRSRSPRWKHRSLSPVPRNAEHYKQRH
0.834353	1.09481	1.40212	2.56902	1.89497	1.66766	0.986607	1.31691	1.02941	1.61613	1.33671	1.50624	1.62097	1.59555	1.60454	S	17	A2AJT9-3	Uncharacterized protein CXorf23	CXorf23	ARSRSRSPRWKHRSLSPVPRNAEHYKQRHSH
-0.307741	-1.12588	-0.951857	-2.96625	-1.76618	-1.56609	-3.48474	-3.19174	-3.26557	-2.52795	-2.17431	-2.04933	-1.5922	-1.77292	-1.39068	S	2246	P49792	RanBP2-like and GRIP domain-containing protein 3;RANBP2-like and GRIP domain-containing protein 8;RANBP2-like and GRIP domain-containing protein 5/6;E3 SUMO-protein ligase RanBP2	RGPD3;RGPD8;RGPD5;RANBP2	EDALDDSVSSSSVHASPLASSPVRKNLFHFD;EDALDDSVSSSSVHASPLASSPVRKNLFRFD;EDALDDSVSSSSVHASPLASSPVRKNLFRFG
2.27706	1.45182	2.33793	0.0740325	-0.147465	-0.595051	0.573424	-0.538021	-0.336764	1.86823	1.4673	1.58866	0.687714	-0.18008	-0.359715	S	22	B2RUZ4	Small integral membrane protein 1	SMIM1	HVHYSRWEDGSRDGVSLGAVSSTEEASRCRR
2.27706	2.70633	2.33793	0.304864	-0.147465	-0.913206	0.573424	-0.538021	-0.336764	1.86823	1.4673	1.1576	0.687714	-0.18008	-0.359715	S	27	B2RUZ4	Small integral membrane protein 1	SMIM1	RWEDGSRDGVSLGAVSSTEEASRCRRISQRL
2.05403	1.74418	2.07179	0.191748	0.443944	0.394791	2.0206	2.13232	1.21003	-1.69588	-2.05614	-1.54619	2.99671	1.26893	1.64773	S	19	O00453-10	Leukocyte-specific transcript 1 protein	LST1	RNDVKRLERSWAQGSSEQELHYASLQRLPVP
2.05403	1.74418	1.87334	0.191748	0.443944	0.399419	1.72531	2.00052	1.21003	-1.69588	-2.05614	-1.54619	2.99671	1.26893	1.64773	S	27	O00453-10	Leukocyte-specific transcript 1 protein	LST1	RSWAQGSSEQELHYASLQRLPVPSSEGPDLR
-0.731397	-0.782939	-0.412688	-0.13475	-0.228784	0.286208	-1.92273	-1.21357	-1.42547	-0.713665	-0.75893	-0.875197	-0.147069	-0.430643	-0.547664	S	163	O00566	U3 small nucleolar ribonucleoprotein protein MPP10	MPHOSPH10	MGERAENSSKSDLRKSPVFSDEDSDLDFDIS
-0.803072	-1.33284	-0.514831	0.271678	0.320101	0.277318	-1.10489	-1.21357	-1.42547	-0.713665	-0.329483	-0.790463	-1.68962	-0.725326	-0.547664	S	171	O00566	U3 small nucleolar ribonucleoprotein protein MPP10	MPHOSPH10	SKSDLRKSPVFSDEDSDLDFDISKLEQQSKV
-0.896397	-1.37525	-1.52721	0.541855	0.834846	0.216317	-1.85639	-1.85767	-2.09731	-1.66929	-1.4838	-1.44689	-1.13222	-0.919798	-0.550203	S	519	O00567	Nucleolar protein 56	NOP56	SKPKKKKSFSKEELMSSDLEETAGSTSIPKR
-0.860365	-1.37525	-1.52721	0.541855	0.834846	0.216317	-1.85639	-1.71615	-2.09731	-1.66929	-1.4838	-1.44689	-1.13222	-0.919798	-0.550203	S	520	O00567	Nucleolar protein 56	NOP56	KPKKKKSFSKEELMSSDLEETAGSTSIPKRK
-0.0905201	-0.55387	-0.397136	0.504658	-0.0566255	-0.00389169	-2.62219	-2.06263	-2.30233	-1.46045	-1.24938	-1.19688	-0.68868	-0.506519	-0.337756	S	569	O00567	Nucleolar protein 56	NOP56	SGSKKKRKFSKEEPVSSGPEEAVGKSSSKKK
-0.0867462	-0.55387	-0.397136	0.504658	-0.0566255	0.19853	-2.54418	-2.06263	-2.30233	-1.46045	-1.24938	-1.19688	-0.68868	-0.506519	-0.337756	S	570	O00567	Nucleolar protein 56	NOP56	GSKKKRKFSKEEPVSSGPEEAVGKSSSKKKK
0.571749	0.368571	0.508108	0.951083	1.12272	0.716118	0.471906	0.520403	0.075565	0.651313	1.07044	0.881189	0.3457	1.07085	0.947752	S	576	O15014	Zinc finger protein 609	ZNF609	PARSATPKVRLVEPHSPSPSSKFSTKGLCKK
0.571749	0.284701	0.442949	1.05734	1.12272	0.717188	0.471906	0.520403	0.075565	0.746932	1.07044	0.901296	0.3457	1.07085	0.947752	S	578	O15014	Zinc finger protein 609	ZNF609	RSATPKVRLVEPHSPSPSSKFSTKGLCKKKL
-0.218756	0.132082	0.308876	0.223673	-0.115939	0.31688	0.381264	0.265342	-0.0840607	-0.174389	0.0405835	-0.15756	0.293432	-0.206819	1.05665	S	1127	O15417	Trinucleotide repeat-containing gene 18 protein	TNRC18	PDVPLPADGPERLALSPEDKPIRLSPSKITE
-0.218756	0.132082	0.308876	0.223673	-0.115939	0.31688	0.381264	0.265342	-0.0840607	-0.174389	0.0405835	-0.15756	0.293432	-0.206819	1.05665	S	1136	O15417	Trinucleotide repeat-containing gene 18 protein	TNRC18	PERLALSPEDKPIRLSPSKITEPLREGPEEE
-0.379741	-1.01094	-0.357799	0.995937	0.766891	0.593151	-0.108772	-0.0979434	-0.508955	-0.0347781	0.189768	-0.0580358	0.47984	0.534147	0.758093	S	62	O43159	Ribosomal RNA-processing protein 8	RRP8	LEAASLSQHPPSLCISDSEEEEEERKKKCPK
-0.379741	-1.01094	-0.357799	0.995937	0.766891	0.593151	-0.108772	-0.0979434	-0.508955	-0.0347781	0.127338	-0.0580358	0.47984	0.534147	0.758093	S	64	O43159	Ribosomal RNA-processing protein 8	RRP8	AASLSQHPPSLCISDSEEEEEERKKKCPKKA
-0.104483	-0.280644	-0.0117679	-0.310665	-0.392435	-0.469726	-0.0728457	0.0415775	-0.181059	-0.0179146	0.163248	-0.0801704	-0.126866	-0.130903	-0.212197	S	103	O60231	Putative pre-mRNA-splicing factor ATP-dependent RNA helicase DHX16	DHX16	RALLEKNRSYRLLEDSEESSEETVSRAGSSL
-0.104483	-0.280644	-0.0117679	-0.310665	-0.392435	-0.469726	-0.0728457	0.0415775	-0.181059	-0.0179146	0.163248	-0.0801704	-0.126866	-0.130903	-0.212197	S	106	O60231	Putative pre-mRNA-splicing factor ATP-dependent RNA helicase DHX16	DHX16	LEKNRSYRLLEDSEESSEETVSRAGSSLQKK
-1.60087	-2.59391	-1.87477	-1.82172	-0.853507	-0.561579	-1.88658	-2.02933	-1.45201	-2.55447	-1.73662	-1.91166	-1.51476	-1.43966	-1.06462	S	116	O60264	SWI/SNF-related matrix-associated actin-dependent regulator of chromatin subfamily A member 5	SMARCA5	LFAHFIQPAAQKTPTSPLKMKPGRPRIKKDE
-1.40854	-0.899583	-1.58085	-1.28152	-2.20374	-1.85285	-0.762133	-0.98508	-0.278017	-1.33227	-1.77031	-1.52397	-1.00339	-0.907099	-1.65624	S	716	O60271-4	C-Jun-amino-terminal kinase-interacting protein 4	SPAG9	DVAGLDTEGSKQRSASQSSLDKLDQELKEQQ
-1.40854	-0.899583	-1.64393	-1.28152	-2.20374	-1.78542	-0.762133	-0.980166	-0.278017	-1.33227	-1.77031	-1.52397	-1.12505	-0.907099	-1.64185	S	719	O60271-4	C-Jun-amino-terminal kinase-interacting protein 4	SPAG9	GLDTEGSKQRSASQSSLDKLDQELKEQQKEL
0.164958	0.0112284	0.272665	0.52199	1.5064	1.03161	0.279999	0.183012	0.264278	0.404422	0.776374	0.668259	0.760354	0.646831	1.15208	S	1303	O60293	Zinc finger C3H1 domain-containing protein	ZFC3H1	WKPKFWRKPISDNSFSSDEEQSTGPIKYAFQ
0.164958	0.0112284	0.272665	0.52199	1.5064	1.03161	0.279999	0.183012	0.264278	0.404422	0.776374	0.668259	0.760354	0.646831	1.15208	S	1304	O60293	Zinc finger C3H1 domain-containing protein	ZFC3H1	KPKFWRKPISDNSFSSDEEQSTGPIKYAFQP
0.23766	-0.0631248	0.202819	0.950602	0.664817	0.427337	-0.932658	-1.01793	-0.479546	-0.0353984	-0.136774	0.0432304	-0.153333	-0.0969392	0.0874995	S	485	O60832	H/ACA ribonucleoprotein complex subunit 4	DKC1	KKKSKKDKKAKAGLESGAEPGDGDSDTTKKK
0.170828	-0.0631248	0.202819	1.01955	0.664817	0.452291	-1.39202	-0.959994	-0.479546	-0.0166568	-0.136774	0.445142	-0.14461	-0.0969392	-0.0731965	S	494	O60832	H/ACA ribonucleoprotein complex subunit 4	DKC1	AKAGLESGAEPGDGDSDTTKKKKKKKKAKEV
-0.022937	-0.173594	-0.0640915	1.26541	1.15228	1.58079	0.0363687	0.10818	-0.0880095	-0.0314228	0.0231447	-0.13201	0.23281	-0.0752859	0.276383	S	451	O60832	H/ACA ribonucleoprotein complex subunit 4	DKC1	QVVAEAAKTAKRKRESESESDETPPAAPQLI
-0.219229	-0.119288	-0.0640915	1.26541	1.15228	1.58079	0.0363687	0.10818	-0.0671234	-0.0314228	-0.0137705	-0.13201	0.303777	-0.0752859	0.621724	S	453	O60832	H/ACA ribonucleoprotein complex subunit 4	DKC1	VAEAAKTAKRKRESESESDETPPAAPQLIKK
-1.38155	-1.66932	-1.62204	-1.93413	-1.63552	-2.55311	-1.20807	-1.23774	-1.15428	-0.624663	-1.19748	-2.86785	-2.96273	-2.43487	-2.91504	S	107	O60841	Eukaryotic translation initiation factor 5B	EIF5B	TSKDKKKKGQKGKKQSFDDNDSEELEDKDSK
-1.38155	-1.66932	-1.62204	-1.93413	-1.63552	-2.55311	-1.20807	-1.23774	-1.15428	-0.624663	-1.19748	-2.86785	-2.96273	-2.43487	-2.91504	S	113	O60841	Eukaryotic translation initiation factor 5B	EIF5B	KKGQKGKKQSFDDNDSEELEDKDSKSKKTAK
-1.73059	-1.65638	-2.03128	-1.9471	-1.53027	-2.02091	-1.45624	-1.71426	-1.54766	-1.8355	-1.87631	-1.66209	-2.36182	-1.94169	-1.86565	S	135	O60841	Eukaryotic translation initiation factor 5B	EIF5B	DSKSKKTAKPKVEMYSGSDDDDDFNKLPKKA
-1.63297	-1.65638	-1.94416	-1.9471	-1.53027	-2.02091	-1.30421	-1.71426	-1.54766	-1.8355	-1.87631	-1.66209	-2.36182	-1.94169	-1.86565	S	137	O60841	Eukaryotic translation initiation factor 5B	EIF5B	KSKKTAKPKVEMYSGSDDDDDFNKLPKKAKG
1.07844	1.14735	1.19094	1.7738	0.00356362	0.201202	0.244465	1.24375	-0.575932	2.66534	1.57445	-0.0206166	0.458937	0.59011	-0.704111	S	758	O75152	Zinc finger CCCH domain-containing protein 11A	ZC3H11A	SGPSSSQMSMKTRRLSSASTGKPPLSVEDDF
1.37463	1.43373	1.65473	2.32667	1.83688	2.12121	1.04856	1.16511	1.03731	2.15069	2.24682	2.11557	1.69783	2.46	2.7226	S	169	O75367-3	Core histone macro-H2A,1	H2AFY	ARKSKKKQGEVSKAASADSTTEGTPADGFTV;GARKSKKQGEVSKAASADSTTEGTPADGFTV
1.73435	1.59192	1.8542	3.32419	1.83688	2.28329	0.977892	1.32071	1.18468	2.30463	2.47415	2.19841	2.0999	2.60311	3.37486	S	172	O75367-3	Core histone macro-H2A,1	H2AFY	KSKKQGEVSKAASADSTTEGTPADGFTVLST;SKKKQGEVSKAASADSTTEGTPADGFTVLST
-0.628474	-0.680727	-0.647055	-1.25694	-1.2226	-0.50302	-0.31642	-0.471254	-0.882541	-0.892777	-0.769613	-0.846058	-0.937683	-0.442971	-0.2692	S	172	O75376	Nuclear receptor corepressor 1	NCOR1	SSPISGQPCGDDQNASPSKLSKEELIQSMDR
0.498124	1.06153	0.773556	0.112127	-0.477259	-1.25641	0.718793	0.958488	1.04175	1.35866	0.830016	1.33408	0.940881	0.652354	0.566178	S	2335	O75376	Nuclear receptor corepressor 1	NCOR1	GVCKPKLISKSNSRKSKSPIPGQGYLGTERP
0.498124	1.06153	0.773556	0.112127	-0.477259	-1.25641	0.718793	0.958488	1.04175	1.35866	0.830016	1.33408	0.940881	0.652354	0.566178	S	2337	O75376	Nuclear receptor corepressor 1	NCOR1	CKPKLISKSNSRKSKSPIPGQGYLGTERPSS
-0.0872673	-0.406683	0.0331392	-0.0657457	-0.129384	-0.11158	-0.814619	-0.82989	-0.858972	-0.302799	-0.496088	-0.0733189	0.215398	0.164127	0.863868	S	885	O75400	Pre-mRNA-processing factor 40 homolog A	PRPF40A	KKHKKKSKKRRHKSDSPESDAEREKDKKEKD
-0.0872673	-0.406683	0.0109204	-0.0657457	-0.129384	-0.11158	-0.814619	-0.957891	-0.923763	-0.302799	-0.496088	-0.231521	0.181185	0.111136	0.239165	S	888	O75400	Pre-mRNA-processing factor 40 homolog A	PRPF40A	KKKSKKRRHKSDSPESDAEREKDKKEKDRES
-0.875737	-0.289637	-1.18524	-1.47867	-2.54956	-1.8163	-1.3489	-1.05565	-0.728521	-0.520154	-1.30868	-0.865695	-3.52647	-2.20411	-2.032	S	513	O75427	Leucine-rich repeat and calponin homology domain-containing protein 4	LRCH4	LGSIQRPNSFLFRSSSQSGSGPSSPDSVLRP
-0.796528	-0.0343745	-0.8767	-1.47867	-2.54956	-1.67673	-1.32819	-1.20233	-1.02135	-0.535154	-1.30868	-0.865695	-1.88933	-3.34414	-2.52935	S	521	O75427	Leucine-rich repeat and calponin homology domain-containing protein 4	LRCH4	SFLFRSSSQSGSGPSSPDSVLRPRRYPQVPD
1.22537	1.24568	1.65418	1.90919	1.74215	1.40834	1.42071	1.5197	1.63454	2.05579	2.35638	2.23829	1.14152	1.40631	0.950021	S	129	O75475	PC4 and SFRS1-interacting protein	PSIP1	ETSVSKEDTDHEEKASNEDVTKAVDITTPKA
-0.194062	-0.169611	0.0901533	1.11332	1.42416	-0.288794	-0.156557	-0.357453	0.523686	2.31223	1.71215	2.75911	-0.524732	0.363889	-0.589592	S	106	O75475	PC4 and SFRS1-interacting protein	PSIP1	KFSSQQAATKQSNASSDVEVEEKETSVSKED
0.101541	0.255615	0.258343	0.411124	0.349931	0.680511	0.954953	0.623745	0.658174	1.13827	1.25955	0.861373	0.227491	0.353137	0.485493	S	275	O75475	PC4 and SFRS1-interacting protein	PSIP1	KRKNLAKTGVTSTSDSEEEGDDQEGEKKRKG
0.250968	-0.0923294	0.247884	0.161866	0.0355358	0.0763003	-0.141099	-0.0567259	-0.0520538	0.391534	0.301445	0.217226	0.126381	0.137738	0.308856	S	133	O75494-2	Serine/arginine-rich splicing factor 10	SRSF10	RSRSRSYERRRSRSRSFDYNYRRSYSPRNRP
0.488333	0.430136	0.300522	0.464805	0.799872	0.850875	-0.0637092	0.00413982	0.193804	0.504566	1.24257	0.910058	0.330213	1.02592	0.386225	S	157	O75494-2	Serine/arginine-rich splicing factor 10	SRSF10	YSPRNRPTGRPRRSRSHSDNDRFKHRNRSFS
0.250968	-0.0923294	0.247884	0.161866	0.0355358	0.0763003	-0.141099	-0.0567259	-0.0520538	0.391534	0.301445	0.217226	0.126381	0.137738	0.308856	S	131	O75494-2	Serine/arginine-rich splicing factor 10	SRSF10	YRRSRSRSYERRRSRSRSFDYNYRRSYSPRN
0.269735	-0.0588881	0.0544312	1.22359	0.450931	0.440872	0.0185501	0.0903452	-0.0712618	0.365909	0.67376	0.350964	0.513918	-0.114649	-0.0648293	S	255	O75494-2	Serine/arginine-rich splicing factor 10	SRSF10	SQSRSRSKSRSRSWTSPKSSGH_________
0.323657	0.480419	0.00244784	0.177465	0.384391	-0.0576394	0.318719	0.58998	0.41573	-0.0607016	-0.240555	0.112571	-0.116727	0.785578	-0.520403	S	143	O75592-2	E3 ubiquitin-protein ligase MYCBP2	MYCBP2	ISLAAASKNSVQSGESDSDEEEESKEPPIKL
0.323657	0.480419	0.00244784	0.177465	0.384391	-0.0576394	0.318719	0.58998	0.41573	-0.0607016	-0.240555	0.112571	-0.116727	0.785578	-0.520403	S	145	O75592-2	E3 ubiquitin-protein ligase MYCBP2	MYCBP2	LAAASKNSVQSGESDSDEEEESKEPPIKLPK
-0.767984	0.393326	-0.51234	0.45717	0.347759	0.712653	0.562773	0.284321	0.536333	-0.439526	-0.298546	-0.729889	0.884357	-0.444086	0.403214	S	676	O75676-2	Ribosomal protein S6 kinase alpha-4	RPS6KA4	GLRGSSWLQDGSARSSPPLRTPDVLESSGPA
-0.631528	0.345508	-0.953697	0.347392	-1.10536	-1.50364	1.58882	1.39364	1.34485	1.02783	0.470592	0.164122	-0.603739	-1.01519	-1.00989	S	320	O75995	SAM and SH3 domain-containing protein 3	SASH3	KLLTAAELLLDYDTGSEEAEEGAESSQEPVA
0.63722	-0.631914	-2.79434	-0.740275	-0.332254	-0.364057	-0.222281	-1.19101	-1.52343	-0.35285	-0.800193	-0.992592	-0.245942	-0.802288	-1.13182	S	152	O94842-3	TOX high mobility group box family member 4	TOX4	LPPAQSPEDRLSTTPSPTSSLHEDGVEDFRR
-0.243821	0.901577	-0.0575645	-0.337828	-0.449199	-0.358675	-0.867296	-0.713856	1.34938	0.391369	0.380959	0.231462	-0.245942	0.809887	0.478173	S	156	O94842-3	TOX high mobility group box family member 4	TOX4	QSPEDRLSTTPSPTSSLHEDGVEDFRRQLPS
-1.93852	-0.858262	-1.2249	0.151556	-0.960709	-0.975577	0.23867	-0.612571	0.590454	-1.58318	0.292388	-1.20079	-2.30565	-1.38504	-1.36006	S	280	O94888	UBX domain-containing protein 7	UBXN7	DGLSSSPPKKCARSESLIDASEDSQLEAAIR
-1.93852	-0.858262	-1.20205	0.151556	-0.960709	-0.975577	0.23867	-0.612571	0.60001	-1.58318	0.292388	-1.22515	-2.30565	-1.38504	-1.36243	S	288	O94888	UBX domain-containing protein 7	UBXN7	KKCARSESLIDASEDSQLEAAIRASLQETHF
0.514993	0.00349259	0.221584	0.420289	0.491759	0.529882	0.101553	0.101698	-0.00602972	0.255855	0.463827	0.470356	0.205025	0.758706	0.738587	S	509	O94913	Pre-mRNA cleavage complex 2 protein Pcf11	PCF11	SPKRRDRRSPKRRQRSMSPTSTPKAGKIRQS
0.514993	0.00349259	0.221584	0.420289	0.491759	0.517682	0.101553	0.101698	-0.00602972	0.255855	0.463827	0.470356	0.205025	0.758706	0.738587	S	511	O94913	Pre-mRNA cleavage complex 2 protein Pcf11	PCF11	KRRDRRSPKRRQRSMSPTSTPKAGKIRQSGA
0.441394	0.341719	0.606736	0.0158512	0.412385	1.08552	0.601528	0.569994	0.0897528	1.75989	2.69513	1.09708	0.60542	0.67831	1.62499	S	489	O94913	Pre-mRNA cleavage complex 2 protein Pcf11	PCF11	SSTRKRSRSRSPKSRSPIIHSPKRRDRRSPK
0.441394	0.341719	0.606736	0.0158512	0.412385	0.746795	0.403748	0.450206	0.0897528	1.21212	2.69513	1.09708	0.60542	0.67831	1.09981	S	494	O94913	Pre-mRNA cleavage complex 2 protein Pcf11	PCF11	RSRSRSPKSRSPIIHSPKRRDRRSPKRRQRS
0.271332	0.176664	0.349606	0.801081	0.676207	0.506146	0.799554	0.998595	0.808911	-0.351296	-0.036019	-0.0245513	-0.11979	-0.0160493	0.0926518	S	305	O95218-2	Zinc finger Ran-binding domain-containing protein 2	ZRANB2	SRSSSSGDRKKRRTRSRSPESQVIGENTKQP
0.270758	0.176664	0.349606	0.801081	0.676207	0.506146	0.799554	0.998595	0.808911	-0.351296	-0.036019	-0.0245513	-0.11979	-0.0160493	0.0926518	S	307	O95218-2	Zinc finger Ran-binding domain-containing protein 2	ZRANB2	SSSSGDRKKRRTRSRSPESQVIGENTKQP__
0.511938	0.30565	0.767293	-1.84639	-0.309334	0.420583	-0.0146856	-0.195963	-0.858061	-1.99762	-1.18294	-1.77986	-1.08703	-0.708766	-0.396166	S	801	O95239-2	Chromosome-associated kinesin KIF4A	KIF4A	ESGENPPPKLRRRTFSLTEVRGQVSESEDSI
0.875	0.635089	0.647439	0.782489	0.41996	0.344508	1.2368	1.72796	1.22457	0.686381	1.4069	0.642404	0.871111	0.86967	0.753746	S	124	O95251-4	Histone acetyltransferase KAT7	KAT7	DFSDRETKNTADHDESPPRTPTGNAPSSESD
-2.14906	-1.74482	-2.35541	-2.64396	-3.09153	-2.62938	-2.33926	-2.3912	-1.50677	-1.82235	-2.00943	-1.69274	-2.08551	-1.95218	-2.33297	S	156	O95684-2	FGFR1 oncogene partner	FGFR1OP	GPTTGEGALDLSDVHSPPKSPEGKTSAQTTP
-2.14906	-1.74482	-2.29183	-2.64396	-3.09153	-2.62938	-2.33926	-2.3912	-1.50677	-1.82235	-2.00943	-1.69274	-2.08551	-1.95218	-2.33297	S	160	O95684-2	FGFR1 oncogene partner	FGFR1OP	GEGALDLSDVHSPPKSPEGKTSAQTTPSKKA
0.608446	0.928872	-0.286977	-0.825964	-1.5622	-1.75136	0.535407	-0.204505	0.163373	-0.249576	-0.760252	-0.693464	0.371049	-0.610043	0.11493	S	74	O95685	Protein phosphatase 1 regulatory subunit 3D	PPP1R3D	GCDPRLRPIILRRARSLPSSPERRQKAAGAP
0.224334	0.721835	-0.286977	-1.11135	-1.5622	-1.85365	0.535407	-0.204505	0.163373	-0.249576	-0.760252	-0.693464	0.486567	0.209711	0.11493	S	78	O95685	Protein phosphatase 1 regulatory subunit 3D	PPP1R3D	RLRPIILRRARSLPSSPERRQKAAGAPGAAC
1.02181	0.62665	0.909208	0.870828	1.09401	0.40942	0.325787	0.570608	0.360261	0.286456	0.474662	0.812894	0.259973	0.0177552	0.0470618	S	196	O95785-4	Protein Wiz	WIZ	PTPKNPEDKSPQLSLSPRPASPKAQWPQSED
1.02181	0.62665	0.909208	0.870828	1.09401	0.40942	0.325787	0.570608	0.360261	0.286456	0.474662	0.812894	0.259973	0.0177552	0.0470618	S	201	O95785-4	Protein Wiz	WIZ	PEDKSPQLSLSPRPASPKAQWPQSEDEGPLN
1.33104	1.20808	2.01635	2.93569	2.23815	0.808913	2.34739	1.4561	2.47367	1.70654	1.01475	1.32696	1.9669	2.1919	2.33429	S	86	P05114	Non-histone chromosomal protein HMG-14	HMGN1	KEDLPAENGETKTEESPASDEAGEKEAKSD_
1.33104	1.43014	1.80198	2.514	2.31257	0.808913	1.83745	1.4561	2.47367	1.70654	1.01475	0.975399	1.75151	1.99041	2.33429	S	89	P05114	Non-histone chromosomal protein HMG-14	HMGN1	LPAENGETKTEESPASDEAGEKEAKSD____
-2.00506	-1.16859	-1.70798	-0.734814	-1.85776	-1.34194	-0.906419	-1.10334	-0.65427	-1.14028	-1.54161	-1.31131	-1.35538	-1.38316	-2.11236	S	255	P08238	Heat shock protein HSP 90-beta;Putative heat shock protein HSP 90-beta 2	HSP90AB1;HSP90AB2P	EDKDDEEKPKIEDVGSDEEDDSGKDKKKKTK;ENKDDEEKPKIEDVGSDEEDDSGKDKKKKTK
-2.00506	-1.16859	-1.70798	-0.734814	-1.85776	-1.34194	-0.906419	-1.10334	-0.65427	-1.14028	-1.54161	-1.31131	-1.35538	-1.38316	-2.11236	S	261	P08238	Heat shock protein HSP 90-beta;Putative heat shock protein HSP 90-beta 2	HSP90AB1;HSP90AB2P	EKPKIEDVGSDEEDDSGKDKKKKTKKIKEKY
2.026	2.2007	1.98656	3.75846	2.35195	2.64365	1.97749	1.94893	2.28401	2.12336	2.83745	2.38007	1.15657	2.19901	2.7491	S	293	P08559	Pyruvate dehydrogenase E1 component subunit alpha, somatic form, mitochondrial;Pyruvate dehydrogenase E1 component subunit alpha, testis-specific form, mitochondrial	PDHA1;PDHA2	GPILMELQTYRYHGHSMSDPGVSYRTREEIQ
2.026	2.2007	2.38771	3.75846	2.35195	2.64365	1.97749	1.94893	2.28401	2.10992	2.83745	2.38007	1.71629	2.19901	2.83718	S	300	P08559	Pyruvate dehydrogenase E1 component subunit alpha, somatic form, mitochondrial;Pyruvate dehydrogenase E1 component subunit alpha, testis-specific form, mitochondrial	PDHA1;PDHA2	QTYRYHGHSMSDPGVSYRTREEIQEVRSKRD;QTYRYHGHSMSDPGVSYRTREEIQEVRSKSD
0.325091	0.343319	0.618038	1.3101	1.08493	1.00957	1.01877	0.898631	0.807096	0.599287	0.640867	0.35171	0.72942	0.381888	1.05408	S	6	P09651	Heterogeneous nuclear ribonucleoprotein A1;Heterogeneous nuclear ribonucleoprotein A1, N-terminally processed	HNRNPA1	__________MSKSESPKEPEQLRKLFIGGL
-1.01972	-1.53635	-1.09779	-0.195003	-0.441844	-0.280064	-0.836512	-0.618662	-0.521244	-0.851493	-0.672677	-0.528166	-1.35603	-1.30602	-0.86181	S	102	P0DPB5			RSHPYKHSFRARGSASYSPPRKRSSQDKYEK
-1.01972	-1.53635	-1.09779	-0.195003	-0.441844	-0.280064	-0.836512	-0.618662	-0.521244	-0.851493	-0.672677	-0.528166	-1.35603	-1.30602	-0.86181	S	104	P0DPB5			HPYKHSFRARGSASYSPPRKRSSQDKYEKRS
0.395239	-0.936865	-0.264593	-0.199294	-1.3971	-1.05747	0.164277	0.1577	0.591097	-0.0444219	-0.320398	0.0353755	-1.2872	-1.55031	-1.96199	S	77	P10644	cAMP-dependent protein kinase type I-alpha regulatory subunit;cAMP-dependent protein kinase type I-alpha regulatory subunit, N-terminally processed	PRKAR1A	AKQIQNLQKAGTRTDSREDEISPPPPNPVVK
0.464222	0.754908	-0.264593	-0.26002	-1.3971	-1.05747	0.200255	0.1577	0.546902	-0.0444219	-0.298171	-0.04732	-1.2872	-1.87008	-1.96199	S	83	P10644	cAMP-dependent protein kinase type I-alpha regulatory subunit;cAMP-dependent protein kinase type I-alpha regulatory subunit, N-terminally processed	PRKAR1A	LQKAGTRTDSREDEISPPPPNPVVKGRRRRG
0.678528	0.402009	0.940517	1.67464	1.01543	1.48215	0.540833	0.577857	0.223455	1.3956	1.54106	1.40153	0.890944	0.991779	1.16084	S	337	P12694	2-oxoisovalerate dehydrogenase subunit alpha, mitochondrial	BCKDHA	QPFLIEAMTYRIGHHSTSDDSSAYRSVDEVN
0.532297	0.460966	0.746822	1.67464	1.06421	1.16772	0.540833	0.577857	0.45623	1.21274	1.54106	1.3139	0.890944	0.93626	1.28179	S	347	P12694	2-oxoisovalerate dehydrogenase subunit alpha, mitochondrial	BCKDHA	RIGHHSTSDDSSAYRSVDEVNYWDKQDHPIS
-0.269456	-0.286851	-0.251094	-0.866542	-1.21505	-0.723801	-0.753609	-0.863562	-0.451943	-0.516484	-0.650034	-0.682366	-0.0805947	-0.4059	-0.558195	S	78	P13861	cAMP-dependent protein kinase type II-alpha regulatory subunit	PRKAR2A	PPEPGPDRVADAKGDSESEEDEDLEVPVPSR
-0.269456	-0.286851	-0.251094	-0.866542	-1.21505	-0.723801	-0.753609	-0.863562	-0.451943	-0.516484	-0.650034	-0.682366	-0.0805947	-0.4059	-0.558195	S	80	P13861	cAMP-dependent protein kinase type II-alpha regulatory subunit	PRKAR2A	EPGPDRVADAKGDSESEEDEDLEVPVPSRFN
0.198419	0.573835	0.7401	-0.93082	-1.02757	-1.31546	-0.0808228	-0.0799554	0.0340689	-0.267009	-0.532305	-0.41482	-0.17852	-0.327245	0.328053	S	355	P16150	Leukosialin	SPN	PTLTTFFGRRKSRQGSLAMEELKSGSGPSLK
0.198419	0.573835	0.7401	-0.93082	-1.02757	-1.31546	-0.0808228	-0.0799554	0.0340689	-0.267009	-0.532305	-0.41482	-0.17852	-0.327245	0.328053	S	351	P16150	Leukosialin	SPN	SSRRPTLTTFFGRRKSRQGSLAMEELKSGSG
-0.284967	-0.994374	-0.965217	-1.44886	-1.95381	-1.33191	-2.02384	-2.02988	-2.15174	-0.997824	-0.794706	-0.849325	0.433466	1.05929	0.317727	S	2	P16401	Histone H1,5	HIST1H1B	______________MSETAPAETATPAPVEK
-0.736166	-1.19328	-1.12941	-2.18755	-1.95381	-2.39662	-1.88857	-2.033	-2.34734	-1.52963	-0.884792	-1.15832	-0.618167	-0.232948	0.0264386	S	18	P16401	Histone H1,5	HIST1H1B	ETAPAETATPAPVEKSPAKKKATKKAAGAGA
-2.51656	-2.26832	-3.9403	-4.44385	-4.03583	-2.95625	-2.2288	-2.88189	-2.78024	-3.71589	-3.64199	-3.23926	-3.75113	-5.10795	-4.98916	S	16	P16949	Stathmin	STMN1	MASSDIQVKELEKRASGQAFELILSPRSKES
-2.51656	-2.26832	-3.9403	-4.44385	-4.03583	-2.95625	-2.2288	-2.88189	-2.78024	-3.71589	-3.64199	-3.23926	-3.75113	-5.10795	-4.98916	S	25	P16949	Stathmin	STMN1	ELEKRASGQAFELILSPRSKESVPEFPLSPP
-0.14939	-0.0600414	-0.273073	-0.0844665	-0.0714276	0.196234	0.319821	0.429349	0.813212	-0.787608	-0.270711	-0.538578	-0.325851	-0.267705	-0.431419	S	99	P17096	High mobility group protein HMG-I/HMG-Y	HMGA1	RGRPKKLEKEEEEGISQESSEEEQ_______
0.352347	0.325462	-0.141008	0.137878	0.869652	-0.120138	0.853703	0.578119	0.632961	0.3571	0.459064	0.612251	0.0498453	-0.193775	-0.077597	S	102	P17096	High mobility group protein HMG-I/HMG-Y	HMGA1	PKKLEKEEEEGISQESSEEEQ__________
0.362579	0.412867	-0.141008	0.792068	0.869652	0.690841	0.73315	0.240128	0.43913	0.702773	0.804152	0.792836	-0.1416	0.0273701	-0.077597	S	103	P17096	High mobility group protein HMG-I/HMG-Y	HMGA1	KKLEKEEEEGISQESSEEEQ___________
-0.361246	-0.291028	-0.0773382	0.0846759	-0.420898	-0.258484	-0.679758	-0.788062	-0.581696	-0.153955	0.444458	0.32227	-0.314356	-0.124534	-0.223466	S	255	P17535	Transcription factor jun-D	JUND	KDEPQTVPDVPSFGESPPLSPIDMDTQERIK
-0.361246	-0.291028	-0.0773382	0.166019	-0.420898	-0.258484	-0.727437	-0.788062	-0.581696	-0.0659215	0.240912	0.32227	-0.314356	-0.124534	-0.223466	S	259	P17535	Transcription factor jun-D	JUND	QTVPDVPSFGESPPLSPIDMDTQERIKAERK
-3.93071	-2.52706	-2.96204	-1.52803	-4.71297	-3.86771	-2.7468	-3.32741	-2.84955	0.592294	1.26932	-1.14491	-3.93367	-3.59854	-3.72137	S	574	P17812	CTP synthase 1	CTPS1	CRLSPRDTYSDRSGSSSPDSEITELKFPSIN
0.0239284	-0.273633	-0.0283465	-0.116013	-0.10895	-0.150622	-0.557531	-0.438631	-0.757366	-0.475316	-0.156392	-0.336616	-0.223861	-0.195627	-0.15408	S	2029	P18583-5	Protein SON	SON	PVRLRRSRTPLRRRFSRSPIRRKRSRSSERG
0.0239284	-0.273633	-0.0283465	-0.116013	-0.10895	-0.150622	-0.557531	-0.438631	-0.757366	-0.475316	-0.156392	-0.336616	-0.223861	-0.195627	-0.15408	S	2031	P18583-5	Protein SON	SON	RLRRSRTPLRRRFSRSPIRRKRSRSSERGRS
-0.973653	-0.705515	-0.83773	0.265076	0.00362566	0.346571	-1.19831	-0.938386	-0.980476	-0.758876	-0.861149	-0.356813	-0.806975	-0.367865	-0.984869	S	2013	P18583-5	Protein SON	SON	RRRSRSVVRRRSFSISPVRLRRSRTPLRRRF
-3.75385	-4.22747	-3.64506	-4.76938	-4.54602	-2.85064	-3.82874	-4.05825	-3.76796	-4.61977	-3.76303	-4.51604	-2.90149	-3.00371	-2.43029	S	36	P18858-3	DNA ligase 1	LIG1	SPVKRPGRKAARVLGSEGEEEDEALSPAKGQ
-3.75385	-4.22747	-3.64506	-4.76938	-4.54602	-2.85064	-3.82874	-4.05825	-3.76796	-4.61977	-3.76303	-4.51604	-2.90149	-3.00371	-2.43029	S	46	P18858-3	DNA ligase 1	LIG1	ARVLGSEGEEEDEALSPAKGQKPALDCSQVS
-3.05382	-1.76845	-4.07959	-4.80852	-3.13202	-1.6008	-4.17288	-3.70557	-1.14723	-4.92149	-3.70566	-4.16391	-3.87043	-3.07948	-3.32346	S	391	P20700	Lamin-B1;Lamin-B2	LMNB1;LMNB2	AYRKLLEGEEERLKLSPSPSSRVTVSRASSS;AYRKLLEGEEERLKLSPSPSSRVTVSRATSS
-3.05382	-3.66164	-4.07959	-4.80852	-3.38599	-2.67278	-4.17288	-3.82583	-1.14723	-4.97808	-3.70566	-4.16391	-3.79794	-2.93811	-3.31478	S	393	P20700	Lamin-B1;Lamin-B2	LMNB1;LMNB2	RKLLEGEEERLKLSPSPSSRVTVSRASSSRS;RKLLEGEEERLKLSPSPSSRVTVSRATSSSS
0.446996	0.207501	0.511037	0.806859	0.652944	0.614615	-0.0908726	0.115687	0.0122537	0.511375	0.848243	0.745125	0.436071	0.336166	0.918717	S	739	P21127-2	Cyclin-dependent kinase 11B;Cyclin-dependent kinase 11A	CDK11B;CDK11A	TWPAKSEQQRVKRGTSPRPPEGGLGYSQLGD
3.8034	2.74942	4.13349	2.36715	2.20384	2.02402	3.2157	3.93346	2.67908	2.46843	3.56989	3.29317	3.3341	3.36796	3.72756	S	2144	P21333-2	Filamin-A	FLNA	EGRVKESITRRRRAPSVANVGSHCDLSLKIP
3.8034	2.74942	4.13349	2.36715	2.20384	2.02402	3.2157	3.93346	2.67908	2.46843	3.56989	3.29317	3.3341	3.36796	3.72756	S	2150	P21333-2	Filamin-A	FLNA	SITRRRRAPSVANVGSHCDLSLKIPEISIQD
-1.29838	-0.930023	-1.29519	-1.5016	-2.13291	-1.55447	-0.515266	-0.640817	-0.347759	-0.824701	-0.98684	-1.03068	-0.746843	-0.737785	-1.09657	S	190	P22059	Oxysterol-binding protein 1	OSBP	ALELAKAKAVKMLAESDESGDEESVSQTDKT
-1.29838	-0.930023	-1.29519	-1.5016	-2.13291	-1.55447	-0.515266	-0.640817	-0.347759	-0.824701	-0.98684	-1.03068	-0.746843	-0.737785	-1.09657	S	193	P22059	Oxysterol-binding protein 1	OSBP	LAKAKAVKMLAESDESGDEESVSQTDKTELQ
-1.80756	-0.587338	-1.35806	-0.328463	-2.19468	-0.407949	-0.54388	-0.65942	0.0387782	-0.817746	-1.16367	-1.11799	-1.08532	-0.665902	-1.36532	S	382	P22059	Oxysterol-binding protein 1	OSBP	TMPENLGHKRTGSNISGASSDISLDEQYKHQ
-2.41971	-2.7438	-2.63419	-2.0829	-2.04309	-2.245	-2.82958	-2.64688	-2.44787	-3.50706	-0.904678	-2.54821	-3.08753	-3.08323	-2.57397	S	406	P23588	Eukaryotic translation initiation factor 4B	EIF4B	LDEPKLERRPRERHPSWRSEETQERERSRTG
-2.32685	-2.7438	-2.5998	-2.0829	-2.04309	-2.245	-2.82958	-2.53206	-2.47649	-3.50706	-0.904678	-2.54821	-3.06978	-3.13421	-2.57652	S	409	P23588	Eukaryotic translation initiation factor 4B	EIF4B	PKLERRPRERHPSWRSEETQERERSRTGSES
-1.40584	-1.43956	-1.26524	-1.77816	-1.57943	-1.76813	-1.71742	-1.94614	-1.83671	-2.62116	-3.27532	-2.62292	-2.02687	-2.42037	-2.06415	S	422	P23588	Eukaryotic translation initiation factor 4B	EIF4B	WRSEETQERERSRTGSESSQTGTSTTSSRNA
-1.40584	-1.23704	-1.26524	-1.64777	-1.57943	-1.76813	-1.71742	-1.94614	-1.83671	-2.67155	-3.27532	-2.62292	-2.02687	-2.42037	-2.06415	S	425	P23588	Eukaryotic translation initiation factor 4B	EIF4B	EETQERERSRTGSESSQTGTSTTSSRNARRR
0.15362	0.03754	0.159492	0.516953	0.741234	0.445971	0.430687	0.572263	0.283313	0.502998	0.889211	0.864109	0.404625	0.638235	0.970208	S	298	P25440	Bromodomain-containing protein 2	BRD2	ADTTTPTPTAILAPGSPASPPGSLEPKAARL
0.0930659	0.03754	-0.0283465	0.902852	0.741234	0.459277	0.362223	0.572263	0.283313	1.11383	0.867137	0.864109	0.404625	0.638235	0.970208	S	301	P25440	Bromodomain-containing protein 2	BRD2	TTPTPTAILAPGSPASPPGSLEPKAARLPPM
-0.497498	-0.963232	-0.980561	-0.791637	-0.5994	-0.939062	-1.74853	-1.38411	-1.65265	-1.75221	-1.47857	-1.48215	-1.21984	-1.16725	-0.879669	S	554	P27824	Calnexin	CANX	DEEEEGEEKLEEKQKSDAEEDGGTVSQEEED
-0.426782	-0.963232	-1.09626	-0.805478	-0.61098	-0.944897	-1.74853	-1.38823	-1.63713	-1.73358	-1.92192	-1.48215	-1.27331	-1.16725	-0.879669	S	564	P27824	Calnexin	CANX	EEKQKSDAEEDGGTVSQEEEDRKPKAEEDEI
0.282038	0.032917	0.210871	1.78952	1.05899	0.426906	1.74461	2.19661	1.38725	0.951941	0.922286	0.871752	1.55607	1.61061	1.5608	S	518	P29590	Protein PML	PML	RSSPEQPRPSTSKAVSPPHLDGPPSPRSPVI
1.2858	0.619165	0.847769	1.76266	1.26574	1.8574	1.85889	2.1825	1.70438	0.962245	1.88039	1.27577	1.44053	1.34614	1.65741	S	527	P29590	Protein PML	PML	STSKAVSPPHLDGPPSPRSPVIGSEVFLPNS
1.30978	1.22349	1.48346	1.74546	1.5312	1.87968	2.03708	2.1825	2.1278	1.95225	1.9239	1.55973	1.38685	0.990019	1.74729	S	530	P29590	Protein PML	PML	KAVSPPHLDGPPSPRSPVIGSEVFLPNSNHV
1.28025	1.23458	0.463414	-0.245595	4.92137	1.35959	1.34177	1.58188	1.47328	0.497651	0.26491	0.856406	1.05046	2.79264	1.54562	S	505	P29590	Protein PML	PML	KMESEEGKEARLARSSPEQPRPSTSKAVSPP
1.41553	1.14851	1.56863	2.2747	2.19473	1.72666	2.47429	2.45846	2.10681	1.59829	1.69036	2.08506	2.26693	0.575858	2.44357	S	36	P29590	Protein PML	PML	PTMPPPETPSEGRQPSPSPSPTERAPASEEE
1.39792	1.2736	1.59309	2.62315	2.19473	1.42925	2.41804	1.21482	2.12351	1.68882	1.80343	2.14046	2.19604	2.32742	2.77482	S	40	P29590	Protein PML	PML	PPETPSEGRQPSPSPSPTERAPASEEEFQFL
0.282038	0.032917	0.210871	1.78952	1.05899	0.361009	1.74461	2.19661	1.38725	0.951941	0.922286	0.871752	1.55607	1.61061	1.5608	S	518	P29590-4	Protein PML	PML	RSSPEQPRPSTSKAVSPPHLDGPPSPRSPVI
0.282038	0.0648038	0.195481	1.78952	1.05899	0.361009	1.74642	2.16668	1.38725	0.951941	0.922286	0.871752	1.45626	1.59716	1.5608	S	527	P29590-4	Protein PML	PML	STSKAVSPPHLDGPPSPRSPVIGSEVFLPNS
-0.316018	0.571086	-0.0931037	0.546405	0.154661	0.248654	0.058182	-0.00480425	0.103423	2.10693	1.84792	1.5942	0.500697	0.91176	0.371674	S	163	P32519	ETS-related transcription factor Elf-1	ELF1	PEVMETQQVQEKYADSPGASSPEQPKRKKGR
-0.316018	0.571086	-0.0250343	0.108794	-0.846213	0.199031	0.058182	-0.00480425	-0.0944108	1.22363	-0.255816	0.345757	0.708518	0.692478	0.316111	S	168	P32519	ETS-related transcription factor Elf-1	ELF1	TQQVQEKYADSPGASSPEQPKRKKGRKTKPP
2.79433	2.3949	2.99208	4.75085	2.39229	1.89381	3.19849	3.85745	2.98577	3.96208	4.55836	3.0574	3.1695	3.70731	3.76899	S	177	P33241	Lymphocyte-specific protein 1	LSP1	EEQEEHQKCQQPRTPSPLVLEGTIEQSSPPL
1.48366	2.00452	1.21545	3.41803	2.05326	0.17169	3.52616	3.82463	1.79334	0.593817	0.417089	-0.042096	2.24122	2.14528	2.03119	S	189	P33241	Lymphocyte-specific protein 1	LSP1	RTPSPLVLEGTIEQSSPPLSPTTKLIDRTES
1.63297	2.05946	1.21545	1.82851	1.05142	5.50924	1.54301	1.27484	1.80611	0.593817	-0.527335	-0.189012	1.53638	1.36493	0.139394	S	193	P33241	Lymphocyte-specific protein 1	LSP1	PLVLEGTIEQSSPPLSPTTKLIDRTESLNRS
2.7136	2.70776	2.99057	-0.54024	0.730821	0.120346	0.11986	0.16024	0.0425473	0.831774	0.0438264	0.177858	3.2553	1.8071	2.52249	S	268	P34910	Protein EVI2B	EVI2B	CMDNIRENEISTKRTSIISLTPWKPSKSTLL
2.7136	2.70776	2.96269	-0.54024	0.599964	0.202205	0.11986	0.16024	0.0425473	0.97401	0.0438264	0.34475	3.2553	1.8071	2.52249	S	271	P34910	Protein EVI2B	EVI2B	NIRENEISTKRTSIISLTPWKPSKSTLLADD
-0.307076	-0.455564	-0.330379	-0.945154	-0.863673	-0.775497	0.827908	0.822243	0.502615	0.145291	0.245888	0.236495	-0.592371	-0.290798	0.00106931	S	69	P35251-2	Replication factor C subunit 1	RFC1	FKQKQPSKKKRIIYDSDSESEETLQVKNAKK
-0.307076	-0.455564	-0.330379	-0.945154	-0.863673	-0.775497	0.827908	0.822243	0.493972	0.145291	0.245888	0.236495	-0.592371	-0.290798	0.00106931	S	71	P35251-2	Replication factor C subunit 1	RFC1	QKQPSKKKRIIYDSDSESEETLQVKNAKKPP
-0.27457	-0.607794	-0.714466	-1.04217	-1.29484	-0.588081	-1.41016	-1.72162	-1.11367	-0.828266	-0.699734	-0.733622	-0.692887	-0.832862	-0.689166	S	433	P35658-2	Nuclear pore complex protein Nup214	NUP214	ERLSLEGERQPKSPGSTPTTPTSSQAPQKLD
-0.892017	0.331718	-1.03073	-0.569133	-1.45922	-2.15645	-0.332871	-0.769337	0.281008	0.41264	-0.640502	-0.208238	-1.7547	-2.66858	-0.0811539	S	51	P36915	Guanine nucleotide-binding protein-like 1	GNL1	SRSGSRERREEQTDTSDGESVTHHIRRLNQQ
-1.30279	-2.15227	-1.36067	-0.130743	-0.335045	-0.996373	-1.5967	-1.05236	-1.24743	-0.86918	-0.636721	-0.2746	-1.41251	-1.38726	-0.988408	S	328	P38159	RNA-binding motif protein, X chromosome;RNA-binding motif protein, X chromosome, N-terminally processed	RBMX	YSSSRDGYGGSRDSYSSSRSDLYSSGRDRVG
1.92885	1.46822	2.10657	1.18432	1.07811	0.303412	1.16939	1.37674	0.807618	2.60745	3.00832	2.50862	0.969718	0.958249	1.08751	S	22	P41212	Transcription factor ETV6	ETV6	QCSIKQERISYTPPESPVPSYASSTPLHVPV
1.78289	1.63032	2.19338	1.60685	1.66862	0.874413	1.42914	1.45985	0.952889	2.52352	1.86172	2.38353	1.35565	1.04068	1.37148	S	184	P41212	Transcription factor ETV6	ETV6	VHHNPPTIELLHRSRSPITTNHRPSPDPEQR
1.62151	1.46581	2.19331	1.60685	1.66807	1.15526	1.50406	1.44048	0.893532	2.55526	3.15941	2.71516	0.832137	1.02262	0.887775	S	193	P41212	Transcription factor ETV6	ETV6	LLHRSRSPITTNHRPSPDPEQRPLRSPLDNM
1.4787	1.50714	1.55225	2.12099	2.30967	0.609865	1.53339	1.15569	1.27571	2.90181	2.13633	2.92909	1.86693	0.465257	1.13454	S	203	P41212	Transcription factor ETV6	ETV6	TNHRPSPDPEQRPLRSPLDNMIRRLSPAERA
-1.26143	-0.172599	-1.75635	-0.674665	-2.54795	-1.78531	-0.400518	-0.496574	-0.164028	-0.0477434	-0.836202	-0.641751	-1.42266	-1.44512	-1.62926	S	121	P41236	Protein phosphatase inhibitor 2;Protein phosphatase inhibitor 2-like protein 3	PPP1R2;PPP1R2P3	AAEGLEPKYRIQEQESSGEEDSDLSPEEREK
-1.26143	-0.172599	-1.75635	-0.674665	-2.54795	-1.78531	-0.400518	-0.496574	-0.164028	-0.0477434	-0.836202	-0.641751	-1.42266	-1.44512	-1.62926	S	122	P41236	Protein phosphatase inhibitor 2;Protein phosphatase inhibitor 2-like protein 3	PPP1R2;PPP1R2P3	AEGLEPKYRIQEQESSGEEDSDLSPEEREKK
3.02373	2.817	3.50805	3.43397	0.156509	2.11561	2.23475	2.65448	2.59212	4.04061	4.2222	3.94135	2.51508	1.97539	2.1892	S	158	P42166	Lamina-associated polypeptide 2, isoform alpha;Thymopoietin;Thymopentin;Lamina-associated polypeptide 2, isoforms beta/gamma;Thymopoietin;Thymopentin	TMPO	EKKLLKLREQGTESRSSTPLPTISSSAENTR
2.9514	3.49958	3.36669	2.75747	2.95631	2.40387	2.25002	2.92485	2.39528	4.03681	4.12203	3.8143	3.15508	3.29326	2.1892	S	159	P42166	Lamina-associated polypeptide 2, isoform alpha;Thymopoietin;Thymopentin;Lamina-associated polypeptide 2, isoforms beta/gamma;Thymopoietin;Thymopentin	TMPO	KKLLKLREQGTESRSSTPLPTISSSAENTRQ
-1.0668	-1.38725	-0.234073	-1.2432	-1.1632	-1.56602	-0.859821	-0.829125	-0.660773	-0.970383	-1.57013	-0.877211	-1.39131	-1.46028	-1.53215	S	66	P42166	Lamina-associated polypeptide 2, isoform alpha;Thymopoietin;Thymopentin;Lamina-associated polypeptide 2, isoforms beta/gamma;Thymopoietin;Thymopentin	TMPO	PPLPAGTNSKGPPDFSSDEEREPTPVLGSGA
-1.0668	-1.38725	-1.30436	-1.24686	-1.2587	-1.46515	-0.859821	-0.829125	-0.660773	-0.970383	-1.57013	-0.877211	-1.40104	-1.46028	-1.53215	S	67	P42166	Lamina-associated polypeptide 2, isoform alpha;Thymopoietin;Thymopentin;Lamina-associated polypeptide 2, isoforms beta/gamma;Thymopoietin;Thymopentin	TMPO	PLPAGTNSKGPPDFSSDEEREPTPVLGSGAA
0.569432	0.552706	1.17856	3.10241	1.27613	0.603118	0.774917	0.691215	1.22131	1.40744	1.0824	0.435197	-0.328138	0.0598986	0.471948	S	188	P43243	Matrin-3	MATR3	VPRDDWEEKRHFRRDSFDDRGPSLNPVLDYD
0.166945	0.458334	1.17856	2.37314	1.27613	0.963685	0.774917	0.50977	1.22131	0.191833	1.0824	1.03506	-0.350345	-0.108629	0.216303	S	206	P43243	Matrin-3	MATR3	DRGPSLNPVLDYDHGSRSQESGYYDRMDYED
-0.308073	-0.227573	-0.128604	0.50138	0.795854	0.560292	-1.12066	-0.737382	-0.681861	-0.0263114	0.0133121	-0.307562	0.650995	0.11831	0.351226	S	596	P43243	Matrin-3	MATR3	NRGIDLLKKDKSRKRSYSPDGKESPSDKKSK
0.256575	0.39343	0.635949	0.764438	1.02838	0.641569	-0.0202017	-0.0625679	0.178337	-0.0263114	0.756317	0.444173	0.499011	0.564167	0.343094	S	598	P43243	Matrin-3	MATR3	GIDLLKKDKSRKRSYSPDGKESPSDKKSKTD
0.480141	0.399165	0.94306	0.773252	1.12548	0.641569	-0.0202017	0.282012	0.178337	0.246616	0.910193	0.709597	0.498109	1.01002	0.334999	S	604	P43243	Matrin-3	MATR3	KDKSRKRSYSPDGKESPSDKKSKTDGSQKTE
0.875926	0.630494	0.887519	1.12496	1.01713	0.506192	-0.178309	0.331104	-1.09559	1.14436	1.92914	1.39958	0.40921	0.825576	1.18778	S	1958	P46100-4	Transcriptional regulator ATRX	ATRX	LKLEESKATSSSNPSSPAPDWYKDFVTDADA
0.617351	0.314479	0.695632	0.799316	0.607373	0.0566972	0.262788	0.335976	0.277417	0.45299	1.00299	0.680491	0.0237848	0.186766	0.280629	S	811	P46100-4	Transcriptional regulator ATRX	ATRX	ARTTKKRIPNTKDFDSSEDEKHSKKGMDNQG
0.617351	0.314479	0.695632	0.799316	0.607373	0.0566972	0.262788	0.335976	0.277417	0.45299	1.00299	0.680491	0.0237848	0.186766	0.280629	S	812	P46100-4	Transcriptional regulator ATRX	ATRX	RTTKKRIPNTKDFDSSEDEKHSKKGMDNQGH
0.486624	0.552729	0.777946	1.32179	1.29847	0.888146	0.236942	0.485068	0.32426	0.815228	1.12173	0.991979	0.182403	0.609517	0.529866	S	1310	P46100-4	Transcriptional regulator ATRX	ATRX	KPRYRHRLLRHKLTVSDGESGEEKKTKPKEH
0.486624	0.552729	0.777946	1.32179	1.29847	0.888146	0.236942	0.485068	0.32426	0.815228	1.12173	0.991979	0.182403	0.609517	0.529866	S	1314	P46100-4	Transcriptional regulator ATRX	ATRX	RHRLLRHKLTVSDGESGEEKKTKPKEHKEVK
-1.44101	-1.03627	-1.13104	-1.4877	-1.22704	-1.20192	-1.5098	-1.70666	-1.803	-2.46183	-2.3706	-2.01816	-1.37375	-1.14333	-1.58471	S	1106	P48634	Protein PRRC2A	PRRC2A	GSEYEEIPKRRRQRGSETGSETHESDLAPSD
-1.40677	-1.61101	-1.20823	-1.45327	-1.22704	-1.31803	-1.41674	-1.83548	-1.6634	-2.32263	-2.3706	-2.13774	-1.41759	-0.8413	-1.61006	S	1110	P48634	Protein PRRC2A	PRRC2A	EEIPKRRRQRGSETGSETHESDLAPSDKEAP
-0.587228	-0.876002	-1.34853	-1.51558	-1.52108	-1.53068	-0.854051	-1.10532	-0.855143	-1.53594	-1.67428	-1.54375	-1.61469	-1.55209	-1.45348	S	1085	P48634	Protein PRRC2A	PRRC2A	TGGPNHPPAPRGRTASETRSEGSEYEEIPKR
1.17073	1.07596	1.10809	0.590502	0.418885	0.148398	0.885965	0.942189	0.515989	1.07471	1.16157	1.21362	0.320707	0.401699	0.347826	S	17	P49450-2	Histone H3-like centromeric protein A	CENPA	GPRRRSRKPEAPRRRSPSPTPTPGPSRRGPS
1.36942	1.09443	1.04538	0.590502	0.395304	0.148398	0.544333	0.774187	0.515989	1.16023	1.16157	1.30656	0.47494	0.401699	0.879169	S	19	P49450-2	Histone H3-like centromeric protein A	CENPA	RRRSRKPEAPRRRSPSPTPTPGPSRRGPSLG
0.826779	1.02945	0.463651	0.994753	0.664722	0.479983	0.84347	0.468563	0.786853	0.586934	0.0560529	0.532584	0.887078	0.830172	0.597935	S	329	P49585	Choline-phosphate cytidylyltransferase A	PCYT1A	ISPKQSPSSSPTRERSPSPSFRWPFSGKTSP
0.826779	1.02945	0.463651	0.994753	0.664722	0.479983	0.84347	0.468563	0.786853	0.586934	0.0560529	0.532584	0.887078	0.830172	0.597935	S	331	P49585	Choline-phosphate cytidylyltransferase A	PCYT1A	PKQSPSSSPTRERSPSPSFRWPFSGKTSPPC
-0.278535	-0.583451	-0.0588439	-0.00324951	-0.522462	-0.0181784	-0.273175	-0.0227371	0.00259517	0.202175	0.531525	0.250917	-0.496758	-0.245265	-0.23369	S	140	P49759	Dual specificity protein kinase CLK1	CLK1	HRRSHGKSHRRKRTRSVEDDEEGHLICQSGD
-0.27944	1.52924	-0.885638	-0.222615	-0.313903	-0.38067	-1.43279	-1.30989	-1.5517	-1.07276	-0.658675	-0.931711	-0.97805	-0.940986	-0.711337	S	49	P49761-1	Dual specificity protein kinase CLK3	CLK3	LRYPSRREPPPRRSRSRSHDRLPYQRRYRER
-0.27944	1.52924	-0.885638	-0.222615	-0.313903	-0.38067	-1.43279	-1.30989	-1.5517	-1.07276	-0.658675	-0.931711	-0.97805	-0.940986	-0.711337	S	51	P49761-1	Dual specificity protein kinase CLK3	CLK3	YPSRREPPPRRSRSRSHDRLPYQRRYRERRD
0.672433	0.306854	0.3071	-0.537261	0.278409	0.17954	-0.518152	-1.25345	-1.18365	-0.814017	0.0667343	-0.725636	-0.0415049	-0.0804434	-0.316592	S	334	P49790	Nuclear pore complex protein Nup153	NUP153	SSPLADAKRIPSIVSSPLNSPLDRSGIDITD
0.707235	0.258803	0.3071	-0.510686	0.351349	0.354975	-0.76584	-1.25345	-1.18365	-0.748918	0.0670093	-0.629184	-0.0415049	-0.209701	-0.316592	S	338	P49790	Nuclear pore complex protein Nup153	NUP153	ADAKRIPSIVSSPLNSPLDRSGIDITDFQAK
-0.83862	-0.475886	-0.679349	-1.10013	-1.19814	-1.26247	-1.31531	-1.21783	-1.21135	-1.07404	-1.20191	-0.87127	-1.32696	-1.05736	-1.21584	S	601	P51116	Fragile X mental retardation syndrome-related protein 2	FXR2	NRSRRRRNRGNRTDGSISGDRQPVTVADYIS
-0.957715	-0.26863	-0.679349	-1.10013	-1.19814	-1.26247	-1.31531	-1.21783	-1.01459	-0.797549	-1.20191	-0.87127	-1.32696	-1.05736	-1.21584	S	603	P51116	Fragile X mental retardation syndrome-related protein 2	FXR2	SRRRRNRGNRTDGSISGDRQPVTVADYISRA
2.17895	3.04319	3.14303	1.44872	2.49309	2.00361	2.61686	2.50161	2.5377	3.15529	3.98453	3.31218	3.33435	3.05513	2.65752	S	588	P51531-2	Probable global transcription activator SNF2L2	SMARCA2	GESALGPDGEPIDESSQMSDLPVKVTHTETG
2.40925	2.86013	2.75454	2.49834	2.49309	2.35265	2.61686	2.51943	2.44531	2.99286	3.98453	3.18927	3.07524	2.7756	2.65752	S	591	P51531-2	Probable global transcription activator SNF2L2	SMARCA2	ALGPDGEPIDESSQMSDLPVKVTHTETGKVL
0.787237	0.157319	0.872404	1.70422	1.28687	1.4298	0.916136	0.799134	0.900224	2.00946	1.95986	1.38767	1.07215	1.40747	1.90117	S	1550	P51531-2	Probable global transcription activator SNF2L2	SMARCA2	KGKKRPNRGKAKPVVSDFDSDEEQDEREQSE
0.787237	0.157319	0.872404	1.70422	1.28687	1.4298	0.916136	0.799134	0.900224	2.00946	1.95986	1.38767	1.07215	1.40747	1.90117	S	1554	P51531-2	Probable global transcription activator SNF2L2	SMARCA2	RPNRGKAKPVVSDFDSDEEQDEREQSEGSGT
-1.36573	0.0218943	-1.76359	0.633062	-1.59511	-0.99694	0.813128	0.887188	1.32137	-0.0936076	-0.589423	-0.529144	-0.899307	-1.09976	-1.78173	S	132	P51858	Hepatoma-derived growth factor	HDGF	EAAEGDGDKKGNAEGSSDEEGKLVIDEPAKE
-1.36573	0.0218943	-1.76359	0.633062	-1.59511	-0.99694	0.813128	0.887188	1.32137	-0.0936076	-0.589423	-0.529144	-0.899307	-1.09976	-1.78173	S	133	P51858	Hepatoma-derived growth factor	HDGF	AAEGDGDKKGNAEGSSDEEGKLVIDEPAKEK
0.168835	-0.163119	0.166289	0.297893	-0.0262069	0.0438071	-0.121674	-0.0290795	-0.171337	0.0482647	0.394583	0.101541	0.216421	0.351564	0.47392	S	116	P55081	Microfibrillar-associated protein 1	MFAP1	LARHRKIVEPEVVGESDSEVEGDAWRMERED
0.168835	-0.163119	0.166289	0.297893	-0.0262069	0.0438071	-0.121674	-0.0290795	-0.171337	0.0482647	0.394583	0.101541	0.216421	0.351564	0.47392	S	118	P55081	Microfibrillar-associated protein 1	MFAP1	RHRKIVEPEVVGESDSEVEGDAWRMEREDSS
0.342714	0.133555	0.297553	0.910856	0.825184	0.996105	0.0136671	-0.205341	-0.0239506	0.242983	0.166486	0.0537982	0.683521	0.677239	0.966323	S	52	P55081	Microfibrillar-associated protein 1	MFAP1	KRYVSGKRPDYAPMESSDEEDEEFQFIKKAK
0.342714	0.133555	0.297553	0.910856	0.825184	0.996105	0.0136671	-0.205341	-0.0239506	0.242983	0.166486	0.0537982	0.683521	0.677239	0.966323	S	53	P55081	Microfibrillar-associated protein 1	MFAP1	RYVSGKRPDYAPMESSDEEDEEFQFIKKAKE
0.323155	-0.12404	0.139312	-1.34535	-0.802216	-0.786194	-0.721121	-0.926252	-0.976373	-2.73872	-1.59821	-1.64358	0.114389	0.521666	0.156655	S	705	P55197-1	Protein AF-10	MLLT10	LVGRGSSPRGSLSPRSPVSSLQIRYDQPGNS
2.42656	0.856348	1.31698	3.04329	1.86733	2.46838	2.57165	1.4422	1.93137	3.31173	3.62997	2.99407	1.66981	1.51281	1.66222	S	92	P57682	Krueppel-like factor 3	KLF3	NSPSSLKFPSSHRRASPGLSMPSSSPPIKKY
-0.158567	-0.20723	0.202929	-0.095047	0.0200628	-0.0451289	-2.64686	-2.26339	-2.02097	-1.48068	-1.73211	-1.14215	-0.706267	-1.04121	-1.51631	S	235	P62753	40S ribosomal protein S6	RPS6	AKEKRQEQIAKRRRLSSLRASTSKSESSQK_
-0.167313	-0.0368043	0.170986	-0.867606	0.0574649	-0.0616201	-2.68265	-2.58023	-3.19077	-1.77642	-1.86853	-1.25814	-0.613735	-1.60837	-1.71953	S	236	P62753	40S ribosomal protein S6	RPS6	KEKRQEQIAKRRRLSSLRASTSKSESSQK__
-0.184032	-0.0192305	0.156105	-0.899198	-0.163593	-0.141855	-3.83814	-2.93234	-3.37105	-1.82496	-2.21242	-1.32685	-0.644956	-1.78861	-1.74987	S	240	P62753	40S ribosomal protein S6	RPS6	QEQIAKRRRLSSLRASTSKSESSQK______
0.557553	0.274677	-0.000687892	-4.49395	-0.316052	-1.79802	-2.88302	-2.62228	-0.551169	-0.321622	-1.17737	0.209844	-0.337732	0.0671681	-0.102055	S	95	P62995	Transformer-2 protein homolog beta	TRA2B	RSRSRSYSRDYRRRHSHSHSPMSTRRRHVGN
0.472964	0.274677	-0.772643	-2.89084	-2.34212	-0.246746	-0.605912	-0.593584	-0.551169	-0.105881	-1.92952	0.240696	-0.337732	0.0671681	-0.102055	S	99	P62995	Transformer-2 protein homolog beta	TRA2B	RSYSRDYRRRHSHSHSPMSTRRRHVGNRANP
0.239082	0.0618456	0.293081	0.379743	0.267184	0.161979	0.0142198	0.0656509	-0.00737166	0.195973	0.46225	0.2001	0.335459	0.216023	0.485891	S	264	P62995	Transformer-2 protein homolog beta;Transformer-2 protein homolog alpha	TRA2B;TRA2A	GWRAAQDRDQIYRRRSPSPYYSRGGYRSRSR;GYDRYEDYDYRYRRRSPSPYYSRYRSRSRSR
0.240277	0.10521	0.293081	0.379743	0.267184	0.161979	0.0142198	0.0899817	0.0145778	0.226834	0.43787	0.2001	0.346567	0.239634	0.508584	S	266	P62995	Transformer-2 protein homolog beta;Transformer-2 protein homolog alpha	TRA2B;TRA2A	DRYEDYDYRYRRRSPSPYYSRYRSRSRSRSY;RAAQDRDQIYRRRSPSPYYSRGGYRSRSRSR
-1.75659	-2.0504	-2.85783	-2.31625	-2.4631	-2.21553	-2.05494	-1.85096	-1.29447	-2.13821	-2.01569	-1.84874	-2.02336	-1.98301	-2.09939	S	94	P78317	E3 ubiquitin-protein ligase RNF4	RNF4	NARRLPQDHADSCVVSSDDEELSRDRDVYVT
-1.75659	-2.0504	-2.85783	-2.31625	-2.4631	-2.21553	-2.05494	-1.85096	-1.29447	-2.13821	-2.01569	-1.84874	-2.02336	-1.98301	-2.09939	S	95	P78317	E3 ubiquitin-protein ligase RNF4	RNF4	ARRLPQDHADSCVVSSDDEELSRDRDVYVTT
0.0657504	0.151608	0.297979	0.355088	0.325383	0.0509024	-0.0399854	0.0224454	-0.0293581	0.0557504	0.512143	0.219804	0.0727046	0.112651	-0.0103075	S	138	P84103	Serine/arginine-rich splicing factor 3	SRSF3	RSRSRSLSRDRRRERSLSRERNHKPSRSFSR
0.0657504	0.151608	0.297979	0.355088	0.325383	0.0509024	-0.0399854	0.0224454	-0.0293581	0.0557504	0.512143	0.219804	0.0727046	0.112651	-0.0103075	S	140	P84103	Serine/arginine-rich splicing factor 3	SRSF3	RSRSLSRDRRRERSLSRERNHKPSRSFSRSR
-3.93908	-4.45316	-4.73892	-3.90709	-3.48793	-2.14114	-3.81488	-4.04732	-3.37185	-4.73789	-3.90873	-4.19644	-3.39538	-3.45102	-2.8735	S	213	P85037	Forkhead box protein K1	FOXK1	KIQFTSLYHKEEAPASPLRPLYPQISPLKIH
-3.93908	-4.45316	-4.73892	-3.90709	-3.48793	-2.14114	-3.81488	-4.04732	-3.37185	-4.73789	-3.90873	-4.19644	-3.39538	-3.45102	-2.8735	S	223	P85037	Forkhead box protein K1	FOXK1	EEAPASPLRPLYPQISPLKIHIPEPDLRSMV
-2.21862	-0.989698	-1.44372	-1.72338	-2.324	-2.44775	-0.041231	-0.227732	0.316517	-0.383056	-0.674004	-0.804878	-0.843581	-0.768116	-1.03928	S	416	P85037	Forkhead box protein K1	FOXK1	GVSCFRTPFGPLSSRSAPASPTHPGLMSPRS
-2.13482	-0.989698	-1.25538	-1.4536	-0.106989	-2.41236	-0.0477453	-0.253052	0.209322	-0.383056	-0.835837	-0.780187	-0.768172	-0.768116	-0.943901	S	420	P85037	Forkhead box protein K1	FOXK1	FRTPFGPLSSRSAPASPTHPGLMSPRSGGLQ
0.0208572	-0.306102	-1.02579	-0.794475	-0.0635142	0.187799	-0.374035	-0.664463	-0.474188	-1.30298	-0.575569	-0.602792	-0.359321	-0.527419	-0.535638	S	428	P85037	Forkhead box protein K1	FOXK1	SSRSAPASPTHPGLMSPRSGGLQTPECLSRE
0.565293	0.470041	0.872292	0.635551	0.778063	0.648913	-1.83871	-1.58302	-1.58221	1.18244	1.00836	1.02256	0.890404	0.784242	1.15059	S	801	P98175-5	RNA-binding protein 10	RBM10	RPSPPRGLVAAYSGESDSEEEQERGGPEREE
0.565293	0.470041	0.872292	0.635551	0.778063	0.648913	-1.83871	-1.58302	-1.58221	1.18244	1.00836	1.02256	0.890404	0.784242	1.15059	S	803	P98175-5	RNA-binding protein 10	RBM10	SPPRGLVAAYSGESDSEEEQERGGPEREEKL
-2.27931	-1.11827	-2.5162	-0.712139	-2.03082	-1.27744	-1.12882	-1.18689	-0.814299	-0.841029	-0.767329	-0.887894	-1.72929	-1.68057	-2.10258	S	303	Q00613-2	Heat shock factor protein 1	HSF1	PLSSSPLVRVKEEPPSPPQSPRVEEASPGRP
-2.27931	-1.11827	-2.5162	-0.712139	-2.03082	-1.27744	-1.12882	-1.18689	-0.814299	-0.841029	-0.767329	-0.887894	-1.72929	-1.68057	-2.10258	S	307	Q00613-2	Heat shock factor protein 1	HSF1	SPLVRVKEEPPSPPQSPRVEEASPGRPSSVD
0.432297	-0.113955	0.271844	0.325651	-1.34865	0.115583	-0.103748	0.0981355	-0.263704	-0.121293	0.22202	-0.0582604	0.156189	0.0623304	0.61684	S	189	Q01130	Serine/arginine-rich splicing factor 2	SRSF2	SSVSRSRSRSRSRSRSRSPPPVSKRESKSRS
0.432297	-0.113955	0.271844	0.325651	-1.34865	0.115583	-0.103748	0.0981355	-0.263704	-0.121293	0.22202	-0.0582604	0.156189	0.0623304	0.61684	S	191	Q01130	Serine/arginine-rich splicing factor 2	SRSF2	VSRSRSRSRSRSRSRSPPPVSKRESKSRSRS
1.5695	1.42583	1.61604	1.51139	1.41791	1.30801	1.49345	1.6741	1.43984	-0.266698	-0.0770685	-0.22764	1.09165	1.38056	1.74673	S	48	Q01196-8	Runt-related transcription factor 1	RUNX1	DASTSRRFTPPSTALSPGKMSEALPLGAPDA
-1.14085	-0.46506	-0.716994	-1.71978	-2.0925	-1.71026	-1.6777	-2.60112	-1.77452	-0.480073	-1.00162	-0.835507	-1.44639	-0.790106	-1.15819	S	957	Q01804-5	OTU domain-containing protein 4	OTUD4	GANSVDSRVQRPKEESSEDENEVSNILRSGR
-1.14085	-0.46506	-0.716994	-1.71978	-2.0925	-1.71026	-1.6777	-2.60112	-1.77452	-0.480073	-1.00162	-0.835507	-1.44639	-0.790106	-1.15819	S	958	Q01804-5	OTU domain-containing protein 4	OTUD4	ANSVDSRVQRPKEESSEDENEVSNILRSGRS
0.607427	0.37243	0.453019	1.22164	1.19999	1.15383	0.133426	0.124796	0.305238	0.120981	0.269242	0.405898	0.722569	0.396846	0.781475	S	1545	Q02880-2	DNA topoisomerase 2-beta	TOP2B	TTPKGKGRGAKKRKASGSENEGDYNPGRKTS
0.607427	0.37243	0.453019	1.22164	1.19999	1.15383	0.133426	0.124796	0.305238	0.120981	0.269242	0.405898	0.722569	0.396846	0.781475	S	1547	Q02880-2	DNA topoisomerase 2-beta	TOP2B	PKGKGRGAKKRKASGSENEGDYNPGRKTSKT
1.37859	1.37745	1.67534	1.50298	1.67254	1.09735	0.666458	0.87288	0.756917	0.918622	1.22545	1.08884	1.33433	1.72084	0.958732	S	1395	Q02880-2	DNA topoisomerase 2-beta	TOP2B	DDDDNNDLEELKVKASPITNDGEDEFVPSDG
1.3936	1.37745	1.66415	1.08744	1.55564	0.69928	0.695583	0.87288	0.756917	0.918622	1.19383	0.982593	1.33433	1.72084	0.958732	S	1408	Q02880-2	DNA topoisomerase 2-beta	TOP2B	KASPITNDGEDEFVPSDGLDKDEYTFSPGKS
0.676485	0.535433	0.809754	0.669541	0.442645	-0.159108	0.532768	0.589117	0.451279	0.48183	0.742168	0.665285	0.487864	0.84507	0.749085	S	1517	Q02880-2	DNA topoisomerase 2-beta	TOP2B	PKRAPKQKKVVEAVNSDSDSEFGIPKKTTTP
0.676485	0.535433	0.809754	0.669541	0.442645	-0.159108	0.532768	0.589117	0.451279	0.48183	0.742168	0.665285	0.487864	0.84507	0.843981	S	1519	Q02880-2	DNA topoisomerase 2-beta	TOP2B	RAPKQKKVVEAVNSDSDSEFGIPKKTTTPKG
0.850128	0.517107	0.977568	0.513827	0.436496	0.319127	0.796798	0.853841	0.577226	1.33946	1.65603	1.29235	0.502719	0.725766	0.968769	S	1799	Q03164-2	Histone-lysine N-methyltransferase 2A;MLL cleavage product N320;MLL cleavage product C180	KMT2A	KIIPAPKPKGPGEPDSPTPLHPPTPPILSTD
-1.40308	-0.195002	-1.85722	-1.30668	-2.35021	-1.38878	-0.253139	0.0221469	0.263859	-1.74453	-1.47762	-1.42248	-1.5363	-1.65445	-1.76573	S	240	Q04726-2	Transducin-like enhancer protein 3	TLE3	KKRKAEEKDSLSRYDSDGDKSDDLVVDVSNE
-1.40308	-0.195002	-1.85722	-1.30668	-2.39421	-1.38878	-0.253139	0.0221469	0.263859	-1.74453	-1.47762	-1.42248	-1.5363	-1.65445	-1.76573	S	245	Q04726-2	Transducin-like enhancer protein 3	TLE3	EEKDSLSRYDSDGDKSDDLVVDVSNEDPATP
-0.0438521	-0.0486329	0.172113	0.450459	0.301276	0.0761807	-0.091937	0.0392526	-0.0839509	0.0100941	0.384919	0.288881	-0.0428262	-0.0108391	0.084602	S	234	Q07955	Serine/arginine-rich splicing factor 1	SRSF1	SNSRSRSYSPRRSRGSPRYSPRHSRSRSRT_
-0.0438521	-0.0486329	0.0297357	0.445959	0.301276	0.0761807	-0.091937	0.0392526	-0.0839509	0.0100941	0.384919	0.180237	-0.0428262	-0.0108391	0.084602	S	238	Q07955	Serine/arginine-rich splicing factor 1	SRSF1	SRSYSPRRSRGSPRYSPRHSRSRSRT_____
0.303616	0.25369	0.563178	0.362634	0.360427	0.419617	0.125858	0.117187	0.12064	0.573124	0.789614	0.572505	0.155048	0.124008	0.745056	S	199	Q07955	Serine/arginine-rich splicing factor 1	SRSF1	EGETAYIRVKVDGPRSPSYGRSRSRSRSRSR
0.464038	0.359634	0.563614	0.362634	0.394285	0.438959	0.181635	0.185369	0.172465	0.66614	0.827816	0.633602	0.519629	0.574383	0.81668	S	201	Q07955	Serine/arginine-rich splicing factor 1	SRSF1	ETAYIRVKVDGPRSPSYGRSRSRSRSRSRSR
-2.62489	-3.45817	-3.10557	-2.42548	-2.6361	-2.05296	-2.62604	-2.53618	-2.83934	-2.77868	-2.04845	-3.06345	-2.34935	-2.39132	-2.34626	S	256	Q08357	Sodium-dependent phosphate transporter 2	SLC20A2	KITGKLQKEGALSRVSDESLSKVQEAESPVF
-2.62489	-3.45817	-2.99075	-2.42548	-2.6361	-2.05296	-2.77402	-2.99939	-2.83934	-4.2263	-2.04845	-3.06345	-2.46763	-2.57942	-2.36019	S	259	Q08357	Sodium-dependent phosphate transporter 2	SLC20A2	GKLQKEGALSRVSDESLSKVQEAESPVFKEL
-1.78494	-1.32686	-1.58794	-1.45507	-1.74986	-1.76871	-0.666264	-0.822312	-0.628597	-1.13053	-1.3054	-1.41101	-1.64672	-2.02581	-1.96363	S	743	Q08J23	tRNA (cytosine(34)-C(5))-methyltransferase	NSUN2	PDNDVTEGQRAGEPNSPDAEEANSPDVTAGC
-1.78494	-1.32686	-1.58794	-1.45507	-1.74986	-1.76871	-0.666264	-0.822312	-0.628597	-1.13053	-1.3054	-1.41101	-1.64672	-2.02581	-1.96363	S	751	Q08J23	tRNA (cytosine(34)-C(5))-methyltransferase	NSUN2	QRAGEPNSPDAEEANSPDVTAGCDPAGVHPP
1.15375	1.16288	1.1448	1.64123	1.07997	2.36966	-0.582363	-0.708253	-0.426633	2.12902	1.74157	1.62523	3.51448	3.26474	2.58127	S	5749	Q09666	Neuroblast differentiation-associated protein AHNAK	AHNAK	ASISGSKGDLKSSKASLGSLEGEAEAEASSP
0.71141	1.02829	1.07215	1.56479	1.07997	1.4027	-0.589083	-0.883621	-0.795097	1.99568	1.74157	1.62343	3.16472	2.72971	2.20816	S	5752	Q09666	Neuroblast differentiation-associated protein AHNAK	AHNAK	SGSKGDLKSSKASLGSLEGEAEAEASSPKGK
-0.0624208	-0.291646	-0.271357	-0.312454	0.670012	0.861061	-1.85142	-2.30472	-2.56888	-0.441882	-0.577252	-0.639221	0.293978	0.65627	-0.540017	S	5763	Q09666	Neuroblast differentiation-associated protein AHNAK	AHNAK	ASLGSLEGEAEAEASSPKGKFSLFKSKKPRH
1.95614	1.15954	1.46023	0.612036	1.5751	1.58908	-0.0565707	-1.24107	-1.16973	1.86514	1.53063	1.63414	3.50019	3.96988	2.20152	S	5731	Q09666	Neuroblast differentiation-associated protein AHNAK	AHNAK	KFNFSKPKGKGGVTGSPEASISGSKGDLKSS
1.95614	1.35485	1.46023	0.908476	0.845666	2.20026	-0.29764	-1.24107	-1.16973	1.10998	1.99989	1.14035	3.88966	3.26739	3.24231	S	5739	Q09666	Neuroblast differentiation-associated protein AHNAK	AHNAK	GKGGVTGSPEASISGSKGDLKSSKASLGSLE
1.15672	1.15996	1.21771	1.8345	1.07975	1.62203	-0.858175	-0.923742	-0.603326	1.06202	0.507647	1.03088	2.33419	1.81209	0.571514	S	5780	Q09666	Neuroblast differentiation-associated protein AHNAK	AHNAK	KGKFSLFKSKKPRHRSNSFSDEREFSGPSTP
1.15672	1.12401	1.21771	1.8345	1.07975	1.62203	-0.858175	-0.923742	-0.603326	1.06202	0.507647	1.03068	2.33419	1.81209	0.666519	S	5782	Q09666	Neuroblast differentiation-associated protein AHNAK	AHNAK	KFSLFKSKKPRHRSNSFSDEREFSGPSTPTG
1.93493	1.61822	2.0353	2.44426	1.57978	2.59153	0.334357	-0.045609	0.577793	1.60905	2.14318	1.24316	2.86972	2.53966	1.79717	S	210	Q09666	Neuroblast differentiation-associated protein AHNAK	AHNAK	VDVETQSGKTVIRLPSGSGAASPTGSAVDIR
1.33294	1.29163	2.00711	2.41044	1.80671	2.59153	0.334357	-0.045609	0.577793	1.42873	2.12135	1.37499	2.33781	2.38298	1.72313	S	216	Q09666	Neuroblast differentiation-associated protein AHNAK	AHNAK	SGKTVIRLPSGSGAASPTGSAVDIRAGAISA
0.418858	0.184544	0.467103	0.447113	1.0463	0.690533	-0.427513	-0.390621	-0.120375	-0.761354	-0.169925	-0.324955	0.728521	0.649295	0.92626	S	1062	Q12789-3	General transcription factor 3C polypeptide 1	GTF3C1	NTPLGVVRCPRVRKNSSTDQGSDEEGSLQKE
0.391977	0.23225	0.467103	0.426148	0.944981	0.563732	-0.630052	-0.569441	-0.311176	-0.992039	-0.33065	-0.744311	0.458937	0.649295	0.673693	S	1068	Q12789-3	General transcription factor 3C polypeptide 1	GTF3C1	VRCPRVRKNSSTDQGSDEEGSLQKEQESAMD
-0.93575	-1.17589	-0.748223	-0.926448	-0.640004	-1.01761	-0.260032	-0.716133	-1.02176	-0.798855	-0.383974	-0.696532	-1.00947	-1.24928	-0.868385	S	832	Q12872	Splicing factor, suppressor of white-apricot homolog	SFSWAP	ERRREERSVPTAYRVSRSPGASRKRTRSRSP
-0.93575	-1.17589	-0.748223	-0.926448	-0.640004	-1.01761	-0.696914	-0.716133	-1.02176	-0.798855	-0.383974	-0.696532	-1.06673	-1.24928	-0.868385	S	834	Q12872	Splicing factor, suppressor of white-apricot homolog	SFSWAP	RREERSVPTAYRVSRSPGASRKRTRSRSPHE
1.83737	0.574049	0.960589	3.04361	1.33723	0.844557	0.771515	-1.16124	1.34064	2.43943	2.08615	1.67491	0.812497	1.63168	1.44942	S	1601	Q12873-2	Chromodomain-helicase-DNA-binding protein 3	CHD3	NSRIGEKMETEADAPSPAPSLGERLEPRKIP
1.83737	0.574049	0.960589	3.04361	1.33723	0.844557	0.771515	-1.16124	1.34064	2.43943	2.08615	1.67491	0.812497	1.63168	1.44942	S	1605	Q12873-2	Chromodomain-helicase-DNA-binding protein 3	CHD3	GEKMETEADAPSPAPSLGERLEPRKIPLEDE
1.49921	1.42068	1.65846	2.22961	1.66403	1.64759	0.447717	0.982608	0.556694	1.66233	1.88044	1.54625	1.00901	1.37657	1.71601	S	523	Q12888	Tumor suppressor p53-binding protein 1	TP53BP1	LTGDSCKLMLSTSEYSQSPKMESLSSHRIDE
1.49921	1.42068	1.65846	2.22961	1.66403	1.64759	0.447717	0.982608	0.556694	1.66233	1.79141	1.54625	1.00901	1.37657	1.71601	S	525	Q12888	Tumor suppressor p53-binding protein 1	TP53BP1	GDSCKLMLSTSEYSQSPKMESLSSHRIDEDG
0.601397	0.100316	0.788486	1.50809	1.40934	1.04971	-0.513647	-0.57935	-0.495385	-0.223997	-0.202663	-0.174765	-0.0495312	0.401078	0.231363	S	1094	Q12888	Tumor suppressor p53-binding protein 1	TP53BP1	GDHTIRQSQQPMKPISPVKDPVSPASQKMVI
0.601397	0.100316	0.788486	1.50809	1.40934	1.04971	-0.513647	-0.554624	-0.495385	-0.223997	-0.202663	-0.174765	-0.0495312	0.401078	0.231363	S	1101	Q12888	Tumor suppressor p53-binding protein 1	TP53BP1	SQQPMKPISPVKDPVSPASQKMVIQGPSSPQ
-0.898331	-1.53275	-1.2034	-1.33165	-0.698431	-0.690037	-0.550891	-1.90069	-1.11975	-1.45637	-1.26591	-1.01478	-0.412142	-0.768562	-0.25864	S	93	Q13185	Chromobox protein homolog 3	CBX3	NSQKAGKEKDGTKRKSLSDSESDDSKSKKKR
0.149387	-0.715975	-0.0363632	0.718606	-0.698431	-0.349467	-0.349527	-1.84135	-0.328726	-0.804476	-0.836749	-0.352976	-0.510919	0.0502419	-0.0429348	S	95	Q13185	Chromobox protein homolog 3	CBX3	QKAGKEKDGTKRKSLSDSESDDSKSKKKRDA
-0.36645	-0.580724	-0.125215	-0.41726	-0.485054	-0.842655	-0.527351	-0.351631	-0.768082	-0.0157755	0.214669	-0.099622	-0.343219	-0.625096	-0.410312	S	211	Q13242	Serine/arginine-rich splicing factor 9	SRSF9	RSGSRGRDSPYQSRGSPHYFSPFRPY_____
-0.36645	-0.580724	-0.125215	-0.41726	-0.485054	-0.842655	-0.527351	-0.351631	-0.768082	-0.0157755	0.214669	-0.099622	-0.343219	-0.625096	-0.410312	S	216	Q13242	Serine/arginine-rich splicing factor 9	SRSF9	GRDSPYQSRGSPHYFSPFRPY__________
0.0833618	-0.324528	0.0559429	0.310482	0.257465	0.289708	-0.378102	-0.209729	-0.434875	0.241516	0.650631	0.333332	0.0975423	-0.0528699	0.530154	S	314	Q13247	Serine/arginine-rich splicing factor 6	SRSF6	SRSNSPLPVPPSKARSVSPPPKRATSRSRSR
0.0833618	-0.324528	0.0559429	0.310482	0.257465	0.289708	-0.378102	-0.209729	-0.434875	0.241516	0.650631	0.333332	0.0975423	-0.0528699	0.530154	S	316	Q13247	Serine/arginine-rich splicing factor 6	SRSF6	SNSPLPVPPSKARSVSPPPKRATSRSRSRSR
1.89464	2.2501	2.81987	1.85625	1.49012	1.53029	2.08078	2.65204	2.41909	2.72428	2.67807	2.76086	1.97656	1.96056	2.92917	S	442	Q13422	DNA-binding protein Ikaros	IKZF1	SLKEEHRAYDLLRAASENSQDALRVVSTSGE
1.89464	2.2501	2.81987	1.85625	1.49012	1.53029	2.08078	2.65204	2.41909	2.72428	2.67807	2.76086	1.97656	1.96056	2.92917	S	445	Q13422	DNA-binding protein Ikaros	IKZF1	EEHRAYDLLRAASENSQDALRVVSTSGEQMK
-0.506418	-0.702134	-0.147037	-0.117414	-0.0474112	-0.0799319	-0.342003	-0.421412	-0.0915104	-0.277542	-0.190284	-0.233263	-0.663749	-0.675452	-0.0965695	S	544	Q13427	Peptidyl-prolyl cis-trans isomerase G	PPIG	EHDHSKSKEKDRRAQSRSRECDITKGKHSYN
-0.506418	-0.702134	-0.147037	-0.117414	-0.0474112	-0.0799319	-0.342003	-0.421412	-0.0915104	-0.277542	-0.190284	-0.233263	-0.663749	-0.675452	-0.0965695	S	546	Q13427	Peptidyl-prolyl cis-trans isomerase G	PPIG	DHSKSKEKDRRAQSRSRECDITKGKHSYNSR
0.0300297	-0.325134	-0.266441	-0.0742624	-0.104612	-0.0283248	-0.0172515	0.208322	-0.0802426	-0.334873	-0.0837762	-0.13359	-0.307171	-0.0672268	-0.133343	S	356	Q13427	Peptidyl-prolyl cis-trans isomerase G	PPIG	YRTPSRSRSRDRFRRSETPPHWRQEMQRAQR
0.398626	0.0668631	0.433682	0.587946	0.52526	0.658929	-0.211517	0.00858015	0.0544541	0.416515	0.4953	0.321227	0.465022	0.48102	0.54741	S	431	Q13523	Serine/threonine-protein kinase PRP4 homolog	PRPF4B	PRDDILSRRERSKDASPINRWSPTRRRSRSP
0.502707	0.446415	0.33912	1.25329	1.32676	0.658929	0.0112611	-0.0524714	-0.132468	0.416515	0.4953	0.777062	0.685351	0.538808	0.576865	S	437	Q13523	Serine/threonine-protein kinase PRP4 homolog	PRPF4B	SRRERSKDASPINRWSPTRRRSRSPIRRRSR
2.95356	0.210585	1.83627	3.75623	3.95573	3.55916	3.39361	3.28448	3.10229	3.32657	3.20892	2.91245	3.46192	2.57237	2.57233	S	87	Q13523	Serine/threonine-protein kinase PRP4 homolog	PRPF4B	KHKHKKHKRKEIIDASDKEGMSPAKRTKLDD
2.95356	0.210585	1.83627	3.75623	3.95573	3.55916	3.39361	3.28448	3.10229	3.32657	3.20892	2.91245	3.46192	2.57237	2.57233	S	93	Q13523	Serine/threonine-protein kinase PRP4 homolog	PRPF4B	HKRKEIIDASDKEGMSPAKRTKLDDLALLED
0.121666	0.0668631	0.29701	0.215121	0.533848	0.646818	-0.0105839	-0.0072549	-0.357634	0.330965	0.437727	0.118127	0.131503	0.326182	0.54741	S	427	Q13523	Serine/threonine-protein kinase PRP4 homolog	PRPF4B	PRTRPRDDILSRRERSKDASPINRWSPTRRR
0.789852	0.133327	0.342588	0.473597	0.287963	0.678168	-0.197951	0.0104632	0.0711851	0.589759	0.41339	0.555538	0.364396	1.09909	0.557183	S	292	Q13523	Serine/threonine-protein kinase PRP4 homolog	PRPF4B	SPIINESRSRDRGKKSRSPVDLRGKSKDRRS
0.789852	0.133327	0.342588	0.473597	0.287963	0.678168	-0.197951	0.0104632	0.0711851	0.589759	0.41339	0.555538	0.364396	1.09909	0.557183	S	294	Q13523	Serine/threonine-protein kinase PRP4 homolog	PRPF4B	IINESRSRDRGKKSRSPVDLRGKSKDRRSRS
0.301671	0.0306927	0.421824	0.677395	0.313908	0.338946	-0.11592	0.117356	-0.0969789	0.383529	0.545323	0.407562	0.267815	0.392559	0.559519	S	354	Q13523	Serine/threonine-protein kinase PRP4 homolog	PRPF4B	NRSPSRRPGRSPKRRSLSPKPRDKSRRSRSP
0.301671	0.0306927	0.421824	0.677395	0.313908	0.338946	-0.11592	0.117356	-0.0969789	0.383529	0.545323	0.407562	0.267815	0.392559	0.559519	S	356	Q13523	Serine/threonine-protein kinase PRP4 homolog	PRPF4B	SPSRRPGRSPKRRSLSPKPRDKSRRSRSPLL
0.320682	0.158104	0.397029	0.614971	0.477257	0.402406	-0.121341	0.0730867	-0.0159404	0.287988	0.446034	0.317984	0.071361	0.138383	0.403683	S	366	Q13523	Serine/threonine-protein kinase PRP4 homolog	PRPF4B	KRRSLSPKPRDKSRRSRSPLLNDRRSKQSKS
0.320682	0.158104	0.397029	0.614971	0.477257	0.402406	-0.121341	0.0730867	-0.0159404	0.287988	0.446034	0.317984	0.071361	0.138383	0.403683	S	368	Q13523	Serine/threonine-protein kinase PRP4 homolog	PRPF4B	RSLSPKPRDKSRRSRSPLLNDRRSKQSKSPS
-0.959837	-3.24704	-2.75264	-2.09515	-1.63681	-1.38064	-1.44683	-2.71606	-2.41024	-2.17757	-1.41866	-1.13638	-1.90688	-0.795465	-1.42358	S	578	Q13523	Serine/threonine-protein kinase PRP4 homolog	PRPF4B	VPSEPSSPQSSTRTRSPSPDDILERVAADVK
-0.959837	-3.24704	-2.75264	-2.09515	-1.63681	-1.38064	-1.44683	-2.71606	-2.41024	-2.17757	-1.41866	-1.13638	-1.90688	-0.795465	-1.42358	S	580	Q13523	Serine/threonine-protein kinase PRP4 homolog	PRPF4B	SEPSSPQSSTRTRSPSPDDILERVAADVKEY
0.345622	0.198542	0.304119	0.584587	0.377441	0.819183	0.0304105	0.0840302	0.06691	0.455155	0.268831	0.471151	0.267194	0.626664	0.875767	S	142	Q13523	Serine/threonine-protein kinase PRP4 homolog	PRPF4B	GKVQSGMGLILQGYESGSEEEGEIHEKARNG
0.345622	0.198542	0.304119	0.584587	0.377441	0.819183	0.0304105	0.0840302	0.06691	0.455155	0.268831	0.471151	0.267194	0.626664	0.875767	S	144	Q13523	Serine/threonine-protein kinase PRP4 homolog	PRPF4B	VQSGMGLILQGYESGSEEEGEIHEKARNGNR
-0.1896	-0.440088	-0.0362189	0.117	0.101469	0.052753	-0.104926	-0.158022	-0.496443	0.106017	0.406837	0.338088	0.279397	0.148882	0.346766	S	224	Q13573	SNW domain-containing protein 1	SNW1	PPRFKINKKIPRGPPSPPAPVMHSPSRKMTV
-0.1896	-0.587209	-0.111716	0.163972	0.101469	0.052753	-0.104926	-0.129356	-0.496443	0.106017	0.395413	0.353807	0.279397	0.148882	0.346766	S	232	Q13573	SNW domain-containing protein 1	SNW1	KIPRGPPSPPAPVMHSPSRKMTVKEQQEWKI
1.73317	1.04298	1.76161	0.42974	-0.242704	1.67629	0.931631	0.758633	0.870774	0.639829	1.3217	0.779731	-0.676363	-0.509081	0.0227898	S	618	Q13586	Stromal interaction molecule 1	STIM1	APPGGSPHLDSSRSHSPSSPDPDTPSPVGDS
1.55292	1.04298	1.76161	0.42974	-0.242704	1.67629	0.931631	0.758633	0.512825	0.639829	1.3217	0.779731	-0.676363	-0.509081	0.0227898	S	620	Q13586	Stromal interaction molecule 1	STIM1	PGGSPHLDSSRSHSPSSPDPDTPSPVGDSRA
0.359007	0.208147	0.319456	0.553648	0.155106	0.300534	0.165811	0.157544	0.351267	0.108578	0.224719	0.136358	0.313336	-0.0121284	0.490172	S	2	Q13595	Transformer-2 protein homolog alpha	TRA2A	______________MSDVEENNFEGRESRSQ
0.359007	0.208147	0.319456	0.553648	0.155106	0.300534	0.165811	0.157544	0.351267	0.108578	0.224719	0.136358	0.313336	-0.0121284	0.490172	S	14	Q13595	Transformer-2 protein homolog alpha	TRA2A	__MSDVEENNFEGRESRSQSKSPTGTPARVK
0.207997	0.10521	0.313276	0.380253	0.253285	0.180272	-0.0294994	0.0656509	-0.0494999	0.351709	0.380942	0.22541	0.335459	0.239634	0.485891	S	158	Q13595-4	Transformer-2 protein homolog alpha	TRA2A	RGYDRYEDYDYRYRRSPSPYYSRYRSRSRSR
0.207997	0.10521	0.313276	0.380253	0.253285	0.180272	-0.0294994	0.0656509	-0.0494999	0.351709	0.380942	0.22541	0.346567	0.239634	0.485891	S	160	Q13595-4	Transformer-2 protein homolog alpha	TRA2A	YDRYEDYDYRYRRSPSPYYSRYRSRSRSRSY
-0.741803	-0.0907454	-0.970678	-0.466162	-1.52727	-1.08498	0.198744	-0.0546165	0.525096	-0.363767	-1.00713	-0.866429	-0.297125	-0.842404	-1.16476	S	32	Q13596	Sorting nexin-1	SNX1	PFPGLEPESEGAAGGSEPEAGDSDTEGEDIF
-0.707874	-0.0907454	-0.970678	-0.466162	-1.52727	-0.422072	0.198744	0.15397	0.525096	-0.355176	-1.00713	-0.846747	-0.297125	-0.842404	-1.16476	S	39	Q13596	Sorting nexin-1	SNX1	ESEGAAGGSEPEAGDSDTEGEDIFTGAAVVS
-0.163132	-0.142006	-0.228271	-0.0504417	0.0208939	0.498941	-0.0719237	0.275566	0.169379	0.425817	0.536841	0.382271	0.382794	0.396647	0.399313	S	437	Q14004	Cyclin-dependent kinase 13	CDK13	SRSRHRLSRSRSRHSSISPSTLTLKSSLAAE
-0.163132	-0.142006	-0.228271	-0.0504417	0.0208939	0.498941	-0.0719237	0.275566	0.169379	0.425817	0.536841	0.382271	0.382794	0.396647	0.399313	S	439	Q14004	Cyclin-dependent kinase 13	CDK13	SRHRLSRSRSRHSSISPSTLTLKSSLAAELN
-0.301194	0.116866	0.344764	-0.169161	-0.32239	-0.184092	-0.119905	0.110292	-0.233934	-0.0994048	-0.220969	0.0475729	0.227269	-0.215841	0.288837	S	358	Q14004	Cyclin-dependent kinase 13	CDK13	PAGGGSSPYSRRLPRSPSPYSRRRSPSYSRH
-0.301194	0.116866	0.344764	-0.169161	-0.32239	-0.184092	-0.119905	0.110292	-0.233934	-0.0994048	-0.220969	0.0475729	0.227269	0.210722	0.288837	S	360	Q14004	Cyclin-dependent kinase 13	CDK13	GGGSSPYSRRLPRSPSPYSRRRSPSYSRHSS
0.00220655	0.448852	0.0870478	0.770473	0.346616	0.41921	-0.383422	-0.302005	-0.235628	0.596168	0.927468	0.634191	0.297933	0.372504	0.492	S	80	Q14103-3	Heterogeneous nuclear ribonucleoprotein D0	HNRNPD	GAKIDASKNEEDEGHSNSSPRHSEAATAQRE
-0.0292604	0.410129	0.438256	0.781703	1.39154	0.205553	-0.383422	-0.302964	-0.238728	0.454752	1.14969	1.64563	0.385277	0.195722	0.589299	S	83	Q14103-3	Heterogeneous nuclear ribonucleoprotein D0	HNRNPD	IDASKNEEDEGHSNSSPRHSEAATAQREEWK
0.0354084	-0.151152	-0.0218166	0.257507	0.229513	0.404464	0.0109783	0.00266817	-0.348932	-0.248841	0.0824906	-0.208732	0.15076	0.30442	0.203463	S	127	Q14498-2	RNA-binding protein 39	RBM39	IGLPHSIKLSRRRSRSKSPFRKDKSPVREPI;RFRGRYRSPYRRRSRSKSPFRKDKSPVREPI
0.0354084	-0.151152	-0.0218166	0.257507	0.229513	0.404464	0.0109783	0.00266817	-0.348932	-0.248841	0.0824906	-0.208732	0.15076	0.30442	0.203463	S	129	Q14498-2	RNA-binding protein 39	RBM39	LPHSIKLSRRRSRSKSPFRKDKSPVREPIDN;RGRYRSPYRRRSRSKSPFRKDKSPVREPIDN
-1.05748	-1.72179	-1.12056	-0.413523	-0.332085	-0.544354	-1.84634	-1.35799	-1.6928	-0.838033	-0.245771	-0.671694	-0.93532	-1.00702	-0.853784	S	97	Q14498-2	RNA-binding protein 39	RBM39	SRSRSRDRRFRGRYRSPYSGPKFNSAIRGKI
-1.05748	-1.72179	-1.12056	-0.413523	-0.332085	-0.544354	-1.84634	-1.35799	-1.6928	-0.838033	-0.245771	-0.671694	-0.93532	-1.00702	-0.853784	S	100	Q14498-2	RNA-binding protein 39	RBM39	RSRDRRFRGRYRSPYSGPKFNSAIRGKIGLP
0.195246	0.411381	0.253868	-1.10138	-1.11724	-0.964665	0.0714783	0.129705	-0.172547	0.517676	0.764776	0.602125	-0.525256	-0.470607	-0.173823	S	299	Q14676	Mediator of DNA damage checkpoint protein 1	MDC1	PAGVILERSQPPGEDSDTDVDDDSRPPGRPA
0.429171	0.234843	0.374105	-1.1655	-1.12678	-0.914258	0.00151431	-0.161967	-0.172045	0.693201	0.580903	0.620656	-0.401206	-0.388976	-0.196078	S	453	Q14676	Mediator of DNA damage checkpoint protein 1	MDC1	RVVLLQRSQTTTERDSDTDVEEEELPVENRE
-0.170869	0.154096	0.14168	-0.870601	-0.70088	-0.609081	-0.699363	-0.663713	-0.472397	-0.730506	-0.41522	-0.290368	-0.466483	-0.270973	-0.113648	S	753	Q14687-3	Genetic suppressor element 1	GSE1	VAQKRRKRRRMLRERSPSPPTIQSKRQTPSP
-0.170869	0.154096	0.14168	-0.870601	-0.70088	-0.609081	-0.699363	-0.663713	-0.472397	-0.730506	-0.41522	-0.290368	-0.466483	-0.270973	-0.113648	S	755	Q14687-3	Genetic suppressor element 1	GSE1	QKRRKRRRMLRERSPSPPTIQSKRQTPSPRL
0.491631	0.330895	0.915776	1.23754	1.00055	0.765008	0.517088	0.730662	0.527531	0.71172	0.700668	0.767207	0.910589	1.44223	1.35679	S	1531	Q14839	Chromodomain-helicase-DNA-binding protein 4	CHD4	WSMPELAEVEENKKMSQPGSPSPKTPTPSTP
0.33532	0.330895	0.915776	1.08994	1.00055	0.765008	0.288314	0.695797	0.527531	0.71172	0.700668	0.767207	0.904892	1.44223	1.35679	S	1535	Q14839	Chromodomain-helicase-DNA-binding protein 4	CHD4	ELAEVEENKKMSQPGSPSPKTPTPSTPGDTQ
1.04576	0.737999	0.941569	0.567786	0.696932	0.619306	1.18038	1.27217	1.06981	0.893806	1.1217	0.97697	0.852742	1.36771	1.58247	S	515	Q14839	Chromodomain-helicase-DNA-binding protein 4	CHD4	GKVQKILIWKWGQPPSPTPVPRPPDADPNTP
1.04172	0.713768	0.382718	0.643388	-0.0102362	0.295665	1.10678	1.26708	1.04744	1.00389	1.18015	0.97697	0.239936	0.522953	1.78188	S	531	Q14839	Chromodomain-helicase-DNA-binding protein 4	CHD4	PTPVPRPPDADPNTPSPKPLEGRPERQFFVK
0.242441	0.0190218	0.212284	0.325359	0.354674	0.253605	0.16367	0.152757	-0.0995267	-0.091115	-0.0750388	0.112661	0.270651	0.306895	0.494464	S	558	Q14966	Zinc finger protein 638	ZNF638	YRIRNPFRGSPKCFRSVSPERMSRRSVRSSD
0.242441	0.0190218	0.212284	0.325359	0.354674	0.253605	0.16367	0.152757	-0.0995267	-0.091115	-0.0750388	0.112661	0.270651	0.306895	0.494464	S	560	Q14966	Zinc finger protein 638	ZNF638	IRNPFRGSPKCFRSVSPERMSRRSVRSSDRK
0.258709	0.137172	0.286637	0.238554	0.274301	0.245745	-0.198812	0.162226	-0.181587	-0.147261	0.0744526	0.0761107	0.563517	0.216501	0.522744	S	510	Q14966	Zinc finger protein 638	ZNF638	RSRRSSSSHRFRRSRSPMHYMYRPRSRSPRI
0.258709	0.137172	0.286637	0.238554	0.274301	0.245745	-0.198812	0.162226	-0.181587	-0.147261	0.0744526	0.0761107	0.563517	0.216501	0.522744	S	508	Q14966	Zinc finger protein 638	ZNF638	PRRSRRSSSSHRFRRSRSPMHYMYRPRSRSP
-2.06043	-2.28507	-1.89929	-1.16486	-1.74789	-1.47994	-1.85518	-1.83346	-1.71748	-1.71339	-1.61647	-1.70918	-2.62361	-2.87477	-2.24853	S	65	Q15154	Pericentriolar material 1 protein	PCM1	KKFGVESDKRVTNDISPESSPGVGRRRTKTP
-2.06043	-2.60064	-2.12141	-1.63765	-2.11827	-1.63461	-2.6025	-2.48782	-2.59042	-2.14058	-1.73207	-2.05746	-3.25697	-2.87477	-2.86574	S	69	Q15154	Pericentriolar material 1 protein	PCM1	VESDKRVTNDISPESSPGVGRRRTKTPHTFP
0.109567	0.0450466	0.320813	0.506871	0.532515	0.57893	0.324424	-0.085181	-0.0378608	0.425498	1.10832	0.634323	0.710053	0.558826	0.973917	S	383	Q15424-4	Scaffold attachment factor B1	SAFB	APKESSTSEGADQKMSSPEDDSDTKRLSKEE
0.109567	0.0450466	0.320813	0.506871	0.532515	0.192481	0.397228	-0.085181	-0.0378608	0.425498	1.10832	0.634323	0.710053	0.558826	0.973917	S	384	Q15424-4	Scaffold attachment factor B1	SAFB	PKESSTSEGADQKMSSPEDDSDTKRLSKEEK
-1.38715	-1.57962	-0.768906	0.36456	-0.0130445	-0.0449161	-1.17814	-0.802073	-0.69857	-0.61654	-0.386261	-0.424311	-0.60612	-0.791162	-0.405094	S	601	Q15424-4	Scaffold attachment factor B1	SAFB	ASKSQDRKSASREKRSVVSFDKVKEPRKSRD
-1.38715	-1.57962	-0.768906	0.36456	-0.0130445	-0.0449161	-1.17814	-0.802073	-0.69857	-0.61654	-0.386261	-0.424311	-0.60612	-0.791162	-0.405094	S	604	Q15424-4	Scaffold attachment factor B1	SAFB	SQDRKSASREKRSVVSFDKVKEPRKSRDSES
-0.230995	0.0059649	0.103271	0.0854192	-0.0336129	0.192924	0.127656	0.11392	0.0355693	0.218139	0.538369	0.439128	-0.0281067	-0.0644824	0.23185	S	80	Q15637-6	Splicing factor 1	SF1	LRTGDLGIPPNPEDRSPSPEPIYNSEGKRLN
-0.230995	0.0059649	0.103271	0.0854192	-0.0336129	0.192924	0.127656	0.11392	0.0355693	0.218139	0.538369	0.439128	-0.0281067	-0.0644824	0.23185	S	82	Q15637-6	Splicing factor 1	SF1	TGDLGIPPNPEDRSPSPEPIYNSEGKRLNTR
-2.69945	-2.15344	-2.49751	-3.51076	-4.16571	-2.21748	-1.00495	-1.65019	-0.814769	-1.9844	-1.27346	-2.38364	-3.26438	-3.76773	-2.87375	S	296	Q15642-5	Cdc42-interacting protein 4	TRIP10	DVEFEDFSQPMNRAPSDSSLGTPSDGRPELR
-2.69945	-2.91531	-3.40827	-3.51076	-4.16571	-1.44168	-1.00495	-2.00567	-1.0962	-1.9844	-1.27346	-2.38364	-3.26438	-5.50037	-4.11173	S	299	Q15642-5	Cdc42-interacting protein 4	TRIP10	FEDFSQPMNRAPSDSSLGTPSDGRPELRGPG
0.799558	0.795557	0.947658	0.596149	1.01269	1.76654	1.14487	1.31022	1.01763	1.28718	1.4746	1.43309	0.408422	0.39532	0.767967	S	174	Q15697-2	Zinc finger protein 174	ZNF174	PDFQPQTPRRDLRESSPAEPSQAGAYDRLSP
0.799558	0.556828	0.746332	0.940565	1.00558	1.25987	1.14302	1.46554	0.998233	1.28718	1.4746	1.39416	0.543208	0.497988	0.767967	S	188	Q15697-2	Zinc finger protein 174	ZNF174	SSPAEPSQAGAYDRLSPHHWEKSPLLQEPTP
0.347588	0.0221867	0.242877	0.271177	0.0786018	-0.00700045	-0.0691697	-0.0119937	-0.191254	0.433217	0.755472	0.358706	0.388297	0.240925	0.381082	S	219	Q16629-4	Serine/arginine-rich splicing factor 7	SRSF7	SRPRSSRSPSGSPRRSASPERMD________
0.347588	0.0221867	0.242877	0.271177	0.0786018	-0.00700045	-0.0691697	-0.0119937	-0.191254	0.433217	0.755472	0.358706	0.388297	0.240925	0.381082	S	221	Q16629-4	Serine/arginine-rich splicing factor 7	SRSF7	PRSSRSPSGSPRRSASPERMD__________
-0.252382	-0.582023	0.281486	-0.00537314	-0.0246532	0.239372	-0.603084	-0.435254	-0.255242	-0.111741	0.461	-0.0697668	-0.262283	-0.0287275	-0.10995	S	192	Q16629-4	Serine/arginine-rich splicing factor 7	SRSF7	RRSRSGSIKGSRYFQSPSRSRSRSRSISRPR
0.316878	-0.0799656	0.281486	0.363023	0.0850797	0.239372	-0.603084	-0.435254	-0.255242	0.499807	0.461	0.45965	0.317465	0.361352	0.609189	S	194	Q16629-4	Serine/arginine-rich splicing factor 7	SRSF7	SRSGSIKGSRYFQSPSRSRSRSRSISRPRSS
-1.33216	-1.96697	-1.56321	-2.54093	-1.9126	-1.30468	-2.68025	-2.64275	-2.72618	-2.71047	-2.35011	-2.1789	-1.88134	-1.66923	-1.33403	S	28	Q16637-4	Survival motor neuron protein	SMN1	PEQEDSVLFRRGTGQSDDSDIWDDTALIKAY
-1.38496	-1.98549	-1.54117	-2.54093	-1.89103	-1.29861	-2.69055	-2.64489	-2.72618	-2.30283	-0.290104	-2.16242	-2.07705	-1.68368	-1.33403	S	31	Q16637-4	Survival motor neuron protein	SMN1	EDSVLFRRGTGQSDDSDIWDDTALIKAYDKA
0.00414758	0.0485994	-0.414578	-1.07244	-1.87094	-0.607129	1.11757	1.08761	1.07705	-1.77099	-2.08596	-1.74595	0.771855	0.197708	0.106552	S	820	Q2PPJ7	Ral GTPase-activating protein subunit alpha-2	RALGAPA2	VKREHEGITILVRRSSSPAELDLKDDLQQTQ
0.00414758	0.0485994	-0.414578	-1.07244	-1.87094	-0.607129	1.11757	1.08761	1.07705	-1.77099	-2.08596	-1.74595	0.771855	0.197708	0.106552	S	821	Q2PPJ7	Ral GTPase-activating protein subunit alpha-2	RALGAPA2	KREHEGITILVRRSSSPAELDLKDDLQQTQG
-0.454182	-0.892371	-0.678515	0.666349	1.10979	0.718416	-1.08652	-1.19616	-0.71569	-1.11605	-0.998645	-0.679062	-0.324886	-0.0811584	-0.557057	S	316	Q3B726	DNA-directed RNA polymerase I subunit RPA43	TWISTNB	GYQSDHKKKKKKRKHSEEAEFTPPLKCSPKR
-0.572012	-0.892371	-0.678515	0.666349	1.10979	0.718416	-1.08652	-1.19616	-0.71569	-1.11605	-0.998645	-0.679062	-0.324886	-0.0811584	-0.557057	S	328	Q3B726	DNA-directed RNA polymerase I subunit RPA43	TWISTNB	RKHSEEAEFTPPLKCSPKRKGKSNFL_____
1.32076	0.689702	1.38757	1.389	1.61685	1.2146	0.27498	-0.325544	0.00695662	0.823825	1.29049	1.06343	0.873604	1.26298	1.61957	S	1468	Q3L8U1-2	Chromodomain-helicase-DNA-binding protein 9	CHD9	QTRPFSATKDELAELSEAESEGDEKPKLRRP
1.32076	0.689702	1.38757	1.389	1.61685	1.2146	0.27498	-0.325544	0.00695662	0.823825	1.29049	1.06343	0.873604	1.26298	1.61957	S	1472	Q3L8U1-2	Chromodomain-helicase-DNA-binding protein 9	CHD9	FSATKDELAELSEAESEGDEKPKLRRPCDRS
-0.567724	-0.126514	-0.414023	-1.37479	-1.72277	-1.52825	-0.195366	-0.520283	0.121539	-0.646413	-1.19673	-0.942811	-0.746573	-0.744428	-0.698372	S	596	Q3YEC7	Rab-like protein 6	RABL6	DTQRRADDFPVRDDPSDVTDEDEGPAEPPPP
-0.514235	-0.777633	-0.525165	0.700948	0.76245	0.050667	-1.19823	-0.940251	-1.04472	-0.757033	-0.711528	-0.55803	0.13137	0.429533	0.256392	S	337	Q4G0J3	La-related protein 7	LARP7	KEASEASKENRDIEISTEEEKDTGDLKDSSL
0.471995	0.643553	0.870364	0.838176	1.02099	0.602901	0.00727999	0.0365823	0.247365	0.0948869	0.24634	0.319648	0.742686	0.694139	1.14595	S	298	Q4G0J3	La-related protein 7	LARP7	EASSLPEVRTGKRKRSSSEDAESLAPRSKVK
0.602073	0.657785	0.992196	0.84985	0.912949	0.602901	0.0368449	-0.00996951	0.200311	0.149358	0.302579	0.396013	0.929576	0.788392	1.04269	S	300	Q4G0J3	La-related protein 7	LARP7	SSLPEVRTGKRKRSSSEDAESLAPRSKVKKI
-0.807212	-0.818038	-0.886521	-0.520237	-0.479045	-0.582179	-0.90305	-0.799633	-0.840921	-0.676593	-0.42408	-0.520996	-0.418257	-0.23269	-0.0885908	S	258	Q4G0J3	La-related protein 7	LARP7	TSNTSISKMKRSRPTSEGSDIESTEPQKQCS
-0.842729	-0.818038	-0.839886	-0.520237	-0.479045	-0.585945	-0.90305	-0.80139	-0.81899	-0.676593	-0.446178	-0.528166	-0.473677	-0.292778	-0.0885908	S	261	Q4G0J3	La-related protein 7	LARP7	TSISKMKRSRPTSEGSDIESTEPQKQCSKKK
-1.52893	-1.02594	-1.44213	-1.63801	-1.81887	-1.11598	-1.36188	-1.5028	-0.979723	-0.554638	-0.721623	-0.332445	-1.49053	-1.43904	-1.62915	S	687	Q4KMP7	TBC1 domain family member 10B	TBC1D10B	AAGGAPSPPPPVRRASAGPAPGPVVTAEGLH
-1.52893	-1.02594	-1.44213	-1.63801	-1.81887	-1.11598	-1.36188	-1.5028	-0.979723	-0.554638	-0.721623	-0.332445	-1.49053	-1.43904	-1.62915	S	707	Q4KMP7	TBC1 domain family member 10B	TBC1D10B	PGPVVTAEGLHPSLPSPTGNSTPLGSSKETR
0.880917	0.682628	1.01935	0.501207	0.790606	0.41906	0.796878	0.857844	0.640589	1.44152	1.81006	1.86243	0.745049	0.728885	1.02061	S	704	Q4LE39-2	AT-rich interactive domain-containing protein 4B	ARID4B	VSKSPERLRKDIEVLSEDTDYEEDEVTKKRK
0.243938	-0.0122914	0.0910029	-0.155243	-0.342033	-0.278426	-0.885462	-0.557968	-1.35391	0.0543366	-0.0371672	-0.0491316	0.577742	0.627805	0.102699	S	156	Q5JTV8	Torsin-1A-interacting protein 1	TOR1AIP1	QPSPVMTRRGLRDSHSSEEDEASSQTDLSQT
0.283287	-0.0122914	0.00392642	-0.155243	-1.19679	-0.374923	-0.885462	-0.557968	-1.35391	0.0543366	0.0192833	-0.0491316	0.577742	0.627805	-0.20513	S	157	Q5JTV8	Torsin-1A-interacting protein 1	TOR1AIP1	PSPVMTRRGLRDSHSSEEDEASSQTDLSQTI
-0.692378	-0.248624	-0.669223	-0.635381	-1.29151	-1.27587	-0.762133	-0.723764	-0.43965	-0.464327	-1.02991	-0.352452	-1.52348	-1.25147	-1.27926	S	1160	Q5SW79	Centrosomal protein of 170 kDa	CEP170	SRIDLLAQPRRTRLGSLSARSDSEATISRSS
-0.692378	-0.248624	-0.669223	-0.635381	-1.29151	-1.27587	-0.762133	-0.723764	-0.43965	-0.464327	-1.02991	-0.352452	-1.52348	-1.25147	-1.27926	S	1165	Q5SW79	Centrosomal protein of 170 kDa	CEP170	LAQPRRTRLGSLSARSDSEATISRSSASSRT
-1.03799	-0.712015	-1.38862	-1.29477	-2.29315	-1.76616	-0.98419	-0.889787	-0.318648	-0.381349	-0.939284	-0.43095	-0.276945	-0.573454	-1.39514	S	356	Q5SW79	Centrosomal protein of 170 kDa	CEP170	NPPQMLWERTEEDSKSIKSDVPVYLKRLKGN
-1.03799	-0.712015	-1.38862	-1.29477	-2.29315	-1.76616	-0.98419	-0.889787	-0.318648	-0.381349	-0.939284	-0.43095	-0.276945	-0.573454	-1.39514	S	359	Q5SW79	Centrosomal protein of 170 kDa	CEP170	QMLWERTEEDSKSIKSDVPVYLKRLKGNKHD
0.34583	0.0168834	-0.437513	-1.18389	-1.37423	-0.669043	-1.07014	-1.29673	-1.14112	-0.668335	-0.9927	-0.804759	-0.0239795	-0.280233	-0.0891792	S	1162	Q5T1M5	FK506-binding protein 15	FKBP15	VAGAALRPSHHSQRSSLSGDEEDELFKGATL
0.447787	0.054385	-0.437513	-0.991685	-1.37423	-0.453454	-1.07014	-1.29673	-1.14112	-0.668335	-0.9927	-0.804759	0.187029	-0.280233	-0.0891792	S	1164	Q5T1M5	FK506-binding protein 15	FKBP15	GAALRPSHHSQRSSLSGDEEDELFKGATLKA
1.24676	0.849623	1.22865	1.02533	0.998953	1.54411	0.825388	0.714813	0.509798	1.17289	1.61077	1.07774	1.68309	1.51932	1.3202	S	318	Q5T200	Zinc finger CCCH domain-containing protein 13	ZC3H13	DFERQREKRDKPRSTSPAGQHHSPISSRHHS
1.22537	0.849623	1.22865	1.02801	0.998953	1.09149	0.91733	0.714813	0.290184	1.17289	1.61077	1.07774	1.47929	1.52358	1.41251	S	325	Q5T200	Zinc finger CCCH domain-containing protein 13	ZC3H13	KRDKPRSTSPAGQHHSPISSRHHSSSSQSGS
2.00269	1.99649	2.93124	1.91291	2.01964	2.14315	1.39651	1.91079	1.54539	2.32957	2.55119	2.47303	1.77315	1.69664	2.7931	S	1409	Q5T200	Zinc finger CCCH domain-containing protein 13	ZC3H13	LEGEHERDLESTSRDSLALDKERMDKDLGSV
0.861513	-0.190578	0.447635	1.63743	0.727374	0.0505494	0.392964	2.39571	-0.391667	0.0478914	2.07392	1.03867	1.20691	1.94525	1.42846	S	1017	Q5T200	Zinc finger CCCH domain-containing protein 13	ZC3H13	SIEKKRKKSKGDSDISDEEAAQQSKKKRGPR
-0.756428	-1.11383	-0.685261	-0.308323	-0.43173	-0.55053	-0.950123	-1.0718	-1.30083	0.263715	0.538675	0.177358	-0.476609	-0.293149	0.0700916	S	986	Q5T200	Zinc finger CCCH domain-containing protein 13	ZC3H13	KEDDVGIERGNIETTSEDGQVFSPKKGQKKK
-0.756428	-1.11383	-0.685261	-0.308323	-0.43173	-0.55053	-0.950123	-1.0718	-1.30083	0.263715	0.538675	0.177358	-0.476609	-0.293149	0.0700916	S	993	Q5T200	Zinc finger CCCH domain-containing protein 13	ZC3H13	ERGNIETTSEDGQVFSPKKGQKKKSIEKKRK
0.221278	-0.0212831	0.267921	1.00785	0.733928	0.738644	0.121002	0.129535	-0.181455	0.567671	0.993131	0.688169	0.662971	0.694746	0.98108	S	265	Q5T200	Zinc finger CCCH domain-containing protein 13	ZC3H13	NSKTNQSKKKGPRTPSPPPPIPEDIALGKKY
0.34634	0.14477	0.243813	0.462329	0.483464	0.182912	0.128417	0.106088	0.0408787	0.565056	0.481514	0.503465	0.543525	0.586616	0.589695	S	356	Q5T200	Zinc finger CCCH domain-containing protein 13	ZC3H13	SIQRHSPSPRRKRTPSPSYQRTLTPPLRRSA
1.19684	-1.91977	1.40868	1.22689	1.60374	0.638814	0.639301	1.00694	0.967814	0.830546	1.10969	0.671284	0.749262	0.141692	-0.221983	S	238	Q5T200	Zinc finger CCCH domain-containing protein 13	ZC3H13	SSPKSSSASKKDRKTSAVSSPLLDQQRNSKT
-0.134754	-0.533944	-0.106914	0.85391	0.644844	0.71117	-0.271539	-0.184966	-0.375136	0.461401	0.410328	0.362978	-0.175981	0.123556	-0.132889	S	875	Q5T200	Zinc finger CCCH domain-containing protein 13	ZC3H13	KHRLLSQVVRPQESRSLSPSHLTEDRQGRWK
-0.134754	-0.533944	-0.106914	0.85391	0.644844	0.71117	-0.271539	-0.184966	-0.375136	0.461401	0.410328	0.362978	-0.175981	0.123556	-0.132889	S	877	Q5T200	Zinc finger CCCH domain-containing protein 13	ZC3H13	RLLSQVVRPQESRSLSPSHLTEDRQGRWKEE
0.223778	-0.32468	-0.0635251	0.725668	1.24687	0.0549261	-0.255624	0.174223	-0.268675	1.33193	1.33291	0.908269	0.18093	0.553211	0.381369	S	207	Q5T200	Zinc finger CCCH domain-containing protein 13	ZC3H13	IIKKEVSPEVVRSKLSPSPSLRKSSKSPKRK
0.223778	-0.32468	-0.0635251	0.725668	0.852232	0.0549261	-0.227071	0.383166	-0.268675	0.884146	1.1885	0.641855	0.18093	0.553211	0.381369	S	209	Q5T200	Zinc finger CCCH domain-containing protein 13	ZC3H13	KKEVSPEVVRSKLSPSPSLRKSSKSPKRKSS
1.92717	2.43982	2.44322	1.62825	0.60969	0.917273	1.77117	2.0245	2.15464	-0.045653	-0.408799	-0.165579	1.94983	2.69265	2.50085	S	746	Q5T5C0-2	Syntaxin-binding protein 5	STXBP5	DLDVKDNSFSRSRSSSVTSIDKESREAISAL
1.92717	2.43982	2.24829	1.62825	0.432356	0.917273	1.77117	2.0245	2.54225	-0.045653	-0.408799	-0.505604	1.94983	2.69265	2.50085	S	749	Q5T5C0-2	Syntaxin-binding protein 5	STXBP5	VKDNSFSRSRSSSVTSIDKESREAISALHFC
0.0524837	0.0706207	0.374614	0.257097	0.298608	0.29604	0.236401	0.172148	0.223979	0.324922	0.408791	0.388714	-0.00522873	-0.0305931	0.53459	S	527	Q5VTL8	Pre-mRNA-splicing factor 38B	PRPF38B	HSDSKDQSDKHDRRRSQSIEQESQEKQHKNK
0.0524837	0.140305	0.374614	0.276863	0.262335	0.29604	0.236401	0.242957	0.0769687	0.298344	0.408791	0.396288	-0.00522873	0.252122	0.729756	S	529	Q5VTL8	Pre-mRNA-splicing factor 38B	PRPF38B	DSKDQSDKHDRRRSQSIEQESQEKQHKNKDE
0.237696	0.671168	0.366348	0.840733	0.817234	0.957461	0.596646	0.531924	0.761961	0.771306	1.12121	0.757543	0.346155	0.676638	0.155742	S	136	Q5VTR2	E3 ubiquitin-protein ligase BRE1A	RNF20	LTERKALVVPEPEPDSDSNQERKDDRERGEG
0.237696	0.671168	0.366348	0.840733	0.817234	0.957461	0.596646	0.531924	0.761961	0.771306	1.12121	0.757543	0.346155	0.676638	0.155742	S	138	Q5VTR2	E3 ubiquitin-protein ligase BRE1A	RNF20	ERKALVVPEPEPDSDSNQERKDDRERGEGQE
0.0301057	0.08777	-0.00603221	-1.17739	-1.06332	-0.596513	0.0700104	0.0487207	-0.183066	-0.0434361	0.175831	0.174142	0.0490644	1.09999	0.125619	S	89	Q5VUA4	Zinc finger protein 318	ZNF318	RGRRVSPSPPRARRGSPSPPRGRRLFPPGPA
0.0301057	0.08777	-0.00603221	-1.17739	-1.06332	-0.596513	0.0700104	0.0487207	-0.183066	-0.0434361	0.175831	0.174142	0.0490644	1.09999	0.125619	S	91	Q5VUA4	Zinc finger protein 318	ZNF318	RRVSPSPPRARRGSPSPPRGRRLFPPGPAGF
0.445497	0.523511	1.05742	0.755353	0.747797	1.14681	0.571764	0.733834	0.471708	0.360645	0.178147	-0.161577	1.21396	0.901743	1.58649	S	3	Q5VV52-2			_____________MGSEKEQSPEPHLPEEGE
0.445497	0.523511	1.05742	0.755353	0.747797	1.14681	0.571764	0.733834	0.471708	0.360645	0.178147	-0.161577	1.21396	0.901743	1.58649	S	8	Q5VV52-2			________MGSEKEQSPEPHLPEEGEGGKPW
0.732223	0.436988	0.622538	1.41836	1.23465	1.25469	0.200222	0.312549	0.0194814	-0.391087	0.499739	-0.0344452	0.259046	0.408102	0.729462	S	297	Q5VWG9	Transcription initiation factor TFIID subunit 3	TAF3	KTKSPKTAQSPAMVGSPIRSPKTVSKEKKSP
0.732223	0.436988	0.622538	1.41836	1.23465	1.25469	0.200222	0.312549	0.0194814	-0.391087	0.499739	-0.0344452	0.259046	0.408102	0.729462	S	301	Q5VWG9	Transcription initiation factor TFIID subunit 3	TAF3	PKTAQSPAMVGSPIRSPKTVSKEKKSPGRSK
0.180799	0.0719651	0.152654	0.0278486	-0.118191	-0.179685	-0.0203636	0.065148	-0.308364	0.305549	0.475503	0.451794	-0.268567	-0.217795	0.226443	S	1542	Q5VZL5	Zinc finger MYM-type protein 4	ZMYM4	VREVHEELAKAKSEDSDVELSD_________
0.180799	0.0719651	0.152654	0.0278486	-0.118191	-0.179685	-0.0203636	0.065148	-0.308364	0.305549	0.475503	0.451794	-0.268567	-0.217795	0.226443	S	1547	Q5VZL5	Zinc finger MYM-type protein 4	ZMYM4	EELAKAKSEDSDVELSD______________
-0.45924	-0.412584	-0.401292	0.0488908	-0.0230974	-0.525157	-2.28606	-2.38545	-1.82456	-2.11701	-2.90257	-1.65979	-0.316177	-1.22026	-1.80456	S	284	Q641Q2-2	WASH complex subunit FAM21A;WASH complex subunit FAM21C	FAM21A;FAM21C	EEDIEDIEENTRPKRSRPTSFADELAARIKG
-1.48494	-0.250208	-0.345495	-0.0393112	-0.037792	-0.525157	-2.34123	-2.34119	-1.93278	-2.53716	-2.66811	-1.65979	-0.316177	-1.41162	-2.10152	S	288	Q641Q2-2	WASH complex subunit FAM21A;WASH complex subunit FAM21C	FAM21A;FAM21C	EDIEENTRPKRSRPTSFADELAARIKGDAMG;EDIEENTRPKRSRPTSFADELAARIKGDAVG
-0.00441082	0.72399	-0.165105	-0.481061	-1.44766	-1.17173	0.313705	0.382385	0.642121	0.221383	-0.411372	-0.216017	0.416518	-0.0415757	-0.663762	S	614	Q66K74-2	Microtubule-associated protein 1S;MAP1S heavy chain;MAP1S light chain	MAP1S	ELPLAASSIPRPRTPSPESHRSPAEGSERLS
-0.948779	0.177333	-1.59715	-0.766268	-3.12454	-2.08598	0.203614	1.0387	0.764345	1.33422	-0.0836846	0.418165	-0.512084	-0.959364	-1.03811	S	120	Q6JBY9	CapZ-interacting protein	RCSD1	SPKSPGLKAMVSPFHSPPSTPSSPGVRSRPS
-1.51501	-0.717533	-2.80082	-1.58499	-3.45489	-2.50908	-0.218749	-0.622965	0.191072	0.119334	-0.669806	-0.356465	-1.35761	-1.94413	-2.36541	S	267	Q6JBY9	CapZ-interacting protein	RCSD1	DRATEEAKNGEKARRSSEEVDGQHPAQEEVP
-1.41232	0.563409	-1.9677	-1.40395	-3.45489	-1.3796	-0.105766	-0.615232	1.26137	0.163826	-0.458808	-0.357335	-0.786043	-1.55361	-1.70093	S	268	Q6JBY9	CapZ-interacting protein	RCSD1	RATEEAKNGEKARRSSEEVDGQHPAQEEVPE
-0.270025	0.594867	-1.16651	-1.2076	-2.22395	-1.3796	0.554653	0.166714	1.26238	0.182167	-0.247819	-0.371435	-0.756342	-1.48401	-1.63838	S	284	Q6JBY9	CapZ-interacting protein	RCSD1	EEVDGQHPAQEEVPESPQTSGPEAENRCGSP
1.1729	1.16907	1.50047	1.07016	1.13155	1.59639	1.99948	2.39489	1.84884	1.74225	1.97433	1.65431	0.450404	0.438512	0.225372	S	274	Q6KC79-2	Nipped-B-like protein	NIPBL	GDSSTMRNAASFPLRSPQPVCSPAGSEGTPK
0.793886	1.16907	1.50047	0.755181	1.13155	1.08003	1.16751	1.53462	1.10995	1.74225	1.24535	1.48325	0.432508	0.473919	0.225372	S	280	Q6KC79-2	Nipped-B-like protein	NIPBL	RNAASFPLRSPQPVCSPAGSEGTPKGSRPPL
-0.513189	-0.430876	-0.241482	-0.623347	-0.468208	-0.080081	-0.747899	-0.770234	-0.641491	-0.105411	-0.138952	-0.0102541	-0.487419	-0.760682	-0.0918822	S	64	Q6P6C2	RNA demethylase ALKBH5	ALKBH5	EPYPVSGAKRKYQEDSDPERSDYEEQQLQKE
-0.513189	-0.430876	-0.241482	-0.623347	-0.468208	-0.080081	-0.747899	-0.770234	-0.641491	-0.105411	-0.138952	-0.0102541	-0.487419	-0.760682	-0.0918822	S	69	Q6P6C2	RNA demethylase ALKBH5	ALKBH5	SGAKRKYQEDSDPERSDYEEQQLQKEEEARK
0.8904	0.897601	1.11973	0.336364	0.409659	0.0355794	0.942048	1.02038	0.928926	1.30609	1.61843	1.29826	0.380226	0.4264	0.436888	S	661	Q6PJG2	ELM2 and SANT domain-containing protein 1	ELMSAN1	ERSFELPPYTPPPILSPVREGSGLYFNAIIS
-0.27944	-0.342904	-0.316651	-0.815904	-0.993358	-0.327043	-1.051	-1.01388	-0.726923	-0.800434	-1.14034	-0.42956	-0.585447	-0.595738	-0.563874	S	517	Q6PKG0	La-related protein 1	LARP1	CPEFVPRQHYQKETESAPGSPRAVTPVPTKT
-0.27944	-0.342904	-0.316651	-0.815904	-0.993358	-0.539604	-1.051	-1.01388	-0.726923	-0.788854	-1.14034	-0.972767	-0.585447	-0.595738	-0.563874	S	521	Q6PKG0	La-related protein 1	LARP1	VPRQHYQKETESAPGSPRAVTPVPTKTEEVS
-0.539565	-0.33344	-0.423774	-0.853717	-0.886075	-0.488744	-1.24657	-1.06741	-1.08164	-1.07182	-1.45078	-1.25632	-0.460021	-0.64175	-0.340365	S	627	Q6PKG0	La-related protein 1	LARP1	EMEQMDGRKNTFTAWSDEESDYEIDDRDVNK
-0.539565	-0.33344	-0.387996	-0.853717	-0.886075	-0.488744	-1.24657	-1.06741	-1.08164	-1.07182	-1.45078	-1.25632	-0.460021	-0.64175	-0.340365	S	631	Q6PKG0	La-related protein 1	LARP1	MDGRKNTFTAWSDEESDYEIDDRDVNKILIV
-1.20542	-1.77023	-1.45286	-2.19506	-1.70922	-2.35395	-4.42561	-3.20482	-3.43736	-3.11341	-3.52653	-3.21973	-1.53168	-1.63951	-1.28565	S	766	Q6PKG0	La-related protein 1	LARP1	ANKLFGAPEPSTIARSLPTTVPESPNYRNTR
-1.20542	-1.77023	-1.45286	-2.19506	-1.70922	-2.35395	-4.42561	-3.20482	-3.43736	-3.11341	-3.52653	-3.21973	-1.53168	-1.63951	-1.28565	S	774	Q6PKG0	La-related protein 1	LARP1	EPSTIARSLPTTVPESPNYRNTRTPRTPRTP
0.697884	0.672157	0.390371	0.496278	-0.359525	-0.444146	-0.103993	0.219647	0.154637	0.225758	-0.134679	0.0335735	0.200806	0.155067	0.0367933	S	65	Q6QNY0	Biogenesis of lysosome-related organelles complex 1 subunit 3	BLOC1S3	RPTGLRVAGEAAETDSEPEPEPEPTAAPRDL
-0.391551	-0.523891	-0.606159	-0.0505067	-0.403222	0.0251464	-0.142679	-0.00581187	0.177785	-0.208576	-0.701235	0.310969	-0.067399	0.0476473	0.210262	S	492	Q6UN15	Pre-mRNA 3'-end-processing factor FIP1	FIP1L1	RERERTRERERERDHSPTPSVFNSDEERYRY
0.190975	1.67839	1.58382	0.754292	0.763338	0.630631	0.28902	1.33028	1.21577	1.88017	1.57879	1.09393	0.974472	-0.0888568	1.53993	S	496	Q6UN15	Pre-mRNA 3'-end-processing factor FIP1	FIP1L1	RTRERERERDHSPTPSVFNSDEERYRYREYA
-0.627512	-1.26482	-0.618279	-0.0153508	-0.44315	-0.266112	-0.181214	-0.188275	-0.18834	-1.01613	-0.84425	-0.837301	-0.407026	-0.3518	-0.388847	S	500	Q6UN15	Pre-mRNA 3'-end-processing factor FIP1	FIP1L1	RERERDHSPTPSVFNSDEERYRYREYAERGY
-0.814086	-1.19085	-0.657148	-1.34728	-1.78632	-0.914867	-2.09347	-2.03842	-1.30403	-1.87075	-1.92667	-1.60887	-3.30112	-2.54276	-2.49958	S	26	Q6Y7W6	PERQ amino acid-rich with GYF domain-containing protein 2	GIGYF2	GPEWLRALSSGGSITSPPLSPALPKYKLADY
-0.063084	-0.503058	-0.554924	0.957186	0.615025	0.924411	-1.14479	-0.865151	-1.12708	-0.556297	-0.134504	-0.528392	-0.00981558	0.397333	0.443014	S	378	Q76FK4-4	Nucleolar protein 8	NOL8	HDSDDDIMRNDREYDSGDTDEIIAMKKNVAK
-0.829914	-0.14258	-0.350383	-0.0904149	-0.468958	-0.200725	-0.801364	-0.866737	-0.661401	-0.419041	-0.311606	-0.605402	-0.250648	-0.325553	-0.193914	S	69	Q7L2J0	7SK snRNA methylphosphate capping enzyme	MEPCE	CAPSAGSPAAAVGRESPGAAATSSSGPQAQQ
-0.468513	-0.813747	-0.176415	-0.0330679	0.133933	0.524884	-0.91727	-0.359565	-0.694181	-0.362419	0.100532	-0.0202688	-0.135972	0.348206	0.257009	S	30	Q7L4I2	Arginine/serine-rich coiled-coil protein 2	RSRC2	KTSPDRDKKKEQSEVSVSPRASKHHYSRSRS
-0.384875	-0.813747	-0.176415	-0.0330679	0.133933	0.524884	-0.91727	-0.359565	-0.694181	-0.362419	0.160985	-0.012007	-0.172767	0.348206	0.257009	S	32	Q7L4I2	Arginine/serine-rich coiled-coil protein 2	RSRC2	SPDRDKKKEQSEVSVSPRASKHHYSRSRSRS
-0.908245	-0.651087	-0.653194	-0.748848	-1.16239	-0.79409	-0.5796	-0.589869	-0.459195	-0.866249	-1.36938	-1.04893	-0.794678	-1.14636	-1.38221	S	275	Q7Z2W4	Zinc finger CCCH-type antiviral protein 1	ZC3HAV1	FLASASASAERSCTPSPDQISHRASLEDAPV
-1.58983	-0.0201209	-0.886361	-1.17349	-2.23406	-1.76682	0.603477	0.38883	0.786826	1.88282	1.39552	1.30107	-0.995095	-1.08732	-1.00567	S	134	Q7Z309-3	Protein FAM122B	FAM122B	PEKLYSPKRIDFTPVSPAPSPTRGFGKMFVS
-1.58983	-0.0201209	-1.02287	-1.17349	-2.23406	-1.76682	0.604907	0.377424	0.786826	2.07708	1.39552	1.30107	-0.995095	-1.08732	-1.00567	S	138	Q7Z309-3	Protein FAM122B	FAM122B	YSPKRIDFTPVSPAPSPTRGFGKMFVSSSGL
-1.54865	-1.63326	-1.43374	-2.67593	-1.32994	-1.16983	-1.98201	-1.88092	-1.90654	-1.89324	-1.7278	-1.56093	-1.50296	-1.61264	-1.46948	S	221	Q7Z5K2	Wings apart-like protein homolog	WAPAL	ETNDTWNSQFGKRPESPSEISPIKGSVRTGL
-1.54865	-1.63326	-1.43803	-2.67593	-1.32994	-0.979034	-1.98201	-1.88092	-1.90654	-1.89324	-1.7278	-1.56093	-1.50296	-1.53332	-1.46948	S	226	Q7Z5K2	Wings apart-like protein homolog	WAPAL	WNSQFGKRPESPSEISPIKGSVRTGLFEWDN
-1.93809	-1.43105	-1.53488	-3.48574	-4.5529	-1.85024	-1.67597	-1.50455	-1.91966	-1.69745	-1.33927	-1.79275	-0.751959	-1.23449	-1.47581	S	441	Q7Z5L9-2	Interferon regulatory factor 2-binding protein 2	IRF2BP2	KDANQVHSTTRRNSNSPPSPSSMNQRRLGPR
-2.12189	-1.39494	-1.53488	-2.25084	-2.55641	-2.71614	-1.62915	-1.42751	-1.84525	-1.68478	-1.33927	-1.57899	-1.73685	-1.01549	-1.47581	S	444	Q7Z5L9-2	Interferon regulatory factor 2-binding protein 2	IRF2BP2	NQVHSTTRRNSNSPPSPSSMNQRRLGPREVG
-0.122498	-0.0665738	-0.435652	-0.863443	-1.11754	-0.823164	-0.566376	-0.509251	-0.0726229	-0.100231	-0.851023	-0.46081	-0.0451575	-0.456302	-0.748965	S	630	Q7Z6I6	Rho GTPase-activating protein 30	ARHGAP30	DLSPLLGPKPPIWKGSGSLEGEAAGCGRQAL
-0.122498	-0.0665738	-0.435652	-0.863443	-1.11754	-0.823164	-0.566376	-0.509251	-0.0726229	-0.100231	-0.851023	-0.46081	-0.0451575	-0.456302	-0.748965	S	632	Q7Z6I6	Rho GTPase-activating protein 30	ARHGAP30	SPLLGPKPPIWKGSGSLEGEAAGCGRQALGQ
-1.44068	-1.02654	-1.69803	-1.03523	-2.35102	-1.19981	-0.716997	-0.939452	-0.498203	-0.759089	-1.77726	-1.4375	-0.886148	-0.514617	-1.16577	S	2362	Q7Z6Z7	E3 ubiquitin-protein ligase HUWE1	HUWE1	ELEDLIDELLERDGGSGNSTIIVSRSGEDES
-1.44068	-1.02654	-1.69803	-1.03523	-2.35102	-1.19981	-0.716997	-0.939452	-0.498203	-0.759089	-1.77726	-1.4375	-0.886148	-0.514617	-1.16577	S	2365	Q7Z6Z7	E3 ubiquitin-protein ligase HUWE1	HUWE1	DLIDELLERDGGSGNSTIIVSRSGEDESQED
-1.22035	-1.43839	-1.4099	-0.994632	-1.71008	-1.56743	-0.678518	-0.53006	-0.0670122	-1.03938	-1.3025	-0.954226	-0.908014	-0.738149	-0.786529	S	177	Q86TB9-4	Protein PAT1 homolog 1	PATL1	PEDDRDLSERALPRRSTSPIIGSPPVRAVPI
-0.392904	-0.940956	-0.272583	-0.276427	-0.301444	-0.0614337	-1.17696	0.0432201	-1.18212	-0.355854	-0.0414626	-0.267482	-0.509859	-0.429405	-0.0615872	S	532	Q86VM9	Zinc finger CCCH domain-containing protein 18	ZC3H18	DPWRRSKSPKKKLGVSVSPSRARRRRKTSAS
-0.392904	-0.940956	-0.272583	-0.276427	-0.301444	-0.0614337	-1.17696	0.0432201	-1.18212	-0.355854	-0.0414626	-0.267482	-0.509859	-0.429405	-0.0615872	S	534	Q86VM9	Zinc finger CCCH domain-containing protein 18	ZC3H18	WRRSKSPKKKLGVSVSPSRARRRRKTSASSA
0.638814	0.71866	0.768863	1.22041	0.697029	1.28938	-0.157648	-0.207244	0.196277	0.0982153	-0.0129883	0.151994	0.368323	0.0467833	0.763214	S	407	Q86WB0	Nuclear-interacting partner of ALK	ZC3HC1	VPSSPLRKAKRARLCSSSSSDTSSRSFFDPT
-1.89141	-3.28419	-3.06228	-2.87701	-1.87085	-1.46764	-2.95058	-3.71522	-3.14411	-2.03735	-1.89406	-1.37399	-2.29215	-2.38048	-1.82459	S	335	Q86WB0	Nuclear-interacting partner of ALK	ZC3HC1	ESPRRMMTRSQDATFSPGSEQAEKSPGPIVS
-1.89141	-3.28419	-3.06228	-2.87701	-1.52561	-1.46764	-2.95058	-3.71522	-1.26623	-2.03735	-1.89406	-1.37399	-2.29215	-2.38048	-1.82459	S	344	Q86WB0	Nuclear-interacting partner of ALK	ZC3HC1	SQDATFSPGSEQAEKSPGPIVSRTRSWDSSS
0.175729	0.351015	0.579542	-0.732288	-0.395161	-0.314871	-0.873105	-1.0657	-0.644141	-0.142132	0.2636	-0.885343	-0.148024	-0.328935	-0.424212	S	354	Q86WB0	Nuclear-interacting partner of ALK	ZC3HC1	EQAEKSPGPIVSRTRSWDSSSPVDRPEPEAA
0.368038	0.371356	0.584771	-0.00781087	-0.437377	0.077549	0.546412	0.509838	0.237638	-0.142132	-1.36234	-0.0685434	0.956407	0.569647	1.43778	S	359	Q86WB0	Nuclear-interacting partner of ALK	ZC3HC1	SPGPIVSRTRSWDSSSPVDRPEPEAASPTTR
0.175729	0.035325	0.0263394	-1.40361	-0.395161	-0.622656	-1.99582	-2.17161	-1.63243	-2.25993	-1.67024	-1.67582	-0.16578	-0.450873	-0.443045	S	370	Q86WB0	Nuclear-interacting partner of ALK	ZC3HC1	WDSSSPVDRPEPEAASPTTRTRPVTRSMGTG
-0.395292	-0.28344	1.08007	-0.976868	-1.15864	-0.217832	-0.425302	0.0520736	-0.922196	-0.736432	-1.12605	-0.184685	0.568732	-0.182216	-0.45483	S	100	Q86YP4-2	Transcriptional repressor p66-alpha	GATAD2A	MRTSHSDMKSERRPPSPDVIVLSDNEQPSSP
-0.955177	-1.417	-1.06192	-1.25111	-1.16864	-1.22583	-1.11806	-1.16719	-0.971838	-1.34268	-1.12605	-1.0383	-0.809301	-0.642529	-0.45483	S	107	Q86YP4-2	Transcriptional repressor p66-alpha	GATAD2A	MKSERRPPSPDVIVLSDNEQPSSPRVNGLTT
-0.0658659	-0.395543	-0.532355	-0.177123	-0.257179	0.181463	-1.3786	-1.07237	-0.841566	-0.387314	-0.36797	-0.165374	-0.0270983	-0.175129	0.525011	S	659	Q86YS7	C2 domain-containing protein 5	C2CD5	PIPEPRQRSRLLRSQSESSDEVTELDLSHGK
-0.35399	-0.0474359	-0.350847	-0.193225	-0.099841	-0.0670842	0.030511	-0.110627	-0.0168948	-0.157346	-0.0792784	-0.033987	-0.413843	-0.174056	0.00875167	S	199	Q8IWS0	PHD finger protein 6	PHF6	SHGTDEMESSSYRDRSPHRSSPSDTRPKCGF
-2.11828	-2.41233	-1.95655	-1.79596	-1.64047	-1.11982	-2.54023	-2.86268	-2.2689	-2.41315	-2.13804	-2.20036	-2.30047	-1.67448	-0.687626	S	145	Q8IWS0	PHD finger protein 6	PHF6	KHKKTAHNSEADLEESFNEHELEPSSPKSKK
1.25947	1.11074	-1.95498	-1.84759	1.36478	-0.869098	-2.54023	-2.52328	-0.478714	-2.41315	-1.95932	-1.17739	0.426312	-1.63206	0.225554	S	155	Q8IWS0	PHD finger protein 6	PHF6	ADLEESFNEHELEPSSPKSKKKSRKGRPRKT
0.241403	0.129526	0.577455	0.593846	0.482787	0.204845	0.0629176	0.204016	-0.127181	0.171641	0.443313	0.329623	0.311552	0.433395	0.684494	S	250	Q8IXT5	RNA-binding protein 12B	RBM12B	EFGGNAVKEGDVLRRSEEHSPPRGINDRHFR
0.241403	0.129526	0.577455	0.593846	0.482787	0.204845	0.0629176	0.204016	-0.127181	0.171641	0.443313	0.329623	0.311552	0.433395	0.684494	S	254	Q8IXT5	RNA-binding protein 12B	RBM12B	NAVKEGDVLRRSEEHSPPRGINDRHFRKRSH
0.321128	0.114787	0.186515	0.453449	0.336233	0.0653633	-0.434612	-0.264072	-0.318515	0.457804	0.550517	0.563933	0.346545	0.423902	0.53911	S	710	Q8IXT5	RNA-binding protein 12B	RBM12B	PEDDFRRPPEEDFRHSPEEDFRQSPQEHFRR
0.321128	0.114787	0.186515	0.453449	0.336233	0.0653633	-0.434612	-0.264072	-0.318515	0.457804	0.550517	0.563933	0.346545	0.423902	0.53911	S	718	Q8IXT5	RNA-binding protein 12B	RBM12B	PEEDFRHSPEEDFRQSPQEHFRRPPQEHFRR
-0.222887	-0.388561	-0.0155498	1.15695	0.833042	0.263847	0.0998214	-0.17725	-0.21924	0.0176597	0.386637	0.443071	0.024876	0.557828	0.614453	S	638	Q8IXT5	RNA-binding protein 12B	RBM12B	LEEDWRRPLEEDFRRSPTEDFRQLPEEDFRQ
-0.802303	-1.4291	-1.09272	-0.230457	-0.496026	0.267683	-1.068	-0.848808	-1.02711	0.814039	-0.169502	-0.327011	-0.429401	-0.151073	-0.402983	S	738	Q8IYB3	Serine/arginine repetitive matrix protein 1	SRRM1	RVSRTPEPKKIKKAASPSPQSVRRVSSSRSV
-0.845188	-1.55569	-1.20508	-0.252181	-0.633272	-0.197417	-1.08315	-0.863936	-1.07422	-0.559029	-0.191528	-0.339535	-0.467684	-0.234622	-0.458705	S	740	Q8IYB3	Serine/arginine repetitive matrix protein 1	SRRM1	SRTPEPKKIKKAASPSPQSVRRVSSSRSVSG
1.01421	2.26624	2.16956	1.46417	1.80522	1.66487	0.501999	0.747537	0.247554	2.23766	2.65248	2.33	-0.31642	0.605057	1.34581	S	743	Q8IYB3	Serine/arginine repetitive matrix protein 1	SRRM1	PEPKKIKKAASPSPQSVRRVSSSRSVSGSPE
-0.655118	-1.10891	-0.689036	-0.136596	-0.228505	-0.195242	-1.12463	-0.81846	-1.11093	-0.318238	-0.14017	-0.309376	-0.969297	-0.656192	-0.314722	S	694	Q8IYB3	Serine/arginine repetitive matrix protein 1	SRRM1	NKRHSPSPRPRAPQTSSSPPPVRRGASSSPQ
-0.819787	-1.01886	-0.761578	-0.200919	-0.228505	-0.320927	-0.986707	-0.921586	-1.11093	-0.318238	-0.14017	-0.310645	-0.891768	-0.843168	-0.456329	S	696	Q8IYB3	Serine/arginine repetitive matrix protein 1	SRRM1	RHSPSPRPRAPQTSSSPPPVRRGASSSPQRR
0.119125	-0.227734	0.0937587	0.209212	0.2731	0.449226	-0.296165	-0.243233	-0.131088	0.423772	0.51404	0.457403	-0.00543962	-0.10568	0.548644	S	626	Q8IYB3	Serine/arginine repetitive matrix protein 1	SRRM1	KRRTASPPPPPKRRASPSPPPKRRVSHSPPP
0.119125	-0.227734	0.0937587	0.209212	0.2731	0.449226	-0.296165	-0.243233	-0.131088	0.423772	0.51404	0.457403	-0.00543962	-0.10568	0.548644	S	628	Q8IYB3	Serine/arginine repetitive matrix protein 1	SRRM1	RTASPPPPPKRRASPSPPPKRRVSHSPPPKQ
-0.747816	-0.780058	-0.393532	-0.628082	-0.134939	-0.125441	-0.988467	-1.04313	-1.05539	-0.18526	0.230486	-0.0857766	-0.400977	0.191875	0.0648373	S	450	Q8IYB3	Serine/arginine repetitive matrix protein 1	SRRM1	TSGKVTKHKGTEKRESPSPAPKPRKVELSES
-0.747816	-0.780058	-0.393532	-0.628082	-0.134939	-0.125441	-0.988467	-1.04313	-1.05539	-0.18526	0.230486	-0.0857766	-0.400977	0.191875	0.0648373	S	452	Q8IYB3	Serine/arginine repetitive matrix protein 1	SRRM1	GKVTKHKGTEKRESPSPAPKPRKVELSESEE
-0.0198463	-0.43485	-0.18021	-0.0910955	0.0171963	-0.0169674	-0.537063	-0.388166	-0.63671	0.190498	0.385143	0.11934	-0.0282105	-0.0362642	0.0594143	S	713	Q8IYB3	Serine/arginine repetitive matrix protein 1	SRRM1	PPVRRGASSSPQRRQSPSPSTRPIRRVSRTP
-0.0198463	-0.403363	-0.18021	-0.0582658	0.0125087	-0.0169674	-0.537063	-0.400914	-0.655005	0.225823	0.388288	0.181616	0.040734	0.0485478	0.163845	S	715	Q8IYB3	Serine/arginine repetitive matrix protein 1	SRRM1	VRRGASSSPQRRQSPSPSTRPIRRVSRTPEP
0.109406	-0.178228	-0.0429862	0.321438	-0.106266	0.0722707	-0.225664	-0.0570826	-0.374624	0.250937	0.730756	0.358992	0.181853	0.256332	0.483929	S	402	Q8IYB3	Serine/arginine repetitive matrix protein 1	SRRM1	RLSPSASPPRRRHRPSPPATPPPKTRHSPTP
-0.371846	-0.964782	-0.963011	-0.367986	-0.321621	-0.568187	-1.20555	-0.900312	-1.33513	-0.71271	-0.341239	-0.362458	-0.460131	-0.0621672	-0.353998	S	874	Q8IYB3	Serine/arginine repetitive matrix protein 1	SRRM1	QEEPVAAPEPKKETESEAEDNLDDLEKHLRE
-0.0915593	-0.871202	-0.263483	0.22029	0.742484	0.210757	-0.455225	-0.332546	-0.258716	-0.253983	0.0203475	0.130848	0.383569	0.565829	0.164118	S	769	Q8IYB3	Serine/arginine repetitive matrix protein 1	SRRM1	SGSPEPAAKKPPAPPSPVQSQSPSTNWSPAV
-0.0915593	-0.608561	-1.02928	-0.346061	0.742484	0.0862323	-0.364332	-0.170349	-0.46785	-0.253354	-0.185543	-0.134117	0.0827141	0.706289	0.451613	S	775	Q8IYB3	Serine/arginine repetitive matrix protein 1	SRRM1	AAKKPPAPPSPVQSQSPSTNWSPAVPVKKAK
-0.0272194	-0.308092	0.117104	0.23046	0.208791	0.216092	-0.379877	-0.436506	-0.438794	0.240989	0.320125	0.302532	0.0216223	-0.0767204	0.231647	S	429	Q8IYB3	Serine/arginine repetitive matrix protein 1	SRRM1	SPTPQQSNRTRKSRVSVSPGRTSGKVTKHKG
-0.0272194	-0.340655	0.117104	0.296922	0.208791	0.0484329	-0.379877	-0.436506	-0.438794	0.240989	0.320125	0.302532	0.0216223	-0.0767204	0.231647	S	431	Q8IYB3	Serine/arginine repetitive matrix protein 1	SRRM1	TPQQSNRTRKSRVSVSPGRTSGKVTKHKGTE
-0.0803457	-0.496101	0.111412	0.762681	0.926077	0.522564	-0.515612	-0.121992	-0.275687	-0.0622819	0.106596	0.107884	0.079106	0.384697	-0.0412255	S	463	Q8IYB3	Serine/arginine repetitive matrix protein 1	SRRM1	RESPSPAPKPRKVELSESEEDKGGKMAAADS
-0.0803457	-0.496101	0.111412	0.762681	0.926077	0.522564	-0.515612	-0.121992	-0.275687	-0.0622819	0.106596	0.107884	0.079106	0.384697	-0.0412255	S	465	Q8IYB3	Serine/arginine repetitive matrix protein 1	SRRM1	SPSPAPKPRKVELSESEEDKGGKMAAADSVQ
0.798138	0.567797	0.705053	0.74817	0.676902	0.5895	0.345884	0.316553	0.321289	1.15966	1.0206	0.972907	0.721321	0.457166	0.824172	S	389	Q8IYB3	Serine/arginine repetitive matrix protein 1	SRRM1	PPKRTSSPPRKTRRLSPSASPPRRRHRPSPP
0.812245	0.567797	0.705053	0.74817	0.676902	0.5895	0.384364	0.320274	0.300673	1.15966	1.0206	0.972907	0.721321	0.447266	0.824172	S	393	Q8IYB3	Serine/arginine repetitive matrix protein 1	SRRM1	TSSPPRKTRRLSPSASPPRRRHRPSPPATPP
-0.130849	-0.26722	-0.0393905	0.237999	0.140156	-0.00603446	-0.314434	0.128021	-0.295031	0.00897668	0.769755	0.171229	0.0818993	0.0361635	0.0611095	S	683	Q8IYB3	Serine/arginine repetitive matrix protein 1	SRRM1	RSTREARSPQPNKRHSPSPRPRAPQTSSSPP
-0.130849	-0.26722	-0.0393905	0.237999	0.140156	-0.00603446	-0.314434	0.128021	-0.295031	0.00897668	0.769755	0.171229	0.0818993	0.0361635	0.0611095	S	685	Q8IYB3	Serine/arginine repetitive matrix protein 1	SRRM1	TREARSPQPNKRHSPSPRPRAPQTSSSPPPV
-0.0929869	-0.364336	0.0843714	-0.0533458	0.0610992	0.213937	-0.283498	-0.311438	-0.134727	0.135495	0.323855	0.0914793	-0.115333	-0.149027	0.599129	S	653	Q8IYB3	Serine/arginine repetitive matrix protein 1	SRRM1	SPPPKQRSSPVTKRRSPSLSSKHRKGSSPSR
-0.0929869	-0.320738	0.118522	-0.0533458	0.0472511	0.354934	-0.283498	-0.311438	-0.134727	0.239228	0.323855	0.0914793	-0.115333	-0.142326	0.488276	S	655	Q8IYB3	Serine/arginine repetitive matrix protein 1	SRRM1	PPKQRSSPVTKRRSPSLSSKHRKGSSPSRST
-0.0176676	-0.207717	0.0250677	0.295576	0.197162	0.105684	-0.287147	-0.106103	-0.31705	0.133053	0.503725	0.220884	0.0136224	0.00800111	0.0958443	S	560	Q8IYB3	Serine/arginine repetitive matrix protein 1	SRRM1	RRRRSPSPPPTRRRRSPSPAPPPRRRRTPTP
-0.0176676	-0.207717	0.0250677	0.295576	0.197162	0.105684	-0.287147	-0.106103	-0.31705	0.133053	0.503725	0.220884	0.0136224	0.00800111	0.0958443	S	562	Q8IYB3	Serine/arginine repetitive matrix protein 1	SRRM1	RRSPSPPPTRRRRSPSPAPPPRRRRTPTPPP
0.0300601	-0.221625	-0.0311589	0.388629	0.219224	0.139993	-0.306594	-0.135177	-0.332158	0.18103	0.446016	0.189383	0.116826	0.118048	-0.418143	S	549	Q8IYB3	Serine/arginine repetitive matrix protein 1	SRRM1	RKRQKETSPRGRRRRSPSPPPTRRRRSPSPA
0.0300601	-0.221625	-0.0311589	0.388629	0.219224	0.139993	-0.306594	-0.135177	-0.332158	0.18103	0.446016	0.189383	0.116826	0.118048	-0.418143	S	551	Q8IYB3	Serine/arginine repetitive matrix protein 1	SRRM1	RQKETSPRGRRRRSPSPPPTRRRRSPSPAPP
-0.210931	-0.679747	-0.217996	0.126987	-0.0278692	0.0149162	-0.671261	-0.530412	-0.707308	-0.137441	0.25663	-0.00966928	-0.380358	-0.0298086	0.0339403	S	616	Q8IYB3	Serine/arginine repetitive matrix protein 1	SRRM1	QRRYSPSPPPKRRTASPPPPPKRRASPSPPP
0.100854	0.0183249	-0.000140591	0.314647	0.487405	0.507646	0.0691068	0.0431722	-0.106417	0.385809	0.573462	0.5498	0.709918	0.0858852	0.568134	S	583	Q8IYB3	Serine/arginine repetitive matrix protein 1	SRRM1	RRRRTPTPPPRRRTPSPPPRRRSPSPRRYSP
-0.00573965	-0.365371	-0.0311155	0.210934	-0.0629776	0.254605	-0.28998	-0.159051	-0.352315	0.26114	0.597955	0.346305	0.0924856	0.0969707	0.540555	S	636	Q8IYB3	Serine/arginine repetitive matrix protein 1	SRRM1	PKRRASPSPPPKRRVSHSPPPKQRSSPVTKR
-0.00573965	-0.365371	-0.0311155	0.210934	-0.0629776	0.254605	-0.28998	-0.159051	-0.352315	0.26114	0.597955	0.346305	0.0924856	0.0969707	0.540555	S	638	Q8IYB3	Serine/arginine repetitive matrix protein 1	SRRM1	RRASPSPPPKRRVSHSPPPKQRSSPVTKRRS
0.0420182	-0.175416	0.290396	0.433769	0.466442	0.418631	-0.284174	-0.315385	-0.209129	0.427076	0.68073	0.376689	-0.113937	-0.278735	0.54891	S	725	Q8IYB3	Serine/arginine repetitive matrix protein 1	SRRM1	RRQSPSPSTRPIRRVSRTPEPKKIKKAASPS
0.277631	-0.354398	-0.192181	0.365454	-0.119417	0.298593	-0.35392	-0.131391	-0.47156	0.157729	0.594751	0.269717	0.114522	0.168433	0.35283	S	605	Q8IYB3	Serine/arginine repetitive matrix protein 1	SRRM1	SPSPRRYSPPIQRRYSPSPPPKRRTASPPPP
0.277631	-0.354398	-0.192181	0.365454	-0.119417	0.298593	-0.35392	-0.131391	-0.47156	0.157729	0.594751	0.269717	0.114522	0.168433	0.35283	S	607	Q8IYB3	Serine/arginine repetitive matrix protein 1	SRRM1	SPRRYSPPIQRRYSPSPPPKRRTASPPPPPK
0.780618	0.518636	0.914053	0.988026	0.893243	1.40233	0.236181	0.239721	0.0676511	0.878382	0.932921	0.86256	0.726127	0.794202	1.08323	S	481	Q8IZL8	Proline-, glutamic acid- and leucine-rich protein 1	PELP1	ISPPADALKLRSPRGSPDGSLQTGKPSAPKK
0.802505	0.518636	0.914053	0.988026	0.893243	1.10732	0.236181	0.239721	0.0676511	0.878382	0.932921	0.86256	0.726127	1.12393	1.08323	S	477	Q8IZL8	Proline-, glutamic acid- and leucine-rich protein 1	PELP1	LLSDISPPADALKLRSPRGSPDGSLQTGKPS
0.529378	0.881481	0.463392	1.26322	0.103668	-1.4931	0.550319	0.534083	0.319458	1.17558	0.868676	0.125075	0.617099	0.770695	0.637777	S	456	Q8N108-17	Mesoderm induction early response protein 1	MIER1	FDEKSERPAKRRRVNSNGKESPGSSEFFQEA
0.529378	0.881481	0.463392	1.26322	0.103668	-1.4931	0.550319	0.534083	0.319458	1.17558	0.868676	0.125075	0.570689	0.770695	0.637777	S	461	Q8N108-17	Mesoderm induction early response protein 1	MIER1	ERPAKRRRVNSNGKESPGSSEFFQEAVSHGK
0.106726	0.164611	-0.101682	0.00554196	0.398605	-0.18	-0.184692	0.0697786	0.194001	0.26945	-0.195418	0.156589	0.137751	-0.0864375	-0.201582	S	859	Q8N122	Regulatory-associated protein of mTOR	RPTOR	NARPQRVLDTSSLTQSAPASPTNKGVHIHQA
-0.0896101	0.164611	-0.101682	0.00554196	0.398605	-0.0653199	-0.184692	0.0697786	0.194001	0.26945	-0.195418	0.174251	0.137751	-0.0864375	-0.201582	S	863	Q8N122	Regulatory-associated protein of mTOR	RPTOR	QRVLDTSSLTQSAPASPTNKGVHIHQAGGSP
-0.850093	-0.981434	-1.00198	-0.546416	-0.52967	-0.211204	-0.261406	-0.224843	-0.295437	-0.839499	0.382004	-0.419781	-0.0640195	-0.156513	-0.683802	S	675	Q8N163	Cell cycle and apoptosis regulator protein 2	CCAR2	EEEFAGAKLEDSEVRSVASNQSEMEFSSLQD
-0.734632	-0.307786	-1.18249	-0.497534	-0.553462	-0.220472	0.0734233	-0.100967	0.00825401	-0.493456	0.131144	-0.401905	-0.161733	-0.187409	-0.450855	S	678	Q8N163	Cell cycle and apoptosis regulator protein 2	CCAR2	FAGAKLEDSEVRSVASNQSEMEFSSLQDMPK
-0.686867	-0.217433	-0.13158	-0.226395	-0.577176	-0.246151	0.172306	0.0604039	0.0819099	0.13811	0.131144	-0.090592	-0.42985	-0.175799	-0.184017	S	681	Q8N163	Cell cycle and apoptosis regulator protein 2	CCAR2	AKLEDSEVRSVASNQSEMEFSSLQDMPKELD
-0.727424	-1.08485	-0.604405	-1.31055	-2.19808	-0.848591	-1.61425	-1.54704	-1.76674	-1.16302	-0.902834	-0.618364	-1.14577	-1.19853	-0.65889	S	499	Q8N3X1	Formin-binding protein 4	FNBP4	ETAIGAENSEKIDENSDKEMEVEESPEKIKV
-0.727424	-1.08485	-0.604405	-1.31055	-2.19808	-0.848591	-1.61425	-1.54704	-1.76674	-1.16302	-0.902834	-0.618364	-1.14577	-1.19853	-0.65889	S	508	Q8N3X1	Formin-binding protein 4	FNBP4	EKIDENSDKEMEVEESPEKIKVQTTPKVEEE
1.29576	1.45382	1.36235	1.19071	2.27849	1.03628	0.694363	1.32638	0.140169	1.22658	2.02159	1.41531	1.385	1.29272	1.72962	S	234	Q8N5Y2-4	Male-specific lethal 3 homolog	MSL3	FLHLEKKTPVHSRSSSPIPLTPSKEGSAVFA
-0.148768	0.53807	0.242671	-0.678049	-0.358698	-0.663269	0.658659	0.449774	0.562147	0.654999	0.135637	0.655093	0.317848	0.0526057	-0.0307976	S	192	Q8ND56-2	Protein LSM14 homolog A	LSM14A	LSQGRSSPQLDPLRKSPTMEQAVQTASAHLP
-0.148768	0.730185	0.968892	0.43941	-0.0824564	0.200867	0.835774	1.04296	1.34171	0.642061	0.0883395	0.0359814	-1.08944	-1.26768	-0.124678	S	183	Q8ND56-2	Protein LSM14 homolog A	LSM14A	QDTRSLKTQLSQGRSSPQLDPLRKSPTMEQA
-0.0644095	-0.249258	0.0214864	0.518405	0.295382	-0.0134237	0.347399	0.712736	0.364451	0.125434	0.455688	0.38751	-0.257489	-0.266195	-0.0189163	S	265	Q8NDT2	Putative RNA-binding protein 15B	RBM15B	LGYLPLHGGYQYKQRSLSPVAAPPLREPRAR
-0.0644095	-0.249258	0.0214864	0.518405	0.295382	-0.0134237	0.347399	0.712736	0.364451	0.125434	0.455688	0.38751	-0.257489	-0.266195	-0.0189163	S	267	Q8NDT2	Putative RNA-binding protein 15B	RBM15B	YLPLHGGYQYKQRSLSPVAAPPLREPRARHA
0.757975	0.531809	0.796431	0.603022	1.02069	0.624135	0.176736	0.450206	0.244337	1.81639	2.20752	1.76533	0.285595	0.167196	0.441737	S	597	Q8NDX5-2	Polyhomeotic-like protein 3	PHC3	DECVRMDRTPPPPTLSPAAITVGRGEDLTSE
-0.777331	0.186962	-0.189976	-0.53583	-1.27879	-1.13713	-0.358428	-0.846161	-0.626133	-0.747489	-0.997545	-0.699592	-0.843076	-0.389903	-0.577159	S	109	Q8NE71	ATP-binding cassette sub-family F member 1	ABCF1	EKELMERLKKLSVPTSDEEDEVPAPKPRGGK
0.29768	-0.0557079	-0.586849	-0.582978	-0.370628	-0.843598	-0.617924	-0.483181	-0.511514	0.27967	0.233989	0.134797	-0.881244	0.523859	-1.04605	S	482	Q8NFC6	Biorientation of chromosomes in cell division protein 1-like 1	BOD1L1	RHAYVHKPYLYSKYYSDSDDELTVEQRRQSI
0.29768	-0.0557079	-0.586849	-0.582978	-0.370628	-0.843598	-0.617924	-0.483181	-0.511514	0.27967	0.233989	0.134797	-0.881244	0.523859	-1.04605	S	484	Q8NFC6	Biorientation of chromosomes in cell division protein 1-like 1	BOD1L1	AYVHKPYLYSKYYSDSDDELTVEQRRQSIAK
1.05211	0.953297	1.18315	1.35172	1.43376	1.4418	1.20049	1.09081	1.03821	1.34743	1.41608	1.08461	1.8265	1.59402	2.20786	S	302	Q8TAQ2	SWI/SNF complex subunit SMARCC2	SMARCC2	DRRDKKGGNYKKRKRSPSPSPTPEAKKKNAK
1.05211	0.953297	1.14291	1.35172	1.43376	-2.44617	1.20049	0.974509	0.928074	-0.720472	1.32968	1.04786	1.79339	1.58199	2.19951	S	304	Q8TAQ2	SWI/SNF complex subunit SMARCC2	SMARCC2	RDKKGGNYKKRKRSPSPSPTPEAKKKNAKKG
1.06108	-0.0533765	0.4117	0.526388	1.04286	1.14383	-0.534898	-1.71641	-1.8498	1.12512	1.20963	0.993626	1.52719	1.93919	1.6802	S	283	Q8TAQ2	SWI/SNF complex subunit SMARCC2	SMARCC2	RRKKISAKTLTDEVNSPDSDRRDKKGGNYKK
1.06108	-0.0533765	0.4117	0.526388	1.04286	1.14383	-0.534898	-1.71641	-1.8498	1.12512	1.20963	0.993626	1.52719	1.93919	1.6802	S	286	Q8TAQ2	SWI/SNF complex subunit SMARCC2	SMARCC2	KISAKTLTDEVNSPDSDRRDKKGGNYKKRKR
-0.547286	-0.559144	-0.69069	-0.0291387	-0.372428	-0.030985	-0.0345112	-0.179995	-0.368726	-0.363478	0.0620685	-0.66381	-0.1442	-0.09807	-0.0811539	S	210	Q8TBF4	Zinc finger CCHC-type and RNA-binding motif-containing protein 1	ZCRB1	SDDSRRPRIKKSTYFSDEEELSD________
-0.547286	-0.559144	-0.69069	-0.0291387	-0.372428	-0.030985	-0.0345112	-0.179995	-0.368726	-0.363478	0.0620685	-0.66381	-0.1442	-0.09807	-0.0811539	S	216	Q8TBF4	Zinc finger CCHC-type and RNA-binding motif-containing protein 1	ZCRB1	PRIKKSTYFSDEEELSD______________
1.12707	0.699446	1.0422	1.33372	1.0926	1.35052	0.585954	0.819425	0.47308	0.216989	0.243195	0.114361	1.22004	0.972085	1.09639	S	498	Q8TCJ2	Dolichyl-diphosphooligosaccharide--protein glycosyltransferase subunit STT3B	STT3B	YLGDDMKRENPPVEDSSDEDDKRNQGNLYDK
1.12707	0.699446	1.0422	1.33372	1.0926	1.35052	0.585954	0.819425	0.47308	0.216989	0.243195	0.114361	1.22004	0.972085	1.09639	S	499	Q8TCJ2	Dolichyl-diphosphooligosaccharide--protein glycosyltransferase subunit STT3B	STT3B	LGDDMKRENPPVEDSSDEDDKRNQGNLYDKA
-0.229236	-0.921776	-0.588328	-0.228282	-0.0552211	-0.44598	-0.893256	-0.598073	-1.09505	-1.51527	-1.49861	-1.1649	-0.451544	-0.176335	-0.152402	S	630	Q8WVC0	RNA polymerase-associated protein LEO1	LEO1	EEDKAQRLLKAKKLTSDEEGEPSGKRKAEDD
-1.24119	-1.28268	-1.37408	-0.693244	-0.65933	-0.311035	-1.19634	-1.48431	-0.386728	-1.33613	-0.69574	-1.07562	-0.987891	-0.490619	-0.582354	S	277	Q8WVC0	RNA polymerase-associated protein LEO1	LEO1	DDEEEQDHKSESARGSDSEDEVLRMKRKNAI
-1.24119	-1.28268	-1.37408	-0.693244	-0.65933	-0.311035	-1.19634	-1.48431	-0.386728	-1.33613	-0.776194	-1.07562	-0.987891	-0.490619	-0.582354	S	279	Q8WVC0	RNA polymerase-associated protein LEO1	LEO1	EEEQDHKSESARGSDSEDEVLRMKRKNAIAS
-0.485901	-0.80172	-0.533788	-0.850592	-0.750662	-1.03348	-0.7175	-0.680125	-0.884063	-0.0887367	0.246776	-0.0949525	-0.745314	-0.739243	-0.499374	S	1281	Q8WWQ0	PH-interacting protein	PHIP	YNIIPLYNSMKKKVLSDSEDEEKDADVPGTS
-0.485901	-0.80172	-0.533788	-0.850592	-0.750662	-1.03348	-0.7175	-0.680125	-0.884063	-0.0887367	0.246776	-0.0949525	-0.745314	-0.739243	-0.499374	S	1283	Q8WWQ0	PH-interacting protein	PHIP	IIPLYNSMKKKVLSDSEDEEKDADVPGTSTR
0.71287	0.702268	1.14145	0.658327	0.859068	0.0758217	0.23297	0.457962	0.634483	0.874837	1.07213	0.7066	0.550955	0.222579	1.08803	S	439	Q8WWY3	U4/U6 small nuclear ribonucleoprotein Prp31	PRPF31	LQRTLQKQSVVYGGKSTIRDRSSGTASSVAF
-0.878791	-1.20047	-0.952087	-1.54932	-1.22615	-0.479881	-0.498293	-0.893182	-0.48453	-0.461476	-0.28487	-0.356639	-0.525885	-0.355359	-0.494852	S	122	Q8WXI9	Transcriptional repressor p66-beta	GATAD2B	MSARRSEPERGRLTPSPDIIVLSDNEASSPR
-0.0771996	0.175779	0.836743	0.0992446	0.586291	-0.0750359	-0.343693	0.0985511	0.539428	0.125145	0.444226	0.0486819	0.983262	0.124611	1.13461	S	129	Q8WXI9	Transcriptional repressor p66-beta	GATAD2B	PERGRLTPSPDIIVLSDNEASSPRSSSRMEE
1.43521	1.65882	1.86468	0.88411	0.558459	1.48111	2.07101	1.55762	0.844209	2.49509	2.73137	2.26467	1.49328	1.42225	1.60193	S	135	Q8WXI9	Transcriptional repressor p66-beta	GATAD2B	TPSPDIIVLSDNEASSPRSSSRMEERLKAAN
1.26989	1.30917	1.1853	0.528075	-0.167026	-0.00100797	-0.263191	-0.15144	0.101942	1.08368	0.76111	0.972991	0.26391	0.469594	-0.156314	S	226	Q8WZ73-2	E3 ubiquitin-protein ligase rififylin	RFFL	YLESVARVPAEDETQSIDSEDSFVPGRRASL
1.26989	1.30917	1.1853	0.528075	-0.167026	-0.00100797	-0.263191	-0.15144	0.101942	1.08368	0.76111	0.972991	0.26391	0.469594	-0.156314	S	229	Q8WZ73-2	E3 ubiquitin-protein ligase rififylin	RFFL	SVARVPAEDETQSIDSEDSFVPGRRASLSDL
0.46942	0.74949	0.165754	-0.0330514	-0.149754	0.00955687	-1.38603	-1.72256	-0.999907	0.746743	1.11451	0.602595	1.47397	1.12338	1.54048	S	24	Q92466	DNA damage-binding protein 2	DDB2	TQKTSEIVLRPRNKRSRSPLELEPEAKKLCA
0.46942	0.74949	0.165754	-0.0330514	-0.149754	0.00955687	-1.38603	-1.72256	-0.999907	0.746743	1.11451	0.602595	1.47397	1.12338	1.54048	S	26	Q92466	DNA damage-binding protein 2	DDB2	KTSEIVLRPRNKRSRSPLELEPEAKKLCAKG
-0.376589	-0.560459	-0.272093	-0.116947	-0.209419	0.0902303	-0.636558	-0.576737	-0.87058	-0.707043	-0.752488	-0.923088	-0.068466	-0.312433	0	S	275	Q92504	Zinc transporter SLC39A7	SLC39A7	SHGHGRQERSTKEKQSSEEEEKETRGVQKRR
-0.376589	-0.560459	-0.272093	-0.116947	-0.209419	0.0902303	-0.636558	-0.576737	-0.87058	-0.707043	-0.752488	-0.923088	-0.068466	-0.312433	0	S	276	Q92504	Zinc transporter SLC39A7	SLC39A7	HGHGRQERSTKEKQSSEEEEKETRGVQKRRG
0.0772685	0.460856	0.102381	0.064806	-0.463693	-0.915917	0.218289	0.255626	0.231638	0.483669	-0.245535	0.19134	0.0928955	0.326607	0.0946418	S	1710	Q92614-2	Unconventional myosin-XVIIIa	MYO18A	PLDNTSRPRYSHSYLSDSDTEAKLTETNA__
0.0772685	0.460856	0.102381	0.064806	-0.463693	-0.915917	0.218289	0.255626	0.231638	0.483669	-0.245535	0.19134	0.0928955	0.326607	0.0946418	S	1712	Q92614-2	Unconventional myosin-XVIIIa	MYO18A	DNTSRPRYSHSYLSDSDTEAKLTETNA____
0.0607244	-0.0705268	0.12843	0.446175	0.819967	0.72512	0.171503	0.405693	-0.362417	-1.66981	-1.5699	-1.56058	0.993755	0.597492	0.154615	S	11	Q92685	Dol-P-Man:Man(5)GlcNAc(2)-PP-Dol alpha-1,3-mannosyltransferase	ALG3	_____MAAGLRKRGRSGSAAQAEGLCKQWLQ
0.0607244	-0.0705268	0.12843	0.446175	0.819967	0.72512	0.171503	0.405693	-0.362417	-1.66981	-1.5699	-1.56058	0.993755	0.597492	0.154615	S	13	Q92685	Dol-P-Man:Man(5)GlcNAc(2)-PP-Dol alpha-1,3-mannosyltransferase	ALG3	___MAAGLRKRGRSGSAAQAEGLCKQWLQRA
-0.326103	-0.361524	-0.49078	-0.378176	0.0108714	-0.606694	-0.29321	-0.385447	0.12821	0.16701	0.323279	0.47616	-0.198409	-0.0435276	-0.123076	S	157	Q92733	Proline-rich protein PRCC	PRCC	KEPVKIAAPELHKGDSDSEEDEPTKKKTILQ
-0.326103	-0.361524	-0.49078	-0.378176	0.0108714	-0.606694	-0.29321	-0.385447	0.12821	0.16701	0.323279	0.47616	-0.198409	-0.0435276	-0.123076	S	159	Q92733	Proline-rich protein PRCC	PRCC	PVKIAAPELHKGDSDSEEDEPTKKKTILQGS
0.766864	0.477707	0.570958	0.986127	1.13364	1.2234	0.977984	1.09133	0.820553	-0.219272	1.08724	-0.0554504	-0.292199	-0.460167	-0.300758	S	1089	Q92794	Histone acetyltransferase KAT6A	KAT6A	EDENELFPREYFRRLSSQDVLRCQSSSKRKS
0.766864	0.477707	0.570958	0.986127	1.13364	1.2234	0.977984	1.09133	0.820553	-0.219272	1.08724	-0.0554504	-0.292199	-0.460167	-0.300758	S	1090	Q92794	Histone acetyltransferase KAT6A	KAT6A	DENELFPREYFRRLSSQDVLRCQSSSKRKSK
-0.204137	-0.315417	-0.198517	-0.0950628	-0.103058	0.109314	0.573866	0.403271	0.330817	0.340813	0.643147	0.0910977	-0.0778765	-0.186744	-0.156648	S	1259	Q92797	Symplekin	SYMPK	PQTLAPVGEDAMKTPSPAAEDAREPEAKGNS
-0.0881788	-0.0603429	-0.885799	-2.37062	-2.49718	-2.38165	-0.467574	-1.35237	-0.301107	-0.696378	-1.49296	-2.11029	-0.728475	-0.984697	-1.71636	S	970	Q92835-2	Phosphatidylinositol 3,4,5-trisphosphate 5-phosphatase 1	INPP5D	CRGESPPTPPGQPPISPKKFLPSTANRGLPP
-0.16079	-0.514589	-0.100578	-0.160855	-0.326993	-0.315618	0.0408632	0.0525555	-0.114965	0.46578	0.750433	0.433593	-0.629918	-0.447762	-0.272462	S	328	Q92922	SWI/SNF complex subunit SMARCC1	SMARCC1	RRDRKASANARKRKHSPSPPPPTPTESRKKS
-0.16079	-0.514589	-0.100578	-0.160855	-0.326993	-0.315618	0.0408632	0.0525555	-0.114965	0.46578	0.750433	0.433593	-0.629918	-0.447762	-0.272462	S	330	Q92922	SWI/SNF complex subunit SMARCC1	SMARCC1	DRKASANARKRKHSPSPPPPTPTESRKKSGK
-2.89655	-2.01922	-3.46725	-1.99917	-4.31633	-4.05562	-1.69865	-1.6762	-1.2549	-1.42958	-2.23585	-2.24196	-2.5382	-2.34243	-3.1073	S	940	Q92974-2	Rho guanine nucleotide exchange factor 2	ARHGEF2	ERQELGSPEERLQDSSDPDTGSEEEGSSRLS
0.729882	1.01374	0.815298	-0.900809	-1.43733	-1.22616	1.6417	1.52699	1.60504	0.071908	-0.80781	-0.402994	1.54291	1.53372	1.27528	S	693	Q93100-4	Phosphorylase b kinase regulatory subunit beta	PHKB	FEELEPPKHSKVKRQSSTPSAPELGQQPDVN
0.729882	1.01374	0.815298	-0.900809	-1.43733	-1.22616	1.6417	1.52699	1.60504	-0.019297	-0.80781	-0.316606	1.54291	1.53372	1.27528	S	694	Q93100-4	Phosphorylase b kinase regulatory subunit beta	PHKB	EELEPPKHSKVKRQSSTPSAPELGQQPDVNI
-1.28052	-1.66096	-2.01727	-1.4067	-1.94686	-1.61211	-1.65453	-1.64762	-1.38136	-1.28782	-1.51497	-1.63651	-0.570481	-0.323495	-1.33597	S	1292	Q96BY6	Dedicator of cytokinesis protein 10	DOCK10	AISTVNHADSRASLASLDSNPSTNEKSSEKT
-1.28052	-1.66096	-2.01727	-1.4067	-1.94686	-1.61211	-1.65453	-1.64762	-1.38136	-1.28782	-1.51497	-1.63651	-0.570481	-0.323495	-1.33597	S	1295	Q96BY6	Dedicator of cytokinesis protein 10	DOCK10	TVNHADSRASLASLDSNPSTNEKSSEKTDNC
-0.409949	-0.508087	-0.770646	-1.6071	-2.81082	-2.20124	-0.521954	-0.3668	-0.225718	-1.72573	-1.81621	-1.73064	-1.34545	-1.52477	-1.41463	S	272	Q96D71-3	RalBP1-associated Eps domain-containing protein 1	REPS1	RTVASATTAIEIRRQSSSYDDPWKITDEQRQ
-0.409949	-0.508087	-0.770646	-1.6071	-2.81082	-2.20124	-0.521954	-0.3668	-0.225718	-1.72573	-1.81621	-1.73064	-1.34545	-1.52477	-1.41463	S	273	Q96D71-3	RalBP1-associated Eps domain-containing protein 1	REPS1	TVASATTAIEIRRQSSSYDDPWKITDEQRQY
-0.152498	-0.792012	-0.230796	0.884697	0.678773	0.0820389	0.240554	0.209026	0.151834	0.263497	0.203223	0.36434	-0.49333	-0.340113	-0.341716	S	391	Q96DF8	Protein DGCR14	DGCR14	RRVTENLASLTPKGLSPAMSPALQRLVSRTA
-0.152498	-0.792012	-0.230796	0.884697	0.678773	0.0820389	0.240554	0.209026	0.151834	0.263497	0.203223	0.36434	-0.49333	-0.340113	-0.341716	S	395	Q96DF8	Protein DGCR14	DGCR14	ENLASLTPKGLSPAMSPALQRLVSRTASKYT
-0.291593	1.40393	0.133067	0.35559	-1.11257	-0.557505	0.833428	0.672223	0.952237	1.77187	1.20047	1.19197	0.477072	0.307356	0.0634339	S	143	Q96E09	Protein FAM122A	FAM122A	VEKSASPKRIDFIPVSPAPSPTRGIGKQCFS
-0.291593	1.40393	0.133067	0.35559	-1.11257	-0.559317	0.833428	0.672223	0.952237	1.75669	1.20047	1.19197	0.477072	0.307356	0.0661495	S	147	Q96E09	Protein FAM122A	FAM122A	ASPKRIDFIPVSPAPSPTRGIGKQCFSPSLQ
-0.337955	0.127848	-0.783021	0.461844	-1.447	-1.58753	0.880775	0.823982	1.11919	0.787462	-0.0879816	0.00324341	-0.990625	-1.42924	-1.68329	S	55	Q96FS4	Signal-induced proliferation-associated protein 1	SIPA1	TFEPRPVRGPLLRSGSDAGEARPPTPASPRA
-0.337955	0.275102	-0.783021	0.629135	-1.447	-1.58753	0.880775	0.823982	1.11919	0.787462	-0.0711533	0.00324341	-0.990625	-1.42924	-1.68329	S	67	Q96FS4	Signal-induced proliferation-associated protein 1	SIPA1	RSGSDAGEARPPTPASPRARAHSHEEASRPA
-2.08077	-1.13794	-1.79182	-1.3534	-1.84757	-2.27494	-0.632935	-0.799829	-0.416233	-1.21921	-1.26579	-1.21198	-2.13255	-1.825	-2.06878	S	276	Q96G46	tRNA-dihydrouridine(47) synthase [NAD(P)(+)]-like	DUS3L	GAQQVPAGPGTSTPPSSPVRTCGPLTDEDVV
-0.455374	-0.690857	-0.585665	-0.824573	-0.369892	-0.357866	-0.498176	-0.929206	-0.833802	-0.705124	-0.676335	-0.796945	-0.355312	-0.731752	-0.527585	S	158	Q96JC9	ELL-associated factor 1	EAF1	MPFRAPTKPPVGPKTSPLKDNPSPEPQLDDI
-0.71936	-0.690857	-0.585665	-0.824573	-0.369892	-0.357866	-0.498176	-0.929206	-0.833802	-0.705124	-0.676335	-0.796945	-0.355312	-0.632369	-0.527585	S	165	Q96JC9	ELL-associated factor 1	EAF1	KPPVGPKTSPLKDNPSPEPQLDDIKRELRAE
0.221278	0.0320661	0.237979	-0.287643	-0.620212	-0.345654	-0.132004	-0.167239	-0.171971	0.332634	0.641627	0.126896	0.14095	-0.0070846	1.12313	S	651	Q96JM3	Chromosome alignment-maintaining phosphoprotein 1	CHAMP1	YIKTDLDAMDIKGQESSSDQEQVDVESIDFS
0.146072	-0.104309	0.165184	-0.287643	-0.571568	-0.345654	-0.132004	-0.253193	-0.171971	0.207583	0.641627	0.0845982	-0.239558	-0.157056	0.664504	S	653	Q96JM3	Chromosome alignment-maintaining phosphoprotein 1	CHAMP1	KTDLDAMDIKGQESSSDQEQVDVESIDFSKE
1.29892	1.12869	1.47967	0.74917	0.52003	0.802436	-0.270174	-0.307207	-0.27829	-0.0235603	0.568125	1.00172	-0.00783226	-0.394986	-0.305728	S	427	Q96JM3	Chromosome alignment-maintaining phosphoprotein 1	CHAMP1	VPPVSPELRKPGPPLSPEIRSPAGSPELRKP
0.32886	0.391566	0.315902	0.413081	0.449957	0.802436	-0.302725	-0.409734	-0.0904485	0.402463	0.251992	0.455659	-0.00783226	-0.408531	-0.263572	S	432	Q96JM3	Chromosome alignment-maintaining phosphoprotein 1	CHAMP1	PELRKPGPPLSPEIRSPAGSPELRKPSGSPD
-0.813095	-1.41479	-1.06731	-1.95987	-1.55139	-0.752461	-1.7884	-2.10524	-2.10659	-1.7779	-1.65474	-1.74461	-1.28473	-1.14374	-0.976769	S	445	Q96JM3	Chromosome alignment-maintaining phosphoprotein 1	CHAMP1	IRSPAGSPELRKPSGSPDLWKLSPDQRKTSP
-0.819484	-1.41479	-1.06731	-2.05219	-1.68077	-0.752461	-1.86729	-2.10524	-2.10659	-1.80063	-1.65474	-1.74461	-1.28473	-1.14374	-0.976769	S	452	Q96JM3	Chromosome alignment-maintaining phosphoprotein 1	CHAMP1	PELRKPSGSPDLWKLSPDQRKTSPASLDFPE
0.218383	0.846501	0.242278	-0.0920448	-0.15323	0.263847	0.406943	-0.216724	-0.150808	0.651665	0.637996	0.455678	0.0576007	0.735683	1.23146	S	282	Q96JM3	Chromosome alignment-maintaining phosphoprotein 1	CHAMP1	SRKSARTTSPEPRKPSPSESPEPWKPFPAVS
-0.0858337	0.846501	0.958815	0.12009	-0.15323	0.263847	0.406943	-0.956312	0.210106	0.651665	0.637996	0.520938	0.832253	-0.331707	1.2783	S	286	Q96JM3	Chromosome alignment-maintaining phosphoprotein 1	CHAMP1	ARTTSPEPRKPSPSESPEPWKPFPAVSPEPR
-0.463292	-1.26032	-0.823889	-0.934902	-1.13865	-0.787616	-1.30859	-1.35879	-1.26459	-1.48694	-1.2984	-0.942599	-0.977284	-1.1764	-0.873532	S	297	Q96JM3	Chromosome alignment-maintaining phosphoprotein 1	CHAMP1	SPSESPEPWKPFPAVSPEPRRPAPAVSPGSW
-0.146401	-0.521469	-0.546628	-1.20354	-0.811963	-0.940523	-0.0526319	-0.00998618	-0.351275	-1.15324	-0.793472	-0.941065	-0.682864	-0.738423	-0.60919	S	204	Q96JM3	Chromosome alignment-maintaining phosphoprotein 1	CHAMP1	KSVPVCESQKLAPVPSPEPQKPAPVSPESVK
-0.146401	-0.521469	-0.546628	-1.20354	-0.811963	-0.940523	-0.0526319	-0.00998618	-0.351275	-1.15324	-0.793472	-0.941065	-0.682864	-0.738423	-0.60919	S	214	Q96JM3	Chromosome alignment-maintaining phosphoprotein 1	CHAMP1	LAPVPSPEPQKPAPVSPESVKATLSNPKPQK
0.753664	0.785864	0.797977	0.758223	0.955167	0.434642	0.99207	0.847932	0.997203	0.534394	0.782798	0.563332	0.877438	0.781824	0.67733	S	82	Q96JP5	E3 ubiquitin-protein ligase ZFP91	ZFP91	AVSRRRKAEYPRRRRSSPSARPPDVPGQQPQ
0.753664	0.785864	0.797977	0.758223	0.955167	0.434642	0.99207	0.847932	0.997203	0.534394	0.782798	0.563332	0.877438	0.750561	0.67733	S	83	Q96JP5	E3 ubiquitin-protein ligase ZFP91	ZFP91	VSRRRKAEYPRRRRSSPSARPPDVPGQQPQA
-0.843773	-0.860242	-0.622906	-5.99168	-2.09363	-3.29767	-3.07086	-2.65211	-2.88681	1.70044	2.1588	1.80687	-0.116309	-0.435923	0.346377	S	605	Q96K83	Zinc finger protein 521	ZNF521	LALNYIHNGKKSRALSPLSPVAIEQTSLKMM
-0.843773	-0.860242	-0.622906	-5.99168	-2.09363	-3.29767	-3.07086	-2.65211	-2.88681	1.70044	2.1588	1.80687	-0.116309	-0.435923	0.346377	S	608	Q96K83	Zinc finger protein 521	ZNF521	NYIHNGKKSRALSPLSPVAIEQTSLKMMQAV
-0.588758	-0.807177	-0.721946	0.080126	-0.289902	0.0491884	-1.27646	-1.26956	-1.19864	0.19931	0.170545	0.295357	0.398039	0.418671	0.651437	S	479	Q96KC8	DnaJ homolog subfamily C member 1	DNAJC1	RAKRQKDFDIAEQNESSDEESLRKERARSAE
-0.588758	-0.807177	-0.721946	0.080126	-0.289902	0.0491884	-1.27646	-1.26956	-1.19864	0.19931	0.170545	0.295357	0.398039	0.418671	0.651437	S	480	Q96KC8	DnaJ homolog subfamily C member 1	DNAJC1	AKRQKDFDIAEQNESSDEESLRKERARSAEE
-0.294838	0.930174	0.428468	1.53858	-0.489633	-0.934013	1.6927	1.57772	1.80775	2.01143	0.360612	0.748302	1.43629	1.4873	0.902191	S	296	Q96RU3-4	Formin-binding protein 1	FNBP1	DIEFEDYTQPMKRTVSDNSLSNSRGEGKPDL
-0.294838	0.930174	0.432456	1.67227	-0.489633	-0.934013	1.6927	1.55708	1.79816	1.91234	0.303811	0.748302	1.43629	1.4873	0.902191	S	299	Q96RU3-4	Formin-binding protein 1	FNBP1	FEDYTQPMKRTVSDNSLSNSRGEGKPDLKFG
0.477924	0.248481	0.335203	0.740334	1.08987	0.588852	-0.00836551	0.166172	-0.152604	-0.202923	0.258767	-0.023511	0.557777	0.980435	0.538268	S	398	Q96ST2	Protein IWS1 homolog	IWS1	EGEEEKVAKRKAAVLSDSEDEEKASAKKSRV
0.477924	0.248481	0.335203	0.740334	1.08987	0.588852	-0.00836551	0.166172	-0.152604	-0.202923	0.258767	-0.023511	0.557777	0.980435	0.538268	S	400	Q96ST2	Protein IWS1 homolog	IWS1	EEEKVAKRKAAVLSDSEDEEKASAKKSRVVS
0.063134	-0.0898047	0.126012	0.44255	-0.040971	0.0785931	-0.188452	-0.0112078	-0.310641	-0.201833	0.0393693	-0.112556	0.3612	0.536404	0.600275	S	511	Q96ST2	Protein IWS1 homolog	IWS1	LEEEKGETQVKEAEDSDSDDNIKRGKHMDFL
0.063134	-0.0898047	0.126012	0.44255	-0.040971	0.0785931	-0.188452	-0.0112078	-0.310641	-0.201833	0.0393693	-0.112556	0.3612	0.536404	0.600275	S	513	Q96ST2	Protein IWS1 homolog	IWS1	EEKGETQVKEAEDSDSDDNIKRGKHMDFLSD
0.430934	0.119904	0.36645	0.727671	0.594771	-0.119473	0.0429353	0.214018	-0.0273184	-0.124076	0.171595	0.167733	0.561224	0.886044	0.473108	S	438	Q96ST2	Protein IWS1 homolog	IWS1	DAVSDKSGKREKTIASDSEEEAGKELSDKKN
0.430934	0.119904	0.36645	0.727671	0.594771	-0.119473	0.0429353	0.214018	-0.0273184	-0.124076	0.171595	0.167733	0.561224	0.886044	0.473108	S	440	Q96ST2	Protein IWS1 homolog	IWS1	VSDKSGKREKTIASDSEEEAGKELSDKKNEE
0.680359	0.700119	0.421173	0.406889	1.70814	0.473657	0.639348	0.675668	1.02387	0.409406	0.714627	0.38407	0.984245	1.25929	1.315	S	363	Q96ST2	Protein IWS1 homolog	IWS1	SFHSDSHMDRKKFHSSDSEEEEHKKQKMDSD
0.833216	0.700119	0.517469	1.446	1.49167	1.30762	0.639348	0.982287	0.782807	0.409406	0.714627	0.70545	1.12216	0.955262	1.2803	S	365	Q96ST2	Protein IWS1 homolog	IWS1	HSDSHMDRKKFHSSDSEEEEHKKQKMDSDED
0.824334	0.847073	0.640019	1.03146	0.733803	1.55719	0.165795	0.785451	0.297579	0.277454	0.558054	0.461553	0.658264	1.35282	1.26981	S	196	Q96ST2	Protein IWS1 homolog	IWS1	QISDSESEEPPRHQASDSENEEPPKPRMSDS
0.824334	0.847073	0.640019	1.03146	0.733803	1.55719	0.165795	0.785451	0.297579	0.277454	0.558054	0.461553	0.658264	1.35282	1.26981	S	198	Q96ST2	Protein IWS1 homolog	IWS1	SDSESEEPPRHQASDSENEEPPKPRMSDSES
0.62219	0.211899	0.547755	0.573774	0.430188	0.87563	0.0786795	0.162906	-0.109827	0.0729305	0.191237	0.0374197	0.648215	0.978094	0.69481	S	248	Q96ST2	Protein IWS1 homolog	IWS1	QASDSENEELPKPRISDSESEDPPRHQASDS
0.62219	0.211899	0.547755	0.573774	0.430188	0.87563	0.0786795	0.162906	-0.109827	0.0729305	0.191237	0.0374197	0.648215	0.978094	0.69481	S	250	Q96ST2	Protein IWS1 homolog	IWS1	SDSENEELPKPRISDSESEDPPRHQASDSEN
0.36921	0.104058	0.429017	0.446199	0.514106	0.456198	-0.00462248	0.00615638	-0.279659	-0.0381244	0.353793	0.0764009	0.261353	0.108503	0.506928	S	287	Q96ST2	Protein IWS1 homolog	IWS1	RISDSESEDPPRNQASDSENEELPKPRVSDS
0.36921	0.104058	0.429017	0.446199	0.514106	0.456198	-0.00462248	0.00615638	-0.279659	-0.0381244	0.353793	0.0764009	0.261353	0.108503	0.506928	S	289	Q96ST2	Protein IWS1 homolog	IWS1	SDSESEDPPRNQASDSENEELPKPRVSDSES
0.812766	0.333126	0.390515	0.413317	0.549777	0.123041	0.60543	0.721114	0.530538	0.700922	1.22959	0.975763	0.578812	0.809717	0.865138	S	591	Q96T23-2	Remodeling and spacing factor 1	RSF1	PEEVPKSTLESEKPGSPEAAETSPPSNIIDH
0.812766	0.333126	0.410929	0.404728	0.549777	0.123041	0.60543	0.721114	0.593163	0.751541	1.15265	0.982508	0.578812	0.809717	0.885466	S	598	Q96T23-2	Remodeling and spacing factor 1	RSF1	TLESEKPGSPEAAETSPPSNIIDHCEKLASE
-0.0466738	-0.265966	-0.0862884	0.048814	0.0304293	0.0776858	-0.44653	-0.292786	-0.265639	0.132138	0.0653605	0.0331375	0.0470867	-0.220007	-0.130613	S	626	Q96T37-4	Putative RNA-binding protein 15	RBM15	RSPESDRPRKRHCAPSPDRSPELSSSRDRYN
-0.0583015	-0.265966	-0.0862884	0.048814	0.0304293	0.0776858	-0.44653	-0.292786	-0.265639	0.132138	0.0653605	0.0331375	0.0470867	-0.220007	-0.130613	S	630	Q96T37-4	Putative RNA-binding protein 15	RBM15	SDRPRKRHCAPSPDRSPELSSSRDRYNSDND
-0.289126	-0.3633	0.0582383	0.0250684	0.11543	0.151737	-0.250927	-0.336838	-0.181792	0.00758112	0.179708	0.000727733	-0.408051	-0.435138	0.0996451	S	213	Q96T37-4	Putative RNA-binding protein 15	RBM15	DRPLKIEAVYVSRRRSRSPLDKDTYPPSASV
-0.289126	-0.3633	0.0582383	0.0250684	0.11543	0.151737	-0.250927	-0.336838	-0.181792	0.00758112	0.179708	0.000727733	-0.408051	-0.435138	0.0996451	S	215	Q96T37-4	Putative RNA-binding protein 15	RBM15	PLKIEAVYVSRRRSRSPLDKDTYPPSASVVG
-0.287667	-0.959194	-0.339655	-0.804773	-0.531163	-0.385599	-0.579931	-0.31062	-0.70457	-0.840164	-0.575627	-0.788958	-0.41112	0.0522085	-0.260698	S	2120	Q96T58	Msx2-interacting protein	SPEN	AAAQAGERESGVVAVSPEKSESPQKEDGLSS
-0.287667	-0.959194	-0.282844	-0.804773	-0.531163	-0.385599	-0.661982	-0.43237	-0.671616	-0.840164	-0.423679	-0.788958	-0.41112	0.0522085	-0.258538	S	2126	Q96T58	Msx2-interacting protein	SPEN	ERESGVVAVSPEKSESPQKEDGLSSQLKSDP
0.265275	-0.119647	0.00252817	0.289411	0.600169	0.183059	0.395363	0.0496343	0.372646	0.214757	-0.00326181	0.334787	0.485248	-0.00870776	0.24876	S	1268	Q96T58	Msx2-interacting protein	SPEN	EDSERTGGSPSVRHGSFHEDEDPIGSPRLLS
0.265275	-0.119647	0.00252817	0.289411	0.600169	0.183059	0.395363	0.0496343	0.372646	0.214757	-0.00326181	0.334787	0.485248	-0.00870776	0.24876	S	1278	Q96T58	Msx2-interacting protein	SPEN	SVRHGSFHEDEDPIGSPRLLSVKGSPKVDEK
-0.237307	-0.152781	0.236598	3.24247	0.975392	0.400583	0.187773	0.359374	-0.0735874	0.334358	0.446213	0.435801	0.128626	0.166868	0.414945	S	725	Q96T58	Msx2-interacting protein	SPEN	ESDRDRDHERRPIERSQSPVHLRRPQSPGAS
-0.237307	-0.152781	0.236598	3.24247	0.975392	0.400583	0.187773	0.359374	-0.0735874	0.334358	0.446213	0.435801	0.128626	0.166868	0.414945	S	727	Q96T58	Msx2-interacting protein	SPEN	DRDRDHERRPIERSQSPVHLRRPQSPGASPS
0.509292	0.0821892	0.130171	0.275336	0.33193	0.359338	0.494283	0.626033	0.336704	0.408923	0.463809	0.2794	0.431709	0.54112	0.432505	S	736	Q96T58	Msx2-interacting protein	SPEN	PIERSQSPVHLRRPQSPGASPSQAERLPSDS
0.509292	0.0821892	0.130171	0.275336	0.33193	0.359338	0.494283	0.498615	0.336704	0.408923	0.463809	0.2794	0.431709	0.54112	0.432505	S	740	Q96T58	Msx2-interacting protein	SPEN	SQSPVHLRRPQSPGASPSQAERLPSDSERRL
-0.953254	-0.326798	0.0193578	-0.930448	-1.397	-1.37846	-0.180779	-0.281841	0.108919	-0.37402	-0.533815	-0.453616	1.13307	1.18255	0.453769	S	315	Q99460	26S proteasome non-ATPase regulatory subunit 1	PSMD1	EEKTSSAFVGKTPEASPEPKDQTLKMIKILS
-1.22632	-2.3441	-1.95636	-1.08899	-0.438842	-1.04923	-1.48625	-1.88055	-1.9125	-1.68208	-1.28038	-1.32876	-1.53089	-1.09663	-1.39215	S	481	Q99590-2	Protein SCAF11	SCAF11	IDKTKKPRTRRSRFHSPSTTWSPNKDTPQEK
-1.22632	-2.13557	-1.95636	-1.08899	-0.697327	-0.938682	-1.48625	-1.91595	-1.9125	-1.68208	-1.28038	-1.18249	-1.63949	-1.09663	-1.39215	S	487	Q99590-2	Protein SCAF11	SCAF11	PRTRRSRFHSPSTTWSPNKDTPQEKKRPQSP
-0.34217	-0.382282	-0.622714	-0.0400632	-0.573896	-0.597681	-1.86627	-2.10344	-1.76433	-2.29267	-2.25792	-2.38349	0.657533	0.119381	-0.502605	S	2149	Q99698	Lysosomal-trafficking regulator	LYST	NIADTYVATQSKKQNSLGSSDTLKKGKEDAF
-0.34217	-0.382282	-0.622714	-0.0400632	-0.573896	-0.597681	-1.86627	-2.10344	-1.76433	-2.29267	-2.25792	-2.38349	0.657533	1.48158	-0.502605	S	2152	Q99698	Lysosomal-trafficking regulator	LYST	DTYVATQSKKQNSLGSSDTLKKGKEDAFISS
-1.42514	-2.05024	-1.68764	-1.76612	-1.9437	-1.65398	-2.52834	-2.64594	-2.33509	-1.84422	-1.5219	-1.58133	-0.762136	-0.716653	-1.00201	S	77	Q99856	AT-rich interactive domain-containing protein 3A	ARID3A	LAAMRAAAAGLGHPASPGGSEDGPPGSEEED
-1.1181	-1.43082	-1.30928	-1.36924	-2.03759	-1.65398	-2.57457	-2.52584	-2.42265	-1.73445	-1.58346	-1.67816	-0.423221	-0.716653	-1.10626	S	81	Q99856	AT-rich interactive domain-containing protein 3A	ARID3A	RAAAAGLGHPASPGGSEDGPPGSEEEDAARE
-1.73221	-1.74054	-2.06605	-1.07464	-1.98898	-1.78753	-2.77984	-2.68421	-2.62281	-1.78074	-1.55266	-1.62976	-1.10101	-1.07281	-1.31272	S	88	Q99856	AT-rich interactive domain-containing protein 3A	ARID3A	GHPASPGGSEDGPPGSEEEDAAREGTPGSPG
0.539126	-0.468399	-0.013015	-0.0254639	-0.327673	-0.0703386	-0.475671	-0.287116	-0.310641	-0.475934	-0.152016	-0.163323	0.0848271	0.205477	0.12734	S	197	Q9BRD0	BUD13 homolog	BUD13	HDSSDTSPPRRARHDSPDPSPPRRPQHNSSG
0.539126	-0.468399	-0.013015	-0.0254639	-0.327673	-0.0703386	-0.475671	-0.287116	-0.310641	-0.475934	-0.152016	-0.163323	0.0848271	0.205477	0.12734	S	201	Q9BRD0	BUD13 homolog	BUD13	DTSPPRRARHDSPDPSPPRRPQHNSSGASPR
0.121115	-0.18153	0.00891898	-0.599341	-0.318712	-0.363789	-0.0233883	0.0919162	-0.157619	-0.0190458	0.0259474	-0.102545	0.0601573	-0.0777237	0.0146519	S	163	Q9BRD0	BUD13 homolog	BUD13	PDPSPRRARHDTPDPSPLRGARHDSDTSPPR
-0.0941539	-0.642843	-0.403534	-0.788894	-0.339091	-0.871457	0.0203718	-0.5046	-0.455815	-0.425936	-0.131879	-0.538206	-0.580105	-0.546361	-0.301555	S	222	Q9BRD0	BUD13 homolog	BUD13	QHNSSGASPRRVRHDSPDPSPPRRARHGSSD
-0.0941539	-0.642843	-0.403534	-0.788894	-0.339091	-0.871457	0.0203718	-0.5046	-0.455815	-0.425936	-0.131879	-0.538206	-0.580105	-0.546361	-0.301555	S	226	Q9BRD0	BUD13 homolog	BUD13	SGASPRRVRHDSPDPSPPRRARHGSSDISSP
0.563469	0.557156	0.753521	-0.113987	0.0569349	0.14301	0.571609	0.652139	0.575571	0.74738	0.643847	0.726988	0.717665	0.193052	0.984658	S	151	Q9BRD0	BUD13 homolog	BUD13	PDPSPRKDRHDTPDPSPRRARHDTPDPSPLR
-2.79747	-2.68852	-2.52264	-2.42623	-2.21124	-1.78181	-2.32316	-2.8351	-2.082	-3.3991	-4.10211	-3.64793	-3.45014	-3.28255	-2.1844	S	82	Q9BUT9	Protein FAM195A	FAM195A	VFNRVNGRRAPSTSPSFEGTQETYTVAHEEN
0.229542	0.130244	0.203294	-0.0746622	0.205907	0.709662	0.892518	0.573801	0.729564	0.739143	0.677925	1.0194	0.888516	0.884095	0.766326	S	182	Q9BVC5	Ashwin	C2orf49	NNNDAKQNHDLTHRKSPSGPVKSPPLSPVGT
0.114459	-0.178063	0.139574	0.289895	0.74366	0.365514	-0.0789882	-0.357585	-0.483582	-0.939824	0.0451797	-0.428496	0.192024	0.208602	0.219542	S	189	Q9BVC5	Ashwin	C2orf49	NHDLTHRKSPSGPVKSPPLSPVGTTPVKLKR
0.0940829	-0.25968	0.139574	0.372792	0.922475	0.363363	-0.55899	-0.702316	-0.742028	-1.23263	-0.421135	-0.522358	-0.336895	-0.0224021	-0.211343	S	193	Q9BVC5	Ashwin	C2orf49	THRKSPSGPVKSPPLSPVGTTPVKLKRAAPK
0.178725	0.116398	0.249631	-0.653651	-0.632688	-0.312252	-0.985366	-1.07852	-1.1322	-0.336053	0.404573	-0.0719882	0.0288893	-0.552586	0.454343	S	142	Q9BW71	HIRA-interacting protein 3	HIRIP3	AKEENPRRASKAVEESSDEERQRDLPAQRGE
0.178725	0.116398	0.249631	-0.653651	-0.632688	-0.312252	-0.985366	-1.07852	-1.1322	-0.336053	0.404573	-0.0719882	0.0288893	-0.552586	0.454343	S	143	Q9BW71	HIRA-interacting protein 3	HIRIP3	KEENPRRASKAVEESSDEERQRDLPAQRGEE
0.402355	0.141751	0.375103	-0.193373	-0.0891906	-0.205051	-0.91084	-0.847768	-0.713977	0.260455	0.630211	0.593748	0.353279	0.905115	0.712675	S	159	Q9BW71	HIRA-interacting protein 3	HIRIP3	DEERQRDLPAQRGEESSEEEEKGYKGKTRKK
0.402355	0.141751	0.375103	-0.193373	-0.0891906	-0.205051	-0.91084	-0.847768	-0.713977	0.260455	0.630211	0.593748	0.353279	0.905115	0.712675	S	160	Q9BW71	HIRA-interacting protein 3	HIRIP3	EERQRDLPAQRGEESSEEEEKGYKGKTRKKP
0.468782	0.481443	0.666524	-0.385152	-0.261693	0.0533591	-0.733426	-0.807815	-0.699996	0.548504	0.727153	0.674361	0.0475583	0.390595	0.494769	S	196	Q9BW71	HIRA-interacting protein 3	HIRIP3	APGKASVSRKQAREESEESEAEPVQRTAKKV
0.468782	0.481443	0.666524	-0.385152	-0.261693	0.0533591	-0.733426	-0.807815	-0.699996	0.548504	0.727153	0.674361	0.0475583	0.390595	0.494769	S	199	Q9BW71	HIRA-interacting protein 3	HIRIP3	KASVSRKQAREESEESEAEPVQRTAKKVEGN
1.25798	1.11002	1.31649	0.234481	0.248007	0.20239	-0.341483	-0.304061	-0.513489	1.10464	1.06157	1.18277	0.848056	1.00247	1.39667	S	87	Q9BW71	HIRA-interacting protein 3	HIRIP3	KLDLTKKGKRPPTPCSDPERKRFRFNSESES
0.216878	0.198157	0.383476	-0.459036	-0.0659797	-0.19721	-1.08824	-1.11897	-1.22677	0.112149	0.262103	0.406822	0.151165	0.272848	0.532431	S	223	Q9BW71	HIRA-interacting protein 3	HIRIP3	AKKVEGNKGTKSLKESEQESEEEILAQKKEQ
0.216878	0.198157	0.383476	-0.459036	-0.0659797	-0.19721	-1.08824	-1.11897	-1.22677	0.112149	0.262103	0.406822	0.151165	0.272848	0.532431	S	227	Q9BW71	HIRA-interacting protein 3	HIRIP3	EGNKGTKSLKESEQESEEEILAQKKEQREEE
-0.641083	-0.130175	-0.386977	-0.366126	-0.669563	-0.249519	0.26781	0.062102	0.12306	0.0597689	-0.233002	-0.277026	-0.215427	-0.0530157	-0.247162	S	211	Q9BW85	Coiled-coil domain-containing protein 94	CCDC94	AALLEEARKRRLLEDSDSEDEAAPSPLQPAL
-0.641083	-0.130175	-0.386977	-0.366126	-0.669563	-0.249519	0.26781	0.062102	0.12306	0.0597689	-0.233002	-0.277026	-0.215427	-0.0530157	-0.247162	S	213	Q9BW85	Coiled-coil domain-containing protein 94	CCDC94	LLEEARKRRLLEDSDSEDEAAPSPLQPALRP
0.040746	-0.00638592	0.298406	-0.00512243	0.0333837	0.084031	-0.0259874	-0.0605154	-0.0522785	0.150052	0.287922	0.330462	0.161656	0.381953	0.52272	S	67	Q9BXP5-4	Serrate RNA effector molecule homolog	SRRT	RGEYRDYDRNRRERFSPPRHELSPPQKRMRR
0.040746	-0.00638592	0.298406	-0.00512243	0.0333837	0.084031	-0.0259874	-0.0605154	-0.0522785	0.150052	0.287922	0.330462	0.161656	0.381953	0.52272	S	74	Q9BXP5-4	Serrate RNA effector molecule homolog	SRRT	DRNRRERFSPPRHELSPPQKRMRRDWDEHSS
-1.13762	-0.668687	-0.776371	-0.590489	-1.32261	-0.365935	-0.464227	-0.716443	-0.792524	0.245773	-0.0417482	0.209188	-1.02874	-0.577429	-0.940657	S	744	Q9BYW2	Histone-lysine N-methyltransferase SETD2	SETD2	EKDLDDTCMLHKKSESPFRETEPLVSPHQDK
-1.13762	-0.668687	-0.134954	-0.830426	-0.533079	-0.319346	-0.464227	-0.716443	-0.792524	0.245773	-0.0417482	0.209188	-0.539867	-0.493533	-0.592049	S	754	Q9BYW2	Histone-lysine N-methyltransferase SETD2	SETD2	HKKSESPFRETEPLVSPHQDKLMSMPVMTVD
-0.858228	0.111778	0.256283	0.451712	-0.239125	0.0753432	-0.127766	0.138207	0.230177	0.399013	0.621922	0.462439	-0.2986	-0.0573808	-0.0275907	S	2080	Q9BYW2	Histone-lysine N-methyltransferase SETD2	SETD2	PDKQTQNKEKRKRRSSLSPPSSAYERGTKRP
-0.858228	0.111778	0.256283	0.451712	-0.239125	0.102706	0.401989	0.366195	0.230177	0.312289	0.621922	0.368073	-0.2986	-0.0573808	-0.0275907	S	2082	Q9BYW2	Histone-lysine N-methyltransferase SETD2	SETD2	KQTQNKEKRKRRSSLSPPSSAYERGTKRPDD
-0.194423	0.116398	-0.55149	-0.244734	-1.41285	-1.78993	-0.535126	-0.0998025	-0.0402901	2.09273	-1.58314	-1.0687	-0.942792	-1.82604	-2.4899	S	197	Q9BZL6	Serine/threonine-protein kinase D2	PRKD2	FSIPNNCSGARKRRLSSTSLASGHSVRLGTS
-0.528888	-0.672013	-0.856936	-1.15941	-2.10797	-1.64261	-0.900741	-0.633286	-0.0993404	-0.539192	-1.10459	-0.828885	-0.518	-1.10176	-1.1643	S	379	Q9C0B5-2	Palmitoyltransferase ZDHHC5	ZDHHC5	HFDPLSSGSRSSSLKSAQGTGFELGQLQSIR
-0.781473	-1.72978	-1.35028	-1.7338	-0.412174	-0.795196	0.244652	0.188317	-0.278701	-1.10834	-0.494461	-0.769943	-1.01127	-0.691356	-0.822485	S	51	Q9GZY6	Linker for activation of T-cells family member 2	LAT2	SEKIYQQRSLREDQQSFTGSRTYSLVGQAWP
-0.779755	-1.72978	-1.35028	-1.73134	-0.390586	-0.766905	0.243767	0.169902	-0.280206	-1.13991	-0.453227	-0.769943	-1.01127	-0.716653	-0.822485	S	44	Q9GZY6	Linker for activation of T-cells family member 2	LAT2	SRPGAKRSEKIYQQRSLREDQQSFTGSRTYS
0.317026	-0.236536	0.239342	-0.135981	0.106982	0.599974	0.351696	0.703575	0.245471	-1.78321	-1.61334	-1.07481	-1.01493	-1.04484	-0.568398	S	129	Q9GZY8-2	Mitochondrial fission factor	MFF	QNEEIRAVGRLKRERSMSENAVRQNGQLVRN
0.317026	-0.236536	0.239342	-0.135981	0.106982	0.599974	0.351696	0.703575	0.245471	-1.78321	-1.61334	-1.07481	-1.01493	-1.04484	-0.568398	S	131	Q9GZY8-2	Mitochondrial fission factor	MFF	EEIRAVGRLKRERSMSENAVRQNGQLVRNDS
-0.288116	-0.105569	-0.0628167	-0.404598	-0.431264	-0.282084	-0.536721	-0.480026	-0.26038	-0.416642	-0.114747	-0.217587	-0.387418	-0.371151	-0.21177	S	499	Q9H0D6	5'-3' exoribonuclease 2	XRN2	GSPSPLGGIKRKAEDSDSEPEPEDNVRLWEA
-0.288116	-0.105569	-0.0628167	-0.404598	-0.431264	-0.282084	-0.536721	-0.480026	-0.26038	-0.416642	-0.114747	-0.217587	-0.387418	-0.371151	-0.21177	S	501	Q9H0D6	5'-3' exoribonuclease 2	XRN2	PSPLGGIKRKAEDSDSEPEPEDNVRLWEAGW
0.924342	0.644449	1.19739	0.881058	1.16613	0.751702	0.393616	0.565137	0.326816	0.626857	0.784794	0.851764	0.811152	0.988481	0.942829	S	855	Q9H0E3	Histone deacetylase complex subunit SAP130	SAP130	QHVISTEEGDMMETNSTDDEKSTAKSLLVKA
0.731829	0.484564	0.67279	-0.305563	0.494953	-0.0356794	-0.518959	-0.231766	-0.422928	0.497197	0.888503	0.792885	0.21622	0.116153	-0.35438	S	268	Q9H0E9-2	Bromodomain-containing protein 8	BRD8	SPQKKMLGQKATPPPSPLLSELLKKGSLLPT
2.35451	3.11377	3.8638	2.70213	1.83424	1.44104	2.73664	3.09823	2.44101	5.16124	5.25408	2.20701	0.702663	0.82569	1.14849	S	328	Q9H165	B-cell lymphoma/leukemia 11A	BCL11A	MDFSRRLRELAGNTSSPPLSPGRPSPMQRLL
2.59128	3.6117	3.8638	2.70213	1.83424	1.44104	2.73664	3.09823	2.44101	5.16124	4.01725	2.20701	0.702663	0.82569	1.14849	S	332	Q9H165	B-cell lymphoma/leukemia 11A	BCL11A	RRLRELAGNTSSPPLSPGRPSPMQRLLQPFQ
2.64135	1.51536	3.34479	1.35628	1.34394	2.96316	0.665076	1.12614	1.72885	3.05628	3.66737	2.69114	0.319597	0.376391	1.16183	S	205	Q9H165	B-cell lymphoma/leukemia 11A	BCL11A	QNTHGLRIYLESEHGSPLTPRVGIPSGLGAE;QNTHGLRIYLESEHGSPLTPRVLHTPPFGVV
2.58147	2.51296	2.99662	2.13229	1.60331	0.554794	1.9279	1.84832	1.71412	2.66692	3.64608	3.41503	-0.261149	0.515603	0.0809261	S	625	Q9H165	B-cell lymphoma/leukemia 11A	BCL11A	GESASGGLSKKLLLGSPSSLSPFSKRIKLEK
3.20648	2.51296	2.99662	1.32945	1.29361	0.554794	1.9279	1.87476	2.0382	2.87476	3.64608	3.2273	-0.261149	0.515603	0.0809261	S	630	Q9H165	B-cell lymphoma/leukemia 11A	BCL11A	GGLSKKLLLGSPSSLSPFSKRIKLEKEFDLP
-4.40594	-4.74951	-4.55135	-4.9872	-3.77418	-3.39471	-3.77302	-4.08018	-3.5193	-3.78044	-2.88765	-3.40397	-3.98427	-3.55114	-3.78069	S	181	Q9H1E3	Nuclear ubiquitous casein and cyclin-dependent kinase substrate 1	NUCKS1	EKKMPKPRLKATVTPSPVKGKGKVGRPTASK
1.08389	0.605619	0.393254	1.25252	0.322902	0.255202	1.30925	0.515518	1.09191	1.1192	2.45535	0.496736	2.12728	0.565535	-0.710328	S	204	Q9H1E3	Nuclear ubiquitous casein and cyclin-dependent kinase substrate 1	NUCKS1	VGRPTASKASKEKTPSPKEEDEEPESPPEKK
-0.815685	-0.127673	-1.34462	-1.03175	-1.42211	-1.47425	-0.139891	-0.253335	-0.0269264	-0.321324	-0.153562	0.00142833	-0.970528	-0.726154	-1.16914	S	58	Q9H1E3	Nuclear ubiquitous casein and cyclin-dependent kinase substrate 1	NUCKS1	EAKNKRRSGKNSQEDSEDSEDKDVKTKKDDS
-0.815685	-0.127673	-1.34462	-1.03175	-1.42211	-1.47425	-0.139891	-0.253335	-0.0269264	-0.321324	-0.153562	0.00142833	-0.970528	-0.726154	-1.16914	S	61	Q9H1E3	Nuclear ubiquitous casein and cyclin-dependent kinase substrate 1	NUCKS1	NKRRSGKNSQEDSEDSEDKDVKTKKDDSHSA
0.427391	0.402642	0.506224	0.434079	-0.046649	0.306156	0.653432	0.774269	0.554422	0.701402	0.701053	0.402153	0.149641	0.583896	0.95554	S	953	Q9H2P0	Activity-dependent neuroprotector homeobox protein	ADNP	TIHLTEEPTKLMHNASDSEVDQDDVVEWKDG
0.427391	0.402642	0.506224	0.434079	-0.046649	0.306156	0.653432	0.774269	0.554422	0.701402	0.701053	0.402153	0.149641	0.583896	0.95554	S	955	Q9H2P0	Activity-dependent neuroprotector homeobox protein	ADNP	HLTEEPTKLMHNASDSEVDQDDVVEWKDGAS
-0.918087	-1.27472	-1.38413	-0.646435	-0.946219	-0.283525	-2.0046	-1.76719	-1.5979	-1.40575	-1.04889	-1.04156	-0.490862	-0.38747	-1.15153	S	57	Q9H4L7	SWI/SNF-related matrix-associated actin-dependent regulator of chromatin subfamily A containing DEAD/H box 1	SMARCAD1	EENAEGEVSRANTPDSDITEKTEDSSVPETP
-0.908174	-0.889023	-0.870061	-1.18965	-1.06554	-0.723212	-1.51759	-1.21128	-1.22219	-0.611387	-0.863377	-0.645774	-0.251537	-0.227656	0.829345	S	124	Q9H4L7	SWI/SNF-related matrix-associated actin-dependent regulator of chromatin subfamily A containing DEAD/H box 1	SMARCAD1	TVQEKTFNKDTVIIVSEPSEDEESQGLPTMA
-0.908174	-0.889023	-0.870061	-1.18965	-1.06554	-0.723212	-1.51759	-1.21128	-1.22219	-0.611387	-0.863377	-0.645774	-0.251537	-0.227656	0.829345	S	127	Q9H4L7	SWI/SNF-related matrix-associated actin-dependent regulator of chromatin subfamily A containing DEAD/H box 1	SMARCAD1	EKTFNKDTVIIVSEPSEDEESQGLPTMARRN
1.13877	1.042	1.25794	0.894791	0.707559	0.747035	0.369466	0.391391	0.313946	1.22804	1.29584	1.44652	0.751772	0.992534	1.1619	S	90	Q9H5H4	Zinc finger protein 768	ZNF768	QSPRFEPESPGFESRSPGLVPPSPEFAPRSP
1.13877	1.042	1.25794	0.894791	0.707559	0.747035	0.369466	0.391391	0.313946	1.22804	1.29584	1.44652	0.751772	0.992534	1.1619	S	97	Q9H5H4	Zinc finger protein 768	ZNF768	ESPGFESRSPGLVPPSPEFAPRSPESDSQSP
0.716183	0.676097	0.761681	-0.17202	-0.0748325	0.445294	0.204521	0.111954	0.201571	0.528948	1.01838	0.965486	0.219553	0.782657	0.76245	S	139	Q9H5H4	Zinc finger protein 768	ZNF768	QSPGYEPRSPGYEPRSPGYESESSRYESQNT
1.03478	0.676097	0.884135	0.329739	0.219224	0.445294	0.204521	0.210182	0.201571	0.665538	1.01838	0.965486	0.219553	0.782657	0.76245	S	144	Q9H5H4	Zinc finger protein 768	ZNF768	EPRSPGYEPRSPGYESESSRYESQNTELKTQ
0.223761	-0.157188	0.0856582	0.453714	0.204352	1.28531	-0.0934013	0.0377578	-0.128945	0.201358	0.702253	0.370249	-1.02763	-1.06795	-0.670552	S	18	Q9H6F5	Coiled-coil domain-containing protein 86	CCDC86	TPLRRSRRLGGLRPESPESLTSVSRTRRALV
0.223761	-0.157188	0.0856582	0.453714	0.204352	1.28531	-0.0934013	0.0377578	-0.128945	0.201358	0.702253	0.370249	-1.02763	-1.06795	-0.670552	S	21	Q9H6F5	Coiled-coil domain-containing protein 86	CCDC86	RRSRRLGGLRPESPESLTSVSRTRRALVEFE
-2.35621	-3.78725	-3.08338	-1.38003	-1.204	-1.09551	-2.62313	-2.07004	-2.48659	-3.68003	-3.59393	-3.35023	-2.60473	-2.36207	-2.22992	S	102	Q9H6F5	Coiled-coil domain-containing protein 86	CCDC86	PGAASPQRQQDLHLESPQRQPEYSPESPRCQ
-2.25915	-3.82201	-3.08338	-1.58769	-1.20831	-0.905981	-2.62313	-2.07004	-2.48865	-3.68003	-3.04345	-3.35023	-2.58755	-2.36207	-2.22992	S	110	Q9H6F5	Coiled-coil domain-containing protein 86	CCDC86	QQDLHLESPQRQPEYSPESPRCQPKPSEEAP
0.889466	0.553899	0.799818	0.312574	0.205412	0.280973	0.521924	0.542202	0.471937	0.911574	0.948768	0.797798	0.512265	0.510673	0.773171	S	234	Q9H7L9	Sin3 histone deacetylase corepressor complex component SDS3	SUDS3	DLRTLNKLKSPKRPASPSSPEHLPATPAESP
-0.550344	-0.922518	-0.491096	-0.197816	-0.224881	-0.424791	-1.09254	-0.713027	-0.973016	-0.210852	-0.255972	-0.0255906	-1.2616	-0.965387	-1.02911	S	872	Q9H7N4	Splicing factor, arginine/serine-rich 19	SCAF1	AGLGSIGVKFSRDRESRSPFLKPDERAPTEM
-0.550344	-0.922518	-0.491096	-0.197816	-0.224881	-0.424791	-1.09254	-0.713027	-0.973016	-0.210852	-0.255972	-0.0255906	-1.2616	-0.965387	-1.02911	S	874	Q9H7N4	Splicing factor, arginine/serine-rich 19	SCAF1	LGSIGVKFSRDRESRSPFLKPDERAPTEMAK
0.458063	0.127255	0.373047	0.280161	-0.105439	-0.411475	0.0132847	0.180995	-0.17265	0.479312	0.504676	0.257879	0.0739202	0.143463	0.0100413	S	734	Q9H7N4	Splicing factor, arginine/serine-rich 19	SCAF1	SPAPASSPKREVLYDSEGLSGEERGGKSSQK
0.419097	0.127255	0.373047	0.280161	-0.105439	-0.411475	-0.00602924	0.180995	-0.17265	0.479312	0.504676	0.257879	0.0739202	0.208562	0.0100413	S	738	Q9H7N4	Splicing factor, arginine/serine-rich 19	SCAF1	ASSPKREVLYDSEGLSGEERGGKSSQKDRRR
0.583923	-0.0807893	0.76215	0.247093	1.37255	0.268265	0.319514	0.0926942	0.0493033	0.508086	0.963069	0.61152	0.245928	-0.563623	0.740068	S	719	Q9H7N4	Splicing factor, arginine/serine-rich 19	SCAF1	TITVGRLDKSDPRGPSPAPASSPKREVLYDS
0.972914	0.440383	0.76215	0.247093	0.308287	0.268265	0.499805	0.622001	0.206189	0.569812	0.998656	0.61152	0.245928	-0.00102718	0.740068	S	724	Q9H7N4	Splicing factor, arginine/serine-rich 19	SCAF1	RLDKSDPRGPSPAPASSPKREVLYDSEGLSG
0.48012	0.183255	0.414079	0.219107	0.0546245	0.122671	0.164308	0.400604	0.133493	0.58149	0.5377	0.515503	0.277274	0.341597	0.536008	S	498	Q9H7N4	Splicing factor, arginine/serine-rich 19	SCAF1	RRKILTQRRERYRQRSPSPAPAPAPAAAAGP
0.48012	0.183255	0.414079	0.219107	0.0546245	0.122671	0.164308	0.400604	0.133493	0.58149	0.5377	0.515503	0.277274	0.341597	0.536008	S	500	Q9H7N4	Splicing factor, arginine/serine-rich 19	SCAF1	KILTQRRERYRQRSPSPAPAPAPAAAAGPPT
0.342129	0.705849	0.399675	1.13744	-0.204975	-0.2576	0.535901	0.503259	0.379319	1.21219	0.843505	0.765884	0.796201	0.350982	0.430351	S	37	Q9H7Z6	Histone acetyltransferase KAT8	KAT8	EPGPGENAAAEGTAPSPGRVSPPTPARGEPE
0.330487	0.705849	0.347063	0.692103	-0.204975	-0.350826	0.543079	0.503259	0.477851	1.17171	0.843505	0.765884	0.484094	0.427526	0.476312	S	42	Q9H7Z6	Histone acetyltransferase KAT8	KAT8	ENAAAEGTAPSPGRVSPPTPARGEPEVTVEI
0.403456	0.368056	0.619251	0.310616	0.306154	0.0881094	0.524797	0.668863	0.494056	-0.31774	0.152525	-0.101571	0.00808572	0.014274	0.0358661	S	29	Q9HCD5	Nuclear receptor coactivator 5	NCOA5	DPYGFGDSRDSRRDRSPIRGSPRREPRDGRN
0.403456	0.368056	0.619251	0.310616	0.306154	0.0881094	0.524797	0.668863	0.494056	-0.31774	0.152525	-0.101571	0.00808572	0.014274	0.0358661	S	34	Q9HCD5	Nuclear receptor coactivator 5	NCOA5	GDSRDSRRDRSPIRGSPRREPRDGRNGRDAR
0.814905	0.479351	1.13681	0.556461	0.0828575	0.749913	1.39874	1.33858	1.05617	0.72003	0.91389	0.960542	0.565616	0.84314	0.607112	S	381	Q9HCD5	Nuclear receptor coactivator 5	NCOA5	YLRERKERLMRSSTDSLPGPISRQPLGATSG
1.39862	1.25876	1.70073	1.0392	1.17157	0.710676	1.58405	1.23978	1.24788	0.621925	1.04418	0.973047	1.38762	1.49122	2.77834	S	173	Q9NPG3-2	Ubinuclein-1	UBN1	GGFYINSGTLQFRQASESEDDFIKEKKKKSP
1.39862	1.25876	1.70073	1.0392	1.17157	0.710676	1.58405	1.23978	1.24788	0.621925	1.04418	0.973047	1.38762	1.49122	2.77834	S	175	Q9NPG3-2	Ubinuclein-1	UBN1	FYINSGTLQFRQASESEDDFIKEKKKKSPKK
-1.04642	-1.45974	-1.24609	1.14022	0.179715	0.390324	0.255104	-0.218032	-0.1833	-0.819641	-0.560829	-1.0815	0.754508	1.16205	0.749626	S	556	Q9NPH3	Interleukin-1 receptor accessory protein	IL1RAP	QLQVAMPVKKSPRRSSSDEQGLSYSSLKNV_
-1.04642	-1.45974	-1.52979	0.645353	-0.36365	1.30886	0.153792	-0.218032	-0.1833	-0.819641	-0.560829	-1.0815	0.754508	1.14913	0.749626	S	557	Q9NPH3	Interleukin-1 receptor accessory protein	IL1RAP	LQVAMPVKKSPRRSSSDEQGLSYSSLKNV__
0.0352711	0.043496	-0.213023	0.046689	-0.0984891	0.264098	-0.666055	-0.306661	-0.0200004	0.310852	-0.0171858	-0.141774	0.797194	0.932946	0.309195	S	485	Q9NPI6-2	mRNA-decapping enzyme 1A	DCP1A	QQTVTRSSDLERKASSPSPLTIGTPESQRKP
0.0886253	-0.169279	-0.124944	-0.0254968	0.304231	0.264098	1.33562	1.44763	0.570824	0.0873528	-0.349077	-0.141774	0.797194	0.895434	0.309195	S	487	Q9NPI6-2	mRNA-decapping enzyme 1A	DCP1A	TVTRSSDLERKASSPSPLTIGTPESQRKPSI
1.30502	0.990656	1.26406	1.1563	1.11988	1.03216	0.690686	0.99814	0.71706	0.792961	0.920488	0.71112	1.66752	1.26161	1.20588	S	181	Q9NQC3-5	Reticulon-4	RTN4	PAAPPSTPAAPKRRGSSGSVDETLFALPAAS
1.40374	0.654721	1.47006	1.12511	1.10071	1.18288	0.690686	0.910141	0.71706	0.629567	0.920488	0.736886	1.66295	1.51538	1.38822	S	182	Q9NQC3-5	Reticulon-4	RTN4	AAPPSTPAAPKRRGSSGSVDETLFALPAASE
1.59224	0.721625	1.32625	1.12511	1.00084	1.19079	0.617161	0.954143	0.634364	-0.730289	0.920488	0.775947	1.66295	1.24872	1.20588	S	184	Q9NQC3-5	Reticulon-4	RTN4	PPSTPAAPKRRGSSGSVDETLFALPAASEPV
-0.193459	-0.426749	-0.389919	0.42622	0.096486	0.177418	-0.272084	-0.495012	-0.170052	-0.758522	-1.11705	-0.701606	-0.349989	-0.101175	0.206219	S	55	Q9NQG6	Mitochondrial dynamics protein MID51	MIEF1	GIATLAVKRMYDRAISAPTSPTRLSHSGKRS
-0.539659	-1.1425	-1.00996	0.409852	0.558947	0.0402468	-0.917973	-0.934917	-0.905727	-0.788993	-0.413332	-0.497136	-0.779906	-0.488457	-0.341619	S	365	Q9NQZ2	Something about silencing protein 10	UTP3	SVSKTSAAACAVTDLSDDSDFDEKAKLKYYK
-0.539659	-1.1425	-1.00996	0.409852	0.558947	0.0402468	-0.917973	-0.934917	-0.905727	-0.788993	-0.413332	-0.497136	-0.779906	-0.488457	-0.341619	S	368	Q9NQZ2	Something about silencing protein 10	UTP3	KTSAAACAVTDLSDDSDFDEKAKLKYYKEIE
-2.53727	-3.73824	-2.7477	-2.80683	-2.3896	-0.966517	-3.40043	-3.82831	-3.71946	-2.78833	-2.33857	-2.15709	-2.2197	-1.76169	-1.66017	S	1358	Q9NTI5	Sister chromatid cohesion protein PDS5 homolog B	PDS5B	SKQHRVSRRAQQRAESPESSAIESTQSTPQK
0.165826	0.261348	0.211458	1.06427	0.447082	0.994035	-0.134058	-0.492003	-0.226996	1.44744	1.72786	1.3893	1.41672	0.479416	1.43325	S	1176	Q9NTI5	Sister chromatid cohesion protein PDS5 homolog B	PDS5B	SSNPSSPGRIKGRLDSSEMDHSENEDYTMSS
0.165826	0.261348	0.416043	1.06427	0.86748	0.994035	-0.156793	-0.492003	-0.158275	1.31073	1.57524	1.3893	1.41672	1.01802	1.53564	S	1182	Q9NTI5	Sister chromatid cohesion protein PDS5 homolog B	PDS5B	PGRIKGRLDSSEMDHSENEDYTMSSPLPGKK
0.883022	1.07409	1.25059	1.55838	1.1194	0.876877	0.568517	0.537007	0.238646	1.7645	2.07851	1.65971	0.596814	0.884597	1.12057	S	1166	Q9NTI5	Sister chromatid cohesion protein PDS5 homolog B	PDS5B	RMETVSNASSSSNPSSPGRIKGRLDSSEMDH
-0.298633	-0.653079	-0.254077	-0.213855	0.284294	-0.406312	-0.692413	-0.735954	-0.79681	-0.436892	-0.321133	-0.0472066	-0.443017	-0.3595	-0.225158	S	551	Q9NWH9	SAFB-like transcription modulator	SLTM	TSESIKKSEEKKRISSKSPGHMVILDQTKGD
-0.192978	-0.653079	-0.24361	-0.165995	0.173435	-0.0078924	-0.692413	-0.735954	-0.79681	-0.402435	-0.321133	-0.280561	-0.32368	-0.286457	-0.131865	S	553	Q9NWH9	SAFB-like transcription modulator	SLTM	ESIKKSEEKKRISSKSPGHMVILDQTKGDHC
-0.481429	-0.484442	-0.239978	-0.526373	-0.0724928	0.864971	-1.34529	-1.11866	-0.631164	-2.24506	-1.50994	-1.6322	-3.08667	-3.13849	-1.09688	S	246	Q9NXE4-2	Sphingomyelin phosphodiesterase 4	SMPD4	LHHTSLLKRHISHQTSVNADPASHEIWRSET
-1.55462	0.0477063	-1.55215	0.0533217	-1.47524	-1.24082	0.733729	0.828039	1.26898	0.0871019	-0.254096	-0.179229	-0.595171	-0.678304	-1.45006	S	86	Q9NXG2	THUMP domain-containing protein 1	THUMPD1	DMYGPEKFTDKDQQPSGSEGEDDDAEAALKK
-1.55462	0.0477063	-1.55215	0.0533217	-1.47524	-1.24082	0.733729	0.828039	1.26898	0.0871019	-0.254096	-0.179229	-0.595171	-0.678304	-1.45006	S	88	Q9NXG2	THUMP domain-containing protein 1	THUMPD1	YGPEKFTDKDQQPSGSEGEDDDAEAALKKEV
0.310869	0.319612	0.650786	0.782081	1.25912	0.95178	-0.126336	0.170218	0.000224206	0.19591	0.578641	0.165159	0.563344	1.06073	0.313286	S	383	Q9NYF8-2	Bcl-2-associated transcription factor 1	BCLAF1	RAEGEWEDQEALDYFSDKESGKQKFNDSEGD
0.310869	0.319612	0.650786	0.782081	1.25912	0.95178	-0.126336	0.170218	0.000224206	0.19591	0.578641	0.165159	0.563344	1.06073	0.313286	S	387	Q9NYF8-2	Bcl-2-associated transcription factor 1	BCLAF1	EWEDQEALDYFSDKESGKQKFNDSEGDDTEE
0.0624185	-0.320738	0.185991	0.0297426	-0.281964	-0.11781	-0.250096	-0.0427468	-0.500196	0.242307	0.137845	-0.311459	-0.0198404	-0.287698	-0.162769	S	266	Q9NYF8-2	Bcl-2-associated transcription factor 1	BCLAF1	SAKNTPSQHSHSIQHSPERSGSGSVGNGSSR
-0.236023	-0.518774	-0.120593	0.0189746	0.0446047	-0.0884785	-0.86329	-0.572523	-0.994536	-0.384856	-0.124053	-0.57058	-0.261149	-0.320464	-0.222195	S	283	Q9NYF8-2	Bcl-2-associated transcription factor 1	BCLAF1	ERSGSGSVGNGSSRYSPSQNSPIHHIPSRRS
-0.236023	-0.518774	-0.12345	0.0189746	0.0446047	-0.0810668	-0.850376	-0.610239	-1.03276	-0.439163	-0.124053	-0.57058	-0.309977	-0.194966	-0.28684	S	288	Q9NYF8-2	Bcl-2-associated transcription factor 1	BCLAF1	GSVGNGSSRYSPSQNSPIHHIPSRRSPAKTI
-0.168172	-0.494323	-0.170377	0.146728	0.32214	0.1496	-0.557419	-0.688788	-0.336633	-0.150442	0.100813	-0.101788	0.165173	-0.0142997	0.168145	S	383	Q9NYV4-2	Cyclin-dependent kinase 12	CDK12	SHSKKKRSSSRSRHSSISPVRLPLNSSLGAE
-0.168172	-0.494323	-0.170377	0.146728	0.32214	0.1496	-0.557419	-0.688788	-0.336633	-0.123033	0.100813	-0.101788	0.165173	-0.03678	0.168145	S	385	Q9NYV4-2	Cyclin-dependent kinase 12	CDK12	SKKKRSSSRSRHSSISPVRLPLNSSLGAELS
-0.431236	-0.421612	-0.0826591	0.384935	-0.168299	-0.327413	-0.596975	-0.48039	-1.19829	-0.202814	-0.191197	-0.0225855	0.10648	0.205892	-0.314821	S	301	Q9NYV4-2	Cyclin-dependent kinase 12	CDK12	QSSTRSPSPYSRRQRSVSPYSRRRSSSYERS
-0.431236	-0.421612	-0.0826591	0.384935	-0.168299	-0.327413	-0.596975	-0.48039	-1.19829	-0.202814	-0.191197	-0.0225855	0.10648	0.205892	-0.314821	S	303	Q9NYV4-2	Cyclin-dependent kinase 12	CDK12	STRSPSPYSRRQRSVSPYSRRRSSSYERSGS
-0.317448	-0.319219	-0.0213063	0.467796	0.464518	0.381806	-1.50962	-1.06733	-1.69756	-0.0992868	0.235597	0.164617	-0.181055	0.0515588	0.142439	S	332	Q9NYV4-2	Cyclin-dependent kinase 12	CDK12	GSYSGRSPSPYGRRRSSSPFLSKRSLSRSPL
-0.385502	-0.312521	-0.0537198	0.62293	0.559014	0.439002	-1.71808	-1.06733	-1.69194	-0.285437	0.321488	0.185651	0.066676	-0.231014	0.120619	S	333	Q9NYV4-2	Cyclin-dependent kinase 12	CDK12	SYSGRSPSPYGRRRSSSPFLSKRSLSRSPLP
-0.127818	-0.241477	-0.220413	0.62293	0.559014	0.426152	-1.50962	-1.05039	-2.00192	-0.099995	0.159958	0.259737	0.0218545	0.455058	0.111305	S	334	Q9NYV4-2	Cyclin-dependent kinase 12	CDK12	YSGRSPSPYGRRRSSSPFLSKRSLSRSPLPR;YSGRSPSPYGRRRSSSPFLSKRSLSRSPLPS
0.720213	0.591645	0.613977	1.08547	1.50238	1.206	0.868805	1.84393	1.14495	1.95883	1.93937	1.74894	0.34687	-0.365867	0.615759	S	594	Q9P2R6	Arginine-glutamic acid dipeptide repeats protein	RERE	GSMSTLRSGRKKQPASPDGRTSPINEDIRSS
0.344186	0.0667291	0.221769	-0.113207	0.246663	-0.00127825	-0.320781	0.081286	-0.544258	1.38686	1.41294	1.19747	-0.216208	-0.235265	-0.314427	S	702	Q9UER7	Death domain-associated protein 6	DAXX	DSPSHGLVTSSLCIPSPARLSQTPHSQPPRP
-0.427593	-0.959712	-1.07648	-0.744986	-0.650924	-0.346109	-0.340832	-1.94695	-0.0652802	-1.41865	-1.02422	-1.22002	-1.05132	-0.708114	0.518765	S	12	Q9UH99	SUN domain-containing protein 2	SUN2	____MSRRSQRLTRYSQGDDDGSSSSGGSSV
-0.10049	-0.611753	0.0416807	-0.738177	-0.198325	-0.38472	-0.922271	-0.667459	-0.693875	-0.493891	-0.380291	-0.267388	-0.585849	0.0124566	-0.363701	S	158	Q9UIG0-2	Tyrosine-protein kinase BAZ1B	BAZ1B	VDEEATEKKSDGACDSPSSDKENSSQIAQDH
-0.0353515	-0.544069	0.0625887	-0.738177	-0.0871955	-0.362176	-0.957411	-0.667459	-0.693875	-0.547481	-0.380291	-0.302831	-0.585849	0.0575244	-0.436172	S	161	Q9UIG0-2	Tyrosine-protein kinase BAZ1B	BAZ1B	EATEKKSDGACDSPSSDKENSSQIAQDHQKK
0.574534	0.298031	0.730185	0.367705	1.34183	0.899117	0.0287748	0.227293	0.0040004	0.215452	1.19943	0.342296	0.756473	0.92383	1.36479	S	352	Q9UK58	Cyclin-L1	CCNL1	ASKPSSPREVKAEEKSPISINVKTVKKEPED
0.574534	0.298031	0.730185	0.367705	1.34183	0.899117	0.0287748	0.227293	0.0040004	0.215452	1.19943	0.342296	0.756473	0.92383	1.36479	S	355	Q9UK58	Cyclin-L1	CCNL1	PSSPREVKAEEKSPISINVKTVKKEPEDRQQ
0.626632	0.411423	0.361111	0.535849	0.41996	0.710676	0.178318	0.0655535	-0.221165	0.885474	1.06551	0.712761	0.263146	0.535923	0.593612	S	502	Q9UK58	Cyclin-L1	CCNL1	KHRHERGHHRDRRERSRSFERSHKSKHHGGS
0.626632	0.411423	0.361111	0.535849	0.41996	0.710676	0.178318	0.0655535	-0.221165	0.885474	1.06551	0.712761	0.263146	0.535923	0.593612	S	504	Q9UK58	Cyclin-L1	CCNL1	RHERGHHRDRRERSRSFERSHKSKHHGGSRS
-0.0152519	-1.31676	-1.15323	-0.292107	-0.143572	0.378421	-1.16654	-0.71665	-0.926892	-0.0382482	0.125289	0.146176	-0.232888	-0.4385	0.69928	S	335	Q9UK58	Cyclin-L1	CCNL1	LNPDGTPALSTLGGFSPASKPSSPREVKAEE
1.12342	1.13558	0.885628	0.458089	-1.79784	0.837672	0.784342	0.936965	0.646438	0.663869	1.30469	1.71747	1.96025	1.94525	1.34808	S	979	Q9UK61-3	Protein FAM208A	FAM208A	RVINRQRSSDYQFPSSPFTDTLKGTTEDDVL
0.397882	0.181351	0.440653	0.803909	0.700361	0.858909	-0.0360178	0.0375195	-0.247568	0.310056	0.452732	0.577062	0.471153	0.711104	-0.191745	S	931	Q9UKJ3-2	G patch domain-containing protein 8	GPATCH8	RSTRSPSQRSGSRKRSWGHESPEERHSGRRD
0.397882	0.181351	0.440653	0.803909	0.700361	0.858909	-0.0360178	0.0375195	-0.247568	0.310056	0.452732	0.577062	0.471153	0.711104	-0.191745	S	936	Q9UKJ3-2	G patch domain-containing protein 8	GPATCH8	PSQRSGSRKRSWGHESPEERHSGRRDFIRSK
-0.117412	-0.773585	-1.14888	-1.58014	0.209394	-0.401125	-0.416304	-2.60833	-1.89893	-2.06794	-1.8247	-1.46739	-0.734745	-0.832008	-1.14505	S	240	Q9UKV3	Apoptotic chromatin condensation inducer in the nucleus	ACIN1	ERRSSRVRQARAAKLSEGSQPAEEEEDQETP
-0.117412	-0.773585	-1.14888	-1.58014	0.209394	-0.401125	-0.416304	-2.60833	-1.89893	-2.06794	-1.8247	-1.46739	-0.734745	-0.832008	-1.14505	S	243	Q9UKV3	Apoptotic chromatin condensation inducer in the nucleus	ACIN1	SSRVRQARAAKLSEGSQPAEEEEDQETPSRN
0.158264	0.185707	0.303185	0.41334	0.479365	-0.253468	0.0612537	0.249844	-0.256771	0.765149	0.771103	0.49889	0.364703	0.642579	0.613876	S	410	Q9UKV3	Apoptotic chromatin condensation inducer in the nucleus	ACIN1	DRKKASLVALPEQTASEEETPPPLLTKEASS
1.11852	0.346096	0.638067	-0.0479715	-1.28827	-1.37661	0.0407185	-1.53278	0.333886	0.0810193	0.626548	0.736486	-1.66102	-2.09471	-0.640889	S	386	Q9UKV3	Apoptotic chromatin condensation inducer in the nucleus	ACIN1	EREIKSSQGLKEKSKSPSPPRLTEDRKKASL
0.811515	0.346096	0.638067	-0.0479715	-0.0350444	-0.0639135	0.0407185	-0.0446283	0.333886	0.0810193	0.626548	0.736486	0.0646958	-2.09471	-0.640889	S	388	Q9UKV3	Apoptotic chromatin condensation inducer in the nucleus	ACIN1	EIKSSQGLKEKSKSPSPPRLTEDRKKASLVA
2.57111	1.80925	1.81737	0.322199	1.44113	0.575431	1.09863	0.999375	1.63066	0.975453	2.03078	0.969275	0.223356	1.62317	1.25992	S	208	Q9UKV3	Apoptotic chromatin condensation inducer in the nucleus	ACIN1	RPELELSRHSPRKSSSISEEKGDSDDEKPRK
0.892905	1.80925	1.81737	0.322199	0.900126	0.66313	1.09863	0.374317	-0.000449377	-0.0326665	0.953537	-0.0520695	0.482024	1.03061	0.606113	S	216	Q9UKV3	Apoptotic chromatin condensation inducer in the nucleus	ACIN1	HSPRKSSSISEEKGDSDDEKPRKGERRSSRV
0.606409	0.0274279	0.197863	0.54249	0.503288	0.732434	0.335218	0.40812	0.276234	-0.502647	-0.212058	-0.389185	0.220337	0.555105	0.424042	S	776	Q9ULU4-22	Protein kinase C-binding protein 1	ZMYND8	DVVGKTPPSTTVGSHSPPETPVLTRSSAQTS
0.940903	0.599521	0.47379	0.709196	0.378113	0.754	1.08497	1.47158	1.02911	0.0935073	0.346203	0.457269	0.817888	0.654208	0.601969	S	506	Q9ULU4-22	Protein kinase C-binding protein 1	ZMYND8	KSTASPASTKTGQAGSLSGSPKPFSPQLSAP
0.5363	0.599521	0.574192	1.08997	1.67268	1.0547	0.757022	1.1577	0.473683	-0.0689466	0.337142	0.26661	0.315378	0.654208	0.601969	S	510	Q9ULU4-22	Protein kinase C-binding protein 1	ZMYND8	SPASTKTGQAGSLSGSPKPFSPQLSAPITTK
1.04545	0.455706	0.674613	1.47072	1.67268	1.21929	0.490505	0.221085	-0.0971032	-0.223782	0.328072	-0.145636	0.383414	0.528158	0.290575	S	515	Q9ULU4-22	Protein kinase C-binding protein 1	ZMYND8	KTGQAGSLSGSPKPFSPQLSAPITTKTDKTS
0.194445	-0.273009	0.132456	-0.209604	-0.591748	-0.777682	0.471233	0.623524	0.337558	0.105928	0.269939	0.0862933	-0.0770171	0.322367	0.450994	S	1092	Q9UMN6	Histone-lysine N-methyltransferase 2B	KMT2B	RRCVKQRPSYDIFEDSDDSEPGGPPAPRRRT
0.194445	-0.273009	0.132456	-0.209604	-0.591748	-0.777682	0.471233	0.623524	0.337558	0.105928	0.269939	0.0862933	-0.0770171	0.322367	0.450994	S	1095	Q9UMN6	Histone-lysine N-methyltransferase 2B	KMT2B	VKQRPSYDIFEDSDDSEPGGPPAPRRRTPRE
1.53451	1.39165	1.57697	0.659657	0.188361	0.532099	1.10735	1.14644	1.0666	1.23127	1.42408	1.36303	1.43783	1.31575	1.25302	S	1616	Q9UPS6-2	Histone-lysine N-methyltransferase SETD1B	SETD1B	RPPKKRHEDLVPPAGSPELSPPQPLFRPRSE
1.53451	1.39165	1.57697	0.659657	0.188361	0.532099	1.10735	1.14644	1.0666	1.23127	1.42408	1.36303	1.43783	1.31575	1.25302	S	1620	Q9UPS6-2	Histone-lysine N-methyltransferase SETD1B	SETD1B	KRHEDLVPPAGSPELSPPQPLFRPRSEFEEM
0.257001	0.213936	0.241211	-0.0640401	-0.42215	-0.142724	0.0703068	0.0428212	-0.157247	0.297366	0.947954	0.464115	0.344551	0.931944	-0.0529007	S	1104	Q9UPT8	Zinc finger CCCH domain-containing protein 4	ZC3H4	TASSRAAKPGPAEAPSPTASPSGDASPPATA
0.638838	0.795557	0.590345	0.367476	0.156252	0.373794	1.05974	0.820107	0.451789	0.896795	1.51357	0.965068	0.667612	0.676299	0.871908	S	1269	Q9UPT8	Zinc finger CCCH domain-containing protein 4	ZC3H4	TLFGTVKQTPKTGSGSPFAGNSPAREGEQDA
0.638838	0.795557	1.07507	0.654046	0.21209	0.373794	1.05974	0.820107	0.321894	1.1967	1.51357	1.0266	1.04743	0.760598	0.871908	S	1275	Q9UPT8	Zinc finger CCCH domain-containing protein 4	ZC3H4	KQTPKTGSGSPFAGNSPAREGEQDAASLKDV
0.313048	-0.294424	-0.0554298	-0.253467	-0.28223	0.21302	-0.249819	-0.671089	-0.498086	-0.34721	-0.000494916	0.247425	0.848729	0.0547921	0.55519	S	1404	Q9UQ35	Serine/arginine repetitive matrix protein 2	SRRM2	DAVEKAGMSSNQSISSPVLDAVPRTPSRERS
-0.00287287	-0.661149	-0.0926875	0.490524	1.01842	0.62642	0.0754755	0.104684	-0.254963	-0.135147	0.169304	0.000974982	0.553038	0.673066	0.289318	S	1014	Q9UQ35	Serine/arginine repetitive matrix protein 2	SRRM2	VKAQTPPGPSLSGSKSPCPQEKSKDSLVQSC
-0.584794	-0.895388	-0.479135	-0.613607	-0.399558	-0.657327	-0.734521	-0.448222	-0.762052	-0.761425	-0.44467	-0.506141	-0.705156	-0.802114	-0.56274	S	2407	Q9UQ35	Serine/arginine repetitive matrix protein 2	SRRM2	RVSGRTSPPLLDRARSRTPPSAPSQSRMTSE
-0.0415635	-0.350675	-0.0304056	0.773629	0.220116	0.277493	-0.105369	-0.46844	-0.649742	-0.879484	0.0540078	-0.62545	0.146444	0.302305	0.023602	S	2692	Q9UQ35	Serine/arginine repetitive matrix protein 2	SRRM2	SPRKPIDSLRDSRSLSYSPVERRRPSPQPSP
0.455512	-0.369946	-0.0304056	-0.174273	-0.492356	-0.0891613	-0.0521091	-0.211481	-0.526199	-0.179725	0.0540078	-0.285845	0.231251	0.519928	0.023602	S	2694	Q9UQ35	Serine/arginine repetitive matrix protein 2	SRRM2	RKPIDSLRDSRSLSYSPVERRRPSPQPSPRD
-0.314587	-0.925905	-0.501286	-0.635157	-0.345971	-0.196796	-0.501214	-0.531233	-0.69857	-0.594035	-0.463523	-0.621287	-0.235072	-0.370448	-0.225475	S	351	Q9UQ35	Serine/arginine repetitive matrix protein 2	SRRM2	EDKDKDKKEKSATRPSPSPERSSTGPEPPAP
-0.314587	-0.75928	-0.501286	-0.336339	-0.345971	-0.196796	-0.501214	-0.531233	-0.69857	-0.538604	-0.463523	-0.600672	-0.279312	-0.36763	-0.242479	S	353	Q9UQ35	Serine/arginine repetitive matrix protein 2	SRRM2	KDKDKKEKSATRPSPSPERSSTGPEPPAPTP
0.995382	0.735106	1.03903	0.794969	0.530115	-0.500163	0.259474	0.434485	0.185056	0.994402	0.978112	1.13199	0.107439	-0.0667938	0.638312	S	1318	Q9UQ35	Serine/arginine repetitive matrix protein 2	SRRM2	SSWGGPHFSPEHKELSNSPLRENSFGSPLEF
0.197872	0.735106	0.0809226	-1.16678	-0.741316	0.235872	0.197431	-1.02908	-1.0703	0.910592	0.902556	1.13199	-0.609092	-0.815322	-0.393484	S	1320	Q9UQ35	Serine/arginine repetitive matrix protein 2	SRRM2	WGGPHFSPEHKELSNSPLRENSFGSPLEFRN
-1.32852	-2.39576	-1.78537	-1.13601	-0.331322	-0.93673	-2.12558	-2.03674	-2.9819	-1.97763	-1.71616	-1.85015	-1.15852	-1.01918	-1.06506	S	1382	Q9UQ35	Serine/arginine repetitive matrix protein 2	SRRM2	PSLDMKEQSTRSSGHSSSELSPDAVEKAGMS
-1.32852	-2.39576	-1.78537	-1.13601	-0.331322	-0.93673	-2.12558	-2.03674	-2.71158	-1.97763	-1.71616	-1.85015	-1.15852	-1.03624	-1.06506	S	1387	Q9UQ35	Serine/arginine repetitive matrix protein 2	SRRM2	KEQSTRSSGHSSSELSPDAVEKAGMSSNQSI
-0.930727	-1.17133	-0.519284	-0.0706593	-0.144271	-0.273884	-0.640596	-0.710331	-0.800989	-0.649038	-0.548152	-0.578968	-0.813513	-0.594532	-0.460462	S	323	Q9UQ35	Serine/arginine repetitive matrix protein 2	SRRM2	APFSEPGTTSTQRPSSPETATKQPSSPYEDK
-0.154358	-0.585396	-0.324241	-0.448222	-0.396522	-0.287264	-0.513531	-0.485966	-0.708725	-0.400753	-0.0637135	-0.368335	-0.287628	-0.634818	-0.405919	S	1103	Q9UQ35	Serine/arginine repetitive matrix protein 2	SRRM2	SKSQTSPKGGRSRSSSPVTELASRSPIRQDR
-0.704161	-1.18886	-0.673133	-0.248175	-0.71014	-0.287359	-0.747504	-0.649715	-1.12904	-1.28329	-0.366631	-0.934376	-0.0939679	0.249808	-0.194239	S	1482	Q9UQ35	Serine/arginine repetitive matrix protein 2	SRRM2	KDIPRTPSRGRSECDSSPEPKALPQTPRPRS
-0.704161	-1.18886	-0.673133	-0.248175	-0.71014	-0.287359	-0.747504	-0.649715	-1.12904	-1.28329	-0.366631	-0.934376	-0.0939679	0.249808	-0.194239	S	1483	Q9UQ35	Serine/arginine repetitive matrix protein 2	SRRM2	DIPRTPSRGRSECDSSPEPKALPQTPRPRSR
-0.298187	-0.813747	-0.500448	-0.240853	-0.0781213	-0.15213	-0.342653	-0.448097	-0.762052	-0.398133	-0.242138	-0.381111	0.0462709	0.0546836	0.242385	S	534	Q9UQ35	Serine/arginine repetitive matrix protein 2	SRRM2	AQRWGRSRSPQRRGRSRSPQRPGWSRSRNTQ
-0.317008	-0.813747	-0.500448	-0.240853	-0.0781213	-0.15213	-0.342653	-0.448097	-0.762052	-0.398133	-0.242138	-0.381111	0.0449665	0.0546836	0.242385	S	536	Q9UQ35	Serine/arginine repetitive matrix protein 2	SRRM2	RWGRSRSPQRRGRSRSPQRPGWSRSRNTQRR
-0.289912	-0.630274	-0.449279	-0.150526	0.112481	-0.0763942	-0.529185	-0.563256	-0.759809	-0.551896	-0.636007	-0.558324	-0.115472	-0.180748	-0.0771221	S	1842	Q9UQ35	Serine/arginine repetitive matrix protein 2	SRRM2	RQESSRTSSRRRRGRSRTPPTSRKRSRSRTS
-0.434264	-1.32761	-0.723653	0.0356646	0.462054	0.483268	-1.24783	-0.902135	-1.42363	-1.17919	-0.42408	-1.02073	-0.441572	-0.577938	-0.687112	S	435	Q9UQ35	Serine/arginine repetitive matrix protein 2	SRRM2	SSPPSPQPTKVSRHASSSPESPKPAPAPGSH
-0.434264	-1.32761	-0.723653	0.0356646	0.462054	0.483268	-1.24783	-0.902135	-1.42363	-1.17919	-0.42408	-1.02073	-0.441572	-0.577938	-0.687112	S	440	Q9UQ35	Serine/arginine repetitive matrix protein 2	SRRM2	PQPTKVSRHASSSPESPKPAPAPGSHREISS
-0.0481496	-0.515265	-0.118004	0.138704	-0.0186404	-0.233283	-0.158621	-0.0118767	-0.616234	-0.139159	0.0104019	-0.219448	0.0418544	0.106209	-0.111338	S	377	Q9UQ35	Serine/arginine repetitive matrix protein 2	SRRM2	EPPAPTPLLAERHGGSPQPLATTPLSQEPVN
-0.0314477	-0.564401	-0.0778992	-0.0150188	-0.238849	-0.526634	-0.197234	-0.025655	-0.659831	-0.139159	0.0381563	-0.25264	-0.0022432	-0.210618	-0.288953	S	398	Q9UQ35	Serine/arginine repetitive matrix protein 2	SRRM2	TTPLSQEPVNPPSEASPTRDRSPPKSPEKLP
-0.706967	-1.13673	-0.965749	-0.465164	-0.288143	-0.28218	-0.96942	-0.653389	-0.977128	-0.580033	-0.55658	-0.632356	-0.390762	-0.421725	-0.391353	S	2121	Q9UQ35	Serine/arginine repetitive matrix protein 2	SRRM2	PVALNSSRMSCFSRPSMSPTPLDRCRSPGML
-0.676788	-1.13673	-0.965749	-0.527213	-0.288143	-0.252482	-0.854602	-0.60946	-0.975954	-0.580033	-0.55658	-0.617667	-0.38984	-0.421725	-0.391353	S	2123	Q9UQ35	Serine/arginine repetitive matrix protein 2	SRRM2	ALNSSRMSCFSRPSMSPTPLDRCRSPGMLEP
-0.218638	-0.592508	-0.469858	0.127849	0.349388	-0.0660167	-0.804973	-0.964103	-1.11375	-0.528057	-0.350151	-0.639905	-0.13377	-0.378867	0.00499572	S	2100	Q9UQ35	Serine/arginine repetitive matrix protein 2	SRRM2	SDRSRSATPPATRNHSGSRTPPVALNSSRMS
-0.0652041	-0.449672	-0.318196	0.332328	0.375506	-0.231979	-0.599487	-0.708565	-1.06724	-0.685024	-0.423612	-0.263247	0.0801414	0.179705	-0.189682	S	2102	Q9UQ35	Serine/arginine repetitive matrix protein 2	SRRM2	RSRSATPPATRNHSGSRTPPVALNSSRMSCF
-1.61811	-0.579814	-0.141545	-0.269941	-0.123903	-0.0300032	-0.0976624	-0.295681	-0.560857	-0.336544	-0.123877	0.00306455	0.244316	-0.0345239	0.0927831	S	857	Q9UQ35	Serine/arginine repetitive matrix protein 2	SRRM2	PKVKSGTPPRQGSITSPQANEQSVTPQRRSC
-0.335354	-0.422612	-0.102509	0.572869	0.663248	0.904278	0.246272	-0.0138816	-0.486542	0.00702339	0.0427447	0.0228813	0.521096	0.507883	0.730988	S	994	Q9UQ35	Serine/arginine repetitive matrix protein 2	SRRM2	VKPETPPRQSHSGSISPYPKVKAQTPPGPSL
-0.297852	-0.484855	-0.24361	-0.221012	-0.194221	-0.22523	-0.277123	-0.424696	-0.641173	-0.506271	-0.245692	-0.509815	-0.0183784	-0.173654	-0.0980891	S	2740	Q9UQ35	Serine/arginine repetitive matrix protein 2	SRRM2	GDSRSPSHKRRRETPSPRPMRHRSSRSP___
-0.735924	-0.727324	-0.444606	-0.975605	-0.324694	-0.601906	-0.744442	-0.63	-1.24028	-1.1683	-0.43895	-0.89171	-0.0275581	-0.605557	-0.572987	S	2702	Q9UQ35	Serine/arginine repetitive matrix protein 2	SRRM2	DSRSLSYSPVERRRPSPQPSPRDQQSSSSER
-0.735924	-0.727324	-0.444606	-0.975605	-0.324694	-0.601906	-0.744442	-0.63	-1.24028	-1.1683	-0.43895	-0.89171	-0.0275581	-0.605557	-0.572987	S	2706	Q9UQ35	Serine/arginine repetitive matrix protein 2	SRRM2	LSYSPVERRRPSPQPSPRDQQSSSSERGSRR
-0.201146	-0.837992	-0.660153	0.360893	-0.0155101	0.386899	-0.677897	-0.739113	-1.10527	-0.756891	-0.851158	-0.508132	0.422178	0.529378	0.926589	S	778	Q9UQ35	Serine/arginine repetitive matrix protein 2	SRRM2	SSPRSKAKSRLSLRRSLSGSSPCPKQKSQTP
-0.201146	-0.555586	-0.645729	0.258305	0.138209	0.115197	-0.782024	-0.919248	-0.895113	-0.818017	-0.851158	-0.384347	0.623327	0.767524	1.03385	S	780	Q9UQ35	Serine/arginine repetitive matrix protein 2	SRRM2	PRSKAKSRLSLRRSLSGSSPCPKQKSQTPPR
-0.971078	-1.95997	-1.66438	-1.2592	-0.776589	-0.176211	-1.41242	-1.26729	-1.29219	-1.83214	-1.33735	-1.70595	-0.6343	-0.321314	-0.626102	S	2067	Q9UQ35	Serine/arginine repetitive matrix protein 2	SRRM2	RRSRSRTPRTARGKRSLTRSPPAIRRRSASG
-0.297741	-0.662882	-0.362876	-0.225088	-0.345218	-0.333128	-0.689337	-0.82989	-1.05943	-0.46806	-0.245456	-0.445975	-0.117424	-0.188605	-0.23285	S	952	Q9UQ35	Serine/arginine repetitive matrix protein 2	SRRM2	SPSRVTSRTTPRRSRSVSPCSNVESRLLPRY
-0.233453	-0.504691	-0.362876	-0.180117	-0.321194	-0.214879	-0.767204	-0.82989	-1.05943	-0.457813	-0.245456	-0.445975	-0.117424	-0.188605	-0.120209	S	954	Q9UQ35	Serine/arginine repetitive matrix protein 2	SRRM2	SRVTSRTTPRRSRSVSPCSNVESRLLPRYSH
-0.142655	-0.26675	-0.118004	0.0857517	-0.00866048	0.0590957	0.0154534	0.0188677	-0.285528	-0.448837	-0.0888937	-0.242703	0.291585	0.399548	0.249579	S	1691	Q9UQ35	Serine/arginine repetitive matrix protein 2	SRRM2	PEPKTKSRTPPRRRSSRSSPELTRKARLSRR
-0.247761	-0.406395	-0.289402	-0.531288	-0.344549	-0.0100887	-0.231284	0.117052	-0.285528	-0.857744	-0.0888937	-0.481504	0.0309174	0.189269	3.77132	S	1694	Q9UQ35	Serine/arginine repetitive matrix protein 2	SRRM2	KTKSRTPPRRRSSRSSPELTRKARLSRRSRS
-0.364753	-0.946187	-0.599229	-0.236385	-0.015734	-0.294038	-0.250927	-0.472841	-0.851303	-0.981346	-0.711272	-0.999815	0.00691684	0.311938	0.364169	S	871	Q9UQ35	Serine/arginine repetitive matrix protein 2	SRRM2	TSPQANEQSVTPQRRSCFESSPDPELKSRTP
-0.638484	-1.42941	-0.905491	-0.321231	-0.241696	-0.294038	-0.63709	-0.83762	-1.2862	-1.23523	-0.931541	-1.39003	-0.177051	0.0794152	-0.00842819	S	876	Q9UQ35	Serine/arginine repetitive matrix protein 2	SRRM2	NEQSVTPQRRSCFESSPDPELKSRTPSRHSC
0.147621	-0.143711	0.147201	0.490771	0.63896	0.0410317	-0.267987	-0.11548	-0.651744	-0.143844	-0.0458357	-0.206557	-0.551656	0.189328	-0.718021	S	1443	Q9UQ35	Serine/arginine repetitive matrix protein 2	SRRM2	KDGLPRTPSRRSRSGSSPGLRDGSGTPSRHS
0.147621	-0.143711	0.147201	0.490771	0.63896	0.0410317	-0.267987	-0.11548	-0.651744	-0.143844	-0.0458357	-0.206557	0.040734	0.165342	-0.00867896	S	1444	Q9UQ35	Serine/arginine repetitive matrix protein 2	SRRM2	DGLPRTPSRRSRSGSSPGLRDGSGTPSRHSL
0.0583961	-0.874913	-0.664274	0.289939	0.782883	0.457121	-1.64219	-0.181009	-0.727123	-1.28027	-0.672571	-1.19858	0.261744	0.0411243	-0.153744	S	1541	Q9UQ35	Serine/arginine repetitive matrix protein 2	SRRM2	KTVARTPLGQRSRSGSSQELDVKPSASPQER
-0.0290157	-0.356331	-0.240856	-0.607118	-0.396522	-0.380141	-0.446288	-0.285868	-0.516966	0.507986	0.100954	-0.103409	0.0965522	-0.634818	-0.371636	S	1112	Q9UQ35	Serine/arginine repetitive matrix protein 2	SRRM2	GRSRSSSPVTELASRSPIRQDRGEFSASPML
-0.256067	-0.686714	-0.348407	-0.284986	-0.220592	-0.118476	-0.563135	-0.769237	-0.639156	-0.612816	-0.417442	-0.528918	-0.203273	0.0422007	-0.00654613	S	2044	Q9UQ35	Serine/arginine repetitive matrix protein 2	SRRM2	RSRSRTPLLPRKRSRSRSPLAIRRRSRSRTP
-0.256067	-0.686714	-0.348407	-0.284986	-0.220592	-0.118476	-0.563135	-0.769237	-0.639156	-0.612816	-0.417442	-0.528918	-0.203273	0.0422007	-0.00654613	S	2046	Q9UQ35	Serine/arginine repetitive matrix protein 2	SRRM2	RSRTPLLPRKRSRSRSPLAIRRRSRSRTPRT
-2.25447	-0.837769	-1.10353	-0.245021	-0.463467	-0.262598	-0.615767	-0.55185	-0.743412	-0.630076	-0.457578	-1.26117	-0.763736	-1.72812	-0.354284	S	1878	Q9UQ35	Serine/arginine repetitive matrix protein 2	SRRM2	RSRSRASPATHRRSRSRTPLISRRRSRSRTS
-0.333943	-0.631031	-0.282479	-0.220283	-0.178622	-0.14142	-0.739887	-0.623736	-0.612991	-0.465928	-0.406016	-0.533946	-0.0218072	-0.0472629	-0.0698563	S	2032	Q9UQ35	Serine/arginine repetitive matrix protein 2	SRRM2	RSRSRTPPAIRRRSRSRTPLLPRKRSRSRSP
-0.278196	-0.7066	-0.436747	-0.219262	-0.210927	-0.204846	-0.647161	-0.650797	-0.678144	-0.566041	-0.488621	-0.58887	-0.0811664	-0.124812	-0.0693784	S	2020	Q9UQ35	Serine/arginine repetitive matrix protein 2	SRRM2	RSRSRTSPVTRRRSRSRTPPAIRRRSRSRTP
-0.0418329	-0.668441	-0.377202	-0.226541	-0.229618	0.0312581	-0.714577	-0.685097	-0.664118	-0.553725	-0.505737	-0.630771	0.264446	-0.0973634	-0.131865	S	1925	Q9UQ35	Serine/arginine repetitive matrix protein 2	SRRM2	RSRSRASPVSRRRSRSRTPPVTRRRSRSRTP
-0.387487	-0.831852	-0.453721	-0.153571	-0.251102	-0.158145	-0.448225	-0.522999	-0.777562	-0.66033	-0.227804	-0.461288	-0.123541	-0.0827298	0.183811	S	1854	Q9UQ35	Serine/arginine repetitive matrix protein 2	SRRM2	RGRSRTPPTSRKRSRSRTSPAPWKRSRSRAS
-0.44411	-0.831852	-0.41469	-0.123007	-0.0947371	-0.0500248	-0.448225	-0.522999	-0.777562	-0.738378	-0.227804	-0.366351	-0.123541	-0.0827298	0.183811	S	1857	Q9UQ35	Serine/arginine repetitive matrix protein 2	SRRM2	SRTPPTSRKRSRSRTSPAPWKRSRSRASPAT
-0.195505	-0.56138	-0.412465	-0.0541076	-0.20118	-0.129072	-0.652223	-0.537087	-0.551395	-0.505323	-0.469821	-0.557737	-0.0363405	-0.185414	-0.0798508	S	1972	Q9UQ35	Serine/arginine repetitive matrix protein 2	SRRM2	RSRSRTPPVTRRRSRSRTSPITRRRSRSRTS
-0.370155	-0.79373	-0.508387	-0.110864	-0.174543	-0.163914	-0.70374	-0.388942	-0.696429	-0.570886	-0.57702	-0.553106	-0.099339	-0.112132	-0.190008	S	1984	Q9UQ35	Serine/arginine repetitive matrix protein 2	SRRM2	RSRSRTSPITRRRSRSRTSPVTRRRSRSRTS
-0.370155	-0.79373	-0.508387	-0.110864	-0.174543	-0.163914	-0.70374	-0.388942	-0.696429	-0.570886	-0.57702	-0.553106	-0.099339	-0.112132	-0.190008	S	1987	Q9UQ35	Serine/arginine repetitive matrix protein 2	SRRM2	SRTSPITRRRSRSRTSPVTRRRSRSRTSPVT
-0.166453	-0.674841	-0.438278	-0.108048	-0.111319	0.0090335	-0.874191	-0.799829	-0.979472	-0.310241	0.052374	-0.422913	0.0832699	-0.0439823	-0.0580956	S	908	Q9UQ35	Serine/arginine repetitive matrix protein 2	SRRM2	GSSPPRVKSSTPPRQSPSRSSSPQPKVKAII
-0.655803	-0.896465	-0.671366	-0.229587	-0.230452	-0.222803	-0.453418	-0.609127	-0.626026	-0.747203	-0.473339	-0.604979	-0.326814	-0.461049	-0.38214	S	295	Q9UQ35	Serine/arginine repetitive matrix protein 2	SRRM2	RSAAAKTHTTALAGRSPSPASGRRGEGDAPF
-0.514995	-0.896465	-0.671366	-0.229587	-0.219844	-0.232782	-0.453418	-0.470642	-0.626026	-0.561426	-0.473339	-0.604979	-0.326814	-0.387586	-0.38214	S	297	Q9UQ35	Serine/arginine repetitive matrix protein 2	SRRM2	AAAKTHTTALAGRSPSPASGRRGEGDAPFSE
1.22617	0.994515	1.11258	0.882506	0.783885	0.970645	0.208387	0.108213	-0.0367582	0.789674	1.15239	1.10061	-0.000808589	0.531701	0.969382	S	499	Q9UQR0	Sex comb on midleg-like protein 2	SCML2	QSAKEDVTERQSTKRSPQQTVPYVVPLSPKL
1.19664	0.915731	1.21841	0.863431	1.1338	0.970645	0.222935	0.108213	-0.0367582	0.800933	1.15239	1.10061	0.144022	0.452083	0.969382	S	511	Q9UQR0	Sex comb on midleg-like protein 2	SCML2	TKRSPQQTVPYVVPLSPKLPKTKEYASEGEP
-2.32924	-0.243545	-0.859718	-2.19631	-4.15157	-3.20588	-0.842906	-1.14297	-0.675453	0.925169	0.0550982	-0.114805	-2.66583	-3.07051	-2.91345	S	30	Q9Y2V2	Calcium-regulated heat stable protein 1	CARHSP1	QASVGLLDTPRSRERSPSPLRGNVVPSPLPT
-2.32924	-0.243545	-0.859718	-2.19631	-4.15157	-3.20588	-0.842906	-1.14297	-0.675453	0.925169	0.0550982	-0.114805	-2.66583	-3.07051	-2.91345	S	32	Q9Y2V2	Calcium-regulated heat stable protein 1	CARHSP1	SVGLLDTPRSRERSPSPLRGNVVPSPLPTRR
0.42041	0.242458	0.509194	-0.14717	0.56117	0.38543	-0.140861	-0.280588	-0.0378608	0.278959	0.421574	0.291597	0.101453	-0.283722	0.417327	S	248	Q9Y2W1	Thyroid hormone receptor-associated protein 3	THRAP3	ASRASAVSELSPRERSPALKSPLQSVVVRRR
0.42041	0.242458	0.509194	-0.14717	0.56117	0.38543	-0.140861	-0.280588	-0.0378608	0.278959	0.421574	0.291597	0.101453	-0.283722	0.417327	S	253	Q9Y2W1	Thyroid hormone receptor-associated protein 3	THRAP3	AVSELSPRERSPALKSPLQSVVVRRRSPRPS
-0.345942	-0.789605	-0.362069	-0.458534	-0.235442	-0.3797	-0.805543	-0.729923	-0.871122	-0.332017	-0.320692	-0.334044	-0.653616	-0.52626	-0.479635	S	406	Q9Y2W1	Thyroid hormone receptor-associated protein 3	THRAP3	DSFAPKTDSEKPFRGSQSPKRYKLRDDFEKK
-0.345942	-0.763713	-0.362069	-0.458534	-0.235442	-0.3797	-0.805543	-0.733504	-0.871122	-0.332017	-0.320692	-0.334044	-0.653616	-0.52626	-0.479635	S	408	Q9Y2W1	Thyroid hormone receptor-associated protein 3	THRAP3	FAPKTDSEKPFRGSQSPKRYKLRDDFEKKMA
-1.73731	-2.76434	-2.1971	-1.33827	-0.814234	-0.347381	-3.1233	-2.75449	-2.75359	-3.15412	-1.15562	-2.50705	-1.34296	-0.8864	-1.24675	S	502	Q9Y2X3	Nucleolar protein 58	NOP58	KKKRGKKKHIKEEPLSEEEPCTSTAIASPEK
-1.73731	-2.76434	-2.1971	-1.33827	-0.814234	-0.347381	-3.1233	-2.84599	-2.75359	-3.15412	-1.15562	-2.50705	-1.34296	-0.8864	-1.24675	S	514	Q9Y2X3	Nucleolar protein 58	NOP58	EPLSEEEPCTSTAIASPEKKKKKKKKRENED
-2.51447	-4.11589	-2.99082	-2.35692	-1.50121	-1.08182	-3.87763	-3.87995	-3.89675	-3.85218	-3.33714	-3.31241	-3.21567	-2.60913	-2.72235	S	49	Q9Y3T9	Nucleolar complex protein 2 homolog	NOC2L	NSPQAETREAREAARSPDKPGGSPSASRRKG
-2.51447	-4.11589	-2.99082	-2.35692	-1.50121	-1.08182	-3.87763	-3.87995	-3.89675	-3.85218	-3.33714	-3.31241	-3.21567	-2.60913	-2.72235	S	56	Q9Y3T9	Nucleolar complex protein 2 homolog	NOC2L	REAREAARSPDKPGGSPSASRRKGRASEHKD
-2.21716	-2.09647	-3.36126	-0.99784	-1.94237	-0.950702	-3.51718	-3.8498	-3.50205	-2.59675	-2.73472	-2.84673	0.242461	0.774092	-0.470695	S	33	Q9Y3Z3	Deoxynucleoside triphosphate triphosphohydrolase SAMHD1	SAMHD1	SPRTPSNTPSAEADWSPGLELHPDYKTWGPE
-0.382468	-0.489116	-1.18615	-1.1499	-2.07406	-1.83903	-0.334702	-0.419008	-0.161622	-0.622302	-1.07148	-1.04433	-0.488604	-0.815322	-1.12372	S	35	Q9Y4H4	G-protein-signaling modulator 3	GPSM3	EEGWPPPNSTTRPWRSAPPSPPPPGTRHTAL
-0.382468	-0.489116	-1.18615	-1.1499	-2.07406	-1.83903	-0.334702	-0.419008	-0.161622	-0.622302	-1.07148	-1.04433	-0.488604	-0.815322	-1.12372	S	39	Q9Y4H4	G-protein-signaling modulator 3	GPSM3	PPPNSTTRPWRSAPPSPPPPGTRHTALGPRS
-0.500766	-0.993054	-0.769341	0.50971	0.0414698	0.520683	-1.27784	-1.06358	-1.41737	-0.96399	-0.5469	-0.777939	-0.646403	-0.543759	-0.318165	S	210	Q9Y5J1	U3 small nucleolar RNA-associated protein 18 homolog	UTP18	AWAETTKRKTSSDDESEEDEDDLLQRTGNFI
-0.612214	-1.01104	-0.743625	-0.000905103	-0.333016	-0.0136668	-1.08299	-1.07285	-1.32952	-0.758593	-0.688438	-0.696467	-0.98065	-0.520662	-0.233376	S	121	Q9Y5J1	U3 small nucleolar RNA-associated protein 18 homolog	UTP18	LLRRLRGPRVQEHEDSGDSEVENEAKGNFPP
-0.612214	-1.01104	-0.743625	-0.000905103	-0.333016	-0.0136668	-1.08299	-1.07285	-1.32952	-0.758593	-0.688438	-0.696467	-0.98065	-0.520662	-0.233376	S	124	Q9Y5J1	U3 small nucleolar RNA-associated protein 18 homolog	UTP18	RLRGPRVQEHEDSGDSEVENEAKGNFPPQKK
0.265472	0.480575	0.804818	-0.915417	-0.633662	-0.593807	0.470457	0.367739	0.547875	-0.146806	-0.0710606	-0.0312331	-0.12465	0.264969	-0.444291	S	554	Q9Y618-3	Nuclear receptor corepressor 2	NCOR2	ENDKEDLLKEKTDDTSGEDNDEKEAVASKGR
0.580187	0.701413	1.39985	0.578252	0.51579	0.7268	1.91414	2.09536	2.11775	1.22343	0.965025	0.91501	-1.19912	-0.788874	-0.0727199	S	284	Q9Y624	Junctional adhesion molecule A	F11R	TKKGTSSKKVIYSQPSARSEGEFKQTSSFLV
0.727643	0.701413	1.39985	0.578252	0.51579	0.7268	1.91414	2.09536	2.11775	1.22343	0.965025	0.91501	-1.19912	-0.788874	-0.0727199	S	287	Q9Y624	Junctional adhesion molecule A	F11R	GTSSKKVIYSQPSARSEGEFKQTSSFLV___
-0.964958	-0.489665	-0.209186	0.192185	-0.822012	-0.576618	-0.146131	-0.269552	0.265711	-0.193738	-0.904592	-0.463118	-0.550316	-0.858953	-1.03113	S	218	Q9Y6D5	Brefeldin A-inhibited guanine nucleotide-exchange protein 2	ARFGEF2	QEARELEKPIQSKPQSPVIQAAAVSPKFVRL
-0.747656	-0.189265	-0.209186	0.192185	-0.822012	-0.576618	-0.299382	-0.269552	0.265711	-0.193738	-0.904592	-0.463118	-0.550316	-0.760682	-1.03113	S	227	Q9Y6D5	Brefeldin A-inhibited guanine nucleotide-exchange protein 2	ARFGEF2	IQSKPQSPVIQAAAVSPKFVRLKHSQAQSKP
-0.558096	-0.602671	-0.357106	-0.519393	-0.045014	0.311858	0.11406	-0.0513163	-0.278153	-0.376214	-0.511609	-0.295516	-0.25141	-0.350374	0.00392407	S	777	Q9Y6X9	MORC family CW-type zinc finger protein 2	MORC2	GRFVVKEEKKDSNELSDSAGEEDSADLKRAQ
-0.558096	-0.602671	-0.357106	-0.519393	-0.045014	0.24391	0.11406	-0.0513163	-0.278153	-0.441248	-0.511609	-0.292761	-0.25141	-0.258365	0.00392407	S	779	Q9Y6X9	MORC family CW-type zinc finger protein 2	MORC2	FVVKEEKKDSNELSDSAGEEDSADLKRAQKD
0.378537	0.495788	0.246851	0.542718	0.76552	0.0708049	0.280051	0.2412	0.433906	-0.314846	-0.0594122	0.213819	-0.15374	-0.121617	0.646881	S	739	Q9Y6X9	MORC family CW-type zinc finger protein 2	MORC2	ESPIKLSPATPSRKRSVAVSDEEEVEEEAER
0.378537	0.495788	0.246851	0.542718	0.76552	0.0708049	0.280051	0.2412	0.433906	-0.314846	-0.0594122	0.213819	-0.15374	-0.121617	0.646881	S	743	Q9Y6X9	MORC family CW-type zinc finger protein 2	MORC2	KLSPATPSRKRSVAVSDEEEVEEEAERRKER
-1.60087	-2.38169	-1.80379	-1.82172	-0.853507	-0.561579	-1.88658	-2.02933	-1.45201	-2.55447	-1.64873	-1.91166	-1.41409	-1.17748	-1.06462	T	113	O60264	SWI/SNF-related matrix-associated actin-dependent regulator of chromatin subfamily A member 5	SMARCA5	QTELFAHFIQPAAQKTPTSPLKMKPGRPRIK
1.22537	1.23656	1.59894	1.90919	1.74215	1.34557	1.41979	1.49921	1.44011	2.05579	2.35638	2.20074	1.14152	1.40631	0.950021	T	122	O75475	PC4 and SFRS1-interacting protein	PSIP1	DVEVEEKETSVSKEDTDHEEKASNEDVTKAV
1.41684	1.18044	1.41843	0.950666	1.39006	1.26448	0.744623	1.03529	0.561677	1.42136	1.22576	1.37713	1.66857	1.34169	1.98453	T	257	O75533	Splicing factor 3B subunit 1	SF3B1	SETPGATPGSKIWDPTPSHTPAGAATPGRGD
1.22763	0.939812	1.41843	0.950666	1.39006	0.843336	0.744623	1.03529	0.296233	1.42136	1.22576	1.14374	1.66857	1.79382	1.98453	T	261	O75533	Splicing factor 3B subunit 1	SF3B1	GATPGSKIWDPTPSHTPAGAATPGRGDTPGH
1.6882	1.30004	1.54777	0.795585	1.07367	0.803265	0.479013	0.384523	0.0559654	1.35008	1.65895	1.23314	1.57717	1.18932	1.78612	T	223	O75533	Splicing factor 3B subunit 1	SF3B1	PGATPKKLSSWDQAETPGHTPSLRWDETPGR
1.6882	1.30004	1.54777	0.795585	1.00618	0.803265	0.479013	0.384523	0.0559654	1.35008	1.65895	1.23314	1.57717	1.18932	1.78612	T	227	O75533	Splicing factor 3B subunit 1	SF3B1	PKKLSSWDQAETPGHTPSLRWDETPGRAKGS
-0.767984	0.333266	-0.51234	0.651504	-0.0387796	0.343896	0.562773	0.284321	1.03176	-0.439526	-0.607058	-0.925129	-0.67759	-0.444086	0.109732	T	681	O75676-2	Ribosomal protein S6 kinase alpha-4	RPS6KA4	SWLQDGSARSSPPLRTPDVLESSGPAVRSGL
-0.996483	-1.63983	-1.22198	-0.881278	-0.870382	-0.120359	-1.80861	-1.65804	-1.45105	-2.93506	-2.57509	-2.26205	-0.189294	0.0102714	0.520408	T	1368	O75976	Carboxypeptidase D	CPD	TGSKKSLLSHEFQDETDTEEETLYSSKH___
-0.996483	-1.63983	-1.22198	-0.881278	-0.870382	-0.120359	-1.80861	-1.65804	-1.45105	-2.93506	-2.57509	-2.26205	-0.189294	0.0102714	0.520408	T	1370	O75976	Carboxypeptidase D	CPD	SKKSLLSHEFQDETDTEEETLYSSKH_____
-0.631528	0.345508	-0.953697	0.347392	-1.10536	-1.50364	1.58882	1.39364	1.34485	1.02783	0.470592	0.164122	-0.603739	-1.01519	-1.00989	T	318	O75995	SAM and SH3 domain-containing protein 3	SASH3	RAKLLTAAELLLDYDTGSEEAEEGAESSQEP
0.511938	0.30565	0.767293	-1.84639	-0.309334	0.420583	-0.0146856	-0.195963	-0.858061	-1.99762	-1.18294	-1.77986	-1.08703	-0.708766	-0.396166	T	799	O95239-2	Chromosome-associated kinesin KIF4A	KIF4A	KKESGENPPPKLRRRTFSLTEVRGQVSESED
0.875	0.635089	0.647439	0.782489	0.41996	0.344508	1.47485	1.72796	1.11378	0.686381	1.3883	0.642404	0.871111	0.86967	0.753746	T	128	O95251-4	Histone acetyltransferase KAT7	KAT7	RETKNTADHDESPPRTPTGNAPSSESDIDIS
-4.71104	-5.88043	-3.52224	-4.24633	-4.89287	-2.78339	-5.4098	-3.9172	-2.59562	0.468526	-1.81957	-5.45284	-2.14082	-2.21304	-2.02278	T	821	P06400	Retinoblastoma-associated protein	RB1	ISPLKSPYKISEGLPTPTKMTPRSRILVSIG
-4.71104	-5.88043	-4.52557	-4.24633	-4.89287	-2.78339	-5.4098	-3.9172	-2.59562	0.468526	-1.81957	-5.45284	-3.15207	-2.87062	-2.66499	T	826	P06400	Retinoblastoma-associated protein	RB1	SPYKISEGLPTPTKMTPRSRILVSIGESFGT
-4.43713	-5.16811	-4.32316	-4.62248	-4.31317	-2.69228	-5.32695	-5.70728	-5.13316	-4.76249	-4.43464	-5.08942	-3.73031	-3.1363	-2.78154	T	14	P06493	Cyclin-dependent kinase 1	CDK1	__MEDYTKIEKIGEGTYGVVYKGRHKTTGQV
-4.59146	-2.94424	-3.88602	-0.710217	-3.90203	-3.79834	0.0588574	-0.155114	0.754706	-1.88289	-2.45255	-2.55359	-4.65936	-4.72308	-3.90844	T	57	P13639	Elongation factor 2	EEF2	KAGIIASARAGETRFTDTRKDEQERCITIKS
-4.59146	-2.94424	-3.88602	-0.710217	-3.90203	-3.79834	0.0588574	-0.155114	0.754706	-1.88289	-2.45255	-2.55359	-4.65936	-4.72308	-3.90844	T	59	P13639	Elongation factor 2	EEF2	GIIASARAGETRFTDTRKDEQERCITIKSTA
0.2147	0.374643	0.32811	-1.05502	-0.963914	-0.620298	-0.73671	-0.393974	-0.689368	-0.38353	0.764441	0.216872	-1.22488	-0.956147	-0.756498	T	51	P15336-5	Cyclic AMP-dependent transcription factor ATF-2	ATF2	KFGPARNDSVIVADQTPTPTRFLKNCEEVGL
0.2147	0.374643	0.32811	-1.05502	-0.963914	-0.620298	-0.73671	-0.393974	-0.689368	-0.38353	0.764441	0.216872	-1.22488	-0.956147	-0.756498	T	53	P15336-5	Cyclic AMP-dependent transcription factor ATF-2	ATF2	GPARNDSVIVADQTPTPTRFLKNCEEVGLFN
-1.79757	-3.22863	-1.33811	-4.40875	-2.99435	-2.65437	0.411372	-1.27147	-4.54511	-2.42799	-2.10014	-2.16684	-2.38069	-1.47869	-1.71116	T	11	P16401	Histone H1,5	HIST1H1B	_____MSETAPAETATPAPVEKSPAKKKATK
-4.19482	-4.75725	-3.92483	-4.14628	-2.95474	-3.2248	-3.82765	-4.67526	-4.02543	-3.20654	-3.07743	-5.45204	-4.5766	-4.88007	-3.93962	T	53	P17096	High mobility group protein HMG-I/HMG-Y	HMGA1	GTALVGSQKEPSEVPTPKRPRGRPKGSKNKG
0.620111	0.571228	0.847192	1.10209	1.14772	0.5883	0.413573	0.729758	0.730208	0.468294	0.647163	0.466044	0.727269	1.04078	0.66714	T	453	P18887	DNA repair protein XRCC1	XRCC1	KPTQAAGPSSPQKPPTPEETKAASPVLQEDI
0.446996	0.207501	0.511037	0.806859	0.652944	0.614615	-0.0908726	0.115687	0.0122537	0.511375	0.848243	0.745125	0.436071	0.336166	0.918717	T	738	P21127-2	Cyclin-dependent kinase 11B;Cyclin-dependent kinase 11A	CDK11B;CDK11A	PTWPAKSEQQRVKRGTSPRPPEGGLGYSQLG
-4.43713	-5.16811	-4.32316	-4.62248	-4.31317	-2.69228	-5.32695	-5.70728	-5.13316	-4.76249	-4.43464	-5.08942	-3.73031	-3.1363	-2.78154	T	NaN		Cyclin-dependent kinase 2;Cyclin-dependent kinase 3	CDK2;CDK3	__MDMFQKVEKIGEGTYGVVYKAKNRETGQL;__MENFQKVEKIGEGTYGVVYKARNKLTGEV
3.30177	4.34735	4.08569	4.75085	2.73136	2.11128	3.80348	4.71464	3.51062	5.38107	4.55836	4.02049	4.31595	4.19722	5.00841	T	175	P33241	Lymphocyte-specific protein 1	LSP1	AEEEQEEHQKCQQPRTPSPLVLEGTIEQSSP
-0.207002	-0.651959	-0.714466	-1.22743	-1.29484	-0.712964	-1.41016	-1.72162	-1.25166	-0.756252	-0.63738	-0.832491	-0.635661	-0.827639	-0.691218	T	437	P35658-2	Nuclear pore complex protein Nup214	NUP214	LEGERQPKSPGSTPTTPTSSQAPQKLDASAA
-0.624624	0.331718	-1.03073	-0.569133	-1.60615	-2.18803	-0.0599788	-0.401555	0.281008	0.41264	-0.640502	-0.198315	-1.7547	-2.66858	-0.821759	T	48	P36915	Guanine nucleotide-binding protein-like 1	GNL1	SSNSRSGSRERREEQTDTSDGESVTHHIRRL
1.85121	1.65703	2.19994	1.18432	1.07811	0.197437	1.16939	1.44102	0.807618	2.52946	3.00832	2.57439	0.950024	0.706687	1.08751	T	18	P41212	Transcription factor ETV6	ETV6	ETPAQCSIKQERISYTPPESPVPSYASSTPL
2.26851	2.817	3.39391	1.57735	-0.0858285	1.77455	2.61731	2.65448	2.35413	3.65356	2.86457	2.96588	2.42699	2.13426	2.67662	T	154	P42166	Lamina-associated polypeptide 2, isoform alpha;Thymopoietin;Thymopentin;Lamina-associated polypeptide 2, isoforms beta/gamma;Thymopoietin;Thymopentin	TMPO	RKLYEKKLLKLREQGTESRSSTPLPTISSSA
2.9514	2.88161	3.17192	3.23324	2.60986	2.21184	2.24337	2.95866	2.59212	3.83004	4.2222	3.86698	2.58927	2.37279	2.20073	T	160	P42166	Lamina-associated polypeptide 2, isoform alpha;Thymopoietin;Thymopentin;Lamina-associated polypeptide 2, isoforms beta/gamma;Thymopoietin;Thymopentin	TMPO	KLLKLREQGTESRSSTPLPTISSSAENTRQN
1.24623	1.05518	0.906491	1.45932	1.14045	0.888029	0.77393	1.00599	1.07688	1.58042	1.29247	1.50331	0.743537	1.198	0.0801061	T	74	P42166	Lamina-associated polypeptide 2, isoform alpha;Thymopoietin;Thymopentin;Lamina-associated polypeptide 2, isoforms beta/gamma;Thymopoietin;Thymopentin	TMPO	SKGPPDFSSDEEREPTPVLGSGAAAAGRSRA
-0.278535	-0.583451	-0.0588439	-0.00324951	-0.522462	-0.0181784	-0.273175	-0.0227371	0.00259517	0.202175	0.531525	0.250917	-0.496758	-0.245265	-0.23369	T	138	P49759	Dual specificity protein kinase CLK1	CLK1	TSHRRSHGKSHRRKRTRSVEDDEEGHLICQS
-1.30194	-1.2662	-2.23395	-2.06554	-2.13462	-2.29481	-1.14381	-1.9051	-1.20929	-1.79197	-1.77987	-1.64393	-1.72187	-2.23171	-1.81656	T	201	P62995	Transformer-2 protein homolog beta	TRA2B	GRRIRVDFSITKRPHTPTPGIYMGRPTYGSS
1.5695	1.76204	1.60852	1.38411	1.41791	1.30801	1.54507	1.87444	1.43984	-0.266698	-0.0770685	-0.22764	1.09446	1.38056	1.80374	T	41	Q01196-8	Runt-related transcription factor 1	RUNX1	NPSRDVHDASTSRRFTPPSTALSPGKMSEAL
0.850128	0.517107	0.977568	0.513827	0.436496	0.319127	0.796798	0.853841	0.577226	1.33946	1.65603	1.29235	0.502719	0.725766	0.968769	T	1807	Q03164-2	Histone-lysine N-methyltransferase 2A;MLL cleavage product N320;MLL cleavage product C180	KMT2A	KGPGEPDSPTPLHPPTPPILSTDRSREDSPE
0.22935	1.57234	0.846724	-0.91776	-1.43825	-0.644579	0.249072	-0.373739	0.115598	1.21478	0.23843	-1.26527	1.17047	0.649423	0.562175	T	490	Q13131	5'-AMP-activated protein kinase catalytic subunit alpha-1	PRKAA1	RSIDDEITEAKSGTATPQRSGSVSNYRSCQR
0.0300297	-0.325134	-0.266441	-0.0742624	-0.104612	-0.0283248	-0.0172515	0.208322	-0.0802426	-0.334873	-0.0837762	-0.13359	-0.307171	-0.0672268	-0.133343	T	358	Q13427	Peptidyl-prolyl cis-trans isomerase G	PPIG	TPSRSRSRDRFRRSETPPHWRQEMQRAQRMR
-3.25546	-2.25991	-3.44082	-2.26334	-2.92692	-2.14827	-2.74558	-4.18226	-3.42041	-3.17864	-2.67045	-3.4561	-2.91633	-3.91115	-3.82527	T	70	Q13541	Eukaryotic translation initiation factor 4E-binding protein 1	EIF4EBP1	DRKFLMECRNSPVTKTPPRDLPTIPGVTSPS
0.195246	0.411381	0.253868	-1.10138	-1.11724	-0.964665	0.0714783	0.129705	-0.172547	0.517676	0.764776	0.602125	-0.525256	-0.470607	-0.173823	T	301	Q14676	Mediator of DNA damage checkpoint protein 1	MDC1	GVILERSQPPGEDSDTDVDDDSRPPGRPAEV
0.342261	0.234843	0.374105	-1.1655	-1.0959	-0.914258	-0.159697	-0.161967	-0.172045	0.691907	0.580903	0.61238	-0.401206	-0.388976	-0.196078	T	455	Q14676	Mediator of DNA damage checkpoint protein 1	MDC1	VLLQRSQTTTERDSDTDVEEEELPVENREAV
-2.09122	-2.32179	-3.31097	-4.57929	-4.01865	-1.75647	-2.73904	-3.2157	-3.34621	-1.4033	-1.59154	-1.74927	-2.87214	-3.08134	-2.83564	T	617	Q14978-2	Nucleolar and coiled-body phosphoprotein 1	NOLC1	AKEAETPQAKKIKLQTPNTFPKRKKGEKRAS
-2.09122	-2.32179	-3.31097	-4.57929	-4.01865	-1.75647	-2.73904	-3.2157	-3.34621	-1.4033	-1.59154	-1.74927	-2.87214	-3.08134	-2.83564	T	620	Q14978-2	Nucleolar and coiled-body phosphoprotein 1	NOLC1	AETPQAKKIKLQTPNTFPKRKKGEKRASSPF
-3.23622	-0.577081	-3.1608	-0.613947	-3.68193	-3.35144	-0.187585	-0.0256219	0.288685	-0.041956	-1.56009	-0.945451	-5.89152	-5.6736	-4.55229	T	180	Q16539	Mitogen-activated protein kinase 14	MAPK14	KILDFGLARHTDDEMTGYVATRWYRAPEIML
-1.80961	-1.28046	-1.65214	-0.860337	-2.32606	-1.39171	-1.98973	-2.02345	-1.43431	-0.398601	-0.895731	-0.777087	-0.633522	-0.12384	-1.03577	T	620	Q2M2I8-2	AP2-associated protein kinase 1	AAK1	TTPPPAVQGQKVGSLTPPSSPKTQRAGHRRI
-0.567724	-0.126514	-0.414023	-1.37479	-1.72277	-1.52825	-0.195366	-0.520283	0.121539	-0.646413	-1.19673	-0.942811	-0.746573	-0.744428	-0.698372	T	599	Q3YEC7	Rab-like protein 6	RABL6	RRADDFPVRDDPSDVTDEDEGPAEPPPPPKL
-0.514235	-0.777633	-0.525165	0.700948	0.76245	0.050667	-1.19823	-0.940251	-1.04472	-0.757033	-0.711528	-0.55803	0.13137	0.429533	0.256392	T	338	Q4G0J3	La-related protein 7	LARP7	EASEASKENRDIEISTEEEKDTGDLKDSSLL
0.880917	0.682628	1.01935	0.501207	0.790606	0.41906	0.796878	0.857844	0.640589	1.44152	1.81006	1.86243	0.745049	0.728885	1.02061	T	707	Q4LE39-2	AT-rich interactive domain-containing protein 4B	ARID4B	SPERLRKDIEVLSEDTDYEEDEVTKKRKDVK
0.221278	-0.0212831	0.267921	1.00785	0.733928	0.738644	0.121002	0.129535	-0.181455	0.567671	0.993131	0.688169	0.662971	0.694746	0.98108	T	263	Q5T200	Zinc finger CCCH domain-containing protein 13	ZC3H13	QRNSKTNQSKKKGPRTPSPPPPIPEDIALGK
0.34634	0.14477	0.243813	0.462329	0.562194	0.182912	0.128417	0.106088	0.0408787	0.565056	0.481514	0.503465	0.543525	0.586616	0.589695	T	354	Q5T200	Zinc finger CCCH domain-containing protein 13	ZC3H13	GSSIQRHSPSPRRKRTPSPSYQRTLTPPLRR
-0.00441082	0.723648	0.120564	-0.494228	-1.44766	-1.17173	0.376146	0.495595	0.642121	0.262243	-0.411372	-0.225986	0.512218	-0.0281495	-0.714648	T	612	Q66K74-2	Microtubule-associated protein 1S;MAP1S heavy chain;MAP1S light chain	MAP1S	ALELPLAASSIPRPRTPSPESHRSPAEGSER
0.8904	0.897601	1.11973	0.336364	0.409659	0.0355794	0.942048	1.02038	0.928926	1.30609	1.61843	1.29826	0.380226	0.4264	0.436888	T	655	Q6PJG2	ELM2 and SANT domain-containing protein 1	ELMSAN1	LADHPSERSFELPPYTPPPILSPVREGSGLY
-0.482986	-0.836989	-0.315461	-0.620634	-0.140066	-0.731358	0.557339	0.620087	0.177898	0.327214	0.633577	1.40456	-0.311195	0.478394	-0.628104	T	704	Q6PJG2	ELM2 and SANT domain-containing protein 1	ELMSAN1	KSAHRTLLRTNSAEVTPPVLSVMGEATPVSI
0.697884	0.672157	0.390371	0.496278	-0.359525	-0.444146	-0.103993	0.219647	0.154637	0.225758	-0.134679	0.0335735	0.200806	0.155067	0.0367933	T	63	Q6QNY0	Biogenesis of lysosome-related organelles complex 1 subunit 3	BLOC1S3	RGRPTGLRVAGEAAETDSEPEPEPEPTAAPR
0.111303	-0.161618	0.219203	-0.33539	0.142344	0.219039	0.50556	0.774654	0.64035	1.00786	-0.753671	0.310969	0.240831	0.115272	0.210262	T	494	Q6UN15	Pre-mRNA 3'-end-processing factor FIP1	FIP1L1	RERTRERERERDHSPTPSVFNSDEERYRYRE
-0.063084	-0.503058	-0.554924	0.957186	0.615025	0.924411	-1.14479	-0.865151	-1.12708	-0.556297	-0.134504	-0.528392	-0.00981558	0.397333	0.443014	T	381	Q76FK4-4	Nucleolar protein 8	NOL8	DDDIMRNDREYDSGDTDEIIAMKKNVAKVKN
-0.49971	-0.253529	-0.365063	-0.26002	-0.0205368	-0.441556	0.0898154	0.0724342	0.21407	-0.0919464	0.0861085	-0.0898272	-0.368475	-0.32289	-0.147243	T	213	Q7L2J0	7SK snRNA methylphosphate capping enzyme	MEPCE	NSLLDEEVSRTLNAETPKSSPLPAKGRDPVE
-1.00934	-0.651087	-0.653194	-0.748848	-1.26634	-0.79409	-0.540703	-0.580712	-0.459195	-0.866249	-1.36938	-1.04893	-1.45125	-1.3247	-1.38221	T	273	Q7Z2W4	Zinc finger CCCH-type antiviral protein 1	ZC3HAV1	QEFLASASASAERSCTPSPDQISHRASLEDA
1.04246	0.701594	1.31939	1.47348	1.6176	1.3318	0.646981	0.936965	0.81197	0.478239	0.936324	1.01172	1.28765	1.43103	1.66087	T	207	Q7Z589	Protein EMSY	EMSY	VSCSDEDEKPRKRRRTNSSSSSPVVLKEVPK
-0.222887	-0.388561	-0.0155498	1.15695	0.833042	0.263847	0.0998214	-0.17725	-0.21924	0.0176597	0.386637	0.443071	0.024876	0.557828	0.614453	T	640	Q8IXT5	RNA-binding protein 12B	RBM12B	EDWRRPLEEDFRRSPTEDFRQLPEEDFRQPP
0.109406	-0.178228	-0.0429862	0.321438	-0.106266	0.0722707	-0.225664	-0.0570826	-0.374624	0.250937	0.730756	0.358992	0.181853	0.256332	0.483929	T	406	Q8IYB3	Serine/arginine repetitive matrix protein 1	SRRM1	SASPPRRRHRPSPPATPPPKTRHSPTPQQSN
-0.371846	-0.964782	-0.963011	-0.367986	-0.321621	-0.568187	-1.20555	-0.900312	-1.33513	-0.71271	-0.341239	-0.362458	-0.460131	-0.0621672	-0.353998	T	872	Q8IYB3	Serine/arginine repetitive matrix protein 1	SRRM1	LAQEEPVAAPEPKKETESEAEDNLDDLEKHL
-0.210931	-0.679747	-0.217996	0.126987	-0.0278692	0.0149162	-0.671261	-0.530412	-0.707308	-0.137441	0.25663	-0.00966928	-0.380358	-0.0298086	0.0339403	T	614	Q8IYB3	Serine/arginine repetitive matrix protein 1	SRRM1	PIQRRYSPSPPPKRRTASPPPPPKRRASPSP
0.100854	0.0183249	-0.000140591	0.314647	0.487405	0.507646	0.0691068	0.0431722	-0.106417	0.385809	0.573462	0.5498	0.709918	0.0858852	0.568134	T	581	Q8IYB3	Serine/arginine repetitive matrix protein 1	SRRM1	PPRRRRTPTPPPRRRTPSPPPRRRSPSPRRY
0.192964	-0.169279	0.117675	0.341677	0.229675	0.114232	-0.12421	-0.0469317	-0.265501	0.20123	0.59935	0.323139	0.177633	0.139333	0.28641	T	572	Q8IYB3	Serine/arginine repetitive matrix protein 1	SRRM1	RRRSPSPAPPPRRRRTPTPPPRRRTPSPPPR
0.192964	-0.169279	0.117675	0.341677	0.229675	0.114232	-0.12421	-0.0469317	-0.265501	0.20123	0.59935	0.323139	0.177633	0.139333	0.28641	T	574	Q8IYB3	Serine/arginine repetitive matrix protein 1	SRRM1	RSPSPAPPPRRRRTPTPPPRRRTPSPPPRRR
0.0420182	-0.175416	0.290396	0.433769	0.466442	0.418631	-0.284174	-0.315385	-0.209129	0.427076	0.68073	0.376689	-0.113937	-0.278735	0.54891	T	727	Q8IYB3	Serine/arginine repetitive matrix protein 1	SRRM1	QSPSPSTRPIRRVSRTPEPKKIKKAASPSPQ
1.05524	0.860444	1.3682	1.19959	1.16511	0.889579	0.601891	1.00687	0.140169	1.22658	2.02159	1.41531	1.17381	1.29272	1.72962	T	239	Q8N5Y2-4	Male-specific lethal 3 homolog	MSL3	KKTPVHSRSSSPIPLTPSKEGSAVFAGFEGR
0.757975	0.531809	0.796431	0.603022	0.680599	0.624135	0.176736	0.450206	0.244337	1.81639	2.20752	1.76533	0.285595	0.167196	0.441737	T	590	Q8NDX5-2	Polyhomeotic-like protein 3	PHC3	EEMPEESDECVRMDRTPPPPTLSPAAITVGR
-0.467923	0.186962	-0.0405421	-0.53583	-1.27879	-1.13713	-0.358428	-0.846161	-0.626133	-0.747489	-0.997545	-0.699592	-0.843076	-0.389903	-0.577159	T	108	Q8NE71	ATP-binding cassette sub-family F member 1	ABCF1	EEKELMERLKKLSVPTSDEEDEVPAPKPRGG
-0.229236	-0.921776	-0.588328	-0.228282	-0.0552211	-0.44598	-0.893256	-0.598073	-1.09505	-1.51527	-1.49861	-1.1649	-0.451544	-0.176335	-0.152402	T	629	Q8WVC0	RNA polymerase-associated protein LEO1	LEO1	SEEDKAQRLLKAKKLTSDEEGEPSGKRKAED
0.71287	0.702268	1.14145	0.658327	0.859068	0.0758217	0.23297	0.457962	0.634483	0.874837	1.07213	0.7066	0.550955	0.222579	1.08803	T	440	Q8WWY3	U4/U6 small nuclear ribonucleoprotein Prp31	PRPF31	QRTLQKQSVVYGGKSTIRDRSSGTASSVAFT
1.14321	0.821144	0.836743	1.25882	1.26974	0.813497	1.44435	0.893032	0.539428	0.996458	1.17693	0.754392	0.983262	1.1737	0.451659	T	120	Q8WXI9	Transcriptional repressor p66-beta	GATAD2B	VDMSARRSEPERGRLTPSPDIIVLSDNEASS
-0.204137	-0.315417	-0.198517	-0.0950628	-0.103058	0.109314	0.573866	0.403271	0.330817	0.340813	0.643147	0.0910977	-0.0778765	-0.186744	-0.156648	T	1257	Q92797	Symplekin	SYMPK	RSPQTLAPVGEDAMKTPSPAAEDAREPEAKG
-0.953254	-0.326798	0.0193578	-0.930448	-1.397	-1.37846	-0.180779	-0.281841	0.108919	-0.37402	-0.533815	-0.453616	1.13307	1.18255	0.453769	T	311	Q99460	26S proteasome non-ATPase regulatory subunit 1	PSMD1	SMETEEKTSSAFVGKTPEASPEPKDQTLKMI
0.121115	-0.18153	0.00891898	-0.599341	-0.318712	-0.363789	-0.0233883	0.0919162	-0.157619	-0.0190458	0.0259474	-0.102545	0.0601573	-0.0777237	0.0146519	T	159	Q9BRD0	BUD13 homolog	BUD13	RHDTPDPSPRRARHDTPDPSPLRGARHDSDT
0.563469	0.557156	0.753521	-0.113987	0.0569349	0.14301	0.571609	0.652139	0.575571	0.74738	0.643847	0.726988	0.717665	0.193052	0.984658	T	147	Q9BRD0	BUD13 homolog	BUD13	RHGTPDPSPRKDRHDTPDPSPRRARHDTPDP
1.25798	1.11002	1.31649	0.234481	0.248007	0.20239	-0.341483	-0.304061	-0.513489	1.10464	1.06157	1.18277	0.848056	1.00247	1.39667	T	84	Q9BW71	HIRA-interacting protein 3	HIRIP3	REDKLDLTKKGKRPPTPCSDPERKRFRFNSE
1.10816	1.41252	1.08878	0.473694	0.515768	-0.123234	0.0987292	0.0179122	0.391282	0.841962	0.17592	0.330147	0.671319	0.33073	1.37236	T	152	Q9BXS5	AP-1 complex subunit mu-1	AP1M1	QEGHKLETGAPRPPATVTNAVSWRSEGIKYR
1.10816	1.41252	1.08878	0.473694	0.515768	-0.123234	0.0987292	0.0179122	0.391282	0.841962	0.17592	0.330147	0.671319	0.33073	1.37236	T	154	Q9BXS5	AP-1 complex subunit mu-1	AP1M1	GHKLETGAPRPPATVTNAVSWRSEGIKYRKN
-1.36024	-1.65597	-1.08224	-2.39058	-2.41756	-1.79892	-2.44008	-2.70514	-3.23883	-2.38001	-1.58177	0.983185	-2.70506	-2.54459	-1.59085	T	234	Q9BYG3	MKI67 FHA domain-interacting nucleolar phosphoprotein	NIFK	GTLDTPEKTVDSQGPTPVCTPTFLERRKSQV
-1.36024	-1.65597	-1.08224	-2.82439	-2.41756	-1.79892	-2.44008	-2.70514	-3.23883	-2.38001	-1.58177	-0.684739	-2.70506	-2.54459	-1.67009	T	238	Q9BYG3	MKI67 FHA domain-interacting nucleolar phosphoprotein	NIFK	TPEKTVDSQGPTPVCTPTFLERRKSQVAELN
0.924342	0.644449	1.19739	0.881058	1.16613	0.751702	0.393616	0.565137	0.326816	0.626857	0.784794	0.851764	0.811152	0.988481	0.942829	T	856	Q9H0E3	Histone deacetylase complex subunit SAP130	SAP130	HVISTEEGDMMETNSTDDEKSTAKSLLVKAE
0.731829	0.484564	0.67279	-0.305563	0.494953	-0.0356794	-0.518959	-0.231766	-0.422928	0.497197	0.888503	0.792885	0.21622	0.116153	-0.35438	T	264	Q9H0E9-2	Bromodomain-containing protein 8	BRD8	VTDDSPQKKMLGQKATPPPSPLLSELLKKGS
2.64135	1.51536	3.34479	1.35628	1.34394	2.16385	0.665076	1.12614	1.83536	3.11531	3.66737	2.69114	0.319597	0.376391	1.16183	T	208	Q9H165	B-cell lymphoma/leukemia 11A	BCL11A	HGLRIYLESEHGSPLTPRVGIPSGLGAECPS;HGLRIYLESEHGSPLTPRVLHTPPFGVVPRE
-4.40594	-4.74951	-4.55135	-4.9872	-3.77418	-3.39471	-3.77302	-4.08018	-3.5193	-3.78044	-2.88765	-3.40397	-3.98427	-3.55114	-3.78069	T	179	Q9H1E3	Nuclear ubiquitous casein and cyclin-dependent kinase substrate 1	NUCKS1	RKEKKMPKPRLKATVTPSPVKGKGKVGRPTA
-0.883069	-1.27472	-1.38413	-0.646435	-0.946219	-0.283525	-2.0046	-1.76719	-1.5979	-1.40575	-1.04889	-1.04156	-0.634883	-0.38747	-1.15153	T	54	Q9H4L7	SWI/SNF-related matrix-associated actin-dependent regulator of chromatin subfamily A containing DEAD/H box 1	SMARCAD1	SAEEENAEGEVSRANTPDSDITEKTEDSSVP
0.158264	0.185707	0.303185	0.41334	0.479365	-0.253468	0.0395464	0.249844	-0.256771	0.765149	0.771103	0.49889	0.364703	0.642579	0.613876	T	414	Q9UKV3	Apoptotic chromatin condensation inducer in the nucleus	ACIN1	ASLVALPEQTASEEETPPPLLTKEASSPPPH
0.606409	0.0274279	0.197863	0.54249	0.503288	0.732434	0.360166	0.435275	0.284823	-0.502647	-0.212058	-0.389185	0.220337	0.555105	0.424042	T	766	Q9ULU4-22	Protein kinase C-binding protein 1	ZMYND8	KEPKEPSPKQDVVGKTPPSTTVGSHSPPETP
-0.375536	-0.439947	-0.372633	-0.687834	-0.312181	-0.0208744	-0.573281	-0.86272	-0.83408	-1.9125	-0.000494916	-0.935227	-0.101595	-0.704666	0.114892	T	1413	Q9UQ35	Serine/arginine repetitive matrix protein 2	SRRM2	SNQSISSPVLDAVPRTPSRERSSSASSPEMK
-0.00287287	-0.661149	-0.0926875	0.490524	1.01842	0.62642	0.0754755	0.104684	-0.254963	-0.135147	0.169304	0.000974982	0.553038	0.673066	0.359285	T	1003	Q9UQ35	Serine/arginine repetitive matrix protein 2	SRRM2	SHSGSISPYPKVKAQTPPGPSLSGSKSPCPQ
-0.671297	-0.895388	-0.479135	-0.613607	-0.399558	-0.657327	-0.614255	-0.465989	-0.762052	-0.761425	-0.44467	-0.585292	-0.705156	-0.788433	-0.56274	T	2409	Q9UQ35	Serine/arginine repetitive matrix protein 2	SRRM2	SGRTSPPLLDRARSRTPPSAPSQSRMTSERA
-0.289912	-0.630274	-0.449279	-0.150526	0.112481	-0.0763942	-0.529185	-0.563256	-0.759809	-0.551896	-0.636007	-0.558324	-0.115472	-0.180748	-0.0771221	T	1844	Q9UQ35	Serine/arginine repetitive matrix protein 2	SRRM2	ESSRTSSRRRRGRSRTPPTSRKRSRSRTSPA
-0.187182	-0.541943	-0.393983	0.178124	0.375506	-0.0660167	-0.738796	-0.785698	-1.09049	-0.598134	-0.350151	-0.484319	-0.0325621	-0.111852	-0.157429	T	2104	Q9UQ35	Serine/arginine repetitive matrix protein 2	SRRM2	RSATPPATRNHSGSRTPPVALNSSRMSCFSR
-0.0449277	-0.579814	-0.133471	0.0700336	-0.0207597	-0.0736298	-0.293882	-0.285174	-0.542553	-0.154408	-0.0731903	-0.12227	0.137559	0.0228396	0.433594	T	866	Q9UQ35	Serine/arginine repetitive matrix protein 2	SRRM2	RQGSITSPQANEQSVTPQRRSCFESSPDPEL
-0.297852	-0.484855	-0.24361	-0.221012	-0.194221	-0.22523	-0.277123	-0.424696	-0.641173	-0.506271	-0.245692	-0.509815	-0.0183784	-0.173654	-0.0980891	T	2738	Q9UQ35	Serine/arginine repetitive matrix protein 2	SRRM2	QRGDSRSPSHKRRRETPSPRPMRHRSSRSP_
-2.25447	-0.837769	-0.621365	-0.245021	-0.184328	-0.262598	-0.615767	-0.55185	-0.743412	-0.630076	-0.457578	-0.521753	-0.301912	-2.6053	-0.23306	T	1880	Q9UQ35	Serine/arginine repetitive matrix protein 2	SRRM2	RSRASPATHRRSRSRTPLISRRRSRSRTSPV
-0.328939	-0.631031	-0.282479	-0.220283	-0.178622	-0.14142	-0.739887	-0.623736	-0.612991	-0.465928	-0.406016	-0.533946	-0.0218072	-0.0472629	-0.0698563	T	2034	Q9UQ35	Serine/arginine repetitive matrix protein 2	SRRM2	RSRTPPAIRRRSRSRTPLLPRKRSRSRSPLA
-0.278196	-0.7066	-0.436747	-0.219262	-0.210927	-0.204846	-0.647161	-0.650797	-0.678144	-0.566041	-0.488621	-0.58887	-0.0811664	-0.124812	-0.0693784	T	2022	Q9UQ35	Serine/arginine repetitive matrix protein 2	SRRM2	RSRTSPVTRRRSRSRTPPAIRRRSRSRTPLL
-0.24614	-0.668441	-0.377202	-0.226541	-0.229618	-0.22179	-0.714577	-0.685097	-0.664118	-0.553725	-0.505737	-0.630771	-0.0834506	-0.0973634	-0.131865	T	1927	Q9UQ35	Serine/arginine repetitive matrix protein 2	SRRM2	RSRASPVSRRRSRSRTPPVTRRRSRSRTPTT
-0.354739	-0.840776	-0.41469	-0.127653	-0.0353744	0.198382	-0.548746	-0.68784	-0.799946	-0.407839	-0.475826	-0.479466	-0.291336	-0.218056	0.208259	T	1856	Q9UQ35	Serine/arginine repetitive matrix protein 2	SRRM2	RSRTPPTSRKRSRSRTSPAPWKRSRSRASPA
-0.0478813	-0.556772	-0.44689	-0.108048	-0.111319	0.0090335	-0.781542	-0.607903	-0.979472	-0.347697	-0.031125	-0.425543	0.0832699	0.0176136	-0.040981	T	903	Q9UQ35	Serine/arginine repetitive matrix protein 2	SRRM2	RHSCSGSSPPRVKSSTPPRQSPSRSSSPQPK
-0.0568368	-0.258736	-0.102509	0.77218	0.859932	0.904278	0.378968	0.252918	-0.22969	0.014012	0.0561893	-0.14647	0.826873	0.507883	0.987964	T	983	Q9UQ35	Serine/arginine repetitive matrix protein 2	SRRM2	SHSGSSSPDTKVKPETPPRQSHSGSISPYPK
0.265472	0.480575	0.804818	-0.915417	-0.633662	-0.593807	0.470457	0.367739	0.547875	-0.146806	-0.0710606	-0.0312331	-0.12465	0.264969	-0.444291	T	553	Q9Y618-3	Nuclear receptor corepressor 2	NCOR2	VENDKEDLLKEKTDDTSGEDNDEKEAVASKG
-0.858965	-0.685616	-1.17686	-2.50896	-2.96042	-1.99858	-2.42829	-2.77684	-2.15207	-1.52114	-1.44471	-1.65982	-2.61844	-3.07304	-2.28294	T	513	Q9Y6G9	Cytoplasmic dynein 1 light intermediate chain 1	DYNC1LI1	ELDRITRKPVTVSPTTPTSPTEGEAS_____
-0.549603	0.213362	-0.950246	0.389094	-1.10536	-0.807352	1.51519	1.40322	1.46917	1.01221	0.470592	0.147521	0.0231947	-1.03988	-0.990086	Y	316	O75995	SAM and SH3 domain-containing protein 3	SASH3	QHRAKLLTAAELLLDYDTGSEEAEEGAESSQ
-4.43713	-5.16811	-4.32316	-4.62248	-4.31317	-2.69228	-5.32695	-5.70728	-5.13316	-4.76249	-4.43464	-5.08942	-3.73031	-3.1363	-2.78154	Y	15	P06493	Cyclin-dependent kinase 1	CDK1	_MEDYTKIEKIGEGTYGVVYKGRHKTTGQVV
-4.43713	-5.16811	-4.32316	-4.62248	-4.31317	-2.69228	-5.32695	-5.70728	-5.13316	-4.76249	-4.43464	-5.08942	-3.73031	-3.1363	-2.78154	Y	NaN		Cyclin-dependent kinase 2;Cyclin-dependent kinase 3	CDK2;CDK3	_MDMFQKVEKIGEGTYGVVYKAKNRETGQLV;_MENFQKVEKIGEGTYGVVYKARNKLTGEVV
-3.23622	-0.577081	-3.1608	-0.613947	-3.68193	-3.35144	-0.187585	-0.0256219	0.288685	-0.041956	-1.56009	-0.945451	-5.89152	-5.6736	-4.55229	Y	182	Q16539	Mitogen-activated protein kinase 14	MAPK14	LDFGLARHTDDEMTGYVATRWYRAPEIMLNW
-0.0358928	-0.389581	-0.143288	1.21376	1.05283	1.18164	-0.411599	-0.264776	-0.664953	-0.218195	-0.128808	-0.24577	-0.108901	0.018056	0.0470984	S	163	O00566	U3 small nucleolar ribonucleoprotein protein MPP10	MPHOSPH10	MGERAENSSKSDLRKSPVFSDEDSDLDFDIS
-0.0358928	-0.389581	-0.143288	1.21376	1.05283	1.18164	-0.411599	-0.264776	-0.664953	-0.218195	-0.128808	-0.24577	-0.108901	0.018056	0.0470984	S	167	O00566	U3 small nucleolar ribonucleoprotein protein MPP10	MPHOSPH10	AENSSKSDLRKSPVFSDEDSDLDFDISKLEQ
-0.0358928	-0.389581	-0.143288	1.21376	1.05283	1.18164	-0.411599	-0.264776	-0.664953	-0.218195	-0.128808	-0.24577	-0.108901	0.018056	0.0470984	S	171	O00566	U3 small nucleolar ribonucleoprotein protein MPP10	MPHOSPH10	SKSDLRKSPVFSDEDSDLDFDISKLEQQSKV
0.949441	0.478195	0.599905	0.436014	0.888672	0.720482	0.512354	-0.15179	0.362515	0.729134	1.47272	1.17766	0.728875	1.2755	0.766491	S	991	O15417	Trinucleotide repeat-containing gene 18 protein	TNRC18	PGLAAGPAGTYGKAVSPPPSPRASPVAALKA
0.949441	0.478195	0.599905	0.436014	0.888672	0.720482	0.512354	-0.15179	0.362515	0.729134	1.47272	1.17766	0.728875	1.2755	0.766491	S	995	O15417	Trinucleotide repeat-containing gene 18 protein	TNRC18	AGPAGTYGKAVSPPPSPRASPVAALKAKVIQ
0.949441	0.478195	0.599905	0.436014	0.888672	0.720482	0.512354	-0.15179	0.362515	0.729134	1.47272	1.17766	0.728875	1.2755	0.766491	S	999	O15417	Trinucleotide repeat-containing gene 18 protein	TNRC18	GTYGKAVSPPPSPRASPVAALKAKVIQKLED
2.50437	2.55155	2.58255	3.00527	3.5616	2.67481	1.90911	1.23939	1.85891	2.44218	2.57763	2.19779	3.02134	2.76975	2.31693	S	77	O60238-2	BCL2/adenovirus E1B 19 kDa protein-interacting protein 3-like	BNIP3L	GQIMFDVEMHTSRDHSSQSEEEVVEGEKEVE
2.50437	2.55155	2.58255	3.00527	3.5616	2.67481	1.90911	1.23939	1.85891	2.44218	2.57763	2.19779	3.02134	2.76975	2.31693	S	78	O60238-2	BCL2/adenovirus E1B 19 kDa protein-interacting protein 3-like	BNIP3L	QIMFDVEMHTSRDHSSQSEEEVVEGEKEVEA
2.50437	2.55155	2.58255	3.00527	3.5616	2.67481	1.90911	1.23939	1.85891	2.44218	2.57763	2.19779	3.02134	2.76975	2.31693	S	80	O60238-2	BCL2/adenovirus E1B 19 kDa protein-interacting protein 3-like	BNIP3L	MFDVEMHTSRDHSSQSEEEVVEGEKEVEALK
0.70988	0.405915	0.821349	1.70288	2.02984	1.78487	0.480945	0.289294	0.43709	0.480404	0.910118	0.472682	1.73634	1.21987	1.42878	S	451	O60832	H/ACA ribonucleoprotein complex subunit 4	DKC1	QVVAEAAKTAKRKRESESESDETPPAAPQLI
0.70988	0.405915	0.821349	1.70288	2.02984	1.78487	0.480945	0.289294	0.43709	0.480404	0.910118	0.472682	1.73634	1.21987	1.42878	S	453	O60832	H/ACA ribonucleoprotein complex subunit 4	DKC1	VAEAAKTAKRKRESESESDETPPAAPQLIKK
0.70988	0.405915	0.821349	1.70288	2.02984	1.78487	0.480945	0.289294	0.483082	0.480404	0.910118	0.472682	1.73634	1.22777	1.42878	S	455	O60832	H/ACA ribonucleoprotein complex subunit 4	DKC1	EAAKTAKRKRESESESDETPPAAPQLIKKEK
0.130929	0.0435455	0.19941	0.356777	0.230231	0.0858022	-0.041965	0.0621182	-0.0821765	0.0437636	0.50106	0.219465	0.107439	0.094322	0.364912	S	133	O75494-2	Serine/arginine-rich splicing factor 10	SRSF10	RSRSRSYERRRSRSRSFDYNYRRSYSPRNRP
0.0406081	-0.0792118	0.250346	0.38512	0.232784	0.341226	0.0362677	0.098601	0.171931	0.428374	0.53686	0.47758	-0.126313	0.0640565	0.545742	S	157	O75494-2	Serine/arginine-rich splicing factor 10	SRSF10	YSPRNRPTGRPRRSRSHSDNDRFKHRNRSFS
0.0406081	-0.0792118	0.250346	0.38512	0.232784	0.341226	0.0362677	0.098601	0.171931	0.428374	0.53686	0.47758	-0.126313	0.0640565	0.545742	S	159	O75494-2	Serine/arginine-rich splicing factor 10	SRSF10	PRNRPTGRPRRSRSHSDNDRFKHRNRSFSRS
0.130929	0.0435455	0.19941	0.356777	0.230231	0.0858022	-0.041965	0.0621182	-0.0821765	0.0437636	0.50106	0.219465	0.107439	0.094322	0.364912	S	131	O75494-2	Serine/arginine-rich splicing factor 10	SRSF10	YRRSRSRSYERRRSRSRSFDYNYRRSYSPRN
0.0406081	-0.0792118	0.250346	0.38512	0.232784	0.341226	0.0362677	0.098601	0.171931	0.428374	0.53686	0.47758	-0.126313	0.0640565	0.545742	S	155	O75494-2	Serine/arginine-rich splicing factor 10	SRSF10	RSYSPRNRPTGRPRRSRSHSDNDRFKHRNRS
0.130929	0.0435455	0.19941	0.356777	0.230231	0.0858022	-0.041965	0.0621182	-0.0821765	0.0437636	0.50106	0.219465	0.107439	0.094322	0.364912	S	129	O75494-2	Serine/arginine-rich splicing factor 10	SRSF10	DRYRRSRSRSYERRRSRSRSFDYNYRRSYSP
-0.0528343	0.0343252	0.0313383	0.20747	-0.458478	-0.0398914	-0.268807	-0.293751	-0.170761	0.316053	0.606888	0.577229	0.023606	-0.123146	-0.141498	S	152	O94842-3	TOX high mobility group box family member 4	TOX4	LPPAQSPEDRLSTTPSPTSSLHEDGVEDFRR
-0.0528343	0.0343252	0.199228	-0.223051	-0.108847	-0.992606	-0.115009	-0.293751	-0.125947	0.316053	0.606888	0.577229	0.023606	-0.047614	-0.141498	S	156	O94842-3	TOX high mobility group box family member 4	TOX4	QSPEDRLSTTPSPTSSLHEDGVEDFRRQLPS
0.501107	0.290647	0.797817	0.697616	0.855646	0.750527	0.905036	0.910476	0.888786	-0.232544	-0.027464	-0.0599431	-0.144474	-0.23578	0.0438819	S	305	O95218-2	Zinc finger Ran-binding domain-containing protein 2	ZRANB2	SRSSSSGDRKKRRTRSRSPESQVIGENTKQP
0.501107	0.290647	0.797817	0.697616	0.855646	0.750527	0.905036	0.910476	0.888786	-0.232544	-0.027464	-0.0599431	-0.144474	-0.23578	0.0438819	S	307	O95218-2	Zinc finger Ran-binding domain-containing protein 2	ZRANB2	SSSSGDRKKRRTRSRSPESQVIGENTKQP__
-0.164978	-0.326647	-0.159019	-0.100043	-0.0335028	-0.111803	-0.605695	-0.512819	-0.754233	-0.554389	-0.182454	-0.396194	-0.272825	-0.274609	-0.16399	S	2009	P18583-5	Protein SON	SON	TPSRRRRSRSVVRRRSFSISPVRLRRSRTPL
-0.164978	-0.326647	-0.159019	-0.100043	-0.0335028	-0.111803	-0.605695	-0.512819	-0.754233	-0.554389	-0.182454	-0.396194	-0.272825	-0.274609	-0.16399	S	2011	P18583-5	Protein SON	SON	SRRRRSRSVVRRRSFSISPVRLRRSRTPLRR
-0.164978	-0.326647	-0.159019	-0.100043	-0.0335028	-0.111803	-0.605695	-0.512819	-0.754233	-0.554389	-0.182454	-0.396194	-0.272825	-0.274609	-0.16399	S	2013	P18583-5	Protein SON	SON	RRRSRSVVRRRSFSISPVRLRRSRTPLRRRF
1.65379	1.43321	1.60441	2.27163	1.94833	2.09517	1.93609	2.16065	2.03024	1.37052	1.38164	1.18313	1.9268	1.76503	2.03147	S	518	P29590	Protein PML	PML	RSSPEQPRPSTSKAVSPPHLDGPPSPRSPVI
1.65379	1.43321	1.60441	2.27163	1.94833	2.09517	1.93609	2.16065	2.03024	1.37052	1.38164	1.18313	1.9268	1.76503	2.03147	S	527	P29590	Protein PML	PML	STSKAVSPPHLDGPPSPRSPVIGSEVFLPNS
1.65379	1.43321	1.60441	2.27163	1.94833	2.05947	1.93609	2.16065	2.03024	1.37052	1.38164	1.18313	1.9268	1.76503	2.03147	S	530	P29590	Protein PML	PML	KAVSPPHLDGPPSPRSPVIGSEVFLPNSNHV
1.18889	2.39325	1.75905	2.08044	1.22529	0.914445	2.53425	2.84358	2.52681	1.53138	4.29574	1.06861	3.31653	1.53563	4.58945	S	177	P33241	Lymphocyte-specific protein 1	LSP1	EEQEEHQKCQQPRTPSPLVLEGTIEQSSPPL
1.7635	2.40022	2.55104	4.07499	2.96808	0.842854	3.15517	4.04774	2.88931	3.78594	3.1954	3.34544	3.31653	1.40486	3.9563	S	189	P33241	Lymphocyte-specific protein 1	LSP1	RTPSPLVLEGTIEQSSPPLSPTTKLIDRTES
2.81662	2.67216	3.39251	3.04594	3.26514	1.60984	1.81292	2.89563	1.91187	4.07114	4.68007	4.17087	2.86416	2.76357	3.30533	S	184	P41212	Transcription factor ETV6	ETV6	VHHNPPTIELLHRSRSPITTNHRPSPDPEQR
2.82327	2.67216	3.39251	3.04594	3.13191	1.60984	2.06546	2.81779	1.9067	4.07114	4.68007	4.29609	2.89501	2.76357	2.84911	S	193	P41212	Transcription factor ETV6	ETV6	LLHRSRSPITTNHRPSPDPEQRPLRSPLDNM
2.82327	2.67216	3.39251	3.04594	3.13191	1.49444	2.19665	2.81779	1.9067	4.11926	4.68007	4.23349	2.86416	2.70341	3.30533	S	203	P41212	Transcription factor ETV6	ETV6	TNHRPSPDPEQRPLRSPLDNMIRRLSPAERA
1.09455	3.71681	3.40369	3.96338	1.80352	-0.128522	2.46154	2.23073	1.43923	4.10307	5.39108	5.2559	2.91226	2.56463	1.75103	S	156	P42166	Lamina-associated polypeptide 2, isoform alpha;Thymopoietin;Thymopentin;Lamina-associated polypeptide 2, isoforms beta/gamma;Thymopoietin;Thymopentin	TMPO	LYEKKLLKLREQGTESRSSTPLPTISSSAEN
2.41756	3.71681	3.40369	1.37314	0.40561	1.16102	2.5145	3.43272	0.415314	4.75049	5.39108	4.78327	2.09239	3.31197	2.05404	S	159	P42166	Lamina-associated polypeptide 2, isoform alpha;Thymopoietin;Thymopentin;Lamina-associated polypeptide 2, isoforms beta/gamma;Thymopoietin;Thymopentin	TMPO	KKLLKLREQGTESRSSTPLPTISSSAENTRQ
1.0901	0.653493	0.938387	1.18403	0.752473	-0.339179	0.23449	0.300417	0.171867	0.941361	0.144622	1.16617	0.321967	0.439783	0.134125	S	66	P42166	Lamina-associated polypeptide 2, isoform alpha;Thymopoietin;Thymopentin;Lamina-associated polypeptide 2, isoforms beta/gamma;Thymopoietin;Thymopentin	TMPO	PPLPAGTNSKGPPDFSSDEEREPTPVLGSGA
1.0901	0.653493	0.938387	1.18403	0.752473	-0.339179	0.23449	0.300417	0.171867	0.941361	0.144622	1.16617	0.321967	0.439783	0.134125	S	67	P42166	Lamina-associated polypeptide 2, isoform alpha;Thymopoietin;Thymopentin;Lamina-associated polypeptide 2, isoforms beta/gamma;Thymopoietin;Thymopentin	TMPO	PLPAGTNSKGPPDFSSDEEREPTPVLGSGAA
-0.641861	-0.657553	-0.419239	-1.35433	-1.03393	-1.07583	-1.00446	-1.54128	-1.56867	-1.09235	-1.08682	-0.765894	-0.950303	-1.17687	-0.562578	S	1085	P48634	Protein PRRC2A	PRRC2A	TGGPNHPPAPRGRTASETRSEGSEYEEIPKR
-0.641861	-0.657553	-0.419239	-1.35433	-1.03393	-1.05336	-1.01929	-1.56053	-1.5356	-1.03955	-1.08682	-0.748498	-0.950303	-1.28045	-0.546188	S	1089	P48634	Protein PRRC2A	PRRC2A	NHPPAPRGRTASETRSEGSEYEEIPKRRRQR
-0.641861	-0.657553	-0.419239	-1.5007	-1.03393	-1.07583	-1.00446	-1.54128	-1.56867	-1.09235	-1.08682	-0.751674	-0.950303	-1.17687	-0.562578	S	1092	P48634	Protein PRRC2A	PRRC2A	PAPRGRTASETRSEGSEYEEIPKRRRQRGSE
-0.6053	0.399796	-0.223967	-0.662817	-1.89158	-1.27182	0.203185	-0.0699302	0.381937	0.246599	-0.333343	-0.176999	-0.555667	-0.237836	-1.27039	S	75	P50502	Hsc70-interacting protein;Putative protein FAM10A4	ST13;ST13P4	PDSKKVEEDLKADEPSSEESDLEIDKEGVIE
-0.6053	0.399796	-0.223967	-0.662817	-1.89158	-1.27182	0.203185	-0.0699302	0.381937	0.246599	-0.333343	-0.176999	-0.555667	-0.237836	-1.27039	S	76	P50502	Hsc70-interacting protein;Putative protein FAM10A4	ST13;ST13P4	DSKKVEEDLKADEPSSEESDLEIDKEGVIEP
-0.6053	0.399796	-0.223967	-0.662817	-1.89158	-1.27182	0.203185	-0.0699302	0.381937	0.246599	-0.333343	-0.176999	-0.555667	-0.237836	-1.27039	S	79	P50502	Hsc70-interacting protein;Putative protein FAM10A4	ST13;ST13P4	KVEEDLKADEPSSEESDLEIDKEGVIEPDTD
0.255882	0.0976781	0.245444	0.231076	0.284182	0.143939	-0.125884	-0.0701712	-0.0479234	0.226671	0.498697	0.26055	0.228521	0.246625	0.311102	S	95	P62995	Transformer-2 protein homolog beta	TRA2B	RSRSRSYSRDYRRRHSHSHSPMSTRRRHVGN
0.255882	0.0976781	0.245444	0.231076	0.297651	0.143939	-0.125884	-0.0701712	-0.0479234	0.226671	0.498697	0.26055	0.228521	0.246625	0.311102	S	97	P62995	Transformer-2 protein homolog beta	TRA2B	RSRSYSRDYRRRHSHSHSPMSTRRRHVGNRA
0.255882	0.0489469	0.245444	0.331022	0.284182	0.150102	-0.125884	-0.0121107	-0.020345	0.186738	0.442545	0.294574	0.204586	0.246625	0.248904	S	99	P62995	Transformer-2 protein homolog beta	TRA2B	RSYSRDYRRRHSHSHSPMSTRRRHVGNRANP
-0.00151351	-0.103307	0.215372	0.589093	0.499265	0.175701	-0.0239859	0.119955	-0.000116576	0.027797	0.519084	0.181255	0.224988	0.283369	0.395177	S	83	P62995	Transformer-2 protein homolog beta	TRA2B	YTRSRSRSRSHRRSRSRSYSRDYRRRHSHSH
-0.00151351	-0.103307	0.215372	0.589093	0.499265	0.175701	-0.0239859	0.119955	-0.000116576	0.0283206	0.519084	0.181255	0.224988	0.283369	0.395177	S	85	P62995	Transformer-2 protein homolog beta	TRA2B	RSRSRSRSHRRSRSRSYSRDYRRRHSHSHSP
-0.00151351	-0.103307	0.215372	0.589093	0.499265	0.175701	-0.0239859	0.119955	-0.000116576	0.027797	0.519084	0.181255	0.224988	0.283369	0.395177	S	87	P62995	Transformer-2 protein homolog beta	TRA2B	RSRSRSHRRSRSRSYSRDYRRRHSHSHSPMS
-0.982495	0.145707	-0.749017	-0.330639	-1.00801	-0.622442	0.610506	0.208827	0.442368	-0.0607016	-0.154163	-0.428905	-0.395477	-0.455527	-0.601356	S	416	P85037	Forkhead box protein K1	FOXK1	GVSCFRTPFGPLSSRSAPASPTHPGLMSPRS
-0.982495	0.145707	-0.749017	-0.330639	-1.00801	-0.622442	0.610506	0.208827	0.442368	-0.0607016	-0.154163	-0.428905	-0.395477	-0.455527	-0.601356	S	420	P85037	Forkhead box protein K1	FOXK1	FRTPFGPLSSRSAPASPTHPGLMSPRSGGLQ
-0.982495	0.145707	-0.749017	-0.330639	-1.00801	-0.622442	0.610506	0.208827	0.442368	-0.0607016	-0.154163	-0.428905	-0.395477	-0.455527	-0.601356	S	428	P85037	Forkhead box protein K1	FOXK1	SSRSAPASPTHPGLMSPRSGGLQTPECLSRE
0.148149	-0.0606443	0.333516	-1.78173	0.145826	-0.530664	0.0398936	-0.0518858	0.00831046	-0.0825325	0.0268828	0.345545	0.088113	0.142663	0.568648	S	189	Q01130	Serine/arginine-rich splicing factor 2	SRSF2	SSVSRSRSRSRSRSRSRSPPPVSKRESKSRS
0.148149	-0.0606443	0.333516	-1.78173	0.145826	-0.530664	0.0398936	-0.0518858	0.00831046	-0.0825325	0.0268828	0.345545	0.088113	0.142663	0.568648	S	191	Q01130	Serine/arginine-rich splicing factor 2	SRSF2	VSRSRSRSRSRSRSRSPPPVSKRESKSRSRS
0.148149	-0.0606443	0.333516	-1.78173	0.145826	-0.530664	0.0398936	-0.0518858	0.00831046	-0.0825325	0.0268828	0.345545	0.088113	0.142663	0.568648	S	187	Q01130	Serine/arginine-rich splicing factor 2	SRSF2	KSSSVSRSRSRSRSRSRSRSPPPVSKRESKS
0.375235	0.139688	0.654529	0.251281	0.542968	0.195882	0.0576536	0.12656	0.0259795	0.522294	0.914436	0.630986	0.338629	0.319954	0.565518	S	234	Q07955	Serine/arginine-rich splicing factor 1	SRSF1	SNSRSRSYSPRRSRGSPRYSPRHSRSRSRT_
0.375235	0.139688	0.654529	0.251281	0.542968	0.195882	0.164724	0.12656	0.0259795	0.522294	0.914436	0.630986	0.338629	0.319954	0.565518	S	238	Q07955	Serine/arginine-rich splicing factor 1	SRSF1	SRSYSPRRSRGSPRYSPRHSRSRSRT_____
0.300773	0.139688	0.563591	0.251281	0.576284	0.255202	0.0576536	0.12656	0.0259795	0.522294	0.914436	0.630986	0.379275	0.3949	0.565518	S	231	Q07955	Serine/arginine-rich splicing factor 1	SRSF1	RSRSNSRSRSYSPRRSRGSPRYSPRHSRSRS
-0.943457	-0.088009	0.0541656	0.0977272	0.0386428	0.0262708	0.877412	0.187943	0.235828	0.339046	0.247571	0.265009	0.299703	0.351521	0.0987789	S	254	Q13427	Peptidyl-prolyl cis-trans isomerase G	PPIG	RKHKKEKKKRKKSKKSASSESEAENLEAQPQ
0.116346	-0.088009	0.0541656	0.0977272	0.0386428	0.0262708	0.877412	0.187943	0.235828	0.339046	0.247571	0.265009	0.299703	0.351521	0.0987789	S	256	Q13427	Peptidyl-prolyl cis-trans isomerase G	PPIG	HKKEKKKRKKSKKSASSESEAENLEAQPQST
0.116346	-0.088009	0.0541656	0.0977272	0.0386428	0.0262708	0.877412	0.187943	0.235828	0.339046	0.247571	0.265009	0.299703	0.351521	0.0987789	S	257	Q13427	Peptidyl-prolyl cis-trans isomerase G	PPIG	KKEKKKRKKSKKSASSESEAENLEAQPQSTV
-0.943457	-0.088009	0.0541656	0.0977272	0.0386428	0.0262708	0.877412	0.187943	0.235828	0.384021	0.247571	0.454797	0.299703	0.351521	0.0987789	S	259	Q13427	Peptidyl-prolyl cis-trans isomerase G	PPIG	EKKKRKKSKKSASSESEAENLEAQPQSTVRP
0.0337149	-0.0952498	0.261523	0.185296	0.385482	0.520178	-0.123441	-0.118048	-0.0641827	0.306791	0.356231	0.306443	0.151744	0.188017	0.676004	S	431	Q13523	Serine/threonine-protein kinase PRP4 homolog	PRPF4B	PRDDILSRRERSKDASPINRWSPTRRRSRSP
0.0337149	-0.0952498	0.261523	0.185296	0.385482	0.520178	-0.123441	-0.118048	-0.0198362	0.306791	0.356231	0.306443	0.151744	0.188017	0.676004	S	437	Q13523	Serine/threonine-protein kinase PRP4 homolog	PRPF4B	SRRERSKDASPINRWSPTRRRSRSPIRRRSR
0.0337149	-0.0952498	0.261523	0.185296	0.385482	0.520178	-0.123441	-0.118048	-0.0641827	0.306791	0.356231	0.306443	0.151744	0.188017	0.676004	S	427	Q13523	Serine/threonine-protein kinase PRP4 homolog	PRPF4B	PRTRPRDDILSRRERSKDASPINRWSPTRRR
0.277234	0.00212976	0.2226	0.206673	0.152746	0.151162	-0.0274544	0.087555	-0.148005	-0.0142633	-0.061378	-0.100705	0.277004	0.104532	0.16488	S	98	Q13595	Transformer-2 protein homolog alpha	TRA2A	RSRSYTPEYRRRRSRSHSPMSNRRRHTGSRA
0.277234	0.00212976	0.2226	0.150257	0.152746	0.151162	-0.0274544	0.087555	-0.148005	-0.0142633	-0.061378	-0.100705	0.277004	0.104532	0.16488	S	100	Q13595	Transformer-2 protein homolog alpha	TRA2A	RSYTPEYRRRRSRSHSPMSNRRRHTGSRANP
0.277234	0.00212976	0.2226	0.206673	0.152746	0.151162	-0.0274544	0.087555	-0.148005	-0.0142633	-0.061378	-0.100705	0.277004	0.104532	0.16488	S	96	Q13595	Transformer-2 protein homolog alpha	TRA2A	RSRSRSYTPEYRRRRSRSHSPMSNRRRHTGS
0.32457	-0.0275885	0.239099	0.331675	0.183753	0.225006	0.0612537	0.0441459	-0.0414062	-0.13767	0.0567353	-0.0667614	0.217223	0.203047	0.313456	S	84	Q13595	Transformer-2 protein homolog alpha	TRA2A	TRSRSHSHSHRRRSRSRSYTPEYRRRRSRSH
0.32457	-0.0275885	0.239099	0.331675	0.183753	0.225006	0.0612537	0.0441459	-0.0414062	-0.13767	0.0567353	-0.0667614	0.217223	0.203047	0.313456	S	86	Q13595	Transformer-2 protein homolog alpha	TRA2A	SRSHSHSHRRRSRSRSYTPEYRRRRSRSHSP
-0.371423	-0.326042	-0.107738	0.172195	-0.190197	-0.268838	-0.129766	-0.095703	-0.243365	-0.386558	-0.296367	-0.262398	-0.0715473	-0.0508282	-0.247993	S	315	Q14004	Cyclin-dependent kinase 13	CDK13	YREDKTEPKAYRRRRSLSPLGGRDDSPVSHR
-0.371423	-0.326042	-0.107738	0.172195	-0.190197	-0.268838	-0.129766	-0.095703	-0.243365	-0.386558	-0.296367	-0.262398	-0.0715473	-0.0508282	-0.247993	S	317	Q14004	Cyclin-dependent kinase 13	CDK13	EDKTEPKAYRRRRSLSPLGGRDDSPVSHRAS
-0.371423	-0.326042	-0.107738	0.172195	-0.190197	-0.268838	-0.129766	-0.095703	-0.243365	-0.386558	-0.296367	-0.262398	-0.0715473	-0.0508282	-0.247993	S	325	Q14004	Cyclin-dependent kinase 13	CDK13	YRRRRSLSPLGGRDDSPVSHRASQSLRSRKS
-0.273663	-0.27457	0.113514	-0.324237	-0.0824564	-0.0569726	-0.0610029	-0.0620025	-0.189069	-0.222281	-0.0667886	-0.149174	-0.3238	-0.192451	-0.189356	S	340	Q14004	Cyclin-dependent kinase 13	CDK13	SPVSHRASQSLRSRKSPSPAGGGSSPYSRRL
-0.273663	-0.27457	0.113514	-0.324237	-0.0824564	-0.0569726	-0.0610029	-0.0620025	-0.189069	-0.222281	-0.0667886	-0.149174	-0.3238	-0.192451	-0.189356	S	342	Q14004	Cyclin-dependent kinase 13	CDK13	VSHRASQSLRSRKSPSPAGGGSSPYSRRLPR
-0.255491	-0.443054	-0.320451	-0.308599	-0.00516352	-0.108564	-0.347974	-0.160351	-0.412874	-0.404114	-0.257767	-0.328617	-0.360615	-0.364219	-0.252759	S	395	Q14004	Cyclin-dependent kinase 13	CDK13	GDVSPSPYSSSSWRRSRSPYSPVLRRSGKSR
-0.255491	-0.443054	-0.320451	-0.308599	-0.00516352	-0.108564	-0.347974	-0.160351	-0.412874	-0.404114	-0.257767	-0.328617	-0.360615	-0.364219	-0.252759	S	397	Q14004	Cyclin-dependent kinase 13	CDK13	VSPSPYSSSSWRRSRSPYSPVLRRSGKSRSR
-0.255491	-0.443054	-0.320451	-0.308599	-0.00516352	-0.108564	-0.347974	-0.160351	-0.412874	-0.404114	-0.257767	-0.328617	-0.360615	-0.364219	-0.252759	S	400	Q14004	Cyclin-dependent kinase 13	CDK13	SPYSSSSWRRSRSPYSPVLRRSGKSRSRSPY
0.31864	0.0072509	0.295092	-0.290016	0.00388939	-0.192127	0.809059	0.663029	0.571727	0.319444	0.364855	0.401453	0.0118103	0.218591	0.631151	S	515	Q14839	Chromodomain-helicase-DNA-binding protein 4	CHD4	GKVQKILIWKWGQPPSPTPVPRPPDADPNTP
0.31864	0.0072509	0.295092	-0.290016	0.00388939	-0.192127	0.809059	0.663029	0.533224	0.319444	0.364855	0.401453	0.0118103	0.283907	0.631151	S	531	Q14839	Chromodomain-helicase-DNA-binding protein 4	CHD4	PTPVPRPPDADPNTPSPKPLEGRPERQFFVK
0.353277	0.210086	0.424281	0.572223	0.44001	0.273418	0.114337	0.143475	-0.0582669	0.299854	0.71796	0.474779	0.3312	0.309246	0.539086	S	163	Q16629-4	Serine/arginine-rich splicing factor 7	SRSF7	SRSRGRRSRSASPRRSRSISLRRSRSASLRR
0.353277	0.210086	0.418093	0.572223	0.44001	0.273418	0.0845723	0.143475	-0.0588261	0.299854	0.71796	0.446112	0.3312	0.309246	0.539086	S	165	Q16629-4	Serine/arginine-rich splicing factor 7	SRSF7	SRGRRSRSASPRRSRSISLRRSRSASLRRSR
0.353277	0.210086	0.418093	0.572223	0.44001	0.273418	0.0845723	0.143475	-0.0588261	0.299854	0.71796	0.446112	0.3312	0.309246	0.539086	S	167	Q16629-4	Serine/arginine-rich splicing factor 7	SRSF7	GRRSRSASPRRSRSISLRRSRSASLRRSRSG
-0.103711	-0.19533	-0.000687892	-0.0186352	-0.0291972	-0.0594856	-0.329464	-0.326488	-0.364222	0.159826	0.393322	0.130591	-0.14666	-0.0840144	0.120486	S	192	Q16629-4	Serine/arginine-rich splicing factor 7	SRSF7	RRSRSGSIKGSRYFQSPSRSRSRSRSISRPR
-0.103711	-0.19533	-0.000687892	-0.0186352	-0.0291972	-0.0594856	-0.329464	-0.326488	-0.364222	0.159826	0.393322	0.130591	-0.14666	-0.0840144	0.120486	S	194	Q16629-4	Serine/arginine-rich splicing factor 7	SRSF7	SRSGSIKGSRYFQSPSRSRSRSRSISRPRSS
-0.103711	-0.19533	-0.000687892	-0.0186352	-0.0291972	-0.0594856	-0.329464	-0.326488	-0.364222	0.159826	0.393322	0.130591	-0.14666	-0.0840144	0.120486	S	196	Q16629-4	Serine/arginine-rich splicing factor 7	SRSF7	SGSIKGSRYFQSPSRSRSRSRSISRPRSSRS
-0.0923382	0.393389	0.268225	0.0813942	0.138429	0.740445	-0.271402	-0.448346	0.124613	0.0294393	-0.0190353	0.0222532	1.0057	0.729209	1.11634	S	154	Q5JTV8	Torsin-1A-interacting protein 1	TOR1AIP1	PLQPSPVMTRRGLRDSHSSEEDEASSQTDLS
-0.0923382	0.393389	0.268225	0.0813942	0.138429	0.740445	-0.271402	-0.448346	0.124613	0.0294393	-0.0190353	0.0222532	1.0057	0.729209	1.11634	S	156	Q5JTV8	Torsin-1A-interacting protein 1	TOR1AIP1	QPSPVMTRRGLRDSHSSEEDEASSQTDLSQT
-0.0923382	0.393389	0.268225	0.0813942	0.138429	0.740445	-0.271402	-0.448346	0.124613	0.0294393	-0.0190353	0.0222532	1.0057	0.729209	1.11634	S	157	Q5JTV8	Torsin-1A-interacting protein 1	TOR1AIP1	PSPVMTRRGLRDSHSSEEDEASSQTDLSQTI
0.0340657	0.0181467	0.242764	0.469914	0.375605	0.421334	-0.411847	-0.330798	-0.156039	-0.19965	0.208646	0.168416	-0.00626766	-0.00673877	1.24751	S	318	Q5T200	Zinc finger CCCH domain-containing protein 13	ZC3H13	DFERQREKRDKPRSTSPAGQHHSPISSRHHS
-0.0998445	-0.212096	0.209349	0.514777	0.375605	0.421334	-0.479702	-0.440255	-0.156039	-0.11571	0.325237	0.168416	-0.00626766	-0.032811	0.369811	S	325	Q5T200	Zinc finger CCCH domain-containing protein 13	ZC3H13	KRDKPRSTSPAGQHHSPISSRHHSSSSQSGS
[truncated: 147 more rows]

## Sheet: Phosphoprot. ass. each clusters
min. 0.5 membership	cluster 1			cluster 2			cluster 3			cluster 4			cluster 5			cluster 6			cluster 7			cluster 8			cluster 9			cluster 10
[truncated: 69 more rows]

[truncated: 3 more sheets: Reg. p-sites 5 NON-RESP PRE 3D, Reg. p-sites 5 NON-RESP PRE 8D, Reg. p-sites 5 NON-RESP 3D 8D]
